# Supplementary material for: Analysis of Genome-Wide Mutational Dependence in Naturally Evolving Mycobacterium tuberculosis Populations
Source: Mol Biol Evol. 2023 Jun 23;40(6):msad131. doi: 10.1093/molbev/msad131 (PMC10292908; doi:10.1093/molbev/msad131)
Supplement: msad131_Supplementary_Data [file msad131_supplementary_data.zip]

Archive with 12 entries (12 files):
- 07.go_enrichment.xlsx
- 08.GEMMA_results.xlsx
- 09.SuperDCA_significant_couplings.tsv
- 10.neff_per_theta.csv
- 11.Potts_model_significant_hits.csv
- supplement_for_GreenAG_Dependent_Mutations.docx
- 01.Isolates_and_MIC.xlsx
- 02.SNPs_analyzed.xlsx
- 03.chisquared_tables.xlsx
- 04.all_significant_hits.xlsx
- 05.antibiotic_associated_SNPs.csv
- 06.antibiotic_hits.xlsx
