# Supplementary material for: Analysis of Genome-Wide Mutational Dependence in Naturally Evolving Mycobacterium tuberculosis Populations
Source: Mol Biol Evol. 2023 Jun 23;40(6):msad131. doi: 10.1093/molbev/msad131 (PMC10292908; doi:10.1093/molbev/msad131)
Supplement: msad131_Supplementary_Data [file msad131_supplementary_data.zip › 07.go_enrichment.xlsx]

## Sheet: column names
Sheet
GO_MF_all_proteins	GO molecular function annotation for all proteins in H37Rv reference proteome
antibiotic_enriched	GO molecular functions enriched in dependencies ocurring after antibiotic resistance
other_enriched	GO molecular functions enriched in dependencies not involved in antibiotic resistance or antigenic genes
k	Number of genes with this annotation in the test set
N	Number of genes in the test set
n_per_database	Number of genes with this annotation in the full genome
p	Fraction of genes with this annotation in the full genome
binomial_probability	1-binom.cdf(x, n, p)
binomial_fdr	benjamini-hochberg corrected false discovery rate of binomical probability
binomial_is_sig	Determination of significance

## Sheet: GO_MF_all_proteins
	id	gene_name	panther_MF	GO_MF
0	MYCTU|Gene_OrderedLocusName=Rv3784|UniProtKB=P72050	Possible dTDP-glucose 4,6-dehydratase;Rv3784;PTN001622140;orthologs
1	MYCTU|Gene_OrderedLocusName=Rv0604|UniProtKB=I6X9E2	Probable conserved lipoprotein LpqO;lpqO;;orthologs
2	MYCTU|Gene_OrderedLocusName=Rv2113|UniProtKB=O33248	Probable integral membrane protein;Rv2113;;orthologs
3	MYCTU|Gene_OrderedLocusName=Rv0629c|UniProtKB=P9WHJ1	RecBCD enzyme subunit RecD;recD;PTN002465242;orthologs		double-strand break repair via homologous recombination(GO:0000724);DNA repair(GO:0006281);double-strand break repair(GO:0006302);DNA recombination(GO:0006310);cellular response to DNA damage stimulus(GO:0006974);DNA duplex unwinding(GO:0032508);nucleic acid phosphodiester bond hydrolysis(GO:0090305)
4	MYCTU|Gene_OrderedLocusName=Rv1638A|UniProtKB=L7N673	Uncharacterized protein;Rv1638A;;orthologs
5	MYCTU|Gene_OrderedLocusName=Rv1667c|UniProtKB=O53915	Probable second part of macrolide-transport ATP-binding protein ABC transporter;Rv1667c;;orthologs
6	MYCTU|Gene_OrderedLocusName=Rv3277|UniProtKB=P96882	Probable conserved transmembrane protein;Rv3277;PTN002866598;orthologs		polysaccharide biosynthetic process(GO:0000271)
7	MYCTU|Gene_OrderedLocusName=Rv3376|UniProtKB=P9WMS5	Phosphatase Rv3376;Rv3376;PTN002457785;orthologs
8	MYCTU|Gene_OrderedLocusName=Rv3285|UniProtKB=P96890	Biotin-dependent acyl-coenzyme A carboxylase alpha3 subunit;accA3;PTN002449520;orthologs		lipid metabolic process(GO:0006629);fatty acid metabolic process(GO:0006631);fatty acid biosynthetic process(GO:0006633);carbon fixation(GO:0015977)
9	MYCTU|Gene_OrderedLocusName=Rv0671|UniProtKB=I6XVY0	Possible conserved lipoprotein LpqP;lpqP;PTN002453341;orthologs
10	MYCTU|Gene_OrderedLocusName=Rv3197|UniProtKB=O53343	Probable conserved ATP-binding protein ABC transporter;Rv3197;PTN002466561;orthologs
11	MYCTU|Gene_OrderedLocusName=Rv0486|UniProtKB=P9WMY7	D-inositol 3-phosphate glycosyltransferase;mshA;PTN002288218;orthologs		mycothiol biosynthetic process(GO:0010125);cellular biosynthetic process(GO:0044249);organic substance biosynthetic process(GO:1901576)
12	MYCTU|Gene_OrderedLocusName=Rv1635c|UniProtKB=O06152	Probable mannosyltransferase. Probable conserved transmembrane protein;Rv1635c;PTN005029416;orthologs	response to chemical(GO:0042221);lipopolysaccharide biosynthetic process(GO:0009103)
13	MYCTU|Gene_OrderedLocusName=Rv1027c|UniProtKB=P9WGN1	Transcriptional regulatory protein KdpE;kdpE;PTN002403487;orthologs		phosphorelay signal transduction system(GO:0000160);regulation of DNA-templated transcription(GO:0006355);positive regulation of DNA-templated transcription(GO:0045893)
14	MYCTU|Gene_OrderedLocusName=Rv0022c|UniProtKB=P71592	Transcriptional regulator WhiB5;whiB5;;orthologs		regulation of DNA-templated transcription(GO:0006355)
15	MYCTU|Gene_OrderedLocusName=Rv3875|UniProtKB=P9WNK7	6 kDa early secretory antigenic target;esxA;;orthologs		protein secretion by the type VII secretion system(GO:0044315);modulation by symbiont of host signal transduction pathway(GO:0052027);suppression by symbiont of host cell-mediated immune response(GO:0052083);suppression by symbiont of host T-cell mediated immune response(GO:0052085)
16	MYCTU|Gene_OrderedLocusName=Rv2431c|UniProtKB=I6X486	PE-PGRS family protein PE25;PE25;;orthologs
17	MYCTU|Gene_OrderedLocusName=Rv3095|UniProtKB=P9WMG3	Uncharacterized HTH-type transcriptional regulator Rv3095;Rv3095;PTN002431833;orthologs
18	MYCTU|Gene_OrderedLocusName=Rv1537|UniProtKB=P9WNT3	DNA polymerase IV 1;dinB1;PTN002253949;orthologs	translesion synthesis(GO:0019985)	DNA replication(GO:0006260);DNA-templated DNA replication(GO:0006261);DNA repair(GO:0006281);cellular response to DNA damage stimulus(GO:0006974);SOS response(GO:0009432);error-prone translesion synthesis(GO:0042276)
19	MYCTU|Gene_OrderedLocusName=Rv2036|UniProtKB=O53480	MDMPI_N domain-containing protein;Rv2036;;orthologs
20	MYCTU|Gene_OrderedLocusName=Rv0641|UniProtKB=P9WHC7	50S ribosomal protein L1;rplA;PTN002350141;orthologs		maturation of LSU-rRNA(GO:0000470);translation(GO:0006412);regulation of translation(GO:0006417)
21	MYCTU|Gene_OrderedLocusName=Rv3575c|UniProtKB=P96857	Transcriptional regulatory protein (Probably LacI-family);Rv3575c;PTN002409889;orthologs	transcription, DNA-templated(GO:0006351);regulation of transcription, DNA-templated(GO:0006355)	regulation of DNA-templated transcription(GO:0006355)
22	MYCTU|Gene_OrderedLocusName=Rv2476c|UniProtKB=O53203	NAD-specific glutamate dehydrogenase;gdh;PTN000906238;orthologs		glutamate catabolic process(GO:0006538);glutamate catabolic process to 2-oxoglutarate(GO:0019551)
23	MYCTU|Gene_OrderedLocusName=Rv3919c|UniProtKB=P9WGW9	Ribosomal RNA small subunit methyltransferase G;rsmG;PTN002421859;orthologs		rRNA processing(GO:0006364);rRNA methylation(GO:0031167);methylation(GO:0032259);rRNA (guanine-N7)-methylation(GO:0070476)
24	MYCTU|Gene_OrderedLocusName=Rv3343c|UniProtKB=Q6MWY2	Uncharacterized PPE family protein PPE54;PPE54;PTN001155672;orthologs		suppression by symbiont of host innate immune response(GO:0052170);response to host immune response(GO:0052572)
25	MYCTU|Gene_OrderedLocusName=Rv1350|UniProtKB=P9WGR9	Uncharacterized oxidoreductase Rv1350;fabG2;PTN002449399;orthologs		fatty acid elongation(GO:0030497)
26	MYCTU|Gene_OrderedLocusName=Rv1614|UniProtKB=P9WK93	Phosphatidylglycerol--prolipoprotein diacylglyceryl transferase;lgt;PTN002412867;orthologs		lipoprotein biosynthetic process(GO:0042158)
27	MYCTU|Gene_OrderedLocusName=Rv3741c|UniProtKB=O69708	Possible oxidoreductase;Rv3741c;PTN002888480;orthologs
28	MYCTU|Gene_OrderedLocusName=Rv2191|UniProtKB=P9WLJ1	Putative bifunctional exonuclease/endonuclease protein Rv2191;Rv2191;PTN002412699;orthologs	cellular response to DNA damage stimulus(GO:0006974)	DNA replication(GO:0006260);cellular response to DNA damage stimulus(GO:0006974);metabolic process(GO:0008152);DNA biosynthetic process(GO:0071897);nucleic acid phosphodiester bond hydrolysis(GO:0090305)
29	MYCTU|Gene_OrderedLocusName=Rv2610c|UniProtKB=P9WMZ5	Phosphatidyl-myo-inositol mannosyltransferase;pimA;PTN002288205;orthologs		lipid metabolic process(GO:0006629);phospholipid biosynthetic process(GO:0008654);glycolipid biosynthetic process(GO:0009247);cellular biosynthetic process(GO:0044249);phosphatidylinositol metabolic process(GO:0046488);mannosylation(GO:0097502);organic substance biosynthetic process(GO:1901576)
30	MYCTU|Gene_OrderedLocusName=Rv0725c|UniProtKB=P95073	S-adenosyl-L-methionine-dependent methyltransferase;Rv0725c;PTN002462195;orthologs		methylation(GO:0032259)
31	MYCTU|Gene_OrderedLocusName=Rv2551c|UniProtKB=I6Y9M6	Peptidase_A24 domain-containing protein;Rv2551c;;orthologs		signal peptide processing(GO:0006465)
32	MYCTU|Gene_OrderedLocusName=Rv1055|UniProtKB=O53403	Possible integrase;Rv1055;;orthologs
33	MYCTU|Gene_OrderedLocusName=Rv3853|UniProtKB=P9WGY3	Putative 4-hydroxy-4-methyl-2-oxoglutarate aldolase;rraA;PTN002432409;orthologs		negative regulation of catalytic activity(GO:0043086);regulation of RNA metabolic process(GO:0051252)
34	MYCTU|Gene_OrderedLocusName=Rv3027c|UniProtKB=I6YEZ8	GCN5-related N-acetyltransferase;Rv3027c;PTN002203902;orthologs
35	MYCTU|Gene_OrderedLocusName=Rv3623|UniProtKB=I6X7X3	Probable conserved lipoprotein LpqG;lpqG;PTN002437958;orthologs	cellular response to DNA damage stimulus(GO:0006974)	cellular response to DNA damage stimulus(GO:0006974)
36	MYCTU|Gene_OrderedLocusName=Rv3239c|UniProtKB=O05884	Probable conserved transmembrane transport protein;Rv3239c;PTN002448724;orthologs		lipid metabolic process(GO:0006629);lipid catabolic process(GO:0016042);phosphatidylcholine metabolic process(GO:0046470);transmembrane transport(GO:0055085)
37	MYCTU|Gene_OrderedLocusName=Rv1208|UniProtKB=P9WMW9	Glucosyl-3-phosphoglycerate synthase;gpgS;PTN002454881;orthologs		UDP-glucose metabolic process(GO:0006011)
38	MYCTU|Gene_OrderedLocusName=Rv2830c|UniProtKB=P71622	Antitoxin VapB22;vapB22;PTN002176726;orthologs		positive regulation of translation(GO:0045727)
39	MYCTU|Gene_OrderedLocusName=Rv2897c|UniProtKB=P9WPR1	Uncharacterized protein Rv2897c;Rv2897c;PTN002424528;orthologs
40	MYCTU|Gene_OrderedLocusName=Rv1320c|UniProtKB=P9WQ29	Uncharacterized protein Rv1320c;Rv1320c;PTN002454046;orthologs	purine ribonucleotide biosynthetic process(GO:0009152);cyclic purine nucleotide metabolic process(GO:0052652)	cAMP biosynthetic process(GO:0006171);signal transduction(GO:0007165);cyclic nucleotide biosynthetic process(GO:0009190);intracellular signal transduction(GO:0035556)
41	MYCTU|Gene_OrderedLocusName=Rv0237|UniProtKB=L7N6B0	Beta-hexosaminidase LpqI;lpqI;PTN002412015;orthologs	peptidoglycan metabolic process(GO:0000270)	carbohydrate metabolic process(GO:0005975);metabolic process(GO:0008152);peptidoglycan turnover(GO:0009254);cell wall organization(GO:0071555)
42	MYCTU|Gene_OrderedLocusName=Rv3428c|UniProtKB=Q50700	Putative transposase Rv3428c;Rv3428c;PTN002169559;orthologs		DNA integration(GO:0015074)
43	MYCTU|Gene_OrderedLocusName=Rv2050|UniProtKB=P9WHJ5	RNA polymerase-binding protein RbpA;rbpA;;orthologs		positive regulation of DNA-templated transcription(GO:0045893)
44	MYCTU|Gene_OrderedLocusName=Rv0624|UniProtKB=P9WF77	Ribonuclease VapC30;vapC30;;orthologs		negative regulation of growth(GO:0045926);nucleic acid phosphodiester bond hydrolysis(GO:0090305);RNA phosphodiester bond hydrolysis(GO:0090501)
45	MYCTU|Gene_OrderedLocusName=Rv1501|UniProtKB=P9WI91	Uncharacterized protein Rv1501;Rv1501;;orthologs
46	MYCTU|Gene_OrderedLocusName=Rv0842|UniProtKB=O53854	Probable conserved integral membrane protein;Rv0842;PTN001922201;orthologs		transmembrane transport(GO:0055085)
47	MYCTU|Gene_OrderedLocusName=Rv1481|UniProtKB=P9WFJ7	UPF0353 protein Rv1481;Rv1481;PTN002238630;orthologs
48	MYCTU|Gene_OrderedLocusName=Rv3147|UniProtKB=P9WJH3	NADH-quinone oxidoreductase subunit C;nuoC;PTN002248205;orthologs		electron transport chain(GO:0022900)
49	MYCTU|Gene_OrderedLocusName=Rv3573c|UniProtKB=P96855	Acyl-CoA dehydrogenase FadE34;fadE34;PTN002457471;orthologs		lipid metabolic process(GO:0006629);cholesterol catabolic process(GO:0006707);steroid metabolic process(GO:0008202);cholesterol metabolic process(GO:0008203);lipid catabolic process(GO:0016042)
50	MYCTU|Gene_OrderedLocusName=Rv3107c|UniProtKB=O05784	Possible alkyldihydroxyacetonephosphate synthase AgpS (Alkyl-DHAP synthase) (Alkylglycerone-phosphate synthase);agpS;PTN000922575;orthologs
51	MYCTU|Gene_OrderedLocusName=Rv3509c|UniProtKB=O53554	Putative acetolactate synthase large subunit IlvX;ilvX;PTN001056858;orthologs		cellular amino acid biosynthetic process(GO:0008652);branched-chain amino acid biosynthetic process(GO:0009082);isoleucine biosynthetic process(GO:0009097);valine biosynthetic process(GO:0009099)
52	MYCTU|Gene_OrderedLocusName=Rv2436|UniProtKB=P71913	Ribokinase;rbsK;PTN001634203;orthologs		carbohydrate metabolic process(GO:0005975);D-ribose metabolic process(GO:0006014);phosphorylation(GO:0016310);D-ribose catabolic process(GO:0019303);carbohydrate phosphorylation(GO:0046835)
53	MYCTU|Gene_OrderedLocusName=Rv1622c|UniProtKB=O06139	Probable integral membrane cytochrome D ubiquinol oxidase (Subunit II) CydB (Cytochrome BD-I oxidase subunit II);cydB;PTN002455179;orthologs	ATP synthesis coupled proton transport(GO:0015986);aerobic electron transport chain(GO:0019646)	aerobic electron transport chain(GO:0019646)
54	MYCTU|Gene_OrderedLocusName=Rv2312|UniProtKB=P9WLB9	Uncharacterized protein Rv2312;Rv2312;;orthologs
55	MYCTU|Gene_OrderedLocusName=Rv0909|UniProtKB=P9WJ07	Antitoxin Rv0909;Rv0909;;orthologs		positive regulation of growth(GO:0045927)
56	MYCTU|Gene_OrderedLocusName=Rv1666c|UniProtKB=P9WPM1	Putative cytochrome P450 139;cyp139;PTN002386707;orthologs	sterol metabolic process(GO:0016125)
57	MYCTU|Gene_OrderedLocusName=Rv0724A|UniProtKB=Q79FX1	Uncharacterized protein (Fragment);Rv0724A;PTN008114041;orthologs
58	MYCTU|Gene_OrderedLocusName=Rv2272|UniProtKB=P9WLF5	Uncharacterized protein Rv2272;Rv2272;;orthologs
59	MYCTU|Gene_OrderedLocusName=Rv3372|UniProtKB=P9WFZ5	Trehalose-phosphate phosphatase;otsB;PTN002464896;orthologs		trehalose biosynthetic process(GO:0005992);dephosphorylation(GO:0016311)
60	MYCTU|Gene_OrderedLocusName=Rv3710|UniProtKB=P9WQB3	2-isopropylmalate synthase;leuA;PTN002231822;orthologs		cellular amino acid biosynthetic process(GO:0008652);branched-chain amino acid biosynthetic process(GO:0009082);leucine biosynthetic process(GO:0009098);carboxylic acid metabolic process(GO:0019752)
61	MYCTU|Gene_OrderedLocusName=Rv0749|UniProtKB=P9WF75	Ribonuclease VapC31;vapC31;;orthologs		negative regulation of growth(GO:0045926);nucleic acid phosphodiester bond hydrolysis(GO:0090305);RNA phosphodiester bond hydrolysis(GO:0090501)
62	MYCTU|Gene_OrderedLocusName=Rv3246c|UniProtKB=P9WGM7	DNA-binding response regulator MtrA;mtrA;PTN002403422;orthologs		phosphorelay signal transduction system(GO:0000160);regulation of DNA-templated transcription(GO:0006355);protein phosphorylation(GO:0006468);positive regulation of DNA-templated transcription(GO:0045893);biological process involved in interaction with host(GO:0051701)
63	MYCTU|Gene_OrderedLocusName=Rv3783|UniProtKB=P72049	Probable O-antigen/lipopolysaccharide transport integral membrane protein ABC transporter RfbD;rfbD;PTN002411567;orthologs	lipid transport(GO:0006869);carbohydrate derivative transport(GO:1901264)	lipopolysaccharide transport(GO:0015920);transmembrane transport(GO:0055085)
64	MYCTU|Gene_OrderedLocusName=Rv2260|UniProtKB=O53534	Lactamase_B domain-containing protein;Rv2260;PTN001731889;orthologs
65	MYCTU|Gene_OrderedLocusName=Rv2882c|UniProtKB=P9WGY1	Ribosome-recycling factor;frr;PTN002325645;orthologs	translational elongation(GO:0006414)	cytoplasmic translational termination(GO:0002184);translation(GO:0006412);translational termination(GO:0006415)
66	MYCTU|Gene_OrderedLocusName=Rv3868|UniProtKB=P9WPH9	ESX-1 secretion system protein EccA1;eccA1;PTN002459068;orthologs		biological process involved in interaction with host(GO:0051701)
67	MYCTU|Gene_OrderedLocusName=Rv1620c|UniProtKB=O06137	Probable 'component linked with the assembly of cytochrome' transport transmembrane ATP-binding protein ABC transporter CydC;cydC;PTN002384057;orthologs		cysteine export across plasma membrane(GO:0033228);glutathione transmembrane transport(GO:0034775);cell redox homeostasis(GO:0045454);transmembrane transport(GO:0055085)
68	MYCTU|Gene_OrderedLocusName=Rv2800|UniProtKB=I6YEE6	Possible hydrolase;Rv2800;PTN002453634;orthologs
69	MYCTU|Gene_OrderedLocusName=Rv1860|UniProtKB=P9WIR7	Alanine and proline-rich secreted protein Apa;apa;;orthologs		cellular response to starvation(GO:0009267);induction by symbiont of host immune response(GO:0052559)
70	MYCTU|Gene_OrderedLocusName=Rv0531|UniProtKB=O06397	Possible conserved membrane protein;Rv0531;;orthologs
71	MYCTU|Gene_OrderedLocusName=RVBD_2022c|UniProtKB=O53468	Putative toxin HigB2;higB2;;orthologs
72	MYCTU|Gene_OrderedLocusName=Rv0606|UniProtKB=O07772	Possible transposase;Rv0606;PTN002411506;orthologs
73	MYCTU|Gene_OrderedLocusName=Rv2031c|UniProtKB=P9WMK1	Alpha-crystallin;hspX;PTN002462859;orthologs	response to oxidative stress(GO:0006979);response to heat(GO:0009408);protein-containing complex assembly(GO:0065003);response to osmotic stress(GO:0006970);protein folding(GO:0006457);response to oxygen-containing compound(GO:1901700)	response to hypoxia(GO:0001666);DNA-templated transcription initiation(GO:0006352);protein folding(GO:0006457);cellular response to starvation(GO:0009267);response to heat(GO:0009408);response to iron ion(GO:0010039);negative regulation of growth(GO:0045926);protein autophosphorylation(GO:0046777);response to nitrosative stress(GO:0051409);response to host immune response(GO:0052572);cellular res…
74	MYCTU|Gene_OrderedLocusName=Rv3017c|UniProtKB=P9WNJ1	ESAT-6-like protein EsxQ;esxQ;;orthologs
75	MYCTU|Gene_OrderedLocusName=Rv1343c|UniProtKB=P9WK51	Putative lipoprotein LprD;lprD;;orthologs
76	MYCTU|Gene_OrderedLocusName=Rv0507|UniProtKB=P9WJV7	Probable transport protein MmpL2;mmpL2;PTN002433718;orthologs		biological process involved in interaction with host(GO:0051701)
77	MYCTU|Gene_OrderedLocusName=Rv0330c|UniProtKB=O07254	HTH tetR-type domain-containing protein;Rv0330c;PTN002410930;orthologs	transcription, DNA-templated(GO:0006351);regulation of transcription, DNA-templated(GO:0006355)	regulation of DNA-templated transcription(GO:0006355);regulation of gene expression(GO:0010468)
78	MYCTU|Gene_OrderedLocusName=Rv1900c|UniProtKB=O07732	Probable lignin peroxidase LipJ;lipJ;PTN001660873;orthologs		cAMP biosynthetic process(GO:0006171);cyclic nucleotide biosynthetic process(GO:0009190);intracellular signal transduction(GO:0035556);cellular oxidant detoxification(GO:0098869)
79	MYCTU|Gene_OrderedLocusName=Rv2555c|UniProtKB=P9WFW7	Alanine--tRNA ligase;alaS;PTN002272808;orthologs	cellular amino acid metabolic process(GO:0006520);translational elongation(GO:0006414);tRNA modification(GO:0006400)	tRNA modification(GO:0006400);translation(GO:0006412);alanyl-tRNA aminoacylation(GO:0006419);tRNA aminoacylation(GO:0043039);aminoacyl-tRNA metabolism involved in translational fidelity(GO:0106074)
80	MYCTU|Gene_OrderedLocusName=Rv0933|UniProtKB=P9WQK9	Phosphate import ATP-binding protein PstB 2;pstB2;PTN002459509;orthologs		phosphate ion transport(GO:0006817);phosphate ion transmembrane transport(GO:0035435)
81	MYCTU|Gene_OrderedLocusName=Rv2280|UniProtKB=P9WIT1	Uncharacterized FAD-linked oxidoreductase Rv2280;Rv2280;PTN002452108;orthologs
82	MYCTU|Gene_OrderedLocusName=Rv0013|UniProtKB=P9WN35	Anthranilate synthase component 2;trpG;PTN002459380;orthologs	alpha-amino acid biosynthetic process(GO:1901607);aromatic amino acid family metabolic process(GO:0009072);cellular nitrogen compound biosynthetic process(GO:0044271);heterocycle biosynthetic process(GO:0018130);organic cyclic compound biosynthetic process(GO:1901362);aromatic compound biosynthetic process(GO:0019438);cellular biogenic amine metabolic process(GO:0006576)	tryptophan biosynthetic process(GO:0000162);glutamine metabolic process(GO:0006541);cellular amino acid biosynthetic process(GO:0008652);aromatic amino acid family biosynthetic process(GO:0009073);organic substance metabolic process(GO:0071704)
83	MYCTU|Gene_OrderedLocusName=Rv0803|UniProtKB=P9WHL7	Phosphoribosylformylglycinamidine synthase subunit PurL;purL;PTN002461298;orthologs		purine nucleotide biosynthetic process(GO:0006164);'de novo' IMP biosynthetic process(GO:0006189)
84	MYCTU|Gene_OrderedLocusName=Rv3060c|UniProtKB=P95098	Probable transcriptional regulatory protein (Probably GntR-family);Rv3060c;PTN002450351;orthologs		regulation of DNA-templated transcription(GO:0006355)
85	MYCTU|Gene_OrderedLocusName=Rv0744c|UniProtKB=O53807	Possible transcriptional regulatory protein;Rv0744c;;orthologs
86	MYCTU|Gene_OrderedLocusName=RVBD_2963|UniProtKB=I6YET7	Putative permease Rv2963;Rv2963;PTN002449643;orthologs
87	MYCTU|Gene_OrderedLocusName=Rv0607|UniProtKB=O07771	Uncharacterized protein;Rv0607;;orthologs
88	MYCTU|Gene_OrderedLocusName=Rv3313c|UniProtKB=P63907	Adenosine deaminase;add;PTN000892396;orthologs	small molecule biosynthetic process(GO:0044283);nucleobase metabolic process(GO:0009112);nucleobase-containing compound biosynthetic process(GO:0034654);adenosine catabolic process(GO:0006154);carbohydrate derivative biosynthetic process(GO:1901137);pigment biosynthetic process(GO:0046148);purine-containing compound biosynthetic process(GO:0072522)	adenosine catabolic process(GO:0006154);nucleotide metabolic process(GO:0009117);purine ribonucleoside monophosphate biosynthetic process(GO:0009168);hypoxanthine salvage(GO:0043103);inosine biosynthetic process(GO:0046103)
89	MYCTU|Gene_OrderedLocusName=Rv0787A|UniProtKB=I6Y8S6	Phosphoribosylformylglycinamidine synthase subunit PurS;purS;PTN002438931;orthologs		purine nucleotide biosynthetic process(GO:0006164);'de novo' IMP biosynthetic process(GO:0006189)
90	MYCTU|Gene_OrderedLocusName=Rv1829|UniProtKB=P9WLR5	Uncharacterized protein Rv1829;Rv1829;PTN002309598;orthologs		nucleic acid phosphodiester bond hydrolysis(GO:0090305)
91	MYCTU|Gene_OrderedLocusName=Rv0918|UniProtKB=O05910	Conserved protein;Rv0918;PTN002177074;orthologs		regulation of DNA-templated transcription(GO:0006355);response to host immune response(GO:0052572)
92	MYCTU|Gene_OrderedLocusName=Rv1723|UniProtKB=P71981	Probable hydrolase;Rv1723;PTN002457219;orthologs
93	MYCTU|Gene_OrderedLocusName=Rv2644c|UniProtKB=P9WL53	Uncharacterized protein Rv2644c;Rv2644c;;orthologs
94	MYCTU|Gene_OrderedLocusName=Rv3824c|UniProtKB=P9WIK9	2'-acyl-2-O-sulfo-trehalose (hydroxy)phthioceranyltransferase PapA1;papA1;;orthologs		lipid metabolic process(GO:0006629);lipid biosynthetic process(GO:0008610);sulfolipid biosynthetic process(GO:0046506);cell wall organization(GO:0071555)
95	MYCTU|Gene_OrderedLocusName=Rv2351c|UniProtKB=P9WIB5	Phospholipase C A;plcA;PTN002423497;orthologs		modulation by symbiont of host process(GO:0044003);disruption by symbiont of host cellular component(GO:0052008)
96	MYCTU|Gene_OrderedLocusName=Rv3666c|UniProtKB=I6X811	Probable periplasmic dipeptide-binding lipoprotein DppA;dppA;PTN001250609;orthologs	peptide transport(GO:0015833)	peptide transport(GO:0015833);transmembrane transport(GO:0055085)
97	MYCTU|Gene_OrderedLocusName=Rv2454c|UniProtKB=O53181	2-oxoglutarate oxidoreductase subunit KorB;korB;PTN001056897;orthologs		tricarboxylic acid cycle(GO:0006099)
98	MYCTU|Gene_OrderedLocusName=Rv0884c|UniProtKB=P9WQ73	Phosphoserine aminotransferase;serC;PTN002326795;orthologs	alpha-amino acid biosynthetic process(GO:1901607)	L-serine biosynthetic process(GO:0006564);pyridoxine biosynthetic process(GO:0008615);cellular amino acid biosynthetic process(GO:0008652);biosynthetic process(GO:0009058);glycine biosynthetic process, by transamination of glyoxylate(GO:0019265)
99	MYCTU|Gene_OrderedLocusName=Rv0764c|UniProtKB=P9WPP9	Lanosterol 14-alpha demethylase;cyp51;PTN002386475;orthologs	sterol metabolic process(GO:0016125)	lipid metabolic process(GO:0006629);steroid biosynthetic process(GO:0006694);steroid metabolic process(GO:0008202);sterol metabolic process(GO:0016125);sterol biosynthetic process(GO:0016126)
100	MYCTU|Gene_OrderedLocusName=Rv3693|UniProtKB=O69661	Possible conserved membrane protein;Rv3693;PTN002434811;orthologs
101	MYCTU|Gene_OrderedLocusName=Rv2528c|UniProtKB=I6Y9K2	Probable restriction system protein Mrr;mrr;PTN001246769;orthologs		DNA restriction-modification system(GO:0009307);nucleic acid phosphodiester bond hydrolysis(GO:0090305)
102	MYCTU|Gene_OrderedLocusName=Rv1430|UniProtKB=L7N697	Esterase PE16;PE16;;orthologs
103	MYCTU|Gene_OrderedLocusName=Rv0965c|UniProtKB=P9WKM3	Uncharacterized protein Rv0965c;Rv0965c;;orthologs
104	MYCTU|Gene_OrderedLocusName=Rv2722|UniProtKB=O33227	Uncharacterized protein;Rv2722;;orthologs
105	MYCTU|Gene_OrderedLocusName=Rv0037c|UniProtKB=P9WJY1	Uncharacterized MFS-type transporter Rv0037c;Rv0037c;PTN002362993;orthologs		transmembrane transport(GO:0055085)
106	MYCTU|Gene_OrderedLocusName=Rv0383c|UniProtKB=O53718	Possible conserved secreted protein;Rv0383c;;orthologs
107	MYCTU|Gene_OrderedLocusName=Rv0611c|UniProtKB=I6XVR9	Uncharacterized protein;Rv0611c;;orthologs
108	MYCTU|Gene_OrderedLocusName=Rv0347|UniProtKB=O06298	Probable conserved membrane protein;Rv0347;;orthologs
109	MYCTU|Gene_OrderedLocusName=Rv2769c|UniProtKB=Q79FA8	PE family protein PE27;PE27;;orthologs
110	MYCTU|Gene_OrderedLocusName=Rv3199c|UniProtKB=P9WIX5	NAD-capped RNA hydrolase NudC;nudC;PTN002451456;orthologs	nucleotide catabolic process(GO:0009166);NADP metabolic process(GO:0006739);organonitrogen compound catabolic process(GO:1901565)	NADH metabolic process(GO:0006734);NADP catabolic process(GO:0006742);NAD catabolic process(GO:0019677)
111	MYCTU|Gene_OrderedLocusName=Rv2150c|UniProtKB=P9WN95	Cell division protein FtsZ;ftsZ;PTN002410870;orthologs	cell division(GO:0051301)	division septum assembly(GO:0000917);septin ring assembly(GO:0000921);cell cycle(GO:0007049);FtsZ-dependent cytokinesis(GO:0043093);positive regulation of cell cycle(GO:0045787);protein polymerization(GO:0051258);cell division(GO:0051301);cell septum assembly(GO:0090529)
112	MYCTU|Gene_OrderedLocusName=Rv2288|UniProtKB=P9WLE5	Uncharacterized protein Rv2288;Rv2288;;orthologs
113	MYCTU|Gene_OrderedLocusName=Rv2678c|UniProtKB=P9WFE1	Uroporphyrinogen decarboxylase;hemE;PTN002326256;orthologs		porphyrin-containing compound biosynthetic process(GO:0006779);protoporphyrinogen IX biosynthetic process(GO:0006782);heme biosynthetic process(GO:0006783)
114	MYCTU|Gene_OrderedLocusName=Rv3002c|UniProtKB=P9WKJ3	Putative acetolactate synthase small subunit;ilvH;PTN002410430;orthologs	alpha-amino acid biosynthetic process(GO:1901607);branched-chain amino acid biosynthetic process(GO:0009082)	cellular amino acid biosynthetic process(GO:0008652);branched-chain amino acid biosynthetic process(GO:0009082);isoleucine biosynthetic process(GO:0009097);valine biosynthetic process(GO:0009099);regulation of catalytic activity(GO:0050790)
115	MYCTU|Gene_OrderedLocusName=Rv1701|UniProtKB=P9WF33	Tyrosine recombinase XerD;xerD;PTN002411213;orthologs		DNA recombination(GO:0006310);transposition, DNA-mediated(GO:0006313);cell cycle(GO:0007049);chromosome segregation(GO:0007059);DNA integration(GO:0015074);cell division(GO:0051301)
116	MYCTU|Gene_OrderedLocusName=Rv0914c|UniProtKB=I6XWJ8	Possible lipid carrier protein or keto acyl-CoA thiolase;Rv0914c;PTN002315830;orthologs		fatty acid beta-oxidation(GO:0006635)
117	MYCTU|Gene_OrderedLocusName=Rv2122c|UniProtKB=P9WMM9	Phosphoribosyl-ATP pyrophosphatase;hisE;PTN002873427;orthologs		histidine biosynthetic process(GO:0000105);cellular amino acid biosynthetic process(GO:0008652);response to host iron concentration(GO:0075139)
118	MYCTU|Gene_OrderedLocusName=Rv2872|UniProtKB=P9WF55	Ribonuclease VapC43;vapC43;;orthologs		negative regulation of growth(GO:0045926);nucleic acid phosphodiester bond hydrolysis(GO:0090305);RNA phosphodiester bond hydrolysis(GO:0090501)
119	MYCTU|Gene_OrderedLocusName=Rv3099c|UniProtKB=O05777	Conserved protein;Rv3099c;;orthologs
120	MYCTU|Gene_OrderedLocusName=Rv0395|UniProtKB=P95203	Uncharacterized protein;Rv0395;;orthologs
121	MYCTU|Gene_OrderedLocusName=Rv0334|UniProtKB=P9WH13	Glucose-1-phosphate thymidylyltransferase;rmlA;PTN002460961;orthologs		glucose metabolic process(GO:0006006);biosynthetic process(GO:0009058);dTDP-rhamnose biosynthetic process(GO:0019305);extracellular polysaccharide biosynthetic process(GO:0045226);dTTP metabolic process(GO:0046075)
122	MYCTU|Gene_OrderedLocusName=Rv1243c|UniProtKB=Q79FQ7	PE-PGRS family protein PE_PGRS23;PE_PGRS23;;orthologs
123	MYCTU|Gene_OrderedLocusName=Rv0449c|UniProtKB=O53734	Amino_oxidase domain-containing protein;Rv0449c;PTN002451987;orthologs
124	MYCTU|Gene_OrderedLocusName=Rv3466|UniProtKB=P9WKY1	Uncharacterized protein Rv3466;Rv3466;;orthologs
125	MYCTU|Gene_OrderedLocusName=Rv3561|UniProtKB=P96843	3-[(3aS,4S,7aS)-7a-methyl-1,5-dioxo-octahydro-1H-inden-4-yl]propanoyl:CoA ligase;fadD3;PTN002379067;orthologs		lipid metabolic process(GO:0006629);steroid metabolic process(GO:0008202);cholesterol metabolic process(GO:0008203)
126	MYCTU|Gene_OrderedLocusName=Rv0930|UniProtKB=P9WG11	Phosphate transport system permease protein PstA 1;pstA1;PTN002451968;orthologs		phosphate ion transport(GO:0006817);phosphate ion transmembrane transport(GO:0035435);biological process involved in interaction with host(GO:0051701);transmembrane transport(GO:0055085)
127	MYCTU|Gene_OrderedLocusName=RVBD_3754|UniProtKB=O69721	Prephenate dehydrogenase;tyrA;PTN002328098;orthologs	alpha-amino acid biosynthetic process(GO:1901607);tyrosine metabolic process(GO:0006570);organic cyclic compound biosynthetic process(GO:1901362);aromatic compound biosynthetic process(GO:0019438)	tyrosine biosynthetic process(GO:0006571);cellular amino acid biosynthetic process(GO:0008652);aromatic amino acid family biosynthetic process(GO:0009073)
128	MYCTU|Gene_OrderedLocusName=Rv3571|UniProtKB=P9WJ93	3-ketosteroid-9-alpha-monooxygenase, ferredoxin reductase component;hmp;PTN002321582;orthologs		response to hypoxia(GO:0001666);lipid metabolic process(GO:0006629);steroid biosynthetic process(GO:0006694);cholesterol catabolic process(GO:0006707);steroid metabolic process(GO:0008202);cholesterol metabolic process(GO:0008203);lipid catabolic process(GO:0016042);response to nitrosative stress(GO:0051409)
129	MYCTU|Gene_OrderedLocusName=Rv2515c|UniProtKB=I6XEH5	HTH cro/C1-type domain-containing protein;Rv2515c;PTN008101603;orthologs
130	MYCTU|Gene_OrderedLocusName=Rv2912c|UniProtKB=P9WMC7	Uncharacterized HTH-type transcriptional regulator Rv2912c;Rv2912c;PTN007823446;orthologs	transcription, DNA-templated(GO:0006351);regulation of transcription, DNA-templated(GO:0006355)	regulation of DNA-templated transcription(GO:0006355);regulation of gene expression(GO:0010468)
131	MYCTU|Gene_OrderedLocusName=Rv0577|UniProtKB=P9WIR3	Putative glyoxylase CFP32;cfp32;PTN002436481;orthologs
132	MYCTU|Gene_OrderedLocusName=Rv0338c|UniProtKB=O33268	Probable iron-sulfur-binding reductase;Rv0338c;PTN001728807;orthologs
133	MYCTU|Gene_OrderedLocusName=Rv2187|UniProtKB=O53521	Long-chain-fatty-acid--CoA ligase FadD15;fadD15;PTN001186965;orthologs		long-chain fatty acid metabolic process(GO:0001676);lipid metabolic process(GO:0006629);fatty acid metabolic process(GO:0006631);fatty acid biosynthetic process(GO:0006633);lipid biosynthetic process(GO:0008610);Actinobacterium-type cell wall biogenesis(GO:0071766)
134	MYCTU|Gene_OrderedLocusName=Rv2579|UniProtKB=P9WMR9	Haloalkane dehalogenase 3;dhaA;PTN002458110;orthologs		halogenated hydrocarbon catabolic process(GO:0042206)
135	MYCTU|Gene_OrderedLocusName=Rv2948c|UniProtKB=P9WQ61	p-hydroxybenzoic acid--AMP ligase FadD22;fadD22;PTN002458533;orthologs	secondary metabolite biosynthetic process(GO:0044550)	lipid metabolic process(GO:0006629);fatty acid metabolic process(GO:0006631);fatty acid biosynthetic process(GO:0006633);lipid biosynthetic process(GO:0008610);glycolipid biosynthetic process(GO:0009247);secondary metabolite biosynthetic process(GO:0044550);Actinobacterium-type cell wall biogenesis(GO:0071766);phenolic phthiocerol biosynthetic process(GO:0097041)
136	MYCTU|Gene_OrderedLocusName=Rv3055|UniProtKB=P95103	Possible transcriptional regulatory protein (Probably TetR-family);Rv3055;PTN004738739;orthologs	transcription, DNA-templated(GO:0006351);regulation of transcription, DNA-templated(GO:0006355)	regulation of DNA-templated transcription(GO:0006355);regulation of gene expression(GO:0010468)
137	MYCTU|Gene_OrderedLocusName=Rv1727|UniProtKB=P71985	MDMPI_N domain-containing protein;Rv1727;;orthologs
138	MYCTU|Gene_OrderedLocusName=Rv2588c|UniProtKB=P9WL75	Sec translocon accessory complex subunit YajC;yajC;PTN002436070;orthologs		protein transport(GO:0015031)
139	MYCTU|Gene_OrderedLocusName=Rv0560c|UniProtKB=P9WKL5	2-heptyl-1-hydroxyquinolin-4(1H)-one methyltransferase;htm;PTN002226639;orthologs		response to hypoxia(GO:0001666);response to salicylic acid(GO:0009751);cellular response to iron ion starvation(GO:0010106);methylation(GO:0032259)
140	MYCTU|Gene_OrderedLocusName=Rv3618|UniProtKB=I6X7W8	Possible monooxygenase;Rv3618;PTN002409834;orthologs
141	MYCTU|Gene_OrderedLocusName=Rv3630|UniProtKB=P9WKX9	Uncharacterized protein Rv3630;Rv3630;PTN008624441;orthologs
142	MYCTU|Gene_OrderedLocusName=Rv2803|UniProtKB=I6XFC2	Uncharacterized protein;Rv2803;PTN002177073;orthologs		regulation of DNA-templated transcription(GO:0006355)
143	MYCTU|Gene_OrderedLocusName=Rv2490c|UniProtKB=Q79FD4	PE-PGRS family protein PE_PGRS43;PE_PGRS43;;orthologs
144	MYCTU|Gene_OrderedLocusName=Rv3751|UniProtKB=O69718	Probable integrase;Rv3751;;orthologs		DNA recombination(GO:0006310);DNA integration(GO:0015074)
145	MYCTU|Gene_OrderedLocusName=Rv2430c|UniProtKB=Q79FE1	PPE family protein PPE41;PPE41;PTN008216597;orthologs		response to host immune response(GO:0052572)
146	MYCTU|Gene_OrderedLocusName=Rv3861|UniProtKB=P96216	Uncharacterized protein;Rv3861;;orthologs
147	MYCTU|Gene_OrderedLocusName=Rv3743c|UniProtKB=P9WPT7	Probable cation-transporting P-type ATPase J;ctpJ;PTN002453984;orthologs		cation transport(GO:0006812);ion transmembrane transport(GO:0034220);cation transmembrane transport(GO:0098655)
148	MYCTU|Gene_OrderedLocusName=Rv3292|UniProtKB=P9WL01	Uncharacterized protein Rv3292;Rv3292;PTN002446749;orthologs
149	MYCTU|Gene_OrderedLocusName=Rv1313c|UniProtKB=P9WKH7	Transposase for insertion sequence element IS1557;Rv3798;PTN002434310;orthologs		DNA recombination(GO:0006310);transposition(GO:0032196)
150	MYCTU|Gene_OrderedLocusName=Rv0653c|UniProtKB=P96941	Possible transcriptional regulatory protein (Probably TetR-family);Rv0653c;PTN007823404;orthologs	transcription, DNA-templated(GO:0006351);regulation of transcription, DNA-templated(GO:0006355)	regulation of DNA-templated transcription(GO:0006355)
151	MYCTU|Gene_OrderedLocusName=Rv1706c|UniProtKB=P9WI17	Uncharacterized PPE family protein PPE23;PPE23;PTN008216609;orthologs		response to host immune response(GO:0052572)
152	MYCTU|Gene_OrderedLocusName=Rv2658c|UniProtKB=P9WL47	Uncharacterized protein Rv2658c;Rv2658c;;orthologs
153	MYCTU|Gene_OrderedLocusName=Rv2051c|UniProtKB=O53493	Bifunctional apolipoprotein N-acyltransferase/polyprenol monophosphomannose synthase;ppm1;PTN002459136;orthologs		nitrogen compound metabolic process(GO:0006807);glycolipid biosynthetic process(GO:0009247);lipoprotein biosynthetic process(GO:0042158);modulation by symbiont of host immune response(GO:0052553);mannosylation(GO:0097502)
154	MYCTU|Gene_OrderedLocusName=Rv0411c|UniProtKB=P96257	Probable glutamine-binding lipoprotein GlnH (GLNBP);glnH;PTN001826728;orthologs
155	MYCTU|Gene_OrderedLocusName=Rv1921c|UniProtKB=O53963	Probable conserved lipoprotein LppF;lppF;PTN008680983;orthologs	alpha-amino acid biosynthetic process(GO:1901607);dephosphorylation(GO:0016311)
156	MYCTU|Gene_OrderedLocusName=Rv2463|UniProtKB=O53190	Probable esterase/lipase LipP;lipP;PTN000831851;orthologs
157	MYCTU|Gene_OrderedLocusName=Rv3144c|UniProtKB=I6X6H8	PPE family protein PPE52;PPE52;PTN008216627;orthologs		response to host immune response(GO:0052572)
158	MYCTU|Gene_OrderedLocusName=Rv0075|UniProtKB=O53620	Probable aminotransferase;Rv0075;PTN000923642;orthologs		biosynthetic process(GO:0009058)
159	MYCTU|Gene_OrderedLocusName=Rv2054|UniProtKB=O86353	Conserved protein;Rv2054;PTN002314919;orthologs
160	MYCTU|Gene_OrderedLocusName=Rv1877|UniProtKB=P9WG85	Uncharacterized MFS-type transporter Rv1877;Rv1877;PTN002362444;orthologs	transmembrane transport(GO:0055085)	transmembrane transport(GO:0055085)
161	MYCTU|Gene_OrderedLocusName=Rv3724A|UniProtKB=Q79FA5	Probable cutinase [first part] Cut5a;cut5a;;orthologs
162	MYCTU|Gene_OrderedLocusName=Rv0484c|UniProtKB=P9WGR5	Uncharacterized oxidoreductase Rv0484c;Rv0484c;PTN002387517;orthologs
163	MYCTU|Gene_OrderedLocusName=Rv0256c|UniProtKB=P9WI47	PPE family protein PPE2;PPE2;PTN008471248;orthologs
164	MYCTU|Gene_OrderedLocusName=Rv3288c|UniProtKB=L7N685	Uncharacterized protein;usfY;;orthologs
165	MYCTU|Gene_OrderedLocusName=Rv0868c|UniProtKB=I6XWG2	Probable molybdenum cofactor biosynthesis protein D 2 MoaD2 (Molybdopterin converting factor small subunit) (Molybdopterin [MPT] converting factor, subunit 1);moaD2;PTN002120430;orthologs
166	MYCTU|Gene_OrderedLocusName=Rv2128|UniProtKB=O33262	Conserved transmembrane protein;Rv2128;;orthologs
167	MYCTU|Gene_OrderedLocusName=Rv3913|UniProtKB=P9WHH1	Thioredoxin reductase;trxB;PTN002450793;orthologs		response to hypoxia(GO:0001666);removal of superoxide radicals(GO:0019430);cell redox homeostasis(GO:0045454)
168	MYCTU|Gene_OrderedLocusName=Rv0599c|UniProtKB=O07779	Antitoxin VapB27;vapB27;;orthologs
169	MYCTU|Gene_OrderedLocusName=Rv3923c|UniProtKB=P9WGZ3	Ribonuclease P protein component;rnpA;PTN002436472;orthologs	RNA phosphodiester bond hydrolysis, endonucleolytic(GO:0090502);tRNA processing(GO:0008033);RNA 3'-end processing(GO:0031123)	tRNA 5'-leader removal(GO:0001682);tRNA processing(GO:0008033);tRNA 3'-trailer cleavage, endonucleolytic(GO:0034414)
170	MYCTU|Gene_OrderedLocusName=Rv1910c|UniProtKB=P9WFN5	UPF0098 protein Rv1910c;Rv1910c;PTN002410680;orthologs
171	MYCTU|Gene_OrderedLocusName=Rv2511|UniProtKB=P9WIU1	Oligoribonuclease;orn;PTN002252830;orthologs		nucleic acid phosphodiester bond hydrolysis(GO:0090305);RNA phosphodiester bond hydrolysis, exonucleolytic(GO:0090503)
172	MYCTU|Gene_OrderedLocusName=Rv3049c|UniProtKB=I6Y2E2	Probable monooxygenase;Rv3049c;PTN001125184;orthologs
173	MYCTU|Gene_OrderedLocusName=Rv0463|UniProtKB=O53748	Probable conserved membrane protein;Rv0463;;orthologs
174	MYCTU|Gene_OrderedLocusName=Rv1206|UniProtKB=O05307	Medium/long-chain-fatty-acid--CoA ligase FadD6;fadD6;PTN002454688;orthologs		long-chain fatty acid metabolic process(GO:0001676);lipid metabolic process(GO:0006629);fatty acid metabolic process(GO:0006631);fatty acid biosynthetic process(GO:0006633);long-chain fatty acid transport(GO:0015909)
175	MYCTU|Gene_OrderedLocusName=Rv3451|UniProtKB=P9WP39	Probable carboxylesterase Culp3;cut3;PTN002434906;orthologs
176	MYCTU|Gene_OrderedLocusName=Rv2172c|UniProtKB=O53506	Conserved protein;Rv2172c;;orthologs
177	MYCTU|Gene_OrderedLocusName=Rv2777c|UniProtKB=O33319	Uncharacterized protein;Rv2777c;PTN002446709;orthologs
178	MYCTU|Gene_OrderedLocusName=Rv2959c|UniProtKB=P9WIM5	Rhamnosyl O-methyltransferase;Rv2959c;PTN002447073;orthologs	chondroitin sulfate proteoglycan biosynthetic process(GO:0050650);cellular component assembly(GO:0022607);glycosaminoglycan biosynthetic process(GO:0006024);chondroitin sulfate metabolic process(GO:0030204);cell wall biogenesis(GO:0042546)	lipid metabolic process(GO:0006629);lipid biosynthetic process(GO:0008610);chondroitin sulfate biosynthetic process(GO:0030206);methylation(GO:0032259);DIM/DIP cell wall layer assembly(GO:0071770)
179	MYCTU|Gene_OrderedLocusName=Rv1720c|UniProtKB=P9WFA3	Ribonuclease VapC12;vapC12;PTN002441935;orthologs		nucleic acid phosphodiester bond hydrolysis(GO:0090305);RNA phosphodiester bond hydrolysis(GO:0090501)
180	MYCTU|Gene_OrderedLocusName=Rv1408|UniProtKB=P9WI51	Ribulose-phosphate 3-epimerase;rpe;PTN002272145;orthologs	generation of precursor metabolites and energy(GO:0006091);glucose 6-phosphate metabolic process(GO:0051156);cellular carbohydrate metabolic process(GO:0044262);NADP metabolic process(GO:0006739)	carbohydrate metabolic process(GO:0005975);pentose-phosphate shunt(GO:0006098);pentose-phosphate shunt, non-oxidative branch(GO:0009052);pentose catabolic process(GO:0019323);cellular carbohydrate metabolic process(GO:0044262)
181	MYCTU|Gene_OrderedLocusName=Rv3018A|UniProtKB=Q6MX19	PE family protein PE27A;PE27A;;orthologs
182	MYCTU|Gene_OrderedLocusName=Rv0096|UniProtKB=P9WI49	Uncharacterized PPE family protein PPE1;PPE1;PTN008216615;orthologs		response to host immune response(GO:0052572)
183	MYCTU|Gene_OrderedLocusName=Rv1344|UniProtKB=P9WQF1	Acyl carrier protein MbtL;mbtL;PTN008573215;orthologs		fatty acid biosynthetic process(GO:0006633);catechol-containing siderophore biosynthetic process(GO:0019540)
184	MYCTU|Gene_OrderedLocusName=Rv1938|UniProtKB=I6YC03	Epoxide hydrolase B;ephB;PTN000863133;orthologs		response to toxic substance(GO:0009636)
185	MYCTU|Gene_OrderedLocusName=Rv2688c|UniProtKB=P9WQL7	Fluoroquinolones export ATP-binding protein Rv2688c;Rv2688c;PTN002383719;orthologs	transmembrane transport(GO:0055085)	response to antibiotic(GO:0046677);transmembrane transport(GO:0055085);xenobiotic detoxification by transmembrane export across the plasma membrane(GO:1990961)
186	MYCTU|Gene_OrderedLocusName=Rv3536c|UniProtKB=I6XHH5	Probable hydratase;hsaE;PTN002409848;orthologs
187	MYCTU|Gene_OrderedLocusName=Rv2334|UniProtKB=P9WP55	O-acetylserine sulfhydrylase;cysK1;PTN002232472;orthologs	alpha-amino acid biosynthetic process(GO:1901607);sulfur compound metabolic process(GO:0006790)	cysteine biosynthetic process from serine(GO:0006535);cellular amino acid biosynthetic process(GO:0008652);cysteine biosynthetic process(GO:0019344)
188	MYCTU|Gene_OrderedLocusName=Rv3847|UniProtKB=P96230	Uncharacterized protein;Rv3847;;orthologs
189	MYCTU|Gene_OrderedLocusName=Rv1306|UniProtKB=P9WPV5	ATP synthase subunit b;atpF;PTN002850952;orthologs		ATP biosynthetic process(GO:0006754);ion transport(GO:0006811);proton motive force-driven ATP synthesis(GO:0015986);proton transmembrane transport(GO:1902600)
190	MYCTU|Gene_OrderedLocusName=Rv2873|UniProtKB=P9WNF3	Cell surface glycolipoprotein MPT83;mpt83;PTN002249194;orthologs		response to host immune response(GO:0052572)
191	MYCTU|Gene_OrderedLocusName=Rv0475|UniProtKB=P9WIP9	Heparin-binding hemagglutinin;hbhA;;orthologs		cell adhesion(GO:0007155);heterophilic cell-cell adhesion via plasma membrane cell adhesion molecules(GO:0007157);positive regulation by symbiont of host receptor-mediated endocytosis(GO:0044078)
192	MYCTU|Gene_OrderedLocusName=Rv0946c|UniProtKB=P9WN69	Glucose-6-phosphate isomerase;pgi;PTN002263068;orthologs	hexose biosynthetic process(GO:0019319);glucose 6-phosphate metabolic process(GO:0051156);glycolytic process(GO:0006096);glucose metabolic process(GO:0006006)	gluconeogenesis(GO:0006094);glycolytic process(GO:0006096);glucose 6-phosphate metabolic process(GO:0051156);carbohydrate derivative metabolic process(GO:1901135)
193	MYCTU|Gene_OrderedLocusName=Rv2412|UniProtKB=P9WH41	30S ribosomal protein S20;rpsT;PTN002433611;orthologs		translation(GO:0006412)
194	MYCTU|Gene_OrderedLocusName=Rv2770c|UniProtKB=P9WHZ3	Uncharacterized PPE family protein PPE44;PPE44;PTN008216589;orthologs		response to host immune response(GO:0052572)
195	MYCTU|Gene_OrderedLocusName=Rv2483c|UniProtKB=I6YDI9	PlsC domain-containing protein;plsC;PTN002234841;orthologs	glycerophospholipid biosynthetic process(GO:0046474)	phosphatidic acid biosynthetic process(GO:0006654)
196	MYCTU|Gene_OrderedLocusName=Rv1625c|UniProtKB=P9WQ35	Adenylate cyclase;cya;PTN002276724;orthologs		cAMP biosynthetic process(GO:0006171);cGMP biosynthetic process(GO:0006182);signal transduction(GO:0007165);receptor guanylyl cyclase signaling pathway(GO:0007168);cyclic nucleotide biosynthetic process(GO:0009190);intracellular signal transduction(GO:0035556)
197	MYCTU|Gene_OrderedLocusName=Rv1073|UniProtKB=O53421	Uncharacterized protein;Rv1073;;orthologs
198	MYCTU|Gene_OrderedLocusName=Rv2540c|UniProtKB=P9WPY1	Chorismate synthase;aroC;PTN002326137;orthologs	carboxylic acid biosynthetic process(GO:0046394);aromatic amino acid family metabolic process(GO:0009072);organic cyclic compound biosynthetic process(GO:1901362);organonitrogen compound biosynthetic process(GO:1901566);aromatic compound biosynthetic process(GO:0019438)	cellular amino acid biosynthetic process(GO:0008652);aromatic amino acid family biosynthetic process(GO:0009073);chorismate biosynthetic process(GO:0009423)
199	MYCTU|Gene_OrderedLocusName=Rv3122|UniProtKB=O07033	Uncharacterized protein;Rv3122;;orthologs
200	MYCTU|Gene_OrderedLocusName=Rv3196|UniProtKB=O53342	Uncharacterized protein;Rv3196;;orthologs
201	MYCTU|Gene_OrderedLocusName=Rv3904c|UniProtKB=P9WNH9	ESAT-6-like protein EsxE;esxE;;orthologs
202	MYCTU|Gene_OrderedLocusName=Rv3464|UniProtKB=P9WN65	dTDP-glucose 4,6-dehydratase;rmlB;PTN002452893;orthologs		nucleotide-sugar metabolic process(GO:0009225);dTDP-rhamnose biosynthetic process(GO:0019305);extracellular polysaccharide biosynthetic process(GO:0045226)
203	MYCTU|Gene_OrderedLocusName=Rv0372c|UniProtKB=O53707	Uncharacterized protein;Rv0372c;PTN001251903;orthologs
204	MYCTU|Gene_OrderedLocusName=Rv0758|UniProtKB=P71815	Histidine kinase;phoR;PTN001232909;orthologs		phosphorelay signal transduction system(GO:0000160);signal transduction(GO:0007165);phosphorylation(GO:0016310);peptidyl-histidine phosphorylation(GO:0018106)
205	MYCTU|Gene_OrderedLocusName=Rv2384|UniProtKB=P71716	Salicyl-AMP ligase / salicyl-S-ArCP synthetase;mbtA;PTN001186082;orthologs		cellular response to iron ion starvation(GO:0010106);siderophore biosynthetic process(GO:0019290)
206	MYCTU|Gene_OrderedLocusName=Rv2185c|UniProtKB=O53519	Conserved protein TB16.3;TB16.3;PTN002218982;orthologs		response to hypoxia(GO:0001666)
207	MYCTU|Gene_OrderedLocusName=Rv3506|UniProtKB=O53551	Medium/long-chain-fatty-acid--CoA ligase FadD17;fadD17;PTN001186874;orthologs		lipid metabolic process(GO:0006629);fatty acid metabolic process(GO:0006631);fatty acid biosynthetic process(GO:0006633);lipid biosynthetic process(GO:0008610);long-chain fatty acid transport(GO:0015909);long-chain fatty acid biosynthetic process(GO:0042759);Actinobacterium-type cell wall biogenesis(GO:0071766)
208	MYCTU|Gene_OrderedLocusName=Rv0086|UniProtKB=Q10883	Possible hydrogenase HycQ;hycQ;PTN002448268;orthologs
209	MYCTU|Gene_OrderedLocusName=Rv1956|UniProtKB=P9WJA7	Antitoxin HigA1;higA1;PTN002456487;orthologs		response to hypoxia(GO:0001666);modulation by symbiont of host process(GO:0044003);negative regulation of DNA-templated transcription(GO:0045892);positive regulation of growth(GO:0045927)
210	MYCTU|Gene_OrderedLocusName=Rv1687c|UniProtKB=O33189	Probable conserved ATP-binding protein ABC transporter;Rv1687c;PTN002453375;orthologs		response to organic substance(GO:0010033)
211	MYCTU|Gene_OrderedLocusName=Rv1290A|UniProtKB=Q79FQ6	Uncharacterized protein;Rv1290A;;orthologs
212	MYCTU|Gene_OrderedLocusName=Rv3744|UniProtKB=O69711	HTH-type transcriptional regulator NmtR;nmtR;PTN002455011;orthologs		regulation of DNA-templated transcription(GO:0006355)
213	MYCTU|Gene_OrderedLocusName=Rv1318c|UniProtKB=P9WQ33	Uncharacterized protein Rv1318c;Rv1318c;PTN002454048;orthologs	purine ribonucleotide biosynthetic process(GO:0009152);cyclic purine nucleotide metabolic process(GO:0052652)	cAMP biosynthetic process(GO:0006171);signal transduction(GO:0007165);cyclic nucleotide biosynthetic process(GO:0009190);intracellular signal transduction(GO:0035556)
214	MYCTU|Gene_OrderedLocusName=Rv2006|UniProtKB=P9WN15	Uncharacterized glycosyl hydrolase Rv2006;Rv2006;PTN002252884;orthologs		carbohydrate metabolic process(GO:0005975);trehalose biosynthetic process(GO:0005992);metabolic process(GO:0008152)
215	MYCTU|Gene_OrderedLocusName=Rv1230c|UniProtKB=O86313	Possible membrane protein;Rv1230c;PTN002410026;orthologs	macromolecule catabolic process(GO:0009057);peptidoglycan metabolic process(GO:0000270);carbohydrate derivative catabolic process(GO:1901136);organonitrogen compound catabolic process(GO:1901565)	regulation of DNA-templated transcription(GO:0006355);peptidoglycan catabolic process(GO:0009253)
216	MYCTU|Gene_OrderedLocusName=Rv1694|UniProtKB=P9WJ63	16S/23S rRNA (cytidine-2'-O)-methyltransferase TlyA;tlyA;PTN002427092;orthologs		rRNA processing(GO:0006364);cytolysis(GO:0019835);hemolysis by symbiont of host erythrocytes(GO:0019836);rRNA methylation(GO:0031167);methylation(GO:0032259);modulation of process of another organism(GO:0035821);ribosome biogenesis(GO:0042254);hemolysis in another organism(GO:0044179)
217	MYCTU|Gene_OrderedLocusName=Rv1841c|UniProtKB=P9WLQ7	Uncharacterized protein Rv1841c;Rv1841c;PTN002454607;orthologs
218	MYCTU|Gene_OrderedLocusName=Rv0125|UniProtKB=O07175	Probable serine protease PepA (Serine proteinase) (MTB32A);pepA;PTN002874249;orthologs		proteolysis(GO:0006508)
219	MYCTU|Gene_OrderedLocusName=Rv2110c|UniProtKB=P9WHT9	Proteasome subunit beta;prcB;PTN002266637;orthologs		proteolysis(GO:0006508);proteasomal protein catabolic process(GO:0010498);modification-dependent protein catabolic process(GO:0019941);mitigation of host defenses by symbiont(GO:0030682);proteolysis involved in protein catabolic process(GO:0051603)
220	MYCTU|Gene_OrderedLocusName=Rv3433c|UniProtKB=P9WF11	Bifunctional NAD(P)H-hydrate repair enzyme Nnr;nnr;PTN002289296;orthologs	cellular metabolic process(GO:0044237)	metabolic process(GO:0008152);nicotinamide nucleotide metabolic process(GO:0046496);metabolite repair(GO:0110051)
221	MYCTU|Gene_OrderedLocusName=Rv1655|UniProtKB=P9WPZ7	Acetylornithine aminotransferase;argD;PTN002279534;orthologs		arginine metabolic process(GO:0006525);arginine biosynthetic process(GO:0006526);cellular amino acid biosynthetic process(GO:0008652)
222	MYCTU|Gene_OrderedLocusName=Rv0898c|UniProtKB=P9WKP5	Uncharacterized protein Rv0898c;Rv0898c;;orthologs
223	MYCTU|Gene_OrderedLocusName=Rv2696c|UniProtKB=I6XF31	Conserved alanine and glycine and valine rich protein;Rv2696c;;orthologs
224	MYCTU|Gene_OrderedLocusName=Rv1471|UniProtKB=L7N664	Thioredoxin;trxB1;PTN000824825;orthologs
225	MYCTU|Gene_OrderedLocusName=Rv1309|UniProtKB=P9WPU9	ATP synthase gamma chain;atpG;PTN002269586;orthologs	ATP synthesis coupled proton transport(GO:0015986)	ATP biosynthetic process(GO:0006754);ion transport(GO:0006811);proton motive force-driven ATP synthesis(GO:0015986);proton motive force-driven plasma membrane ATP synthesis(GO:0042777);proton transmembrane transport(GO:1902600)
226	MYCTU|Gene_OrderedLocusName=Rv0558|UniProtKB=P9WFR3	Demethylmenaquinone methyltransferase;menG;PTN002461806;orthologs		menaquinone biosynthetic process(GO:0009234);methylation(GO:0032259);quinone biosynthetic process(GO:1901663)
227	MYCTU|Gene_OrderedLocusName=Rv1660|UniProtKB=P9WPF5	Polyketide synthase-like Pks10;pks10;PTN002275361;orthologs	secondary metabolite biosynthetic process(GO:0044550);organic substance biosynthetic process(GO:1901576)	lipid metabolic process(GO:0006629);fatty acid metabolic process(GO:0006631);fatty acid biosynthetic process(GO:0006633);lipid biosynthetic process(GO:0008610);biosynthetic process(GO:0009058);polyketide biosynthetic process(GO:0030639);DIM/DIP cell wall layer assembly(GO:0071770)
228	MYCTU|Gene_OrderedLocusName=Rv2898c|UniProtKB=P9WFM9	UPF0102 protein Rv2898c;Rv2898c;PTN002436628;orthologs
229	MYCTU|Gene_OrderedLocusName=Rv0053|UniProtKB=P9WH31	30S ribosomal protein S6;rpsF;PTN002325769;orthologs		translation(GO:0006412)
230	MYCTU|Gene_OrderedLocusName=Rv3665c|UniProtKB=I6YGV9	Probable dipeptide-transport integral membrane protein ABC transporter DppB;dppB;PTN002455507;orthologs		transmembrane transport(GO:0055085)
231	MYCTU|Gene_OrderedLocusName=Rv0537c|UniProtKB=O06403	Probable integral membrane protein;Rv0537c;;orthologs
232	MYCTU|Gene_OrderedLocusName=Rv0473|UniProtKB=I6Y3V3	Possible conserved transmembrane protein;Rv0473;PTN002212911;orthologs
233	MYCTU|Gene_OrderedLocusName=Rv0714|UniProtKB=P9WHD9	50S ribosomal protein L14;rplN;PTN002272500;orthologs		translation(GO:0006412)
234	MYCTU|Gene_OrderedLocusName=Rv1587c|UniProtKB=O06603	Partial REP13E12 repeat protein;Rv1587c;;orthologs
235	MYCTU|Gene_OrderedLocusName=Rv1106c|UniProtKB=P9WQP7	3 beta-hydroxysteroid dehydrogenase/Delta 5--4-isomerase;Rv1106c;PTN002233711;orthologs		lipid metabolic process(GO:0006629);steroid biosynthetic process(GO:0006694);metabolic process(GO:0008152);steroid metabolic process(GO:0008202);lipid catabolic process(GO:0016042)
236	MYCTU|Gene_OrderedLocusName=Rv3331|UniProtKB=L0TDU1	Probable sugar-transport integral membrane protein SugI;sugI;PTN001175295;orthologs		transmembrane transport(GO:0055085)
237	MYCTU|Gene_OrderedLocusName=Rv2416c|UniProtKB=P9WFK7	N-acetyltransferase Eis;eis;PTN002445182;orthologs	cellular catabolic process(GO:0044248);glycosyl compound catabolic process(GO:1901658)	aminoglycoside antibiotic catabolic process(GO:0030649);effector-mediated defense to host-produced reactive oxygen species(GO:0033661);suppression by symbiont of host defense-related programmed cell death(GO:0034054);response to antibiotic(GO:0046677);biological process involved in interaction with host(GO:0051701);modulation by symbiont of host inflammatory response(GO:0052032);modulation by sym…
238	MYCTU|Gene_OrderedLocusName=Rv0627|UniProtKB=P96917	Ribonuclease VapC5;vapC5;PTN002133258;orthologs		nucleic acid phosphodiester bond hydrolysis(GO:0090305);RNA phosphodiester bond hydrolysis(GO:0090501);RNA phosphodiester bond hydrolysis, endonucleolytic(GO:0090502)
239	MYCTU|Gene_OrderedLocusName=Rv2097c|UniProtKB=P9WNU7	Pup--protein ligase;pafA;PTN002447922;orthologs	modification-dependent protein catabolic process(GO:0019941);peptidyl-lysine modification(GO:0018205);proteasomal protein catabolic process(GO:0010498);protein modification by small protein conjugation(GO:0032446)	proteasomal protein catabolic process(GO:0010498);modification-dependent protein catabolic process(GO:0019941);mitigation of host defenses by symbiont(GO:0030682);response to nitrosative stress(GO:0051409);protein pupylation(GO:0070490);cellular response to nitric oxide(GO:0071732)
240	MYCTU|Gene_OrderedLocusName=Rv0673|UniProtKB=I6Y8F2	Possible enoyl-CoA hydratase EchA4 (Enoyl hydrase) (Unsaturated acyl-CoA hydratase) (Crotonase);echA4;PTN000941906;orthologs	fatty acid beta-oxidation(GO:0006635)	fatty acid beta-oxidation(GO:0006635)
241	MYCTU|Gene_OrderedLocusName=Rv0836c|UniProtKB=O53848	Uncharacterized protein;Rv0836c;;orthologs
242	MYCTU|Gene_OrderedLocusName=Rv2285|UniProtKB=P9WKB5	Putative diacyglycerol O-acyltransferase Rv2285;Rv2285;PTN002420282;orthologs	triglyceride biosynthetic process(GO:0019432)	response to hypoxia(GO:0001666);glycerol metabolic process(GO:0006071);lipid metabolic process(GO:0006629);triglyceride biosynthetic process(GO:0019432);glycerolipid biosynthetic process(GO:0045017);response to nitric oxide(GO:0071731)
243	MYCTU|Gene_OrderedLocusName=Rv2107|UniProtKB=L7N6B5	PE family protein PE22;PE22;;orthologs
244	MYCTU|Gene_OrderedLocusName=Rv3675|UniProtKB=I6YCQ7	Possible membrane protein;Rv3675;;orthologs
245	MYCTU|Gene_OrderedLocusName=Rv0999|UniProtKB=O05582	DUF5642 domain-containing protein;Rv0999;;orthologs
246	MYCTU|Gene_OrderedLocusName=Rv0706|UniProtKB=P9WHC1	50S ribosomal protein L22;rplV;PTN002298346;orthologs	ribosome biogenesis(GO:0042254);non-membrane-bounded organelle assembly(GO:0140694)	translation(GO:0006412);ribosome assembly(GO:0042255)
247	MYCTU|Gene_OrderedLocusName=Rv1499|UniProtKB=P71780	Uncharacterized protein;Rv1499;;orthologs
248	MYCTU|Gene_OrderedLocusName=Rv0128|UniProtKB=P96805	Probable conserved transmembrane protein;Rv0128;PTN002864725;orthologs
249	MYCTU|Gene_OrderedLocusName=Rv1696|UniProtKB=P9WHI7	DNA repair protein RecN;recN;PTN002252973;orthologs	cellular response to extracellular stimulus(GO:0031668);double-strand break repair via homologous recombination(GO:0000724);response to radiation(GO:0009314)	double-strand break repair via homologous recombination(GO:0000724);DNA repair(GO:0006281);DNA recombination(GO:0006310);cellular response to DNA damage stimulus(GO:0006974);response to radiation(GO:0009314);SOS response(GO:0009432)
250	MYCTU|Gene_OrderedLocusName=Rv1951c|UniProtKB=P95263	Uncharacterized protein;Rv1951c;;orthologs
251	MYCTU|Gene_OrderedLocusName=Rv1264|UniProtKB=P9WMU9	pH-sensitive adenylate cyclase Rv1264;Rv1264;PTN008095579;orthologs	purine ribonucleotide biosynthetic process(GO:0009152);cyclic purine nucleotide metabolic process(GO:0052652)	cAMP biosynthetic process(GO:0006171);cyclic nucleotide biosynthetic process(GO:0009190);response to pH(GO:0009268);regulation of cyclase activity(GO:0031279);intracellular signal transduction(GO:0035556);negative regulation of catalytic activity(GO:0043086)
252	MYCTU|Gene_OrderedLocusName=Rv1003|UniProtKB=P9WGW7	Ribosomal RNA small subunit methyltransferase I;rsmI;PTN002326285;orthologs		enzyme-directed rRNA 2'-O-methylation(GO:0000453);rRNA processing(GO:0006364);methylation(GO:0032259)
253	MYCTU|Gene_OrderedLocusName=Rv0368c|UniProtKB=O53703	VWFA domain-containing protein;Rv0368c;PTN002217467;orthologs
254	MYCTU|Gene_OrderedLocusName=Rv2148c|UniProtKB=P9WFQ7	Pyridoxal phosphate homeostasis protein;Rv2148c;PTN002228160;orthologs
255	MYCTU|Gene_OrderedLocusName=Rv1648|UniProtKB=P94983	Probable transmembrane protein;Rv1648;;orthologs
256	MYCTU|Gene_OrderedLocusName=Rv2395|UniProtKB=P71749	Probable conserved integral membrane protein;Rv2395;PTN001270339;orthologs		oligopeptide transmembrane transport(GO:0035672)
257	MYCTU|Gene_OrderedLocusName=Rv3684|UniProtKB=O69652	Probable lyase;Rv3684;PTN002232527;orthologs	alpha-amino acid biosynthetic process(GO:1901607);sulfur compound metabolic process(GO:0006790)	cysteine biosynthetic process(GO:0019344);L-cysteine catabolic process to pyruvate(GO:0019450);regulation of sulfur metabolic process(GO:0042762);cell redox homeostasis(GO:0045454);hydrogen sulfide biosynthetic process(GO:0070814);alpha-amino acid biosynthetic process(GO:1901607);positive regulation of cellular respiration(GO:1901857)
258	MYCTU|Gene_OrderedLocusName=Rv2075c|UniProtKB=P9WLL5	Uncharacterized protein Rv2075c;Rv2075c;PTN002441023;orthologs		lipid metabolic process(GO:0006629)
259	MYCTU|Gene_OrderedLocusName=Rv2041c|UniProtKB=O53485	Probable sugar-binding lipoprotein;Rv2041c;PTN002409290;orthologs
260	MYCTU|Gene_OrderedLocusName=Rv3510c|UniProtKB=I6Y3Q7	Conserved protein;Rv3510c;PTN001082477;orthologs	secondary metabolic process(GO:0019748)	secondary metabolic process(GO:0019748)
261	MYCTU|Gene_OrderedLocusName=Rv3388|UniProtKB=Q6MWX5	PE-PGRS family protein PE_PGRS52;PE_PGRS52;;orthologs
262	MYCTU|Gene_OrderedLocusName=Rv3358|UniProtKB=P9WF09	Toxin RelK;relK;PTN002445502;orthologs	nucleic acid-templated transcription(GO:0097659);regulation of translational initiation(GO:0006446);translational initiation(GO:0006413);negative regulation of nucleic acid-templated transcription(GO:1903507);negative regulation of translation(GO:0017148);translational elongation(GO:0006414);RNA catabolic process(GO:0006401)	RNA catabolic process(GO:0006401);negative regulation of DNA-templated transcription(GO:0045892);negative regulation of translational initiation(GO:0045947);nucleic acid phosphodiester bond hydrolysis(GO:0090305);RNA phosphodiester bond hydrolysis, endonucleolytic(GO:0090502);negative regulation of nucleic acid-templated transcription(GO:1903507)
263	MYCTU|Gene_OrderedLocusName=Rv3435c|UniProtKB=O06252	Probable conserved transmembrane protein;Rv3435c;PTN002204000;orthologs
264	MYCTU|Gene_OrderedLocusName=Rv1534|UniProtKB=O08377	Probable transcriptional regulator;Rv1534;PTN004738634;orthologs	transcription, DNA-templated(GO:0006351);regulation of transcription, DNA-templated(GO:0006355)	regulation of DNA-templated transcription(GO:0006355)
265	MYCTU|Gene_OrderedLocusName=Rv0305c|UniProtKB=Q6MX48	PPE family protein PPE6;PPE6;PTN001155677;orthologs		response to host immune response(GO:0052572)
266	MYCTU|Gene_OrderedLocusName=Rv3177|UniProtKB=O53327	Possible peroxidase (Non-haem peroxidase);Rv3177;PTN001660862;orthologs		acylglycerol catabolic process(GO:0046464);cellular oxidant detoxification(GO:0098869)
267	MYCTU|Gene_OrderedLocusName=Rv2300c|UniProtKB=P9WLD7	Probable metallo-hydrolase Rv2300c;Rv2300c;PTN002354091;orthologs
268	MYCTU|Gene_OrderedLocusName=Rv1235|UniProtKB=P9WGU9	Trehalose-binding lipoprotein LpqY;lpqY;PTN002409295;orthologs		carbohydrate transport(GO:0008643);trehalose transport(GO:0015771);biological process involved in interaction with host(GO:0051701)
269	MYCTU|Gene_OrderedLocusName=Rv3845|UniProtKB=P96233	Uncharacterized protein;Rv3845;;orthologs
270	MYCTU|Gene_OrderedLocusName=Rv2926c|UniProtKB=P9WL17	Uncharacterized protein Rv2926c;Rv2926c;;orthologs
271	MYCTU|Gene_OrderedLocusName=Rv3595c|UniProtKB=Q6MWV6	PE-PGRS family protein PE_PGRS59;PE_PGRS59;;orthologs
272	MYCTU|Gene_OrderedLocusName=Rv2889c|UniProtKB=P9WNM1	Elongation factor Ts;tsf;PTN002271926;orthologs	translational elongation(GO:0006414)	translation(GO:0006412);translational elongation(GO:0006414)
273	MYCTU|Gene_OrderedLocusName=Rv3659c|UniProtKB=P9WMT3	Putative conjugal transfer protein Rv3659c;Rv3659c;PTN008625043;orthologs
274	MYCTU|Gene_OrderedLocusName=LH57_06605|UniProtKB=O05306	Cytokinin riboside 5'-monophosphate phosphoribohydrolase;log;PTN002415451;orthologs	cellular aromatic compound metabolic process(GO:0006725);heterocycle metabolic process(GO:0046483);amine metabolic process(GO:0009308);cellular biosynthetic process(GO:0044249);hormone biosynthetic process(GO:0042446)	cytokinin biosynthetic process(GO:0009691)
275	MYCTU|Gene_OrderedLocusName=Rv1286|UniProtKB=P9WNM5	Bifunctional enzyme CysN/CysC;cysNC;PTN002252937;orthologs		sulfate assimilation(GO:0000103);sulfur compound metabolic process(GO:0006790);metabolic process(GO:0008152);sulfate assimilation via adenylyl sulfate reduction(GO:0010134);cellular response to sulfur starvation(GO:0010438);phosphorylation(GO:0016310);cellular response to oxidative stress(GO:0034599);hydrogen sulfide biosynthetic process(GO:0070814)
276	MYCTU|Gene_OrderedLocusName=Rv3770B|UniProtKB=L7N679	Probable remnant of a transposase;Rv3770B;;orthologs
277	MYCTU|Gene_OrderedLocusName=Rv1025|UniProtKB=P96375	Conserved protein;Rv1025;PTN002444113;orthologs
278	MYCTU|Gene_OrderedLocusName=Rv1217c|UniProtKB=O05318	Multidrug efflux system permease protein Rv1217c;Rv1217c;;orthologs		response to antibiotic(GO:0046677)
279	MYCTU|Gene_OrderedLocusName=Rv0166|UniProtKB=O07411	Probable fatty-acid-CoA ligase FadD5 (Fatty-acid-CoA synthetase) (Fatty-acid-CoA synthase);fadD5;PTN002379060;orthologs
280	MYCTU|Gene_OrderedLocusName=Rv3406|UniProtKB=P9WKZ1	Alpha-ketoglutarate-dependent sulfate ester dioxygenase;Rv3406;PTN002411903;orthologs		response to antibiotic(GO:0046677)
281	MYCTU|Gene_OrderedLocusName=Rv2104c|UniProtKB=P9WJ27	Putative antitoxin VapB37;vapB37;;orthologs
282	MYCTU|Gene_OrderedLocusName=Rv0692|UniProtKB=P95038	Peptide chaperone MftB;mftB;;orthologs
283	MYCTU|Gene_OrderedLocusName=Rv1298|UniProtKB=P9WHA1	50S ribosomal protein L31;rpmE;PTN002432575;orthologs		translation(GO:0006412)
284	MYCTU|Gene_OrderedLocusName=Rv2359|UniProtKB=P9WN85	Zinc uptake regulation protein;zur;PTN002431806;orthologs	negative regulation of transcription, DNA-templated(GO:0045892);transcription, DNA-templated(GO:0006351);secondary metabolite biosynthetic process(GO:0044550)	regulation of DNA-templated transcription(GO:0006355);response to zinc ion(GO:0010043);negative regulation of DNA-templated transcription(GO:0045892);positive regulation of DNA-templated transcription(GO:0045893);regulation of secondary metabolite biosynthetic process(GO:1900376)
285	MYCTU|Gene_OrderedLocusName=Rv2138|UniProtKB=O06237	Probable conserved lipoprotein LppL;lppL;;orthologs
286	MYCTU|Gene_OrderedLocusName=Rv1290c|UniProtKB=P9WM35	Uncharacterized protein Rv1290c;Rv1290c;;orthologs		deoxyribonucleotide biosynthetic process(GO:0009263)
287	MYCTU|Gene_OrderedLocusName=Rv1442|UniProtKB=O06817	Probable biotin sulfoxide reductase BisC (BDS reductase) (BSO reductase);bisC;PTN002464619;orthologs	anaerobic respiration(GO:0009061)	anaerobic respiration(GO:0009061);electron transport chain(GO:0022900)
288	MYCTU|Gene_OrderedLocusName=Rv3251c|UniProtKB=O05894	Rubredoxin;rubA;PTN002552890;orthologs	organic substance catabolic process(GO:1901575);cellular catabolic process(GO:0044248)	electron transport chain(GO:0022900);alkane catabolic process(GO:0043448)
289	MYCTU|Gene_OrderedLocusName=Rv1749c|UniProtKB=O65935	Possible integral membrane protein;Rv1749c;;orthologs
290	MYCTU|Gene_OrderedLocusName=Rv0813c|UniProtKB=P9WFG9	UPF0678 fatty acid-binding protein-like protein Rv0813c;Rv0813c;PTN002312202;orthologs
291	MYCTU|Gene_OrderedLocusName=Rv1662|UniProtKB=O65933	Probable polyketide synthase Pks8;pks8;PTN000918877;orthologs	fatty acid biosynthetic process(GO:0006633)	fatty acid biosynthetic process(GO:0006633);unsaturated fatty acid biosynthetic process(GO:0006636);cellular biosynthetic process(GO:0044249);DIM/DIP cell wall layer assembly(GO:0071770)
292	MYCTU|Gene_OrderedLocusName=RVBD_2102|UniProtKB=O53500	Uncharacterized protein Rv2102;Rv2102;PTN002445646;orthologs
293	MYCTU|Gene_OrderedLocusName=Rv2309c|UniProtKB=P71903	Possible integrase;Rv2309c;;orthologs		DNA recombination(GO:0006310);DNA integration(GO:0015074)
294	MYCTU|Gene_OrderedLocusName=Rv1490|UniProtKB=P9WLX1	Uncharacterized protein Rv1490;Rv1490;;orthologs
295	MYCTU|Gene_OrderedLocusName=Rv0931c|UniProtKB=P9WI79	Serine/threonine-protein kinase PknD;pknD;PTN002391204;orthologs		protein phosphorylation(GO:0006468);cellular response to phosphate starvation(GO:0016036);phosphorylation(GO:0016310);peptidyl-serine phosphorylation(GO:0018105);regulation of cellular biosynthetic process(GO:0031326);negative regulation of protein binding(GO:0032091);positive regulation of catalytic activity(GO:0043085);negative regulation of catalytic activity(GO:0043086);negative regulation of…
296	MYCTU|Gene_OrderedLocusName=Rv1559|UniProtKB=P9WG95	L-threonine dehydratase biosynthetic IlvA;ilvA;PTN002463973;orthologs	carboxylic acid catabolic process(GO:0046395);alpha-amino acid biosynthetic process(GO:1901607);aspartate family amino acid metabolic process(GO:0009066);organonitrogen compound catabolic process(GO:1901565);branched-chain amino acid biosynthetic process(GO:0009082)	cellular amino acid metabolic process(GO:0006520);L-serine catabolic process(GO:0006565);threonine metabolic process(GO:0006566);threonine catabolic process(GO:0006567);cellular amino acid biosynthetic process(GO:0008652);branched-chain amino acid biosynthetic process(GO:0009082);isoleucine biosynthetic process(GO:0009097);alpha-amino acid biosynthetic process(GO:1901607)
297	MYCTU|Gene_OrderedLocusName=Rv3632|UniProtKB=I6YGT7	Possible conserved membrane protein;Rv3632;;orthologs
298	MYCTU|Gene_OrderedLocusName=Rv2740|UniProtKB=O33283	Epoxide hydrolase EphG;ephG;;orthologs		epoxide metabolic process(GO:0097176)
299	MYCTU|Gene_OrderedLocusName=Rv1994c|UniProtKB=P9WMI9	HTH-type transcriptional regulator CmtR;cmtR;PTN002446482;orthologs	regulation of gene expression(GO:0010468);gene expression(GO:0010467);response to chemical(GO:0042221)	regulation of DNA-templated transcription(GO:0006355);response to lead ion(GO:0010288);regulation of gene expression(GO:0010468);response to cadmium ion(GO:0046686)
300	MYCTU|Gene_OrderedLocusName=Rv0573c|UniProtKB=P9WJI7	Nicotinate phosphoribosyltransferase pncB2;pncB2;PTN002254635;orthologs		response to hypoxia(GO:0001666);NAD biosynthetic process(GO:0009435);pyridine nucleotide biosynthetic process(GO:0019363);NAD salvage(GO:0034355);response to host(GO:0075136)
301	MYCTU|Gene_OrderedLocusName=Rv3215|UniProtKB=P9WFW9	Putative isochorismate synthase MenF;menF;PTN002450402;orthologs		biosynthetic process(GO:0009058);menaquinone biosynthetic process(GO:0009234);salicylic acid biosynthetic process(GO:0009697);cellular biosynthetic process(GO:0044249)
302	MYCTU|Gene_OrderedLocusName=Rv3525c|UniProtKB=I6YCB9	Possible siderophore-binding protein;Rv3525c;PTN002294530;orthologs
303	MYCTU|Gene_OrderedLocusName=Rv2582|UniProtKB=P9WHW1	Probable peptidyl-prolyl cis-trans isomerase B;ppiB;PTN002253590;orthologs		protein peptidyl-prolyl isomerization(GO:0000413)
304	MYCTU|Gene_OrderedLocusName=Rv1356c|UniProtKB=P9WM09	Uncharacterized protein Rv1356c;Rv1356c;;orthologs
305	MYCTU|Gene_OrderedLocusName=Rv3422c|UniProtKB=P9WFS7	tRNA threonylcarbamoyladenosine biosynthesis protein TsaE;tsaE;PTN002434476;orthologs		tRNA threonylcarbamoyladenosine modification(GO:0002949);tRNA processing(GO:0008033)
306	MYCTU|Gene_OrderedLocusName=Rv3267|UniProtKB=P96872	Conserved protein (CPSA-related protein);Rv3267;PTN002433591;orthologs
307	MYCTU|Gene_OrderedLocusName=Rv3488|UniProtKB=I6X7F9	Transcriptional regulator Rv3488;Rv3488;PTN002110206;orthologs
308	MYCTU|Gene_OrderedLocusName=Rv0416|UniProtKB=P96262	Possible protein ThiS;thiS;PTN002157663;orthologs
309	MYCTU|Gene_OrderedLocusName=Rv3273|UniProtKB=P96878	Carbonic anhydrase;Rv3273;PTN002273906;orthologs	C4-dicarboxylate transport(GO:0015740);anion transmembrane transport(GO:0098656);carboxylic acid transmembrane transport(GO:1905039)	fumarate transport(GO:0015741);carbon utilization(GO:0015976);transmembrane transport(GO:0055085);L-aspartate transmembrane transport(GO:0070778);succinate transmembrane transport(GO:0071422)
310	MYCTU|Gene_OrderedLocusName=Rv3803c|UniProtKB=P9WQN7	MPT51/MPB51 antigen;mpt51;PTN002449931;orthologs		mycolate cell wall layer assembly(GO:0071769)
311	MYCTU|Gene_OrderedLocusName=Rv0284|UniProtKB=P9WNA9	ESX-3 secretion system protein EccC3;eccC3;PTN002332800;orthologs
312	MYCTU|Gene_OrderedLocusName=Rv1232c|UniProtKB=O86315	Conserved protein;Rv1232c;PTN002276298;orthologs		magnesium ion transport(GO:0015693);magnesium ion transmembrane transport(GO:1903830)
313	MYCTU|Gene_OrderedLocusName=Rv0324|UniProtKB=O08446	Thiosulfate sulfurtransferase;Rv0324;PTN001744120;orthologs	transcription, DNA-templated(GO:0006351);regulation of transcription, DNA-templated(GO:0006355)	regulation of DNA-templated transcription(GO:0006355)
314	MYCTU|Gene_OrderedLocusName=Rv3878|UniProtKB=P9WJC3	ESX-1 secretion-associated protein EspJ;espJ;;orthologs
315	MYCTU|Gene_OrderedLocusName=Rv1847|UniProtKB=P9WIM3	Putative esterase Rv1847;Rv1847;PTN002456535;orthologs
316	MYCTU|Gene_OrderedLocusName=Rv2998|UniProtKB=O53245	Uncharacterized protein;Rv2998;;orthologs
317	MYCTU|Gene_OrderedLocusName=Rv2014|UniProtKB=Q10843	Transposase;Rv2014;PTN008648712;orthologs		transposition, DNA-mediated(GO:0006313)
318	MYCTU|Gene_OrderedLocusName=Rv1031|UniProtKB=P9WKF1	Potassium-transporting ATPase KdpC subunit;kdpC;PTN002409039;orthologs	potassium ion transmembrane transport(GO:0071805)	ion transport(GO:0006811);potassium ion transport(GO:0006813);potassium ion transmembrane transport(GO:0071805)
319	MYCTU|Gene_OrderedLocusName=Rv2536|UniProtKB=P95017	Probable conserved transmembrane protein;Rv2536;;orthologs
320	MYCTU|Gene_OrderedLocusName=Rv3056|UniProtKB=P9WNT1	DNA polymerase IV 2;dinB2;PTN002253948;orthologs	translesion synthesis(GO:0019985)	DNA replication(GO:0006260);DNA-templated DNA replication(GO:0006261);DNA repair(GO:0006281);cellular response to DNA damage stimulus(GO:0006974);SOS response(GO:0009432);error-prone translesion synthesis(GO:0042276)
321	MYCTU|Gene_OrderedLocusName=Rv1241|UniProtKB=O50456	Antitoxin VapB33;vapB33;;orthologs		positive regulation of growth(GO:0045927)
322	MYCTU|Gene_OrderedLocusName=Rv0211|UniProtKB=P9WIH3	Phosphoenolpyruvate carboxykinase [GTP];pckG;PTN002265498;orthologs	hexose biosynthetic process(GO:0019319);fatty acid catabolic process(GO:0009062);response to glucose(GO:0009749);cellular glucose homeostasis(GO:0001678);cellular response to organic substance(GO:0071310);alcohol biosynthetic process(GO:0046165);response to starvation(GO:0042594);triglyceride biosynthetic process(GO:0019432);response to lipid(GO:0033993);cellular carbohydrate biosynthetic process…	gluconeogenesis(GO:0006094);cellular response to iron ion starvation(GO:0010106);propionate catabolic process(GO:0019543);response to lipid(GO:0033993);response to starvation(GO:0042594);glycerol biosynthetic process from pyruvate(GO:0046327);response to host immune response(GO:0052572);cellular response to glucose stimulus(GO:0071333)
323	MYCTU|Gene_OrderedLocusName=Rv3143|UniProtKB=P9WGL7	Uncharacterized response regulatory protein Rv3143;Rv3143;;orthologs		phosphorelay signal transduction system(GO:0000160)
324	MYCTU|Gene_OrderedLocusName=Rv0142|UniProtKB=P96819	Uncharacterized protein;Rv0142;PTN002452917;orthologs	base-excision repair(GO:0006284);macromolecule modification(GO:0043412)	DNA repair(GO:0006281);base-excision repair(GO:0006284);base-excision repair, AP site formation(GO:0006285);DNA dealkylation involved in DNA repair(GO:0006307)
325	MYCTU|Gene_OrderedLocusName=Rv1365c|UniProtKB=P9WGE3	Anti-sigma-F factor antagonist RsfA;rsfA;PTN002434291;orthologs		regulation of DNA-templated transcription(GO:0006355);positive regulation of DNA-templated transcription(GO:0045893)
326	MYCTU|Gene_OrderedLocusName=Rv3489|UniProtKB=I6YC91	Uncharacterized protein;Rv3489;;orthologs
327	MYCTU|Gene_OrderedLocusName=Rv3282|UniProtKB=P9WK27	Nucleoside triphosphate pyrophosphatase;Rv3282;PTN002877478;orthologs		nucleotide metabolic process(GO:0009117)
328	MYCTU|Gene_OrderedLocusName=Rv1523|UniProtKB=Q50584	Probable methyltransferase;Rv1523;PTN000803223;orthologs		methylation(GO:0032259)
329	MYCTU|Gene_OrderedLocusName=Rv0700|UniProtKB=P9WH67	30S ribosomal protein S10;rpsJ;PTN002270074;orthologs		translation(GO:0006412)
330	MYCTU|Gene_OrderedLocusName=Rv1223|UniProtKB=O06291	Probable serine protease HtrA1;htrA1;PTN002453175;orthologs		proteolysis(GO:0006508)
331	MYCTU|Gene_OrderedLocusName=Rv0603|UniProtKB=O07775	Possible exported protein;Rv0603;;orthologs
332	MYCTU|Gene_OrderedLocusName=Rv2456c|UniProtKB=P9WJX1	Uncharacterized MFS-type transporter Rv2456c;Rv2456c;PTN002363166;orthologs		transmembrane transport(GO:0055085)
333	MYCTU|Gene_OrderedLocusName=Rv0694|UniProtKB=P9WND7	Pre-mycofactocin synthase;mftD;PTN002238483;orthologs		lactate oxidation(GO:0019516)
334	MYCTU|Gene_OrderedLocusName=Rv3905c|UniProtKB=P9WNH7	ESAT-6-like protein EsxF;esxF;;orthologs
335	MYCTU|Gene_OrderedLocusName=Rv1126c|UniProtKB=O06578	Conserved protein;Rv1126c;;orthologs
336	MYCTU|Gene_OrderedLocusName=Rv0189c|UniProtKB=P9WKJ5	Dihydroxy-acid dehydratase;ilvD;PTN002325738;orthologs	branched-chain amino acid biosynthetic process(GO:0009082)	cellular amino acid biosynthetic process(GO:0008652);branched-chain amino acid biosynthetic process(GO:0009082);isoleucine biosynthetic process(GO:0009097);valine biosynthetic process(GO:0009099)
337	MYCTU|Gene_OrderedLocusName=Rv3812|UniProtKB=L7N680	PE-PGRS family protein PE_PGRS62;PE_PGRS62;;orthologs
338	MYCTU|Gene_OrderedLocusName=Rv2929|UniProtKB=P9WL13	Uncharacterized protein Rv2929;Rv2929;;orthologs		biological process involved in interaction with host(GO:0051701)
339	MYCTU|Gene_OrderedLocusName=Rv3258c|UniProtKB=O53351	Uncharacterized protein;Rv3258c;;orthologs
340	MYCTU|Gene_OrderedLocusName=Rv0812|UniProtKB=Q79FW0	Probable amino acid aminotransferase;Rv0812;PTN000930283;orthologs	carboxylic acid metabolic process(GO:0019752)	carboxylic acid metabolic process(GO:0019752);folic acid biosynthetic process(GO:0046656)
341	MYCTU|Gene_OrderedLocusName=Rv2760c|UniProtKB=P9WJ19	Putative antitoxin VapB42;vapB42;;orthologs
342	MYCTU|Gene_OrderedLocusName=Rv2173|UniProtKB=O53507	(2E,6E)-farnesyl diphosphate synthase;idsA2;PTN000946415;orthologs	lipid biosynthetic process(GO:0008610);cellular lipid metabolic process(GO:0044255);cellular biosynthetic process(GO:0044249)	lipid metabolic process(GO:0006629);isoprenoid biosynthetic process(GO:0008299);geranyl diphosphate biosynthetic process(GO:0033384)
343	MYCTU|Gene_OrderedLocusName=Rv0724|UniProtKB=P95072	Possible protease IV SppA (Endopeptidase IV) (Signal peptide peptidase);sppA;PTN002431874;orthologs		signal peptide processing(GO:0006465);proteolysis(GO:0006508)
344	MYCTU|Gene_OrderedLocusName=Rv1279|UniProtKB=P9WMV5	Uncharacterized GMC-type oxidoreductase Rv1279;Rv1279;PTN002449750;orthologs
345	MYCTU|Gene_OrderedLocusName=Rv3384c|UniProtKB=O50411	Ribonuclease VapC46;vapC46;;orthologs		negative regulation of growth(GO:0045926);nucleic acid phosphodiester bond hydrolysis(GO:0090305);RNA phosphodiester bond hydrolysis(GO:0090501)
346	MYCTU|Gene_OrderedLocusName=Rv3624c|UniProtKB=P9WHQ9	Hypoxanthine-guanine phosphoribosyltransferase;hpt;PTN002458261;orthologs	nucleobase metabolic process(GO:0009112);IMP biosynthetic process(GO:0006188);pigment biosynthetic process(GO:0046148)	purine ribonucleoside salvage(GO:0006166);GMP biosynthetic process(GO:0006177);guanine salvage(GO:0006178);IMP biosynthetic process(GO:0006188);GMP salvage(GO:0032263);IMP salvage(GO:0032264);purine-containing compound salvage(GO:0043101);hypoxanthine metabolic process(GO:0046100)
347	MYCTU|Gene_OrderedLocusName=Rv1542c|UniProtKB=P9WN25	Group 1 truncated hemoglobin GlbN;glbN;PTN005130201;orthologs	cellular homeostasis(GO:0019725);regulation of cellular process(GO:0050794);cellular response to oxidative stress(GO:0034599)	oxygen transport(GO:0015671);cellular response to oxidative stress(GO:0034599);cell redox homeostasis(GO:0045454);nitric oxide catabolic process(GO:0046210);detoxification of nitrogen compound(GO:0051410);cellular oxidant detoxification(GO:0098869)
348	MYCTU|Gene_OrderedLocusName=Rv1735c|UniProtKB=P9WLS5	Uncharacterized membrane protein Rv1735c;Rv1735c;;orthologs		transmembrane transport(GO:0055085)
349	MYCTU|Gene_OrderedLocusName=Rv2699c|UniProtKB=I6YA17	Uncharacterized protein;Rv2699c;;orthologs
350	MYCTU|Gene_OrderedLocusName=Rv3298c|UniProtKB=P96903	Possible esterase lipoprotein LpqC;lpqC;PTN001319970;orthologs
351	MYCTU|Gene_OrderedLocusName=Rv0119|UniProtKB=O07169	Probable fatty-acid-CoA ligase FadD7 (Fatty-acid-CoA synthetase) (Fatty-acid-CoA synthase);fadD7;PTN002456038;orthologs	fatty acid metabolic process(GO:0006631)	fatty acid metabolic process(GO:0006631)
352	MYCTU|Gene_OrderedLocusName=Rv1913|UniProtKB=O07720	Lactamase_B domain-containing protein;Rv1913;PTN002452292;orthologs
353	MYCTU|Gene_OrderedLocusName=Rv0276|UniProtKB=O53682	DUF2236 domain-containing protein;Rv0276;PTN002442386;orthologs
354	MYCTU|Gene_OrderedLocusName=Rv3680|UniProtKB=I6Y498	Probable anion transporter ATPase;Rv3680;PTN002246745;orthologs
355	MYCTU|Gene_OrderedLocusName=Rv1974|UniProtKB=O53975	Probable conserved membrane protein;Rv1974;;orthologs
356	MYCTU|Gene_OrderedLocusName=Rv0572A|UniProtKB=P0DMM4	Uncharacterized protein Rv0572A;Rv0572A;;orthologs
357	MYCTU|Gene_OrderedLocusName=Rv0923c|UniProtKB=I6XWK6	Uncharacterized protein;Rv0923c;PTN000986341;orthologs
358	MYCTU|Gene_OrderedLocusName=Rv1658|UniProtKB=P9WPW7	Argininosuccinate synthase;argG;PTN002266054;orthologs	amide biosynthetic process(GO:0043604);glutamine family amino acid metabolic process(GO:0009064);alpha-amino acid biosynthetic process(GO:1901607);cellular modified amino acid metabolic process(GO:0006575)	urea cycle(GO:0000050);argininosuccinate metabolic process(GO:0000053);arginine biosynthetic process(GO:0006526);cellular amino acid biosynthetic process(GO:0008652)
359	MYCTU|Gene_OrderedLocusName=Rv0668|UniProtKB=P9WGY7	DNA-directed RNA polymerase subunit beta';rpoC;PTN002322087;orthologs		DNA-templated transcription(GO:0006351)
360	MYCTU|Gene_OrderedLocusName=Rv0782|UniProtKB=P71834	Probable protease II PtrBb [second part] (Oligopeptidase B);ptrBb;PTN000924402;orthologs		proteolysis(GO:0006508)
361	MYCTU|Gene_OrderedLocusName=Rv3242c|UniProtKB=O05887	Uncharacterized protein;Rv3242c;PTN001830229;orthologs
362	MYCTU|Gene_OrderedLocusName=Rv1468c|UniProtKB=Q79FP0	Ubiquitin-binding protein Rv1468c;PE_PGRS29;;orthologs
363	MYCTU|Gene_OrderedLocusName=Rv0746|UniProtKB=Q79FW8	PE-PGRS family protein PE_PGRS9;PE_PGRS9;;orthologs
364	MYCTU|Gene_OrderedLocusName=Rv1347c|UniProtKB=P9WK15	Lysine N-acyltransferase MbtK;mbtK;PTN002418092;orthologs		siderophore biosynthetic process(GO:0019290);catechol-containing siderophore biosynthetic process(GO:0019540)
365	MYCTU|Gene_OrderedLocusName=Rv1402|UniProtKB=P9WMQ9	Probable primosomal protein N';priA;PTN002412822;orthologs	DNA replication initiation(GO:0006270);DNA biosynthetic process(GO:0071897);DNA recombination(GO:0006310);DNA unwinding involved in DNA replication(GO:0006268);double-strand break repair(GO:0006302)	DNA replication(GO:0006260);DNA unwinding involved in DNA replication(GO:0006268);DNA replication, synthesis of RNA primer(GO:0006269);DNA replication initiation(GO:0006270);double-strand break repair(GO:0006302);DNA recombination(GO:0006310);DNA duplex unwinding(GO:0032508)
366	MYCTU|Gene_OrderedLocusName=RVBD_0192|UniProtKB=O07436	L,D-transpeptidase 4;Rv0192;PTN002412836;orthologs	peptidoglycan biosynthetic process(GO:0009252)	regulation of cell shape(GO:0008360);peptidoglycan biosynthetic process(GO:0009252);peptidoglycan-protein cross-linking(GO:0018104);cell wall organization(GO:0071555)
367	MYCTU|Gene_OrderedLocusName=RVBD_1184c|UniProtKB=O50440	Diacyltrehalose acyltransferase Chp2;chp2;;orthologs		lipid metabolic process(GO:0006629)
368	MYCTU|Gene_OrderedLocusName=Rv1485|UniProtKB=P9WNE3	Coproporphyrin III ferrochelatase;cpfC;PTN002254928;orthologs	heme biosynthetic process(GO:0006783)	porphyrin-containing compound biosynthetic process(GO:0006779);heme biosynthetic process(GO:0006783)
369	MYCTU|Gene_OrderedLocusName=Rv3736|UniProtKB=O69703	Transcriptional regulatory protein (Probably AraC/XylS-family);Rv3736;PTN002252337;orthologs		regulation of DNA-templated transcription(GO:0006355)
370	MYCTU|Gene_OrderedLocusName=Rv0030|UniProtKB=P9WM95	Uncharacterized protein Rv0030;Rv0030;;orthologs
371	MYCTU|Gene_OrderedLocusName=Rv0214|UniProtKB=P96396	Probable fatty-acid-CoA ligase FadD4 (Fatty-acid-CoA synthetase) (Fatty-acid-CoA synthase);fadD4;PTN001186077;orthologs
372	MYCTU|Gene_OrderedLocusName=Rv1202|UniProtKB=P9WHS9	Putative succinyl-diaminopimelate desuccinylase DapE;dapE;PTN002465944;orthologs	glutamine family amino acid metabolic process(GO:0009064);alpha-amino acid biosynthetic process(GO:1901607)	arginine biosynthetic process(GO:0006526);cellular amino acid biosynthetic process(GO:0008652);lysine biosynthetic process(GO:0009085);lysine biosynthetic process via diaminopimelate(GO:0009089);diaminopimelate biosynthetic process(GO:0019877)
373	MYCTU|Gene_OrderedLocusName=Rv3349c|UniProtKB=V5QQS8	Probable transposase;Rv3349c;;orthologs
374	MYCTU|Gene_OrderedLocusName=Rv0993|UniProtKB=O05576	UTP--glucose-1-phosphate uridylyltransferase;galU;PTN001859992;orthologs		UDP-glucose metabolic process(GO:0006011);biosynthetic process(GO:0009058)
375	MYCTU|Gene_OrderedLocusName=Rv2999|UniProtKB=O53246	Probable conserved lipoprotein LppY;lppY;;orthologs
376	MYCTU|Gene_OrderedLocusName=Rv2838c|UniProtKB=P9WHJ7	Ribosome-binding factor A;rbfA;PTN002434388;orthologs	ribosome biogenesis(GO:0042254)	rRNA processing(GO:0006364);maturation of SSU-rRNA(GO:0030490);ribosome biogenesis(GO:0042254)
377	MYCTU|Gene_OrderedLocusName=Rv3779|UniProtKB=P72045	Probable conserved transmembrane protein alanine and leucine rich;Rv3779;;orthologs		glycolipid biosynthetic process(GO:0009247);positive regulation of growth rate(GO:0040010)
378	MYCTU|Gene_OrderedLocusName=Rv1927|UniProtKB=P95287	Uncharacterized protein;Rv1927;PTN002216785;orthologs
379	MYCTU|Gene_OrderedLocusName=Rv0101|UniProtKB=Q10896	Mycobactin synthetase protein B;nrp;PTN002378922;orthologs	peptide biosynthetic process(GO:0043043);secondary metabolite biosynthetic process(GO:0044550);cellular amino acid metabolic process(GO:0006520)	lipid biosynthetic process(GO:0008610);amino acid activation for nonribosomal peptide biosynthetic process(GO:0043041);secondary metabolite biosynthetic process(GO:0044550)
380	MYCTU|Gene_OrderedLocusName=Rv2507|UniProtKB=O06170	Possible conserved proline rich membrane protein;Rv2507;;orthologs
381	MYCTU|Gene_OrderedLocusName=Rv3886c|UniProtKB=O05458	Mycosin-2;mycP2;PTN001648574;orthologs	protein processing(GO:0016485)	proteolysis(GO:0006508);protein processing(GO:0016485)
382	MYCTU|Gene_OrderedLocusName=Rv1689|UniProtKB=P9WFT1	Tyrosine--tRNA ligase;tyrS;PTN002272568;orthologs	cellular amino acid metabolic process(GO:0006520);tRNA metabolic process(GO:0006399)	translation(GO:0006412);tRNA aminoacylation for protein translation(GO:0006418);tyrosyl-tRNA aminoacylation(GO:0006437);tRNA aminoacylation(GO:0043039)
383	MYCTU|Gene_OrderedLocusName=Rv2125|UniProtKB=O33260	Uncharacterized protein;Rv2125;;orthologs
384	MYCTU|Gene_OrderedLocusName=Rv1337|UniProtKB=P9WM21	Uncharacterized protein Rv1337;Rv1337;PTN002464347;orthologs
385	MYCTU|Gene_OrderedLocusName=Rv3149|UniProtKB=P9WIV5	NADH-quinone oxidoreductase subunit E;nuoE;PTN002234032;orthologs
386	MYCTU|Gene_OrderedLocusName=Rv3449|UniProtKB=I6YC58	Mycosin-4;mycP4;PTN002451113;orthologs	protein processing(GO:0016485)	proteolysis(GO:0006508);protein processing(GO:0016485)
387	MYCTU|Gene_OrderedLocusName=Rv3840|UniProtKB=P96238	Possible transcriptional regulatory protein;Rv3840;;orthologs
388	MYCTU|Gene_OrderedLocusName=Rv1801|UniProtKB=P9WI09	Uncharacterized PPE family protein PPE29;PPE29;PTN008216624;orthologs		response to host immune response(GO:0052572)
389	MYCTU|Gene_OrderedLocusName=Rv3044|UniProtKB=O53291	Probable FEIII-dicitrate-binding periplasmic lipoprotein FecB;fecB;PTN002021807;orthologs
390	MYCTU|Gene_OrderedLocusName=Rv0751c|UniProtKB=P9WNY5	Probable 3-hydroxyisobutyrate dehydrogenase;mmsB;PTN002344508;orthologs		valine catabolic process(GO:0006574);branched-chain amino acid catabolic process(GO:0009083);organic acid catabolic process(GO:0016054)
391	MYCTU|Gene_OrderedLocusName=Rv1653|UniProtKB=P9WPZ3	Arginine biosynthesis bifunctional protein ArgJ;argJ;PTN002349831;orthologs	alpha-amino acid biosynthetic process(GO:1901607)	arginine biosynthetic process(GO:0006526);ornithine biosynthetic process(GO:0006592);metabolic process(GO:0008152);cellular amino acid biosynthetic process(GO:0008652)
392	MYCTU|Gene_OrderedLocusName=Rv0835|UniProtKB=O53846	Possible lipoprotein LpqQ;lpqQ;;orthologs		phosphorylation(GO:0016310)
393	MYCTU|Gene_OrderedLocusName=Rv3479|UniProtKB=O06342	Uncharacterized membrane protein Rv3479;Rv3479;PTN008554858;orthologs		lipid metabolic process(GO:0006629);lipid catabolic process(GO:0016042)
394	MYCTU|Gene_OrderedLocusName=Rv1328|UniProtKB=P9WMW1	Glycogen phosphorylase;glgP;PTN002448022;orthologs		carbohydrate metabolic process(GO:0005975);glycogen metabolic process(GO:0005977);metabolic process(GO:0008152)
395	MYCTU|Gene_OrderedLocusName=Rv2863|UniProtKB=P9WF89	Ribonuclease VapC23;vapC23;PTN002446276;orthologs		nucleic acid phosphodiester bond hydrolysis(GO:0090305);RNA phosphodiester bond hydrolysis(GO:0090501)
396	MYCTU|Gene_OrderedLocusName=Rv3005c|UniProtKB=I6YAV3	Uncharacterized protein;Rv3005c;PTN002433999;orthologs
397	MYCTU|Gene_OrderedLocusName=LH57_08370|UniProtKB=O53901	Mycocerosic acid synthase-like polyketide synthase;pks5;PTN001711547;orthologs	fatty acid biosynthetic process(GO:0006633)	lipid metabolic process(GO:0006629);fatty acid metabolic process(GO:0006631);fatty acid biosynthetic process(GO:0006633);metabolic process(GO:0008152);small molecule metabolic process(GO:0044281);organic substance metabolic process(GO:0071704);DIM/DIP cell wall layer assembly(GO:0071770)
398	MYCTU|Gene_OrderedLocusName=Rv1237|UniProtKB=P9WG01	Trehalose transport system permease protein SugB;sugB;PTN002426616;orthologs		carbohydrate transport(GO:0008643);biological process involved in interaction with host(GO:0051701);transmembrane transport(GO:0055085)
399	MYCTU|Gene_OrderedLocusName=Rv0639|UniProtKB=P9WIU9	Transcription termination/antitermination protein NusG;nusG;PTN002410571;orthologs		DNA-templated transcription termination(GO:0006353);DNA-templated transcription elongation(GO:0006354);regulation of DNA-templated transcription(GO:0006355);transcription antitermination(GO:0031564);regulation of DNA-templated transcription elongation(GO:0032784)
400	MYCTU|Gene_OrderedLocusName=Rv1353c|UniProtKB=P9WMD3	HTH-type transcriptional repressor Rv1353c;Rv1353c;PTN008623901;orthologs	transcription, DNA-templated(GO:0006351);regulation of transcription, DNA-templated(GO:0006355)	regulation of DNA-templated transcription(GO:0006355);negative regulation of DNA-templated transcription(GO:0045892)
401	MYCTU|Gene_OrderedLocusName=Rv2419c|UniProtKB=P9WIC7	Glucosyl-3-phosphoglycerate phosphatase;gpgP;PTN002346466;orthologs		dephosphorylation(GO:0016311)
402	MYCTU|Gene_OrderedLocusName=Rv3547|UniProtKB=P9WP15	Deazaflavin-dependent nitroreductase;ddn;PTN002446680;orthologs
403	MYCTU|Gene_OrderedLocusName=Rv2077A|UniProtKB=L7N6B8	Uncharacterized protein;Rv2077A;;orthologs
404	MYCTU|Gene_OrderedLocusName=Rv2240c|UniProtKB=P9WLG7	Uncharacterized protein Rv2240c;Rv2240c;;orthologs
405	MYCTU|Gene_OrderedLocusName=Rv1838c|UniProtKB=P9WFA1	Ribonuclease VapC13;vapC13;PTN002446277;orthologs		nucleic acid phosphodiester bond hydrolysis(GO:0090305);RNA phosphodiester bond hydrolysis(GO:0090501)
406	MYCTU|Gene_OrderedLocusName=Rv3432c|UniProtKB=I6YG46	Glutamate decarboxylase;gadB;PTN002457854;orthologs	carboxylic acid catabolic process(GO:0046395);glutamate metabolic process(GO:0006536);organonitrogen compound catabolic process(GO:1901565)	glutamate metabolic process(GO:0006536);glutamate catabolic process(GO:0006538);carboxylic acid metabolic process(GO:0019752)
407	MYCTU|Gene_OrderedLocusName=Rv2091c|UniProtKB=P9WLJ5	Uncharacterized protein Rv2091c;Rv2091c;;orthologs
408	MYCTU|Gene_OrderedLocusName=RVBD_0190|UniProtKB=O07434	Copper-sensing transcriptional repressor RicR;ricR;PTN002435109;orthologs		regulation of DNA-templated transcription(GO:0006355);negative regulation of DNA-templated transcription(GO:0045892);response to copper ion(GO:0046688)
409	MYCTU|Gene_OrderedLocusName=Rv3699|UniProtKB=O69667	Conserved protein;Rv3699;PTN000802878;orthologs
410	MYCTU|Gene_OrderedLocusName=Rv3269|UniProtKB=P96874	Conserved protein;Rv3269;;orthologs
411	MYCTU|Gene_OrderedLocusName=Rv3236c|UniProtKB=L7N665	Probable conserved integral membrane transport protein;Rv3236c;PTN001045477;orthologs		cation transport(GO:0006812);transmembrane transport(GO:0055085);proton transmembrane transport(GO:1902600)
412	MYCTU|Gene_OrderedLocusName=Rv3076|UniProtKB=I6X666	Uncharacterized protein;Rv3076;;orthologs
413	MYCTU|Gene_OrderedLocusName=Rv0990c|UniProtKB=O05573	SAF domain-containing protein;Rv0990c;;orthologs
414	MYCTU|Gene_OrderedLocusName=Rv0191|UniProtKB=P9WJX7	Chloramphenicol efflux pump Rv0191;Rv0191;PTN002454906;orthologs		response to antibiotic(GO:0046677);transmembrane transport(GO:0055085)
415	MYCTU|Gene_OrderedLocusName=Rv0618|UniProtKB=Q79FY4	Probable galactose-1-phosphate uridylyltransferase GalTa [first part];galTa;;orthologs		carbohydrate metabolic process(GO:0005975);galactose metabolic process(GO:0006012);galactose catabolic process via UDP-galactose(GO:0033499)
416	MYCTU|Gene_OrderedLocusName=Rv3735|UniProtKB=O69702	Uncharacterized protein;Rv3735;PTN002189684;orthologs
417	MYCTU|Gene_OrderedLocusName=Rv0180c|UniProtKB=O07424	Probable conserved transmembrane protein;Rv0180c;PTN002453942;orthologs
418	MYCTU|Gene_OrderedLocusName=Rv3602c|UniProtKB=P9WIL5	Pantothenate synthetase;panC;PTN002327659;orthologs	amide biosynthetic process(GO:0043604);monocarboxylic acid biosynthetic process(GO:0072330);cellular modified amino acid metabolic process(GO:0006575);organonitrogen compound biosynthetic process(GO:1901566)	pantothenate biosynthetic process(GO:0015940);beta-alanine metabolic process(GO:0019482)
419	MYCTU|Gene_OrderedLocusName=Rv0402c|UniProtKB=P9WJV9	Probable transport protein MmpL1;mmpL1;PTN002433717;orthologs
420	MYCTU|Gene_OrderedLocusName=Rv3874|UniProtKB=P9WNK5	ESAT-6-like protein EsxB;esxB;;orthologs		protein secretion by the type VII secretion system(GO:0044315)
421	MYCTU|Gene_OrderedLocusName=Rv2787|UniProtKB=O33329	Conserved hypothetical alanine rich protein;Rv2787;PTN002299756;orthologs	cell division(GO:0051301);regulation of cell division(GO:0051302);negative regulation of cellular process(GO:0048523)	negative regulation of cell division(GO:0051782)
422	MYCTU|Gene_OrderedLocusName=Rv0977|UniProtKB=Q79FU3	PE-PGRS family protein PE_PGRS16;PE_PGRS16;;orthologs
423	MYCTU|Gene_OrderedLocusName=Rv1321|UniProtKB=P9WIY5	Endonuclease NucS;nucS;PTN002446268;orthologs		DNA metabolic process(GO:0006259);nucleic acid phosphodiester bond hydrolysis(GO:0090305)
424	MYCTU|Gene_OrderedLocusName=Rv1366|UniProtKB=P9WLZ5	Uncharacterized protein Rv1366;Rv1366;;orthologs		guanosine tetraphosphate metabolic process(GO:0015969)
425	MYCTU|Gene_OrderedLocusName=Rv0870c|UniProtKB=I6Y8Z3	Possible conserved integral membrane protein;Rv0870c;PTN002451438;orthologs
426	MYCTU|Gene_OrderedLocusName=Rv2556c|UniProtKB=P9WFP9	UPF0047 protein Rv2556c;Rv2556c;PTN002413141;orthologs
427	MYCTU|Gene_OrderedLocusName=Rv1487|UniProtKB=P71767	Conserved membrane protein;Rv1487;PTN002434333;orthologs
428	MYCTU|Gene_OrderedLocusName=Rv3119|UniProtKB=P9WJR3	Molybdopterin synthase catalytic subunit 1;moaE1;PTN002361190;orthologs		Mo-molybdopterin cofactor biosynthetic process(GO:0006777)
429	MYCTU|Gene_OrderedLocusName=Rv3130c|UniProtKB=P9WKC9	Probable diacyglycerol O-acyltransferase tgs1;tgs1;PTN002420283;orthologs	triglyceride biosynthetic process(GO:0019432)	response to hypoxia(GO:0001666);glycerol metabolic process(GO:0006071);lipid metabolic process(GO:0006629);triglyceride biosynthetic process(GO:0019432);glycerolipid biosynthetic process(GO:0045017);response to nitric oxide(GO:0071731)
430	MYCTU|Gene_OrderedLocusName=Rv0192A|UniProtKB=Q79FZ8	Conserved secreted protein;Rv0192A;;orthologs
431	MYCTU|Gene_OrderedLocusName=Rv3234c|UniProtKB=P9WKC5	Probable diacyglycerol O-acyltransferase tgs3;tgs3;PTN002420291;orthologs	triglyceride biosynthetic process(GO:0019432)	response to hypoxia(GO:0001666);glycerol metabolic process(GO:0006071);lipid metabolic process(GO:0006629);triglyceride biosynthetic process(GO:0019432);glycerolipid biosynthetic process(GO:0045017);response to nitric oxide(GO:0071731)
432	MYCTU|Gene_OrderedLocusName=Rv0952|UniProtKB=P9WGC7	Succinate--CoA ligase [ADP-forming] subunit alpha;sucD;PTN002254976;orthologs	tricarboxylic acid cycle(GO:0006099)	tricarboxylic acid cycle(GO:0006099)
433	MYCTU|Gene_OrderedLocusName=Rv0661c|UniProtKB=P9WFB3	Ribonuclease VapC7;vapC7;PTN002446275;orthologs		nucleic acid phosphodiester bond hydrolysis(GO:0090305);RNA phosphodiester bond hydrolysis(GO:0090501)
434	MYCTU|Gene_OrderedLocusName=Rv1765c|UniProtKB=O06798	HNHc domain-containing protein;Rv1765c;;orthologs		nucleic acid phosphodiester bond hydrolysis(GO:0090305)
435	MYCTU|Gene_OrderedLocusName=Rv2010|UniProtKB=P9WF97	Ribonuclease VapC15;vapC15;PTN002448917;orthologs		response to hypoxia(GO:0001666);negative regulation of growth(GO:0045926);nucleic acid phosphodiester bond hydrolysis(GO:0090305);RNA phosphodiester bond hydrolysis(GO:0090501)
436	MYCTU|Gene_OrderedLocusName=Rv2263|UniProtKB=O53537	Possible oxidoreductase;Rv2263;PTN001213798;orthologs
437	MYCTU|Gene_OrderedLocusName=Rv0140|UniProtKB=P96817	Conserved protein;Rv0140;PTN002153795;orthologs
438	MYCTU|Gene_OrderedLocusName=Rv0657c|UniProtKB=P9WJ57	Putative antitoxin VapB6;vapB6;;orthologs
439	MYCTU|Gene_OrderedLocusName=Rv1898|UniProtKB=P9WFQ1	UPF0045 protein Rv1898;Rv1898;PTN002435588;orthologs
440	MYCTU|Gene_OrderedLocusName=Rv3156|UniProtKB=P9WIW1	NADH-quinone oxidoreductase subunit L;nuoL;PTN002450293;orthologs	proton transmembrane transport(GO:1902600)	electron transport coupled proton transport(GO:0015990);ATP synthesis coupled electron transport(GO:0042773);response to host immune response(GO:0052572)
441	MYCTU|Gene_OrderedLocusName=Rv2121c|UniProtKB=P9WMN1	ATP phosphoribosyltransferase;hisG;PTN002328335;orthologs	cellular amino acid biosynthetic process(GO:0008652)	histidine biosynthetic process(GO:0000105);cellular amino acid biosynthetic process(GO:0008652)
442	MYCTU|Gene_OrderedLocusName=Rv1234|UniProtKB=O50451	Probable transmembrane protein;Rv1234;;orthologs
443	MYCTU|Gene_OrderedLocusName=Rv2599|UniProtKB=P9WL69	Uncharacterized protein Rv2599;Rv2599;;orthologs
444	MYCTU|Gene_OrderedLocusName=Rv0199|UniProtKB=O53650	Probable conserved membrane protein;Rv0199;PTN002444016;orthologs
445	MYCTU|Gene_OrderedLocusName=Rv2854|UniProtKB=O05805	Hydrolase_4 domain-containing protein;Rv2854;PTN002266974;orthologs
446	MYCTU|Gene_OrderedLocusName=Rv3614c|UniProtKB=P9WJD5	ESX-1 secretion-associated protein EspD;espD;;orthologs		protein secretion by the type VII secretion system(GO:0044315)
447	MYCTU|Gene_OrderedLocusName=Rv3537|UniProtKB=P71864	3-oxosteroid 1-dehydrogenase;kstD;PTN000908576;orthologs		lipid metabolic process(GO:0006629);steroid biosynthetic process(GO:0006694);cholesterol catabolic process(GO:0006707);steroid metabolic process(GO:0008202);lipid catabolic process(GO:0016042)
448	MYCTU|Gene_OrderedLocusName=Rv2250c|UniProtKB=P9WMC5	Uncharacterized HTH-type transcriptional regulator Rv2250c;Rv2250c;PTN004738611;orthologs	transcription, DNA-templated(GO:0006351);regulation of transcription, DNA-templated(GO:0006355)	regulation of DNA-templated transcription(GO:0006355)
449	MYCTU|Gene_OrderedLocusName=Rv0219|UniProtKB=P96401	Probable conserved transmembrane protein;Rv0219;;orthologs
450	MYCTU|Gene_OrderedLocusName=Rv2093c|UniProtKB=P9WG97	Sec-independent protein translocase protein TatC;tatC;PTN002411342;orthologs	intracellular protein transmembrane transport(GO:0065002)	protein transport(GO:0015031);protein transport by the Tat complex(GO:0043953);intracellular protein transmembrane transport(GO:0065002)
451	MYCTU|Gene_OrderedLocusName=Rv2600|UniProtKB=P9WFG5	UPF0719 transmembrane protein Rv2600;Rv2600;;orthologs
452	MYCTU|Gene_OrderedLocusName=Rv1395|UniProtKB=P9WMJ1	Uncharacterized HTH-type transcriptional regulator Rv1395;Rv1395;PTN002252338;orthologs		regulation of DNA-templated transcription(GO:0006355);biological process involved in interaction with host(GO:0051701)
453	MYCTU|Gene_OrderedLocusName=Rv0019c|UniProtKB=P9WJB5	FHA domain-containing protein FhaB;fhaB;PTN002330899;orthologs		response to oxidative stress(GO:0006979);cell division(GO:0051301);biological process involved in interaction with host(GO:0051701)
454	MYCTU|Gene_OrderedLocusName=Rv0090|UniProtKB=P9WM71	Uncharacterized protein Rv0090;Rv0090;;orthologs
455	MYCTU|Gene_OrderedLocusName=Rv0859|UniProtKB=O53871	Putative acyltransferase Rv0859;fadA;PTN001052849;orthologs		fatty acid beta-oxidation(GO:0006635)
456	MYCTU|Gene_OrderedLocusName=Rv2082|UniProtKB=Q10690	Uncharacterized protein Rv2082;Rv2082;;orthologs		induction by symbiont of host immune response(GO:0052559)
457	MYCTU|Gene_OrderedLocusName=Rv2152c|UniProtKB=P9WJL7	UDP-N-acetylmuramate--L-alanine ligase;murC;PTN002459777;orthologs		cell cycle(GO:0007049);regulation of cell shape(GO:0008360);biosynthetic process(GO:0009058);peptidoglycan biosynthetic process(GO:0009252);cell division(GO:0051301);cell wall organization(GO:0071555)
458	MYCTU|Gene_OrderedLocusName=Rv2438c|UniProtKB=P9WJJ3	Glutamine-dependent NAD(+) synthetase;nadE;PTN002349507;orthologs	nucleotide biosynthetic process(GO:0009165);organonitrogen compound biosynthetic process(GO:1901566)	nitrogen compound metabolic process(GO:0006807);NAD biosynthetic process(GO:0009435)
459	MYCTU|Gene_OrderedLocusName=Rv2848c|UniProtKB=P9WP97	Hydrogenobyrinate a,c-diamide synthase;cobB;PTN002466767;orthologs		glutamine metabolic process(GO:0006541);cobalamin biosynthetic process(GO:0009236)
460	MYCTU|Gene_OrderedLocusName=Rv1889c|UniProtKB=O07743	Uncharacterized protein;Rv1889c;;orthologs		methylation(GO:0032259)
461	MYCTU|Gene_OrderedLocusName=Rv3293|UniProtKB=L7N650	Aldehyde dehydrogenase (NAD(+));pcd;PTN002460828;orthologs
462	MYCTU|Gene_OrderedLocusName=Rv0753c|UniProtKB=O53816	Probable methylmalonate-semialdehyde dehydrogenase MmsA (Methylmalonic acid semialdehyde dehydrogenase) (MMSDH);mmsA;PTN002466708;orthologs	pyrimidine nucleobase catabolic process(GO:0006208);alpha-amino acid metabolic process(GO:1901605);carboxylic acid catabolic process(GO:0046395);branched-chain amino acid metabolic process(GO:0009081)	thymine catabolic process(GO:0006210);valine catabolic process(GO:0006574)
463	MYCTU|Gene_OrderedLocusName=Rv1588c|UniProtKB=P9WLT9	Uncharacterized protein Rv1588c;Rv1588c;;orthologs
464	MYCTU|Gene_OrderedLocusName=Rv0286|UniProtKB=P9WI43	PPE family protein PPE4;PPE4;PTN008216594;orthologs		response to host immune response(GO:0052572)
465	MYCTU|Gene_OrderedLocusName=Rv1581c|UniProtKB=O06609	Probable PhiRv1 phage protein;Rv1581c;;orthologs
466	MYCTU|Gene_OrderedLocusName=Rv0285|UniProtKB=L7N695	PE family immunomodulator PE5;PE5;;orthologs
467	MYCTU|Gene_OrderedLocusName=Rv3507|UniProtKB=Q6MWW9	PE-PGRS family protein PE_PGRS53;PE_PGRS53;;orthologs
468	MYCTU|Gene_OrderedLocusName=Rv1493|UniProtKB=P9WJK5	Probable methylmalonyl-CoA mutase large subunit;mutB;PTN002448613;orthologs		propionate metabolic process, methylmalonyl pathway(GO:0019678)
469	MYCTU|Gene_OrderedLocusName=Rv2378c|UniProtKB=P9WKF7	L-lysine N6-monooxygenase MbtG;mbtG;PTN008682570;orthologs		catechol-containing siderophore biosynthetic process(GO:0019540);cellular biosynthetic process(GO:0044249);organonitrogen compound biosynthetic process(GO:1901566)
470	MYCTU|Gene_OrderedLocusName=Rv2219|UniProtKB=P9WLI1	Uncharacterized protein Rv2219;Rv2219;;orthologs
471	MYCTU|Gene_OrderedLocusName=Rv3740c|UniProtKB=P9WKA5	Putative diacyglycerol O-acyltransferase Rv3740c;Rv3740c;PTN002420281;orthologs	triglyceride biosynthetic process(GO:0019432)	response to hypoxia(GO:0001666);glycerol metabolic process(GO:0006071);lipid metabolic process(GO:0006629);wax biosynthetic process(GO:0010025);triglyceride biosynthetic process(GO:0019432);glycerolipid biosynthetic process(GO:0045017);response to nitric oxide(GO:0071731)
472	MYCTU|Gene_OrderedLocusName=Rv2664|UniProtKB=I6Y9Z5	Uncharacterized protein;Rv2664;;orthologs
473	MYCTU|Gene_OrderedLocusName=Rv1515c|UniProtKB=P71794	Methyltranfer_dom domain-containing protein;Rv1515c;PTN008682055;orthologs
474	MYCTU|Gene_OrderedLocusName=Rv2875|UniProtKB=P9WNF5	Immunogenic protein MPT70;mpt70;PTN002249195;orthologs
475	MYCTU|Gene_OrderedLocusName=Rv3351c|UniProtKB=O50380	BBE domain-containing protein;Rv3351c;;orthologs
476	MYCTU|Gene_OrderedLocusName=Rv2583c|UniProtKB=P9WHG9	Bifunctional (p)ppGpp synthase/hydrolase RelA;relA;PTN002327460;orthologs		stringent response(GO:0015968);guanosine tetraphosphate metabolic process(GO:0015969);guanosine tetraphosphate biosynthetic process(GO:0015970);phosphorylation(GO:0016310)
477	MYCTU|Gene_OrderedLocusName=Rv0188|UniProtKB=O07432	Probable conserved transmembrane protein;Rv0188;;orthologs
478	MYCTU|Gene_OrderedLocusName=Rv2026c|UniProtKB=P9WFD1	Universal stress protein Rv2026c;Rv2026c;PTN002423634;orthologs
479	MYCTU|Gene_OrderedLocusName=Rv0499|UniProtKB=P9WKT9	Uncharacterized protein Rv0499;Rv0499;PTN002866276;orthologs
480	MYCTU|Gene_OrderedLocusName=Rv3303c|UniProtKB=P9WHH7	NAD(P)H dehydrogenase (quinone);lpdA;PTN002453105;orthologs		cell redox homeostasis(GO:0045454);cellular detoxification(GO:1990748)
481	MYCTU|Gene_OrderedLocusName=Rv3198c|UniProtKB=P9WMP9	ATP-dependent DNA helicase UvrD2;uvrD2;PTN002253339;orthologs	recombinational repair(GO:0000725)	recombinational repair(GO:0000725);DNA repair(GO:0006281);cellular response to DNA damage stimulus(GO:0006974);DNA duplex unwinding(GO:0032508)
482	MYCTU|Gene_OrderedLocusName=Rv3473c|UniProtKB=O06338	Possible peroxidase BpoA (Non-haem peroxidase);bpoA;PTN000863533;orthologs		cellular oxidant detoxification(GO:0098869)
483	MYCTU|Gene_OrderedLocusName=Rv0903c|UniProtKB=P9WGM1	Transcriptional regulatory protein PrrA;prrA;PTN002403715;orthologs		phosphorelay signal transduction system(GO:0000160);regulation of DNA-templated transcription(GO:0006355);positive regulation of DNA-templated transcription(GO:0045893)
484	MYCTU|Gene_OrderedLocusName=Rv2486|UniProtKB=P9WNN5	Probable enoyl-CoA hydratase echA14;echA14;PTN002278445;orthologs	fatty acid beta-oxidation(GO:0006635)	lipid metabolic process(GO:0006629);fatty acid metabolic process(GO:0006631)
485	MYCTU|Gene_OrderedLocusName=Rv3116|UniProtKB=L7N674	Probable molybdenum cofactor biosynthesis protein MoeB2 (MPT-synthase sulfurylase) (Molybdopterin synthase sulphurylase);moeB2;PTN000860080;orthologs
486	MYCTU|Gene_OrderedLocusName=Rv2607|UniProtKB=P9WIJ1	Pyridoxine 5'-phosphate oxidase;pdxH;PTN002247541;orthologs		cellular aromatic compound metabolic process(GO:0006725);pyridoxine biosynthetic process(GO:0008615);vitamin B6 metabolic process(GO:0042816);pyridoxal phosphate biosynthetic process(GO:0042823);organic hydroxy compound metabolic process(GO:1901615)
487	MYCTU|Gene_OrderedLocusName=Rv0492A|UniProtKB=Q6MX36	Uncharacterized protein;Rv0492A;;orthologs
488	MYCTU|Gene_OrderedLocusName=Rv1511|UniProtKB=P71790	GDP-mannose 4,6-dehydratase;gmdA;PTN002463992;orthologs		GDP-mannose metabolic process(GO:0019673);'de novo' GDP-L-fucose biosynthetic process(GO:0042351);cellular response to hypoxia(GO:0071456)
489	MYCTU|Gene_OrderedLocusName=Rv0493c|UniProtKB=P9WKU7	Uncharacterized protein Rv0493c;Rv0493c;;orthologs
490	MYCTU|Gene_OrderedLocusName=Rv1071c|UniProtKB=O53419	Possible enoyl-CoA hydratase EchA9 (Enoyl hydrase) (Unsaturated acyl-CoA hydratase) (Crotonase);echA9;PTN002455725;orthologs	alpha-amino acid metabolic process(GO:1901605);carboxylic acid catabolic process(GO:0046395);organonitrogen compound catabolic process(GO:1901565);branched-chain amino acid metabolic process(GO:0009081)	valine catabolic process(GO:0006574)
491	MYCTU|Gene_OrderedLocusName=Rv1578c|UniProtKB=O06612	Probable PhiRv1 phage protein;Rv1578c;;orthologs
492	MYCTU|Gene_OrderedLocusName=Rv1058|UniProtKB=O53406	Probable medium chain fatty-acid-CoA ligase FadD14 (Fatty-acid-CoA synthetase) (Fatty-acid-CoA synthase);fadD14;PTN002458577;orthologs
493	MYCTU|Gene_OrderedLocusName=Rv2492|UniProtKB=I6YDJ7	Uncharacterized protein;Rv2492;;orthologs
494	MYCTU|Gene_OrderedLocusName=Rv3694c|UniProtKB=O69662	Possible conserved transmembrane protein;Rv3694c;PTN002175802;orthologs
495	MYCTU|Gene_OrderedLocusName=Rv2055c|UniProtKB=P9WH47	30S ribosomal protein S18 2;rpsR2;PTN002298213;orthologs	translational elongation(GO:0006414)	translation(GO:0006412)
496	MYCTU|Gene_OrderedLocusName=Rv0691c|UniProtKB=P9WMB7	Putative mycofactocin biosynthesis transcriptional regulator MftR;mftR;PTN004738756;orthologs	transcription, DNA-templated(GO:0006351);regulation of transcription, DNA-templated(GO:0006355)	regulation of DNA-templated transcription(GO:0006355);regulation of gene expression(GO:0010468)
497	MYCTU|Gene_OrderedLocusName=Rv2949c|UniProtKB=P9WIC5	Chorismate pyruvate-lyase;Rv2949c;;orthologs		chorismate metabolic process(GO:0046417);DIM/DIP cell wall layer assembly(GO:0071770);monocarboxylic acid biosynthetic process(GO:0072330)
498	MYCTU|Gene_OrderedLocusName=Rv0712|UniProtKB=I6Y8I5	Formylglycine-generating enzyme;Rv0712;PTN002351716;orthologs		protein oxidation(GO:0018158);post-translational protein modification(GO:0043687)
499	MYCTU|Gene_OrderedLocusName=Rv2115c|UniProtKB=P9WQN5	Proteasome-associated ATPase;mpa;PTN002348276;orthologs		proteasomal protein catabolic process(GO:0010498);proteasomal ubiquitin-independent protein catabolic process(GO:0010499);modification-dependent protein catabolic process(GO:0019941);mitigation of host defenses by symbiont(GO:0030682);protein unfolding(GO:0043335);response to nitrosative stress(GO:0051409);cellular response to nitric oxide(GO:0071732)
500	MYCTU|Gene_OrderedLocusName=Rv1987|UniProtKB=P9WLQ1	Uncharacterized protein Rv1987;Rv1987;;orthologs		carbohydrate metabolic process(GO:0005975)
501	MYCTU|Gene_OrderedLocusName=Rv3202A|UniProtKB=P0DMM3	Uncharacterized protein Rv3202A;Rv3202A;;orthologs
502	MYCTU|Gene_OrderedLocusName=Rv1803c|UniProtKB=Q79FJ9	PE-PGRS family protein PE_PGRS32;PE_PGRS32;;orthologs
503	MYCTU|Gene_OrderedLocusName=Rv3137|UniProtKB=P95189	Histidinol-phosphatase;hisN;PTN001073830;orthologs		histidine biosynthetic process(GO:0000105);cellular amino acid biosynthetic process(GO:0008652);mycothiol biosynthetic process(GO:0010125);inositol phosphate dephosphorylation(GO:0046855)
504	MYCTU|Gene_OrderedLocusName=Rv0787|UniProtKB=P71840	Uncharacterized protein;Rv0787;;orthologs
505	MYCTU|Gene_OrderedLocusName=Rv0920c|UniProtKB=I6Y941	Mutator family transposase;Rv0920c;PTN002113576;orthologs		DNA recombination(GO:0006310);transposition, DNA-mediated(GO:0006313);transposition(GO:0032196)
506	MYCTU|Gene_OrderedLocusName=Rv3609c|UniProtKB=P9WN57	GTP cyclohydrolase 1;folE;PTN002254944;orthologs	cellular nitrogen compound biosynthetic process(GO:0044271);heterocycle biosynthetic process(GO:0018130);organic cyclic compound biosynthetic process(GO:1901362);alcohol biosynthetic process(GO:0046165);organonitrogen compound biosynthetic process(GO:1901566);aromatic compound biosynthetic process(GO:0019438)	tetrahydrobiopterin biosynthetic process(GO:0006729);one-carbon metabolic process(GO:0006730);7,8-dihydroneopterin 3'-triphosphate biosynthetic process(GO:0035998);tetrahydrofolate biosynthetic process(GO:0046654)
507	MYCTU|Gene_OrderedLocusName=Rv1297|UniProtKB=P9WHF3	Transcription termination factor Rho;rho;PTN002309646;orthologs		DNA-templated transcription termination(GO:0006353);termination of RNA polymerase I transcription(GO:0006363)
508	MYCTU|Gene_OrderedLocusName=Rv1786|UniProtKB=O53937	Probable ferredoxin;Rv1786;PTN002199729;orthologs
509	MYCTU|Gene_OrderedLocusName=Rv2096c|UniProtKB=P9WIM1	Protein PafB;pafB;PTN002438547;orthologs
510	MYCTU|Gene_OrderedLocusName=Rv0054|UniProtKB=P9WGD5	Single-stranded DNA-binding protein;ssb;PTN002232411;orthologs	positive regulation of catalytic activity(GO:0043085)	DNA replication(GO:0006260);cellular response to DNA damage stimulus(GO:0006974);response to antibiotic(GO:0046677);positive regulation of helicase activity(GO:0051096)
511	MYCTU|Gene_OrderedLocusName=Rv3810|UniProtKB=P9WIQ7	Exported repetitive protein;erp;PTN008577257;orthologs
512	MYCTU|Gene_OrderedLocusName=Rv1686c|UniProtKB=O33188	Transport permease protein;Rv1686c;PTN001575994;orthologs	transmembrane transport(GO:0055085)	response to organic substance(GO:0010033);daunorubicin transport(GO:0043215);response to antibiotic(GO:0046677);transmembrane transport(GO:0055085);doxorubicin transport(GO:1900753)
513	MYCTU|Gene_OrderedLocusName=Rv2449c|UniProtKB=O53176	Putative trans-acting enoyl reductase Rv2449c;Rv2449c;PTN000958197;orthologs	glycolipid biosynthetic process(GO:0009247)	glycolipid biosynthetic process(GO:0009247)
514	MYCTU|Gene_OrderedLocusName=Rv3280|UniProtKB=P9WQH7	Biotin-dependent acetyl-/propionyl-coenzyme A carboxylase beta5 subunit;accD5;PTN002466502;orthologs		lipid metabolic process(GO:0006629);carbon fixation(GO:0015977);organic substance metabolic process(GO:0071704)
515	MYCTU|Gene_OrderedLocusName=Rv0749A|UniProtKB=I6X9Q1	Uncharacterized protein;Rv0749A;;orthologs
516	MYCTU|Gene_OrderedLocusName=Rv2842c|UniProtKB=P9WH17	Ribosome maturation factor RimP;rimP;PTN002435893;orthologs		ribosomal small subunit assembly(GO:0000028);translation(GO:0006412);ribosome biogenesis(GO:0042254);ribosomal small subunit biogenesis(GO:0042274)
517	MYCTU|Gene_OrderedLocusName=Rv2155c|UniProtKB=P9WJL5	UDP-N-acetylmuramoylalanine--D-glutamate ligase;murD;PTN002463404;orthologs		cell cycle(GO:0007049);regulation of cell shape(GO:0008360);biosynthetic process(GO:0009058);peptidoglycan biosynthetic process(GO:0009252);cell division(GO:0051301);cell wall organization(GO:0071555)
518	MYCTU|Gene_OrderedLocusName=Rv1906c|UniProtKB=O07726	Conserved protein;Rv1906c;;orthologs
519	MYCTU|Gene_OrderedLocusName=Rv1271c|UniProtKB=P9WM43	Uncharacterized protein Rv1271c;Rv1271c;;orthologs
520	MYCTU|Gene_OrderedLocusName=Rv0759c|UniProtKB=P9WML3	Uncharacterized HIT-like protein Rv0759c;Rv0759c;PTN002349487;orthologs
521	MYCTU|Gene_OrderedLocusName=Rv1221|UniProtKB=P9WGG7	ECF RNA polymerase sigma factor SigE;sigE;PTN002455027;orthologs		DNA-templated transcription initiation(GO:0006352);regulation of DNA-templated transcription(GO:0006355);response to heat(GO:0009408);response to xenobiotic stimulus(GO:0009410);response to abiotic stimulus(GO:0009628);response to hydrogen peroxide(GO:0042542);biological process involved in interaction with host(GO:0051701);response to host immune response(GO:0052572);regulation of DNA-templated …
522	MYCTU|Gene_OrderedLocusName=Rv2581c|UniProtKB=P9WMW3	Uncharacterized protein Rv2581c;Rv2581c;PTN002278026;orthologs
523	MYCTU|Gene_OrderedLocusName=Rv2450c|UniProtKB=O53177	Resuscitation-promoting factor RpfE;rpfE;;orthologs		quorum sensing(GO:0009372);positive regulation of gene expression(GO:0010628);negative regulation of gene expression(GO:0010629);positive regulation of growth rate(GO:0040010);regulation of cell population proliferation(GO:0042127)
524	MYCTU|Gene_OrderedLocusName=Rv3873|UniProtKB=P9WHW9	PPE family immunomodulator PPE68;PPE68;PTN008471249;orthologs
525	MYCTU|Gene_OrderedLocusName=Rv1045|UniProtKB=P96356	Uncharacterized protein;Rv1045;;orthologs
526	MYCTU|Gene_OrderedLocusName=Rv3408|UniProtKB=P9WF49	Ribonuclease VapC47;vapC47;;orthologs		negative regulation of translation(GO:0017148);negative regulation of growth(GO:0045926);nucleic acid phosphodiester bond hydrolysis(GO:0090305);RNA phosphodiester bond hydrolysis(GO:0090501)
527	MYCTU|Gene_OrderedLocusName=Rv0824c|UniProtKB=P9WNZ7	Putative acyl-[acyl-carrier-protein] desaturase DesA1;desA1;PTN002414764;orthologs		lipid metabolic process(GO:0006629);fatty acid metabolic process(GO:0006631);fatty acid biosynthetic process(GO:0006633);response to host immune response(GO:0052572)
528	MYCTU|Gene_OrderedLocusName=Rv1483|UniProtKB=P9WGT3	3-oxoacyl-[acyl-carrier-protein] reductase MabA;mabA;PTN002462818;orthologs		lipid metabolic process(GO:0006629);fatty acid metabolic process(GO:0006631);fatty acid biosynthetic process(GO:0006633);short-chain fatty acid metabolic process(GO:0046459);mycolic acid biosynthetic process(GO:0071768)
529	MYCTU|Gene_OrderedLocusName=Rv0666|UniProtKB=O06773	Possible membrane protein;Rv0666;;orthologs
530	MYCTU|Gene_OrderedLocusName=Rv3515c|UniProtKB=P9WQ51	Medium/long-chain-fatty-acid--CoA/3-oxocholest-4-en-26-oate--CoA ligase;fadD19;PTN002466656;orthologs		long-chain fatty acid metabolic process(GO:0001676);lipid metabolic process(GO:0006629);fatty acid metabolic process(GO:0006631);fatty acid biosynthetic process(GO:0006633);steroid metabolic process(GO:0008202);cholesterol metabolic process(GO:0008203);lipid biosynthetic process(GO:0008610);response to host immune response(GO:0052572);Actinobacterium-type cell wall biogenesis(GO:0071766)
531	MYCTU|Gene_OrderedLocusName=Rv0289|UniProtKB=P9WJC7	ESX-3 secretion-associated protein EspG3;espG3;;orthologs
532	MYCTU|Gene_OrderedLocusName=Rv3817|UniProtKB=O07806	Possible phosphotransferase;Rv3817;PTN007689868;orthologs		phosphorylation(GO:0016310);response to antibiotic(GO:0046677)
533	MYCTU|Gene_OrderedLocusName=Rv2748c|UniProtKB=P9WNA3	DNA translocase FtsK;ftsK;PTN002332811;orthologs		cell cycle(GO:0007049);chromosome segregation(GO:0007059);cell division(GO:0051301)
534	MYCTU|Gene_OrderedLocusName=Rv2608|UniProtKB=P9WHZ5	Uncharacterized PPE family protein PPE42;PPE42;PTN008216588;orthologs		induction by symbiont of host immune response(GO:0052559);response to host immune response(GO:0052572)
535	MYCTU|Gene_OrderedLocusName=Rv1612|UniProtKB=P9WFX9	Tryptophan synthase beta chain;trpB;PTN002451015;orthologs	alpha-amino acid biosynthetic process(GO:1901607);aromatic amino acid family metabolic process(GO:0009072);cellular nitrogen compound biosynthetic process(GO:0044271);heterocycle biosynthetic process(GO:0018130);organic cyclic compound biosynthetic process(GO:1901362);aromatic compound biosynthetic process(GO:0019438);cellular biogenic amine metabolic process(GO:0006576)	tryptophan biosynthetic process(GO:0000162);tryptophan metabolic process(GO:0006568);cellular amino acid biosynthetic process(GO:0008652);aromatic amino acid family biosynthetic process(GO:0009073);alpha-amino acid biosynthetic process(GO:1901607)
536	MYCTU|Gene_OrderedLocusName=Rv0406c|UniProtKB=O86336	Beta lactamase like protein;Rv0406c;PTN001731956;orthologs		beta-lactam antibiotic catabolic process(GO:0030655);response to antibiotic(GO:0046677)
537	MYCTU|Gene_OrderedLocusName=Rv3346c|UniProtKB=O50377	Conserved transmembrane protein;Rv3346c;;orthologs
538	MYCTU|Gene_OrderedLocusName=Rv2282c|UniProtKB=P9WMF3	Uncharacterized HTH-type transcriptional regulator Rv2282c;Rv2282c;PTN002409695;orthologs	transcription, DNA-templated(GO:0006351);regulation of transcription, DNA-templated(GO:0006355)	regulation of DNA-templated transcription(GO:0006355)
539	MYCTU|Gene_OrderedLocusName=Rv2778c|UniProtKB=I6Y1P2	Conserved protein;Rv2778c;;orthologs
540	MYCTU|Gene_OrderedLocusName=Rv2920c|UniProtKB=P9WQ65	Ammonium transporter;amt;PTN002453285;orthologs	nitrogen compound transport(GO:0071705);inorganic cation transmembrane transport(GO:0098662)	ammonium transmembrane transport(GO:0072488)
541	MYCTU|Gene_OrderedLocusName=Rv2715|UniProtKB=P9WNH3	Uncharacterized protein Rv2715;Rv2715;PTN002451247;orthologs
542	MYCTU|Gene_OrderedLocusName=Rv3275c|UniProtKB=P9WHM1	N5-carboxyaminoimidazole ribonucleotide mutase;purE;PTN002554824;orthologs		purine nucleotide biosynthetic process(GO:0006164);'de novo' IMP biosynthetic process(GO:0006189)
543	MYCTU|Gene_OrderedLocusName=Rv3852|UniProtKB=I6YHB0	Possible histone-like protein Hns;hns;;orthologs
544	MYCTU|Gene_OrderedLocusName=Rv2264c|UniProtKB=O53538	Conserved hypothetical proline rich protein;Rv2264c;PTN002321884;orthologs		protein folding(GO:0006457)
545	MYCTU|Gene_OrderedLocusName=Rv3157|UniProtKB=P9WIW5	NADH-quinone oxidoreductase subunit M;nuoM;PTN002460620;orthologs	proton transmembrane transport(GO:1902600);aerobic respiration(GO:0009060)	aerobic respiration(GO:0009060);electron transport coupled proton transport(GO:0015990);ATP synthesis coupled electron transport(GO:0042773)
546	MYCTU|Gene_OrderedLocusName=Rv1415|UniProtKB=P9WHF1	Riboflavin biosynthesis protein RibBA;ribBA;PTN002327879;orthologs	small molecule biosynthetic process(GO:0044283);cellular nitrogen compound biosynthetic process(GO:0044271);heterocycle biosynthetic process(GO:0018130);organic cyclic compound biosynthetic process(GO:1901362);organonitrogen compound biosynthetic process(GO:1901566)	metabolic process(GO:0008152);riboflavin biosynthetic process(GO:0009231)
547	MYCTU|Gene_OrderedLocusName=Rv0822c|UniProtKB=I6WZI4	Conserved protein;Rv0822c;PTN002433590;orthologs
548	MYCTU|Gene_OrderedLocusName=Rv3727|UniProtKB=O69694	Possible oxidoreductase;Rv3727;PTN000843488;orthologs
549	MYCTU|Gene_OrderedLocusName=Rv0506|UniProtKB=P9WJT3	Probable transport accessory protein MmpS2;mmpS2;;orthologs
550	MYCTU|Gene_OrderedLocusName=Rv0431|UniProtKB=P96277	Putative tuberculin related peptide;Rv0431;;orthologs		induction by symbiont of host immune response(GO:0052559)
551	MYCTU|Gene_OrderedLocusName=Rv1162|UniProtKB=O06560	Probable respiratory nitrate reductase (Beta chain) NarH;narH;PTN002460761;orthologs	anaerobic respiration(GO:0009061)	anaerobic respiration(GO:0009061);response to acidic pH(GO:0010447);electron transport chain(GO:0022900);cellular response to decreased oxygen levels(GO:0036294);nitrate metabolic process(GO:0042126);cellular response to nitrate(GO:0071249);cellular response to nitric oxide(GO:0071732)
552	MYCTU|Gene_OrderedLocusName=Rv0458|UniProtKB=P9WNY1	Probable aldehyde dehydrogenase;Rv0458;PTN002454745;orthologs		suppression by symbiont of host immune response(GO:0052562)
553	MYCTU|Gene_OrderedLocusName=Rv0216|UniProtKB=I6Y340	Double hotdog hydratase;Rv0216;PTN001405825;orthologs		fatty acid biosynthetic process(GO:0006633)
554	MYCTU|Gene_OrderedLocusName=Rv3136|UniProtKB=P9WHY3	Uncharacterized PPE family protein PPE51;PPE51;PTN008216586;orthologs		response to host immune response(GO:0052572)
555	MYCTU|Gene_OrderedLocusName=Rv3219|UniProtKB=P9WF43	Transcriptional regulator WhiB1;whiB1;PTN002446307;orthologs	cellular homeostasis(GO:0019725);negative regulation of transcription, DNA-templated(GO:0045892);transcription, DNA-templated(GO:0006351)	regulation of DNA-templated transcription(GO:0006355);cell redox homeostasis(GO:0045454);negative regulation of DNA-templated transcription(GO:0045892);response to nitric oxide(GO:0071731)
556	MYCTU|Gene_OrderedLocusName=Rv1865c|UniProtKB=P95150	Probable short-chain type dehydrogenase;Rv1865c;PTN002455811;orthologs
557	MYCTU|Gene_OrderedLocusName=Rv3690|UniProtKB=O69658	Probable conserved membrane protein;Rv3690;;orthologs
558	MYCTU|Gene_OrderedLocusName=Rv0409|UniProtKB=P9WQH1	Acetate kinase;ackA;PTN002326024;orthologs	monocarboxylic acid metabolic process(GO:0032787)	organic acid metabolic process(GO:0006082);acetate metabolic process(GO:0006083);acetyl-CoA biosynthetic process(GO:0006085);phosphorylation(GO:0016310)
559	MYCTU|Gene_OrderedLocusName=Rv2396|UniProtKB=Q79FE6	PE-PGRS family protein PE_PGRS41;PE_PGRS41;;orthologs
560	MYCTU|Gene_OrderedLocusName=Rv3497c|UniProtKB=I6YGB1	Mce-family protein Mce4C;mce4C;PTN002120878;orthologs
561	MYCTU|Gene_OrderedLocusName=Rv1421|UniProtKB=P9WFQ3	Nucleotide-binding protein Rv1421;Rv1421;PTN002411742;orthologs
562	MYCTU|Gene_OrderedLocusName=Rv3283|UniProtKB=P9WHF7	Putative thiosulfate sulfurtransferase SseA;sseA;PTN002466599;orthologs
563	MYCTU|Gene_OrderedLocusName=Rv0184|UniProtKB=O07428	DUF2786 domain-containing protein;Rv0184;;orthologs
564	MYCTU|Gene_OrderedLocusName=Rv0837c|UniProtKB=I6Y4Y1	Uncharacterized protein;Rv0837c;;orthologs
565	MYCTU|Gene_OrderedLocusName=Rv3179|UniProtKB=O53329	Conserved protein;Rv3179;PTN002461419;orthologs
566	MYCTU|Gene_OrderedLocusName=Rv1791|UniProtKB=Q79FK4	PE family protein PE19;PE19;;orthologs
567	MYCTU|Gene_OrderedLocusName=Rv0722|UniProtKB=P9WHA3	50S ribosomal protein L30;rpmD;PTN002312406;orthologs		translation(GO:0006412)
568	MYCTU|Gene_OrderedLocusName=Rv1120c|UniProtKB=O06572	Guanylate cyclase domain-containing protein;Rv1120c;;orthologs		cyclic nucleotide biosynthetic process(GO:0009190);intracellular signal transduction(GO:0035556)
569	MYCTU|Gene_OrderedLocusName=Rv1445c|UniProtKB=P9WQP5	6-phosphogluconolactonase;pgl;PTN002252905;orthologs		carbohydrate metabolic process(GO:0005975);pentose-phosphate shunt(GO:0006098);pentose-phosphate shunt, oxidative branch(GO:0009051)
570	MYCTU|Gene_OrderedLocusName=Rv0260c|UniProtKB=P95217	Possible transcriptional regulatory protein;Rv0260c;PTN002447115;orthologs		phosphorelay signal transduction system(GO:0000160);regulation of DNA-templated transcription(GO:0006355);porphyrin-containing compound biosynthetic process(GO:0006779);uroporphyrinogen III biosynthetic process(GO:0006780);tetrapyrrole biosynthetic process(GO:0033014)
571	MYCTU|Gene_OrderedLocusName=Rv3658c|UniProtKB=I6Y479	Probable conserved transmembrane protein;Rv3658c;PTN005067597;orthologs
572	MYCTU|Gene_OrderedLocusName=Rv2214c|UniProtKB=P9WGS3	Probable oxidoreductase EphD;ephD;PTN002459046;orthologs
573	MYCTU|Gene_OrderedLocusName=Rv2701c|UniProtKB=P9WKI9	Inositol-1-monophosphatase SuhB;suhB;PTN002324763;orthologs	small molecule catabolic process(GO:0044282);cellular carbohydrate metabolic process(GO:0044262);signal transduction(GO:0007165);alcohol metabolic process(GO:0006066);organophosphate catabolic process(GO:0046434);dephosphorylation(GO:0016311)	inositol metabolic process(GO:0006020);inositol biosynthetic process(GO:0006021);signal transduction(GO:0007165);phosphatidylinositol phosphate biosynthetic process(GO:0046854);inositol phosphate dephosphorylation(GO:0046855)
574	MYCTU|Gene_OrderedLocusName=Rv0081|UniProtKB=P9WMI7	Uncharacterized HTH-type transcriptional regulator Rv0081;Rv0081;PTN002455003;orthologs		regulation of DNA-templated transcription(GO:0006355)
575	MYCTU|Gene_OrderedLocusName=Rv2868c|UniProtKB=P9WKG3	4-hydroxy-3-methylbut-2-en-1-yl diphosphate synthase (flavodoxin);ispG;PTN002411781;orthologs	phospholipid biosynthetic process(GO:0008654);carbohydrate derivative metabolic process(GO:1901135);monocarboxylic acid metabolic process(GO:0032787)	isoprenoid biosynthetic process(GO:0008299);terpenoid biosynthetic process(GO:0016114);isopentenyl diphosphate biosynthetic process, methylerythritol 4-phosphate pathway(GO:0019288)
576	MYCTU|Gene_OrderedLocusName=Rv3006|UniProtKB=I6Y293	Probable conserved lipoprotein LppZ;lppZ;;orthologs
577	MYCTU|Gene_OrderedLocusName=Rv3569c|UniProtKB=P9WNH5	4,5:9,10-diseco-3-hydroxy-5,9,17-trioxoandrosta-1(10),2-diene-4-oate hydrolase;hsaD;PTN002251164;orthologs		lipid metabolic process(GO:0006629);steroid biosynthetic process(GO:0006694);lipid catabolic process(GO:0016042);aromatic compound catabolic process(GO:0019439);biological process involved in interaction with host(GO:0051701)
578	MYCTU|Gene_OrderedLocusName=Rv3708c|UniProtKB=P9WNX5	Aspartate-semialdehyde dehydrogenase;asd;PTN002229023;orthologs		cellular amino acid metabolic process(GO:0006520);cellular amino acid biosynthetic process(GO:0008652);lysine biosynthetic process(GO:0009085);methionine biosynthetic process(GO:0009086);threonine biosynthetic process(GO:0009088);lysine biosynthetic process via diaminopimelate(GO:0009089);isoleucine biosynthetic process(GO:0009097);diaminopimelate biosynthetic process(GO:0019877);'de novo' L-meth…
579	MYCTU|Gene_OrderedLocusName=Rv0057|UniProtKB=P9WM77	Uncharacterized protein Rv0057;Rv0057;;orthologs
580	MYCTU|Gene_OrderedLocusName=Rv1964|UniProtKB=O53965	Conserved hypothetical integral membrane protein YrbE3A;yrbE3A;PTN002410162;orthologs	phospholipid transport(GO:0015914)	phospholipid transport(GO:0015914)
581	MYCTU|Gene_OrderedLocusName=Rv0540|UniProtKB=O06406	Uncharacterized protein;Rv0540;PTN002443122;orthologs
582	MYCTU|Gene_OrderedLocusName=Rv2424c|UniProtKB=P71924	Probable transposase;Rv2424c;PTN002429216;orthologs		transposition, DNA-mediated(GO:0006313)
583	MYCTU|Gene_OrderedLocusName=Rv3696c|UniProtKB=P9WPK1	Glycerol kinase;glpK;PTN002230042;orthologs		carbohydrate metabolic process(GO:0005975);glycerol metabolic process(GO:0006071);glycerol-3-phosphate metabolic process(GO:0006072);phosphorylation(GO:0016310);glycerol catabolic process(GO:0019563)
584	MYCTU|Gene_OrderedLocusName=Rv2160c|UniProtKB=Q79FG9	Uncharacterized protein;Rv2160c;;orthologs		regulation of DNA-templated transcription(GO:0006355)
585	MYCTU|Gene_OrderedLocusName=Rv0608|UniProtKB=P9WJ39	Antitoxin VapB28;vapB28;;orthologs		positive regulation of growth(GO:0045927)
586	MYCTU|Gene_OrderedLocusName=Rv1639c|UniProtKB=P94973	Conserved hypothetical membrane protein;Rv1639c;PTN000856272;orthologs
587	MYCTU|Gene_OrderedLocusName=Rv0062|UniProtKB=Q79G13	Glucanase;celA1;PTN002166980;orthologs		polysaccharide catabolic process(GO:0000272);carbohydrate metabolic process(GO:0005975);metabolic process(GO:0008152);cellulose catabolic process(GO:0030245)
588	MYCTU|Gene_OrderedLocusName=Rv2215|UniProtKB=P9WIS7	Dihydrolipoyllysine-residue acetyltransferase component of pyruvate dehydrogenase complex;dlaT;PTN002459364;orthologs		glycolytic process(GO:0006096);tricarboxylic acid cycle(GO:0006099);cell redox homeostasis(GO:0045454);cellular oxidant detoxification(GO:0098869);cellular detoxification(GO:1990748)
589	MYCTU|Gene_OrderedLocusName=Rv0492c|UniProtKB=P9WMV7	Uncharacterized GMC-type oxidoreductase Rv0492c;Rv0492c;PTN002265172;orthologs
590	MYCTU|Gene_OrderedLocusName=Rv0094c|UniProtKB=Q50655	HNHc domain-containing protein;Rv0094c;;orthologs
591	MYCTU|Gene_OrderedLocusName=Rv0035|UniProtKB=L7N699	Probable fatty-acid-CoA ligase FadD34 (Fatty-acid-CoA synthetase) (Fatty-acid-CoA synthase);fadD34;PTN001101563;orthologs		fatty acid biosynthetic process(GO:0006633);lipid biosynthetic process(GO:0008610)
592	MYCTU|Gene_OrderedLocusName=Rv2211c|UniProtKB=P9WN51	Aminomethyltransferase;gcvT;PTN002464730;orthologs		glycine catabolic process(GO:0006546);glycine decarboxylation via glycine cleavage system(GO:0019464)
593	MYCTU|Gene_OrderedLocusName=Rv0807|UniProtKB=I6Y8U3	SCP_3 domain-containing protein;Rv0807;;orthologs
594	MYCTU|Gene_OrderedLocusName=Rv2070c|UniProtKB=P9WP89	Precorrin-6A reductase;cobK;PTN002443696;orthologs		cobalamin biosynthetic process(GO:0009236)
595	MYCTU|Gene_OrderedLocusName=Rv3350c|UniProtKB=Q6MWX8	PPE family protein PPE56;PPE56;PTN001155674;orthologs		response to host immune response(GO:0052572)
596	MYCTU|Gene_OrderedLocusName=Rv0174|UniProtKB=L0T2W6	Mce-family protein Mce1F;mce1F;PTN002120888;orthologs		biological process involved in interaction with host(GO:0051701)
597	MYCTU|Gene_OrderedLocusName=Rv0290|UniProtKB=P9WNQ3	ESX-3 secretion system protein EccD3;eccD3;;orthologs
598	MYCTU|Gene_OrderedLocusName=Rv0041|UniProtKB=P9WFV1	Leucine--tRNA ligase;leuS;PTN002464589;orthologs	cellular amino acid metabolic process(GO:0006520);tRNA metabolic process(GO:0006399);translational elongation(GO:0006414)	translation(GO:0006412);tRNA aminoacylation for protein translation(GO:0006418);leucyl-tRNA aminoacylation(GO:0006429);aminoacyl-tRNA metabolism involved in translational fidelity(GO:0106074)
599	MYCTU|Gene_OrderedLocusName=LH57_21250|UniProtKB=O05443	Immunity factor for TNT;Rv3902c;;orthologs
600	MYCTU|Gene_OrderedLocusName=Rv2737c|UniProtKB=P9WHJ3	Protein RecA;recA;PTN002342387;orthologs		recombinational repair(GO:0000725);DNA metabolic process(GO:0006259);DNA repair(GO:0006281);DNA recombination(GO:0006310);intron homing(GO:0006314);cellular response to DNA damage stimulus(GO:0006974);SOS response(GO:0009432);UV protection(GO:0009650);intein-mediated protein splicing(GO:0016539);strand invasion(GO:0042148);response to antibiotic(GO:0046677);nucleic acid phosphodiester bond hydrol…
601	MYCTU|Gene_OrderedLocusName=Rv0843|UniProtKB=I6XWE5	Probable dehydrogenase;Rv0843;PTN000897391;orthologs		acetyl-CoA biosynthetic process from pyruvate(GO:0006086)
602	MYCTU|Gene_OrderedLocusName=Rv0364|UniProtKB=P9WP09	Uncharacterized membrane protein Rv0364;Rv0364;PTN002411254;orthologs
603	MYCTU|Gene_OrderedLocusName=Rv0380c|UniProtKB=O53715	Possible RNA methyltransferase (RNA methylase);Rv0380c;PTN002455946;orthologs		RNA methylation(GO:0001510);RNA processing(GO:0006396);methylation(GO:0032259)
604	MYCTU|Gene_OrderedLocusName=Rv1422|UniProtKB=P9WMU5	Putative gluconeogenesis factor;Rv1422;PTN002409794;orthologs		regulation of cell shape(GO:0008360)
605	MYCTU|Gene_OrderedLocusName=Rv0862c|UniProtKB=O53874	Conserved protein;Rv0862c;;orthologs
606	MYCTU|Gene_OrderedLocusName=Rv0485|UniProtKB=P9WKV1	Transcriptional regulator Rv0485;Rv0485;PTN002317091;orthologs		regulation of gene expression(GO:0010468)
607	MYCTU|Gene_OrderedLocusName=Rv0677c|UniProtKB=P9WJS7	Siderophore export accessory protein MmpS5;mmpS5;;orthologs
608	MYCTU|Gene_OrderedLocusName=Rv3903c|UniProtKB=O05442	Outer membrane channel protein CpnT;cpnT;PTN008733874;orthologs		killing by symbiont of host cells(GO:0001907);ion transport(GO:0006811);modulation of process of another organism(GO:0035821);transmembrane transport(GO:0055085)
609	MYCTU|Gene_OrderedLocusName=Rv2225|UniProtKB=P9WIL7	3-methyl-2-oxobutanoate hydroxymethyltransferase;panB;PTN002325036;orthologs	amide biosynthetic process(GO:0043604);monocarboxylic acid biosynthetic process(GO:0072330);cellular modified amino acid metabolic process(GO:0006575);organonitrogen compound biosynthetic process(GO:1901566)	pantothenate biosynthetic process(GO:0015940)
610	MYCTU|Gene_OrderedLocusName=Rv1301|UniProtKB=P9WGC9	Putative threonylcarbamoyl-AMP synthase;Rv1301;PTN002314746;orthologs	regulation of biological quality(GO:0065008)	regulation of translational fidelity(GO:0006450);tRNA processing(GO:0008033)
611	MYCTU|Gene_OrderedLocusName=Rv3823c|UniProtKB=P9WJU5	Sulfolipid-1 exporter MmpL8;mmpL8;PTN002433721;orthologs		lipid transport(GO:0006869);sulfolipid biosynthetic process(GO:0046506);cell wall organization(GO:0071555)
612	MYCTU|Gene_OrderedLocusName=Rv2966c|UniProtKB=I6XFS7	Possible methyltransferase (Methylase);Rv2966c;PTN002461117;orthologs		nitrogen compound metabolic process(GO:0006807);rRNA methylation(GO:0031167);methylation(GO:0032259);macromolecule modification(GO:0043412);primary metabolic process(GO:0044238);cellular macromolecule metabolic process(GO:0044260)
613	MYCTU|Gene_OrderedLocusName=Rv0945|UniProtKB=P9WGR7	Uncharacterized oxidoreductase Rv0945;Rv0945;PTN002388069;orthologs
614	MYCTU|Gene_OrderedLocusName=Rv2100|UniProtKB=P9WLJ3	Uncharacterized protein Rv2100;Rv2100;;orthologs
615	MYCTU|Gene_OrderedLocusName=Rv1247c|UniProtKB=O50462	Antitoxin RelB;relB;PTN002135623;orthologs		positive regulation of growth(GO:0045927)
616	MYCTU|Gene_OrderedLocusName=Rv3863|UniProtKB=P96214	Uncharacterized protein;Rv3863;;orthologs
617	MYCTU|Gene_OrderedLocusName=Rv0710|UniProtKB=P9WH51	30S ribosomal protein S17;rpsQ;PTN002243207;orthologs		translation(GO:0006412)
618	MYCTU|Gene_OrderedLocusName=Rv2319c|UniProtKB=P9WLB5	Universal stress protein Rv2319c;Rv2319c;PTN002423628;orthologs
619	MYCTU|Gene_OrderedLocusName=Rv1360|UniProtKB=P9WM03	Uncharacterized protein Rv1360;Rv1360;PTN002456617;orthologs
620	MYCTU|Gene_OrderedLocusName=Rv3504|UniProtKB=I6YCA3	Acyl-CoA dehydrogenase FadE26;fadE26;PTN002457464;orthologs		lipid metabolic process(GO:0006629);cholesterol catabolic process(GO:0006707);steroid metabolic process(GO:0008202);cholesterol metabolic process(GO:0008203);lipid catabolic process(GO:0016042)
621	MYCTU|Gene_OrderedLocusName=Rv2249c|UniProtKB=P9WN81	Glycerol-3-phosphate dehydrogenase 1;glpD1;PTN002279481;orthologs		glycerol metabolic process(GO:0006071);glycerol-3-phosphate metabolic process(GO:0006072);glycerol-3-phosphate catabolic process(GO:0046168);organic substance metabolic process(GO:0071704)
622	MYCTU|Gene_OrderedLocusName=Rv3153|UniProtKB=P9WJG9	NADH-quinone oxidoreductase subunit I;nuoI;PTN002247509;orthologs	aerobic respiration(GO:0009060)	aerobic respiration(GO:0009060)
623	MYCTU|Gene_OrderedLocusName=Rv2081c|UniProtKB=P9WLK5	Uncharacterized protein Rv2081c;Rv2081c;;orthologs
624	MYCTU|Gene_OrderedLocusName=Rv0263c|UniProtKB=P95220	AHS2 domain-containing protein;Rv0263c;PTN002315290;orthologs
625	MYCTU|Gene_OrderedLocusName=Rv3830c|UniProtKB=P96248	Transcriptional regulatory protein (Probably TetR-family);Rv3830c;PTN005165377;orthologs		regulation of gene expression(GO:0010468)
626	MYCTU|Gene_OrderedLocusName=Rv1266c|UniProtKB=P9WI71	Serine/threonine-protein kinase PknH;pknH;PTN002391202;orthologs		protein phosphorylation(GO:0006468);phosphorylation(GO:0016310);peptidyl-serine phosphorylation(GO:0018105);regulation of cellular biosynthetic process(GO:0031326);phosphatidylinositol-3-phosphate biosynthetic process(GO:0036092);positive regulation of catalytic activity(GO:0043085);negative regulation of catalytic activity(GO:0043086);positive regulation of DNA binding(GO:0043388);positive regul…
627	MYCTU|Gene_OrderedLocusName=Rv3586|UniProtKB=P9WNW5	DNA integrity scanning protein DisA;disA;PTN002855235;orthologs		DNA repair(GO:0006281);cellular response to DNA damage stimulus(GO:0006974);second-messenger-mediated signaling(GO:0019932)
628	MYCTU|Gene_OrderedLocusName=Rv1444c|UniProtKB=O06815	Uncharacterized protein;Rv1444c;;orthologs
629	MYCTU|Gene_OrderedLocusName=Rv3577|UniProtKB=P96859	Uncharacterized protein;Rv3577;;orthologs
630	MYCTU|Gene_OrderedLocusName=Rv3896c|UniProtKB=O05448	Uncharacterized protein;Rv3896c;;orthologs
631	MYCTU|Gene_OrderedLocusName=Rv3237c|UniProtKB=O05882	Conserved protein;Rv3237c;PTN002019577;orthologs		potassium ion transport(GO:0006813);response to host immune response(GO:0052572);cation transmembrane transport(GO:0098655)
632	MYCTU|Gene_OrderedLocusName=Rv1637c|UniProtKB=O06154	Conserved protein;Rv1637c;PTN000940172;orthologs
633	MYCTU|Gene_OrderedLocusName=Rv0559c|UniProtKB=P9WKL3	Uncharacterized protein Rv0559c;Rv0559c;;orthologs
634	MYCTU|Gene_OrderedLocusName=Rv2324|UniProtKB=P71888	Probable transcriptional regulatory protein (Probably AsnC-family);Rv2324;PTN002409959;orthologs	response to organonitrogen compound(GO:0010243);response to oxygen-containing compound(GO:1901700)
635	MYCTU|Gene_OrderedLocusName=Rv1303|UniProtKB=P9WM31	Uncharacterized protein Rv1303;Rv1303;;orthologs
636	MYCTU|Gene_OrderedLocusName=Rv2095c|UniProtKB=P9WIL9	Protein PafC;pafC;PTN002438545;orthologs
637	MYCTU|Gene_OrderedLocusName=Rv0456A|UniProtKB=Q6MX40	Probable endoribonuclease MazF1;mazF1;PTN002144737;orthologs	rRNA metabolic process(GO:0016072);gene expression(GO:0010467);mRNA catabolic process(GO:0006402)	mRNA catabolic process(GO:0006402);rRNA catabolic process(GO:0016075);nucleic acid phosphodiester bond hydrolysis(GO:0090305);RNA phosphodiester bond hydrolysis, endonucleolytic(GO:0090502)
638	MYCTU|Gene_OrderedLocusName=Rv3165c|UniProtKB=O53315	Uncharacterized protein;Rv3165c;;orthologs
639	MYCTU|Gene_OrderedLocusName=Rv3721c|UniProtKB=P9WNT9	DNA polymerase III subunit gamma/tau;dnaX;PTN002268846;orthologs	DNA-dependent DNA replication(GO:0006261);DNA biosynthetic process(GO:0071897)	DNA replication(GO:0006260);DNA-templated DNA replication(GO:0006261);DNA biosynthetic process(GO:0071897)
640	MYCTU|Gene_OrderedLocusName=Rv2046|UniProtKB=O53489	Probable lipoprotein LppI;lppI;;orthologs
641	MYCTU|Gene_OrderedLocusName=Rv2686c|UniProtKB=P9WJB3	Fluoroquinolones export permease protein Rv2686c;Rv2686c;;orthologs		response to antibiotic(GO:0046677);transmembrane transport(GO:0055085)
642	MYCTU|Gene_OrderedLocusName=Rv2557|UniProtKB=P9WLA5	Uncharacterized protein Rv2557;Rv2557;;orthologs		cellular response to starvation(GO:0009267)
643	MYCTU|Gene_OrderedLocusName=Rv0563|UniProtKB=P9WHS5	Protease HtpX homolog;htpX;PTN002456369;orthologs		proteolysis(GO:0006508)
644	MYCTU|Gene_OrderedLocusName=Rv3793|UniProtKB=P9WNL5	Probable arabinosyltransferase C;embC;;orthologs		glycolipid biosynthetic process(GO:0009247);response to antibiotic(GO:0046677);cell wall organization(GO:0071555);Actinobacterium-type cell wall biogenesis(GO:0071766)
645	MYCTU|Gene_OrderedLocusName=Rv3198.1|UniProtKB=P9WN17	Putative glutaredoxin Rv3198.1;Rv3198.1;PTN002437953;orthologs	cellular homeostasis(GO:0019725);regulation of cellular process(GO:0050794)	electron transport chain(GO:0022900);cell redox homeostasis(GO:0045454)
646	MYCTU|Gene_OrderedLocusName=Rv1288|UniProtKB=P9WM39	Esterase Rv1288;Rv1288;PTN002449928;orthologs		lipid metabolic process(GO:0006629);mycolate cell wall layer assembly(GO:0071769)
647	MYCTU|Gene_OrderedLocusName=Rv2622|UniProtKB=I6XES4	Possible methyltransferase (Methylase);Rv2622;PTN008127942;orthologs		methylation(GO:0032259)
648	MYCTU|Gene_OrderedLocusName=Rv1327c|UniProtKB=P9WQ17	Alpha-1,4-glucan:maltose-1-phosphate maltosyltransferase;glgE;PTN002233587;orthologs		carbohydrate metabolic process(GO:0005975);glycogen metabolic process(GO:0005977);glycogen biosynthetic process(GO:0005978);trehalose catabolic process(GO:0005993);alpha-glucan biosynthetic process(GO:0030979)
649	MYCTU|Gene_OrderedLocusName=Rv1405c|UniProtKB=P9WLY7	Uncharacterized protein Rv1405c;Rv1405c;PTN002461805;orthologs
650	MYCTU|Gene_OrderedLocusName=Rv1576c|UniProtKB=O06614	Probable PhiRv1 phage protein;Rv1576c;;orthologs
651	MYCTU|Gene_OrderedLocusName=Rv0261c|UniProtKB=P95218	Probable integral membrane nitrite extrusion protein NarK3 (Nitrite facilitator);narK3;PTN002363049;orthologs	inorganic anion transport(GO:0015698);nitrogen compound transport(GO:0071705)	nitrate transmembrane transport(GO:0015706);nitrite transport(GO:0015707);transmembrane transport(GO:0055085)
652	MYCTU|Gene_OrderedLocusName=Rv3297|UniProtKB=P9WNC1	Endonuclease 8 2;nei2;PTN002448504;orthologs	base-excision repair(GO:0006284)	DNA repair(GO:0006281);base-excision repair(GO:0006284);cellular response to DNA damage stimulus(GO:0006974);metabolic process(GO:0008152)
653	MYCTU|Gene_OrderedLocusName=Rv1083|UniProtKB=O53431	Uncharacterized protein;Rv1083;;orthologs
654	MYCTU|Gene_OrderedLocusName=RVBD_1433|UniProtKB=O06825	Probable L,D-transpeptidase 3;Rv1433;PTN002412834;orthologs	peptidoglycan biosynthetic process(GO:0009252)	regulation of cell shape(GO:0008360);peptidoglycan biosynthetic process(GO:0009252);peptidoglycan-protein cross-linking(GO:0018104);cell wall organization(GO:0071555)
655	MYCTU|Gene_OrderedLocusName=Rv3158|UniProtKB=P9WIW9	NADH-quinone oxidoreductase subunit N;nuoN;PTN002334268;orthologs		ATP synthesis coupled electron transport(GO:0042773)
656	MYCTU|Gene_OrderedLocusName=Rv2007c|UniProtKB=P9WNE7	Ferredoxin;fdxA;PTN002450615;orthologs		response to hypoxia(GO:0001666);electron transport chain(GO:0022900);response to host immune response(GO:0052572);response to host(GO:0075136)
657	MYCTU|Gene_OrderedLocusName=Rv3456c|UniProtKB=P9WHD3	50S ribosomal protein L17;rplQ;PTN002307300;orthologs		translation(GO:0006412)
658	MYCTU|Gene_OrderedLocusName=Rv1231c|UniProtKB=O86314	Probable membrane protein;Rv1231c;PTN002447650;orthologs
659	MYCTU|Gene_OrderedLocusName=Rv0519c|UniProtKB=O33364	Acyl-CoA:diacylglycerol acyltransferase;Rv0519c;PTN002449934;orthologs
660	MYCTU|Gene_OrderedLocusName=Rv0790c|UniProtKB=I6XWA9	TGc domain-containing protein;Rv0790c;PTN005007958;orthologs
661	MYCTU|Gene_OrderedLocusName=Rv0567|UniProtKB=O53764	Probable methyltransferase/methylase;Rv0567;PTN002272104;orthologs		aromatic compound biosynthetic process(GO:0019438);methylation(GO:0032259)
662	MYCTU|Gene_OrderedLocusName=Rv1245c|UniProtKB=O50460	Probable short-chain type dehydrogenase/reductase;Rv1245c;PTN002459033;orthologs
663	MYCTU|Gene_OrderedLocusName=Rv1174c|UniProtKB=O50430	Low molecular weight T-cell antigen TB8.4;TB8.4;;orthologs		dormancy exit of symbiont in host(GO:0085016)
664	MYCTU|Gene_OrderedLocusName=Rv0760c|UniProtKB=I6WZD7	Conserved protein;Rv0760c;;orthologs
665	MYCTU|Gene_OrderedLocusName=Rv2643|UniProtKB=I6X4W4	Probable arsenic-transport integral membrane protein ArsC;arsC;PTN002453651;orthologs	inorganic anion transport(GO:0015698)	antimonite transport(GO:0015699);arsenite transport(GO:0015700);transmembrane transport(GO:0055085)
666	MYCTU|Gene_OrderedLocusName=Rv0652|UniProtKB=P9WHE3	50S ribosomal protein L7/L12;rplL;PTN002552914;orthologs		translation(GO:0006412)
667	MYCTU|Gene_OrderedLocusName=Rv3168|UniProtKB=P9WI99	Putative aminoglycoside phosphotransferase;Rv3168;PTN002724006;orthologs		phosphorylation(GO:0016310);response to antibiotic(GO:0046677)
668	MYCTU|Gene_OrderedLocusName=Rv1680|UniProtKB=O33182	Uncharacterized protein;Rv1680;PTN002441754;orthologs
669	MYCTU|Gene_OrderedLocusName=Rv2571c|UniProtKB=P9WL89	Uncharacterized protein Rv2571c;Rv2571c;;orthologs
670	MYCTU|Gene_OrderedLocusName=Rv0679c|UniProtKB=I6WZ30	Conserved threonine rich protein;Rv0679c;;orthologs
671	MYCTU|Gene_OrderedLocusName=Rv2952|UniProtKB=P9WIN3	Phthiotriol/phenolphthiotriol dimycocerosates methyltransferase;Rv2952;PTN002451711;orthologs		lipid metabolic process(GO:0006629);methylation(GO:0032259);DIM/DIP cell wall layer assembly(GO:0071770)
672	MYCTU|Gene_OrderedLocusName=Rv1976c|UniProtKB=O53977	Uncharacterized protein;Rv1976c;;orthologs
673	MYCTU|Gene_OrderedLocusName=Rv0582|UniProtKB=O53779	Ribonuclease VapC26;vapC26;;orthologs		negative regulation of growth(GO:0045926);nucleic acid phosphodiester bond hydrolysis(GO:0090305);RNA phosphodiester bond hydrolysis(GO:0090501)
674	MYCTU|Gene_OrderedLocusName=Rv3519|UniProtKB=O53564	Uncharacterized protein;Rv3519;;orthologs
675	MYCTU|Gene_OrderedLocusName=Rv2373c|UniProtKB=P9WNV7	Chaperone protein DnaJ 2;dnaJ2;PTN002454547;orthologs	chaperone cofactor-dependent protein refolding(GO:0051085)	DNA replication(GO:0006260);protein folding(GO:0006457);response to heat(GO:0009408);protein refolding(GO:0042026);chaperone cofactor-dependent protein refolding(GO:0051085)
676	MYCTU|Gene_OrderedLocusName=Rv1685c|UniProtKB=O33187	HTH tetR-type domain-containing protein;Rv1685c;PTN004738790;orthologs	transcription, DNA-templated(GO:0006351);regulation of transcription, DNA-templated(GO:0006355)	regulation of DNA-templated transcription(GO:0006355);response to organic substance(GO:0010033)
677	MYCTU|Gene_OrderedLocusName=Rv2308|UniProtKB=P9WLC5	Uncharacterized protein Rv2308;Rv2308;;orthologs
678	MYCTU|Gene_OrderedLocusName=Rv1854c|UniProtKB=P95160	Type II NADH:quinone oxidoreductase Ndh;ndh;PTN002451779;orthologs	ATP synthesis coupled proton transport(GO:0015986);aerobic electron transport chain(GO:0019646)	NADH oxidation(GO:0006116);aerobic electron transport chain(GO:0019646)
679	MYCTU|Gene_OrderedLocusName=Rv2847c|UniProtKB=I6X5I7	Uroporphyrinogen III methylase;cysG;PTN002326269;orthologs	heme biosynthetic process(GO:0006783)	porphyrin-containing compound biosynthetic process(GO:0006779);cobalamin biosynthetic process(GO:0009236);siroheme biosynthetic process(GO:0019354);methylation(GO:0032259)
680	MYCTU|Gene_OrderedLocusName=Rv0212c|UniProtKB=P96394	Possible transcriptional regulatory protein NadR (Probably AsnC-family);nadR;PTN002206356;orthologs		biosynthetic process(GO:0009058);NAD biosynthetic process(GO:0009435);response to host immune response(GO:0052572)
681	MYCTU|Gene_OrderedLocusName=Rv3865|UniProtKB=P9WJD1	ESX-1 secretion-associated protein EspF;espF;;orthologs
682	MYCTU|Gene_OrderedLocusName=Rv2171|UniProtKB=O53505	Protein LppM;lppM;;orthologs		suppression by symbiont of host innate immune response(GO:0052170)
683	MYCTU|Gene_OrderedLocusName=Rv0422c|UniProtKB=P9WG77	Hydroxymethylpyrimidine/phosphomethylpyrimidine kinase;thiD;PTN002324929;orthologs	cellular nitrogen compound biosynthetic process(GO:0044271);heterocycle biosynthetic process(GO:0018130);sulfur compound metabolic process(GO:0006790);organic cyclic compound biosynthetic process(GO:1901362);alcohol biosynthetic process(GO:0046165);organonitrogen compound biosynthetic process(GO:1901566);aromatic compound biosynthetic process(GO:0019438);pyrimidine-containing compound metabolic p…	thiamine biosynthetic process(GO:0009228);thiamine diphosphate biosynthetic process(GO:0009229);phosphorylation(GO:0016310)
684	MYCTU|Gene_OrderedLocusName=Rv3806c|UniProtKB=P9WFR5	Decaprenyl-phosphate phosphoribosyltransferase;Rv3806c;PTN002252838;orthologs	glycolipid biosynthetic process(GO:0009247)	glycolipid biosynthetic process(GO:0009247);capsule polysaccharide biosynthetic process(GO:0045227);cell wall organization(GO:0071555)
685	MYCTU|Gene_OrderedLocusName=Rv3092c|UniProtKB=I6Y2I9	Probable conserved integral membrane protein;Rv3092c;PTN001253663;orthologs
686	MYCTU|Gene_OrderedLocusName=Rv2503c|UniProtKB=P9WPW3	Probable succinyl-CoA:3-ketoacid coenzyme A transferase subunit B;scoB;PTN002299847;orthologs		response to hypoxia(GO:0001666)
687	MYCTU|Gene_OrderedLocusName=Rv3695|UniProtKB=O69663	Possible conserved membrane protein;Rv3695;PTN002213308;orthologs
688	MYCTU|Gene_OrderedLocusName=Rv2377c|UniProtKB=P9WIP5	Protein MbtH;mbtH;PTN002445801;orthologs	peptide biosynthetic process(GO:0043043);secondary metabolite biosynthetic process(GO:0044550);siderophore metabolic process(GO:0009237)	siderophore biosynthetic process(GO:0019290)
689	MYCTU|Gene_OrderedLocusName=Rv0869c|UniProtKB=P9WJS1	GTP 3',8-cyclase 2;moaA2;PTN002344125;orthologs	heterocycle biosynthetic process(GO:0018130);organic cyclic compound biosynthetic process(GO:1901362);cellular protein modification process(GO:0006464);organonitrogen compound biosynthetic process(GO:1901566);organophosphate biosynthetic process(GO:0090407);phosphate-containing compound metabolic process(GO:0006796)	Mo-molybdopterin cofactor biosynthetic process(GO:0006777)
690	MYCTU|Gene_OrderedLocusName=Rv2477c|UniProtKB=P9WQK3	Energy-dependent translational throttle protein EttA;ettA;PTN002466624;orthologs		translation(GO:0006412);regulation of translation(GO:0006417);negative regulation of translational elongation(GO:0045900)
691	MYCTU|Gene_OrderedLocusName=Rv0917|UniProtKB=P9WPR7	Uncharacterized transporter Rv0917;Rv0917;PTN002409065;orthologs	transport(GO:0006810)	transport(GO:0006810);transmembrane transport(GO:0055085);nitrogen compound transport(GO:0071705)
692	MYCTU|Gene_OrderedLocusName=Rv1085c|UniProtKB=P9WFN7	UPF0073 membrane protein Rv1085c;Rv1085c;;orthologs		cytolysis(GO:0019835)
693	MYCTU|Gene_OrderedLocusName=Rv2465c|UniProtKB=P9WKD7	Ribose-5-phosphate isomerase B;rpiB;PTN002411080;orthologs		carbohydrate metabolic process(GO:0005975);pentose-phosphate shunt(GO:0006098);pentose-phosphate shunt, non-oxidative branch(GO:0009052);D-allose catabolic process(GO:0019316)
694	MYCTU|Gene_OrderedLocusName=Rv0064A|UniProtKB=P0CW29	Putative antitoxin VapB1;vapB1;;orthologs		regulation of DNA-templated transcription(GO:0006355)
695	MYCTU|Gene_OrderedLocusName=Rv2572c|UniProtKB=P9WFW3	Aspartate--tRNA(Asp/Asn) ligase;aspS;PTN002332200;orthologs	cellular amino acid metabolic process(GO:0006520);tRNA metabolic process(GO:0006399);translational elongation(GO:0006414)	translation(GO:0006412);tRNA aminoacylation for protein translation(GO:0006418);aspartyl-tRNA aminoacylation(GO:0006422)
696	MYCTU|Gene_OrderedLocusName=Rv1943c|UniProtKB=P9WJ89	Antitoxin MazE5;mazE5;;orthologs		positive regulation of growth(GO:0045927)
697	MYCTU|Gene_OrderedLocusName=Rv2833c|UniProtKB=P71619	Probable Sn-glycerol-3-phosphate-binding lipoprotein UgpB;ugpB;PTN002462535;orthologs
698	MYCTU|Gene_OrderedLocusName=Rv2674|UniProtKB=I6YA00	Peptide-methionine (R)-S-oxide reductase;msrB;PTN000808176;orthologs		response to oxidative stress(GO:0006979);protein repair(GO:0030091)
699	MYCTU|Gene_OrderedLocusName=Rv3062|UniProtKB=P9WNV5	DNA ligase B;ligB;PTN002235293;orthologs		DNA replication(GO:0006260);DNA ligation(GO:0006266);DNA repair(GO:0006281);DNA recombination(GO:0006310);cellular response to DNA damage stimulus(GO:0006974);cell cycle(GO:0007049);cell division(GO:0051301);DNA biosynthetic process(GO:0071897)
700	MYCTU|Gene_OrderedLocusName=Rv1185c|UniProtKB=P9WQ49	Putative fatty-acid--CoA ligase FadD21;fadD21;PTN002333423;orthologs		lipid metabolic process(GO:0006629);fatty acid metabolic process(GO:0006631);fatty acid biosynthetic process(GO:0006633);lipid biosynthetic process(GO:0008610)
701	MYCTU|Gene_OrderedLocusName=Rv1358|UniProtKB=Q11028	Probable transcriptional regulatory protein;Rv1358;PTN002893920;orthologs		regulation of DNA-templated transcription(GO:0006355);cyclic nucleotide biosynthetic process(GO:0009190);intracellular signal transduction(GO:0035556)
702	MYCTU|Gene_OrderedLocusName=Rv0937c|UniProtKB=P9WKD9	Non-homologous end joining protein Ku;mku;PTN002447586;orthologs		DNA repair(GO:0006281);double-strand break repair via nonhomologous end joining(GO:0006303);DNA recombination(GO:0006310);cellular response to DNA damage stimulus(GO:0006974);positive regulation of ligase activity(GO:0051351)
703	MYCTU|Gene_OrderedLocusName=Rv0774c|UniProtKB=I6Y8R4	Acyl-CoA:diacylglycerol acyltransferase;Rv0774c;PTN002449939;orthologs
704	MYCTU|Gene_OrderedLocusName=Rv0292|UniProtKB=P9WJE5	ESX-3 secretion system protein EccE3;eccE3;;orthologs
705	MYCTU|Gene_OrderedLocusName=Rv3912|UniProtKB=P9WJ65	Anti-sigma-M factor RsmA;rsmA;;orthologs
706	MYCTU|Gene_OrderedLocusName=Rv3667|UniProtKB=P9WQD1	Acetyl-coenzyme A synthetase;acsA;PTN002378810;orthologs	acyl-CoA metabolic process(GO:0006637);amide biosynthetic process(GO:0043604);purine ribonucleotide biosynthetic process(GO:0009152)	acetyl-CoA biosynthetic process(GO:0006085);acetyl-CoA biosynthetic process from acetate(GO:0019427)
707	MYCTU|Gene_OrderedLocusName=Rv0910|UniProtKB=P9WJ05	Toxin Rv0910;Rv0910;;orthologs		negative regulation of growth(GO:0045926)
708	MYCTU|Gene_OrderedLocusName=Rv3190A|UniProtKB=I6XGJ1	Conserved protein;Rv3190A;;orthologs
709	MYCTU|Gene_OrderedLocusName=Rv1218c|UniProtKB=O86311	Multidrug efflux system ATP-binding protein Rv1218c;Rv1218c;PTN001198945;orthologs		response to antibiotic(GO:0046677)
710	MYCTU|Gene_OrderedLocusName=Rv0280|UniProtKB=P9WI45	Uncharacterized PPE family protein PPE3;PPE3;PTN008216593;orthologs		response to host immune response(GO:0052572)
711	MYCTU|Gene_OrderedLocusName=Rv0530A|UniProtKB=V5QPR5	Conserved protein;Rv0530A;;orthologs
712	MYCTU|Gene_OrderedLocusName=Rv2996c|UniProtKB=P9WNX3	D-3-phosphoglycerate dehydrogenase;serA;PTN002452161;orthologs		L-serine biosynthetic process(GO:0006564);cellular amino acid biosynthetic process(GO:0008652)
713	MYCTU|Gene_OrderedLocusName=Rv0623|UniProtKB=P9WJ35	Antitoxin VapB30;vapB30;;orthologs		positive regulation of growth(GO:0045927)
714	MYCTU|Gene_OrderedLocusName=Rv2561/Rv2562|UniProtKB=P9WL99	Uncharacterized protein Rv2561/Rv2562;Rv2561/Rv2562;;orthologs
715	MYCTU|Gene_OrderedLocusName=Rv3714c|UniProtKB=O69681	Uncharacterized protein;Rv3714c;;orthologs
716	MYCTU|Gene_OrderedLocusName=Rv3369|UniProtKB=O50398	Conserved protein;Rv3369;PTN002440190;orthologs
717	MYCTU|Gene_OrderedLocusName=Rv0572c|UniProtKB=P9WM81	Uncharacterized protein Rv0572c;Rv0572c;;orthologs
718	MYCTU|Gene_OrderedLocusName=Rv1850|UniProtKB=P9WFF1	Urease subunit alpha;ureC;PTN002459709;orthologs		nitrogen compound metabolic process(GO:0006807);urea metabolic process(GO:0019627);urea catabolic process(GO:0043419)
719	MYCTU|Gene_OrderedLocusName=Rv1201c|UniProtKB=P9WP21	2,3,4,5-tetrahydropyridine-2,6-dicarboxylate N-succinyltransferase;dapD;;orthologs		cellular amino acid biosynthetic process(GO:0008652);lysine biosynthetic process(GO:0009085);lysine biosynthetic process via diaminopimelate(GO:0009089);diaminopimelate biosynthetic process(GO:0019877)
720	MYCTU|Gene_OrderedLocusName=Rv0841|UniProtKB=I6WZK3	Probable conserved transmembrane protein;Rv0841;;orthologs
721	MYCTU|Gene_OrderedLocusName=Rv3034c|UniProtKB=O53281	Probable acetyltransferase Rv3034c;Rv3034c;PTN001158728;orthologs
722	MYCTU|Gene_OrderedLocusName=Rv3344c|UniProtKB=L0TFC2	PE-PGRS family protein PE_PGRS49 (Fragment);PE_PGRS49;;orthologs
723	MYCTU|Gene_OrderedLocusName=Rv1377c|UniProtKB=P71805	Putative transferase;Rv1377c;PTN002226623;orthologs
724	MYCTU|Gene_OrderedLocusName=Rv1351|UniProtKB=P9WM17	Uncharacterized protein Rv1351;Rv1351;;orthologs
725	MYCTU|Gene_OrderedLocusName=Rv2523c|UniProtKB=P9WQD3	Holo-[acyl-carrier-protein] synthase;acpS;;orthologs		lipid metabolic process(GO:0006629);fatty acid metabolic process(GO:0006631);fatty acid biosynthetic process(GO:0006633);protein phosphopantetheinylation(GO:0018215);primary metabolic process(GO:0044238);organic substance metabolic process(GO:0071704)
726	MYCTU|Gene_OrderedLocusName=Rv2009|UniProtKB=P9WLM7	Antitoxin VapB15;vapB15;;orthologs		response to hypoxia(GO:0001666);positive regulation of growth(GO:0045927)
727	MYCTU|Gene_OrderedLocusName=Rv0928|UniProtKB=P9WGT7	Phosphate-binding protein PstS 3;pstS3;PTN002452840;orthologs		phosphate ion transport(GO:0006817);cellular response to phosphate starvation(GO:0016036);phosphate ion transmembrane transport(GO:0035435);cell division(GO:0051301);biological process involved in interaction with host(GO:0051701);suppression by symbiont of host innate immune response(GO:0052170)
728	MYCTU|Gene_OrderedLocusName=Rv3768|UniProtKB=P72035	SnoaL-like domain-containing protein;Rv3768;;orthologs
729	MYCTU|Gene_OrderedLocusName=Rv0634A|UniProtKB=P9WKS5	Uncharacterized protein Rv0634A;Rv0634A;;orthologs
730	MYCTU|Gene_OrderedLocusName=Rv1075c|UniProtKB=O53423	GDSL-like esterase Rv1075c;Rv1075c;PTN001251768;orthologs
731	MYCTU|Gene_OrderedLocusName=Rv2577|UniProtKB=P9WL81	Uncharacterized protein Rv2577;Rv2577;PTN002343234;orthologs
732	MYCTU|Gene_OrderedLocusName=Rv1250|UniProtKB=P9WG87	Uncharacterized MFS-type transporter Rv1250;Rv1250;PTN002448712;orthologs		transmembrane transport(GO:0055085)
733	MYCTU|Gene_OrderedLocusName=Rv2473|UniProtKB=O53200	Possible alanine and proline rich membrane protein;Rv2473;;orthologs
734	MYCTU|Gene_OrderedLocusName=Rv1391|UniProtKB=P9WNZ1	Coenzyme A biosynthesis bifunctional protein CoaBC;coaBC;PTN002307102;orthologs	purine ribonucleotide biosynthetic process(GO:0009152)	metabolic process(GO:0008152);coenzyme A biosynthetic process(GO:0015937);pantothenate catabolic process(GO:0015941)
735	MYCTU|Gene_OrderedLocusName=Rv2306A|UniProtKB=Q79FG5	Possible conserved membrane protein;Rv2306A;PTN008541507;orthologs
736	MYCTU|Gene_OrderedLocusName=Rv0605|UniProtKB=I6Y890	Possible resolvase;Rv0605;PTN002442456;orthologs		DNA recombination(GO:0006310);DNA integration(GO:0015074)
737	MYCTU|Gene_OrderedLocusName=Rv2742A|UniProtKB=P0DMQ8	Uncharacterized protein Rv2742A;Rv2742A;;orthologs
738	MYCTU|Gene_OrderedLocusName=Rv2265|UniProtKB=P9WLG3	Uncharacterized protein Rv2265;Rv2265;PTN002448415;orthologs		transmembrane transport(GO:0055085)
739	MYCTU|Gene_OrderedLocusName=Rv3478|UniProtKB=Q6MWX1	PE family protein PPE60;PPE60;PTN008216607;orthologs		response to host immune response(GO:0052572)
740	MYCTU|Gene_OrderedLocusName=Rv3700c|UniProtKB=O69668	Probable hercynylcysteine sulfoxide lyase;egtE;PTN000905742;orthologs		ergothioneine biosynthetic process(GO:0052699);ergothioneine biosynthesis from histidine via gamma-glutamyl-hercynylcysteine sulfoxide(GO:0052704)
741	MYCTU|Gene_OrderedLocusName=Rv2020c|UniProtKB=O53466	Type_ISP_C domain-containing protein;Rv2020c;;orthologs
742	MYCTU|Gene_OrderedLocusName=Rv3918c|UniProtKB=Q1LVD4	Probable chromosome partitioning protein ParA;parA;PTN001148773;orthologs
743	MYCTU|Gene_OrderedLocusName=Rv0376c|UniProtKB=O53711	Uncharacterized protein;Rv0376c;PTN002411440;orthologs
744	MYCTU|Gene_OrderedLocusName=Rv1761c|UniProtKB=O06796	Possible exported protein;Rv1761c;;orthologs
745	MYCTU|Gene_OrderedLocusName=Rv3444c|UniProtKB=I6YC53	ESAT-6-like protein EsxT;esxT;;orthologs
746	MYCTU|Gene_OrderedLocusName=Rv2765|UniProtKB=I6XF92	Probable alanine rich hydrolase;Rv2765;PTN002459560;orthologs
747	MYCTU|Gene_OrderedLocusName=Rv3522|UniProtKB=O53567	Possible lipid transfer protein or keto acyl-CoA thiolase Ltp4;ltp4;PTN002466586;orthologs	aromatic compound catabolic process(GO:0019439);fatty acid beta-oxidation(GO:0006635);organic cyclic compound catabolic process(GO:1901361);cellular response to chemical stimulus(GO:0070887)	fatty acid beta-oxidation(GO:0006635);phenylacetate catabolic process(GO:0010124)
748	MYCTU|Gene_OrderedLocusName=Rv2395B|UniProtKB=V5QRX2	Acid and phagosome regulated protein B AprB;aprB;;orthologs
749	MYCTU|Gene_OrderedLocusName=Rv3787c|UniProtKB=P9WFH3	Putative S-adenosyl-L-methionine-dependent methyltransferase Rv3787c;Rv3787c;PTN002462193;orthologs		methylation(GO:0032259)
750	MYCTU|Gene_OrderedLocusName=Rv0163|UniProtKB=O07408	Conserved protein;Rv0163;PTN002067417;orthologs
751	MYCTU|Gene_OrderedLocusName=Rv1480|UniProtKB=P9WLX5	Uncharacterized protein Rv1480;Rv1480;PTN002434814;orthologs
752	MYCTU|Gene_OrderedLocusName=Rv0789c|UniProtKB=I6Y4U0	Uncharacterized protein;Rv0789c;;orthologs
753	MYCTU|Gene_OrderedLocusName=Rv3771c|UniProtKB=P72038	Uncharacterized protein;Rv3771c;;orthologs
754	MYCTU|Gene_OrderedLocusName=RVBD_2518c|UniProtKB=I6Y9J2	L,D-transpeptidase 2;ldtB;PTN002412837;orthologs	peptidoglycan biosynthetic process(GO:0009252)	regulation of cell shape(GO:0008360);peptidoglycan biosynthetic process(GO:0009252);peptidoglycan-protein cross-linking(GO:0018104);cell wall organization(GO:0071555)
755	MYCTU|Gene_OrderedLocusName=Rv1618|UniProtKB=O06135	Probable acyl-CoA thioesterase II TesB1;tesB1;PTN001667655;orthologs	acyl-CoA metabolic process(GO:0006637);fatty acid catabolic process(GO:0009062)	acyl-CoA metabolic process(GO:0006637);fatty acid catabolic process(GO:0009062)
756	MYCTU|Gene_OrderedLocusName=Rv1670|UniProtKB=O53917	NTP_transf_9 domain-containing protein;Rv1670;PTN002153806;orthologs
757	MYCTU|Gene_OrderedLocusName=Rv1529|UniProtKB=O53903	Probable fatty-acid-AMP ligase FadD24 (Fatty-acid-AMP synthetase) (Fatty-acid-AMP synthase);fadD24;PTN002333424;orthologs		fatty acid biosynthetic process(GO:0006633);lipid biosynthetic process(GO:0008610)
758	MYCTU|Gene_OrderedLocusName=Rv1244|UniProtKB=O50459	Probable lipoprotein LpqZ;lpqZ;;orthologs		transmembrane transport(GO:0055085)
759	MYCTU|Gene_OrderedLocusName=Rv2145c|UniProtKB=P9WMU1	Cell wall synthesis protein Wag31;wag31;PTN002441650;orthologs		cell cycle(GO:0007049);regulation of cell shape(GO:0008360);peptidoglycan-based cell wall biogenesis(GO:0009273);regulation of growth rate(GO:0040009);protein stabilization(GO:0050821);cell division(GO:0051301)
760	MYCTU|Gene_OrderedLocusName=Rv1677|UniProtKB=I6XYM2	Probable conserved lipoprotein DsbF;dsbF;PTN001249989;orthologs		cellular response to oxidative stress(GO:0034599);cell redox homeostasis(GO:0045454);cellular oxidant detoxification(GO:0098869)
761	MYCTU|Gene_OrderedLocusName=Rv2209|UniProtKB=P9WLI3	Uncharacterized protein Rv2209;Rv2209;;orthologs
762	MYCTU|Gene_OrderedLocusName=Rv3703c|UniProtKB=O69671	Hercynine oxygenase;egtB;PTN001139775;orthologs		ergothioneine biosynthetic process(GO:0052699);ergothioneine biosynthesis from histidine via gamma-glutamyl-hercynylcysteine sulfoxide(GO:0052704)
763	MYCTU|Gene_OrderedLocusName=Rv3646c|UniProtKB=P9WG49	DNA topoisomerase 1;topA;PTN002449757;orthologs		DNA topological change(GO:0006265);negative regulation of ribonuclease activity(GO:0060701)
764	MYCTU|Gene_OrderedLocusName=Rv1610|UniProtKB=O06128	Possible conserved membrane protein;Rv1610;;orthologs
765	MYCTU|Gene_OrderedLocusName=Rv0848|UniProtKB=Q79FV4	S-sulfocysteine synthase;cysK2;PTN000816586;orthologs	alpha-amino acid biosynthetic process(GO:1901607);sulfur compound metabolic process(GO:0006790)	cysteine biosynthetic process from serine(GO:0006535);cellular amino acid biosynthetic process(GO:0008652);cysteine biosynthetic process(GO:0019344);alpha-amino acid biosynthetic process(GO:1901607)
766	MYCTU|Gene_OrderedLocusName=Rv1883c|UniProtKB=O07748	Uncharacterized protein;Rv1883c;;orthologs
767	MYCTU|Gene_OrderedLocusName=Rv0781|UniProtKB=P71835	Probable protease II PtrBa [first part] (Oligopeptidase B);ptrBa;;orthologs		proteolysis(GO:0006508)
768	MYCTU|Gene_OrderedLocusName=Rv0638|UniProtKB=P9WGN7	Protein translocase subunit SecE;secE;PTN002436075;orthologs	protein transmembrane transport(GO:0071806)	protein targeting(GO:0006605);intracellular protein transport(GO:0006886);protein secretion(GO:0009306);protein transport(GO:0015031);protein transport by the Sec complex(GO:0043952);intracellular protein transmembrane transport(GO:0065002)
769	MYCTU|Gene_OrderedLocusName=Rv0731c|UniProtKB=P9WFI5	Putative S-adenosyl-L-methionine-dependent methyltransferase Rv0731c;Rv0731c;PTN002462185;orthologs		methylation(GO:0032259)
770	MYCTU|Gene_OrderedLocusName=Rv0269c|UniProtKB=P95226	Uncharacterized protein;Rv0269c;PTN002448561;orthologs
771	MYCTU|Gene_OrderedLocusName=Rv1827|UniProtKB=P9WJA9	Glycogen accumulation regulator GarA;garA;PTN002315174;orthologs		regulation of cellular respiration(GO:0043457);negative regulation of glycolytic process(GO:0045820);protein autophosphorylation(GO:0046777)
772	MYCTU|Gene_OrderedLocusName=Rv1773c|UniProtKB=O06806	Probable transcriptional regulatory protein;Rv1773c;PTN002013810;orthologs	negative regulation of transcription, DNA-templated(GO:0045892);transcription, DNA-templated(GO:0006351)	regulation of DNA-templated transcription(GO:0006355);negative regulation of DNA-templated transcription(GO:0045892)
773	MYCTU|Gene_OrderedLocusName=Rv3477|UniProtKB=I6YG87	PE family protein PE31;PE31;;orthologs
774	MYCTU|Gene_OrderedLocusName=Rv0012|UniProtKB=L0T243	Probable conserved membrane protein;Rv0012;PTN002203745;orthologs
775	MYCTU|Gene_OrderedLocusName=Rv3469c|UniProtKB=O06334	Oxaloacetate decarboxylase;mhpE;PTN001616195;orthologs	leucine biosynthetic process(GO:0009098)	leucine biosynthetic process(GO:0009098)
776	MYCTU|Gene_OrderedLocusName=Rv0366c|UniProtKB=O53701	UDP-N-acetylglucosamine kinase;Rv0366c;PTN002216921;orthologs
777	MYCTU|Gene_OrderedLocusName=Rv2216|UniProtKB=P9WGP7	Epimerase family protein Rv2216;Rv2216;PTN002254575;orthologs		cholesterol catabolic process(GO:0006707)
778	MYCTU|Gene_OrderedLocusName=Rv1394c|UniProtKB=P9WPN3	Putative cytochrome P450 132;cyp132;PTN002386820;orthologs
779	MYCTU|Gene_OrderedLocusName=Rv1549|UniProtKB=P9WLU5	Uncharacterized protein Rv1549;Rv1549;;orthologs
780	MYCTU|Gene_OrderedLocusName=Rv1322|UniProtKB=P9WM27	Uncharacterized protein Rv1322;Rv1322;;orthologs
781	MYCTU|Gene_OrderedLocusName=Rv3270|UniProtKB=P9WPT5	Manganese-exporting P-type ATPase;ctpC;PTN002460801;orthologs	transition metal ion homeostasis(GO:0055076)	cation transport(GO:0006812);ion transmembrane transport(GO:0034220);copper ion transmembrane transport(GO:0035434);copper ion homeostasis(GO:0055070);manganese ion transmembrane transport(GO:0071421);cation transmembrane transport(GO:0098655)
782	MYCTU|Gene_OrderedLocusName=Rv3722c|UniProtKB=O69689	Aspartate aminotransferase;Rv3722c;PTN002465901;orthologs
783	MYCTU|Gene_OrderedLocusName=Rv2606c|UniProtKB=P9WII9	Pyridoxal 5'-phosphate synthase subunit PdxS;pdxS;PTN002422382;orthologs	organic hydroxy compound biosynthetic process(GO:1901617);small molecule biosynthetic process(GO:0044283);cellular nitrogen compound biosynthetic process(GO:0044271);heterocycle biosynthetic process(GO:0018130);organic cyclic compound biosynthetic process(GO:1901362);cellular amino acid metabolic process(GO:0006520);organonitrogen compound biosynthetic process(GO:1901566);organophosphate biosynth…	cellular amino acid metabolic process(GO:0006520);pyridoxine biosynthetic process(GO:0008615);vitamin B6 biosynthetic process(GO:0042819);pyridoxal phosphate biosynthetic process(GO:0042823)
784	MYCTU|Gene_OrderedLocusName=Rv1183|UniProtKB=P9WJU1	Acyltrehalose exporter MmpL10;mmpL10;PTN002433713;orthologs		lipid transport(GO:0006869)
785	MYCTU|Gene_OrderedLocusName=Rv2048c|UniProtKB=I6XD69	Mycoketide-CoA synthase;pks12;PTN000918872;orthologs	fatty acid biosynthetic process(GO:0006633)	lipid metabolic process(GO:0006629);fatty acid metabolic process(GO:0006631);fatty acid biosynthetic process(GO:0006633);metabolic process(GO:0008152);DIM/DIP cell wall layer assembly(GO:0071770)
786	MYCTU|Gene_OrderedLocusName=Rv2166c|UniProtKB=P9WJN9	Transcriptional regulator MraZ;mraZ;PTN002438968;orthologs	negative regulation of transcription, DNA-templated(GO:0045892);regulation of DNA-templated transcription, initiation(GO:2000142);DNA-templated transcription, initiation(GO:0006352)	regulation of DNA-templated transcription(GO:0006355);negative regulation of DNA-templated transcription initiation(GO:2000143)
787	MYCTU|Gene_OrderedLocusName=Rv1289|UniProtKB=P9WM37	Uncharacterized protein Rv1289;Rv1289;;orthologs
788	MYCTU|Gene_OrderedLocusName=Rv2677c|UniProtKB=P9WMP1	Coproporphyrinogen III oxidase;cgoX;PTN002452023;orthologs		porphyrin-containing compound biosynthetic process(GO:0006779);heme biosynthetic process(GO:0006783)
789	MYCTU|Gene_OrderedLocusName=Rv1852|UniProtKB=P9WFE3	Urease accessory protein UreG;ureG;PTN002421335;orthologs		nitrogen compound metabolic process(GO:0006807)
790	MYCTU|Gene_OrderedLocusName=Rv1080c|UniProtKB=P9WMT9	Transcription elongation factor GreA;greA;PTN002411681;orthologs	DNA-templated transcription, elongation(GO:0006354)	DNA-templated transcription elongation(GO:0006354);regulation of DNA-templated transcription elongation(GO:0032784);response to antibiotic(GO:0046677)
791	MYCTU|Gene_OrderedLocusName=Rv1195|UniProtKB=Q79FR3	PE family protein PE13;PE13;;orthologs
792	MYCTU|Gene_OrderedLocusName=Rv0776c|UniProtKB=I6Y4S9	Uncharacterized protein;Rv0776c;;orthologs
793	MYCTU|Gene_OrderedLocusName=LH57_13380|UniProtKB=I6Y0R5	Dihydrofolate synthase/folylpolyglutamate synthase;folC;PTN002255730;orthologs	cellular nitrogen compound biosynthetic process(GO:0044271);heterocycle biosynthetic process(GO:0018130);organic cyclic compound biosynthetic process(GO:1901362);folic acid-containing compound metabolic process(GO:0006760);organonitrogen compound biosynthetic process(GO:1901566);aromatic compound biosynthetic process(GO:0019438)	dihydrofolate biosynthetic process(GO:0006761);biosynthetic process(GO:0009058);folic acid-containing compound biosynthetic process(GO:0009396);tetrahydrofolate biosynthetic process(GO:0046654);folic acid biosynthetic process(GO:0046656);response to antibiotic(GO:0046677);tetrahydrofolylpolyglutamate biosynthetic process(GO:0046901)
794	MYCTU|Gene_OrderedLocusName=Rv2236c|UniProtKB=P9WP93	Cobalamin biosynthesis protein CobD;cobD;PTN002437693;orthologs		cobalamin biosynthetic process(GO:0009236);cobalamin transport(GO:0015889)
795	MYCTU|Gene_OrderedLocusName=Rv2461c|UniProtKB=P9WPC5	ATP-dependent Clp protease proteolytic subunit 1;clpP1;PTN002234384;orthologs	protein quality control for misfolded or incompletely synthesized proteins(GO:0006515)	proteolysis(GO:0006508);protein quality control for misfolded or incompletely synthesized proteins(GO:0006515)
796	MYCTU|Gene_OrderedLocusName=Rv1267c|UniProtKB=P9WGJ9	Transcriptional regulatory protein EmbR;embR;PTN002441685;orthologs		phosphorelay signal transduction system(GO:0000160);regulation of DNA-templated transcription(GO:0006355)
797	MYCTU|Gene_OrderedLocusName=Rv2415c|UniProtKB=P71728	Uncharacterized protein;Rv2415c;PTN002326876;orthologs		DNA repair(GO:0006281);protein secretion by the type II secretion system(GO:0015628)
798	MYCTU|Gene_OrderedLocusName=Rv1122|UniProtKB=O06574	Probable 6-phosphogluconate dehydrogenase,decarboxylating Gnd2;gnd2;PTN002456209;orthologs		pentose-phosphate shunt(GO:0006098);organic acid catabolic process(GO:0016054);D-gluconate metabolic process(GO:0019521)
799	MYCTU|Gene_OrderedLocusName=Rv1006|UniProtKB=O05592	Uncharacterized protein;Rv1006;;orthologs
800	MYCTU|Gene_OrderedLocusName=Rv2243|UniProtKB=P9WNG5	Malonyl CoA-acyl carrier protein transacylase;fabD;PTN002448254;orthologs	fatty acid biosynthetic process(GO:0006633)	lipid metabolic process(GO:0006629);fatty acid metabolic process(GO:0006631);fatty acid biosynthetic process(GO:0006633)
801	MYCTU|Gene_OrderedLocusName=Rv3563|UniProtKB=P96845	Probable acyl-CoA dehydrogenase FadE32;fadE32;PTN000856574;orthologs
802	MYCTU|Gene_OrderedLocusName=Rv0755A|UniProtKB=Q79FW3	Putative transposase;Rv0755A;PTN008653487;orthologs
803	MYCTU|Gene_OrderedLocusName=Rv1776c|UniProtKB=O33179	Possible transcriptional regulatory protein;Rv1776c;;orthologs		regulation of gene expression(GO:0010468)
804	MYCTU|Gene_OrderedLocusName=Rv3259|UniProtKB=O53352	Uncharacterized protein;Rv3259;;orthologs
805	MYCTU|Gene_OrderedLocusName=Rv0667|UniProtKB=P9WGY9	DNA-directed RNA polymerase subunit beta;rpoB;PTN002324899;orthologs		DNA-templated transcription(GO:0006351);response to antibiotic(GO:0046677)
806	MYCTU|Gene_OrderedLocusName=Rv3253c|UniProtKB=O05896	Possible cationic amino acid transport integral membrane protein;Rv3253c;PTN000926877;orthologs	amino acid transport(GO:0006865)	amino acid transmembrane transport(GO:0003333);amino acid transport(GO:0006865);transmembrane transport(GO:0055085)
807	MYCTU|Gene_OrderedLocusName=Rv1811|UniProtKB=I6YBN6	Possible Mg2+ transport P-type ATPase C MgtC;mgtC;PTN002137841;orthologs
808	MYCTU|Gene_OrderedLocusName=Rv3485c|UniProtKB=O06348	Probable short-chain type dehydrogenase/reductase;Rv3485c;PTN001215461;orthologs
809	MYCTU|Gene_OrderedLocusName=Rv3534c|UniProtKB=P9WMK5	4-hydroxy-2-oxohexanoate aldolase;hsaF;PTN002231831;orthologs	leucine biosynthetic process(GO:0009098)	leucine biosynthetic process(GO:0009098);aromatic compound catabolic process(GO:0019439)
810	MYCTU|Gene_OrderedLocusName=Rv2921c|UniProtKB=P9WGD9	Signal recognition particle receptor FtsY;ftsY;PTN002455076;orthologs	protein targeting(GO:0006605)	protein targeting(GO:0006605);protein targeting to membrane(GO:0006612);SRP-dependent cotranslational protein targeting to membrane(GO:0006614)
811	MYCTU|Gene_OrderedLocusName=Rv3638|UniProtKB=I6XHU7	Possible transposase;Rv3638;PTN002409089;orthologs	DNA replication(GO:0006260);DNA biosynthetic process(GO:0071897)	DNA replication(GO:0006260);DNA strand elongation involved in DNA replication(GO:0006271)
812	MYCTU|Gene_OrderedLocusName=Rv3345c|UniProtKB=Q6MWY0	PE-PGRS family protein PE_PGRS50;PE_PGRS50;;orthologs
813	MYCTU|Gene_OrderedLocusName=Rv0612|UniProtKB=I6X9E8	Uncharacterized protein;Rv0612;;orthologs
814	MYCTU|Gene_OrderedLocusName=Rv1780|UniProtKB=O53931	Conserved protein;Rv1780;;orthologs
815	MYCTU|Gene_OrderedLocusName=Rv1796|UniProtKB=O53945	Mycosin-5;mycP5;PTN000846728;orthologs	protein processing(GO:0016485)	proteolysis(GO:0006508);protein processing(GO:0016485)
816	MYCTU|Gene_OrderedLocusName=Rv1623c|UniProtKB=L7N662	Probable integral membrane cytochrome D ubiquinol oxidase (Subunit I) CydA (Cytochrome BD-I oxidase subunit I);cydA;PTN002411318;orthologs	ATP synthesis coupled proton transport(GO:0015986);aerobic electron transport chain(GO:0019646)	aerobic electron transport chain(GO:0019646)
817	MYCTU|Gene_OrderedLocusName=Rv2047c|UniProtKB=P9WIH5	Uncharacterized protein Rv2047c;Rv2047c;PTN002452878;orthologs		phosphorylation(GO:0016310)
818	MYCTU|Gene_OrderedLocusName=Rv2894c|UniProtKB=P9WF35	Tyrosine recombinase XerC;xerC;PTN002411212;orthologs		DNA recombination(GO:0006310);transposition, DNA-mediated(GO:0006313);cell cycle(GO:0007049);chromosome segregation(GO:0007059);DNA integration(GO:0015074);cell division(GO:0051301)
819	MYCTU|Gene_OrderedLocusName=Rv2307A|UniProtKB=L7N678	Hypothetical glycine rich protein;Rv2307A;;orthologs
820	MYCTU|Gene_OrderedLocusName=Rv2514c|UniProtKB=I6Y0Y0	Uncharacterized protein;Rv2514c;;orthologs
821	MYCTU|Gene_OrderedLocusName=Rv0159c|UniProtKB=Q79G04	PE family protein PE3;PE3;;orthologs
822	MYCTU|Gene_OrderedLocusName=Rv2945c|UniProtKB=P9WK65	Putative phthiocerol dimycocerosate transporter LppX;lppX;;orthologs		lipid transport(GO:0006869);DIM/DIP cell wall layer assembly(GO:0071770)
823	MYCTU|Gene_OrderedLocusName=Rv3625c|UniProtKB=P9WG53	tRNA(Ile)-lysidine synthase;tilS;PTN002453317;orthologs		tRNA modification(GO:0006400);tRNA processing(GO:0008033)
824	MYCTU|Gene_OrderedLocusName=Rv3409c|UniProtKB=P9WMV9	Cholesterol oxidase;choD;;orthologs		lipid metabolic process(GO:0006629);cholesterol catabolic process(GO:0006707);steroid metabolic process(GO:0008202);cholesterol metabolic process(GO:0008203)
825	MYCTU|Gene_OrderedLocusName=Rv3121|UniProtKB=P9WPL7	Putative cytochrome P450 141;cyp141;PTN002386695;orthologs
826	MYCTU|Gene_OrderedLocusName=Rv3066|UniProtKB=I6X658	Probable transcriptional regulatory protein (Probably DeoR-family);Rv3066;PTN007823394;orthologs	transcription, DNA-templated(GO:0006351);regulation of transcription, DNA-templated(GO:0006355)	regulation of DNA-templated transcription(GO:0006355)
827	MYCTU|Gene_OrderedLocusName=Rv0135c|UniProtKB=P96812	Possible transcriptional regulatory protein;Rv0135c;PTN007823368;orthologs	transcription, DNA-templated(GO:0006351);regulation of transcription, DNA-templated(GO:0006355)	regulation of DNA-templated transcription(GO:0006355);regulation of gene expression(GO:0010468)
828	MYCTU|Gene_OrderedLocusName=Rv0541c|UniProtKB=O06407	Probable conserved integral membrane protein;Rv0541c;;orthologs
829	MYCTU|Gene_OrderedLocusName=Rv0579|UniProtKB=O53776	Uncharacterized protein;Rv0579;PTN001740735;orthologs
830	MYCTU|Gene_OrderedLocusName=Rv1325c|UniProtKB=P9WIF7	Uncharacterized PE-PGRS family protein PE_PGRS24;PE_PGRS24;;orthologs
831	MYCTU|Gene_OrderedLocusName=Rv1416|UniProtKB=P9WHE9	6,7-dimethyl-8-ribityllumazine synthase;ribH;PTN002326005;orthologs	small molecule biosynthetic process(GO:0044283);cellular nitrogen compound biosynthetic process(GO:0044271);heterocycle biosynthetic process(GO:0018130);organic cyclic compound biosynthetic process(GO:1901362);organonitrogen compound biosynthetic process(GO:1901566)	riboflavin biosynthetic process(GO:0009231)
832	MYCTU|Gene_OrderedLocusName=Rv2411c|UniProtKB=P9WLA9	Uncharacterized protein Rv2411c;Rv2411c;PTN002438602;orthologs
833	MYCTU|Gene_OrderedLocusName=Rv0998|UniProtKB=O05581	Acetyltransferase Pat;Rv0998;PTN002401850;orthologs		regulation of DNA-templated transcription(GO:0006355)
834	MYCTU|Gene_OrderedLocusName=Rv1127c|UniProtKB=O06579	Probable pyruvate, phosphate dikinase PpdK;ppdK;PTN001878967;orthologs		pyruvate metabolic process(GO:0006090);phosphorylation(GO:0016310)
835	MYCTU|Gene_OrderedLocusName=Rv2362c|UniProtKB=P9WHI5	DNA repair protein RecO;recO;PTN002436461;orthologs	double-strand break repair(GO:0006302)	DNA repair(GO:0006281);double-strand break repair(GO:0006302);DNA recombination(GO:0006310);cellular response to DNA damage stimulus(GO:0006974)
836	MYCTU|Gene_OrderedLocusName=Rv0825c|UniProtKB=O53836	Conserved protein;Rv0825c;PTN008623982;orthologs	transcription, DNA-templated(GO:0006351);regulation of transcription, DNA-templated(GO:0006355)	regulation of gene expression(GO:0010468)
837	MYCTU|Gene_OrderedLocusName=Rv1489|UniProtKB=L7N692	Conserved protein;Rv1489;;orthologs
838	MYCTU|Gene_OrderedLocusName=Rv2303c|UniProtKB=Q50662	Probable antibiotic-resistance protein;Rv2303c;PTN001082476;orthologs	secondary metabolic process(GO:0019748)	secondary metabolic process(GO:0019748)
839	MYCTU|Gene_OrderedLocusName=Rv0919|UniProtKB=I6XA42	GCN5-related N-acetyltransferase;Rv0919;PTN001895303;orthologs
840	MYCTU|Gene_OrderedLocusName=Rv3241c|UniProtKB=O05886	Ribosome hibernation promotion factor;hpf;PTN002114378;orthologs	negative regulation of translation(GO:0017148);translational elongation(GO:0006414)	regulation of translation(GO:0006417);primary metabolic process(GO:0044238);negative regulation of translational elongation(GO:0045900)
841	MYCTU|Gene_OrderedLocusName=Rv0649|UniProtKB=Q79FX5	Possible malonyl CoA-acyl carrier protein transacylase FabD2 (MCT);fabD2;;orthologs		long-chain fatty acid biosynthetic process(GO:0042759)
842	MYCTU|Gene_OrderedLocusName=Rv2919c|UniProtKB=P9WN31	Nitrogen regulatory protein P-II;glnB;PTN002409590;orthologs	nitrogen compound transport(GO:0071705);nitrogen compound metabolic process(GO:0006807);regulation of biological process(GO:0050789)	regulation of nitrogen utilization(GO:0006808);regulation of catalytic activity(GO:0050790);biological process involved in interaction with host(GO:0051701)
843	MYCTU|Gene_OrderedLocusName=Rv0951|UniProtKB=P9WGC5	Succinate--CoA ligase [ADP-forming] subunit beta;sucC;PTN002273942;orthologs	acyl-CoA metabolic process(GO:0006637);tricarboxylic acid cycle(GO:0006099)	tricarboxylic acid cycle(GO:0006099);succinyl-CoA metabolic process(GO:0006104)
844	MYCTU|Gene_OrderedLocusName=Rv0691A|UniProtKB=P9WJ81	Mycofactocin precursor peptide;mftA;;orthologs
845	MYCTU|Gene_OrderedLocusName=Rv2853|UniProtKB=Q6MX26	PE-PGRS family protein PE_PGRS48;PE_PGRS48;;orthologs
846	MYCTU|Gene_OrderedLocusName=Rv2394|UniProtKB=P71750	Probable gamma-glutamyltranspeptidase GgtB (Gamma-glutamyltransferase) (Glutamyl transpeptidase);ggtB;PTN000913905;orthologs
847	MYCTU|Gene_OrderedLocusName=Rv0333|UniProtKB=O33273	SnoaL-like domain-containing protein;Rv0333;;orthologs
848	MYCTU|Gene_OrderedLocusName=Rv2271|UniProtKB=P9WLF7	Uncharacterized protein Rv2271;Rv2271;;orthologs
849	MYCTU|Gene_OrderedLocusName=Rv2943A|UniProtKB=Q6MX22	Possible transposase;Rv2943A;PTN002011993;orthologs	DNA replication(GO:0006260);DNA biosynthetic process(GO:0071897)	DNA replication(GO:0006260);DNA strand elongation involved in DNA replication(GO:0006271)
850	MYCTU|Gene_OrderedLocusName=Rv2469c|UniProtKB=O53196	HNHc domain-containing protein;Rv2469c;PTN002140906;orthologs
851	MYCTU|Gene_OrderedLocusName=Rv0880|UniProtKB=P9WMF1	Uncharacterized HTH-type transcriptional regulator Rv0880;Rv0880;PTN002446764;orthologs		regulation of DNA-templated transcription(GO:0006355)
852	MYCTU|Gene_OrderedLocusName=Rv3554|UniProtKB=P71846	Possible electron transfer protein FdxB;fdxB;PTN001833667;orthologs		lipid metabolic process(GO:0006629)
853	MYCTU|Gene_OrderedLocusName=Rv1486c|UniProtKB=P9WLX3	Uncharacterized protein Rv1486c;Rv1486c;;orthologs
854	MYCTU|Gene_OrderedLocusName=Rv3028c|UniProtKB=P9WNG9	Electron transfer flavoprotein subunit alpha;etfA;PTN002460729;orthologs		electron transport chain(GO:0022900)
855	MYCTU|Gene_OrderedLocusName=Rv3264c|UniProtKB=L7N6A5	D-alpha-D-mannose-1-phosphate guanylyltransferase ManB (D-alpha-D-heptose-1-phosphate guanylyltransferase);manB;PTN002731322;orthologs		biosynthetic process(GO:0009058)
856	MYCTU|Gene_OrderedLocusName=Rv0793|UniProtKB=O86332	Putative monooxygenase Rv0793;Rv0793;PTN002119023;orthologs
857	MYCTU|Gene_OrderedLocusName=Rv0306|UniProtKB=O07233	Putative oxidoreductase;Rv0306;PTN001093900;orthologs
858	MYCTU|Gene_OrderedLocusName=Rv3155|UniProtKB=P9WIX3	NADH-quinone oxidoreductase subunit K;nuoK;PTN002262032;orthologs		ATP synthesis coupled electron transport(GO:0042773)
859	MYCTU|Gene_OrderedLocusName=Rv1294|UniProtKB=P9WPX1	Homoserine dehydrogenase;hom;PTN002458161;orthologs	aspartate family amino acid biosynthetic process(GO:0009067)	cellular amino acid metabolic process(GO:0006520);cellular amino acid biosynthetic process(GO:0008652);branched-chain amino acid biosynthetic process(GO:0009082);methionine biosynthetic process(GO:0009086);threonine biosynthetic process(GO:0009088);isoleucine biosynthetic process(GO:0009097)
860	MYCTU|Gene_OrderedLocusName=Rv2902c|UniProtKB=P9WH01	Ribonuclease HII;rnhB;PTN002250315;orthologs	DNA replication(GO:0006260);DNA biosynthetic process(GO:0071897);mismatch repair(GO:0006298);RNA catabolic process(GO:0006401)	mismatch repair(GO:0006298);RNA catabolic process(GO:0006401);DNA replication, removal of RNA primer(GO:0043137);nucleic acid phosphodiester bond hydrolysis(GO:0090305);RNA phosphodiester bond hydrolysis, endonucleolytic(GO:0090502)
861	MYCTU|Gene_OrderedLocusName=Rv3724B|UniProtKB=Q79FA4	Probable carboxylesterase Culp7;cut5b;PTN002434913;orthologs
862	MYCTU|Gene_OrderedLocusName=Rv0548c|UniProtKB=P9WNP5	1,4-dihydroxy-2-naphthoyl-CoA synthase;menB;PTN002454800;orthologs		menaquinone biosynthetic process(GO:0009234);protein hexamerization(GO:0034214)
863	MYCTU|Gene_OrderedLocusName=Rv0359|UniProtKB=L0T550	Putative zinc metalloprotease Rip2;rip2;PTN002185306;orthologs		proteolysis(GO:0006508)
864	MYCTU|Gene_OrderedLocusName=Rv3871|UniProtKB=P9WNB1	ESX-1 secretion system protein EccCb1;eccCb1;;orthologs		evasion of host immune response(GO:0042783);protein secretion by the type VII secretion system(GO:0044315);biological process involved in interaction with host(GO:0051701)
865	MYCTU|Gene_OrderedLocusName=Rv2694c|UniProtKB=O07196	Conserved protein;Rv2694c;;orthologs
866	MYCTU|Gene_OrderedLocusName=Rv1504c|UniProtKB=L0T6V0	Uncharacterized protein;Rv1504c;;orthologs		polysaccharide biosynthetic process(GO:0000271)
867	MYCTU|Gene_OrderedLocusName=Rv2065|UniProtKB=P9WP87	Precorrin-8X methylmutase;cobH;PTN002461693;orthologs		cobalamin biosynthetic process(GO:0009236)
868	MYCTU|Gene_OrderedLocusName=Rv2922c|UniProtKB=P9WGF3	Chromosome partition protein Smc;smc;PTN002316624;orthologs		DNA replication(GO:0006260);chromosome segregation(GO:0007059);sister chromatid cohesion(GO:0007062);chromosome condensation(GO:0030261);chromosome organization(GO:0051276)
869	MYCTU|Gene_OrderedLocusName=Rv2405|UniProtKB=P71738	Conserved protein;Rv2405;;orthologs
870	MYCTU|Gene_OrderedLocusName=Rv1859|UniProtKB=P9WQL3	Molybdenum import ATP-binding protein ModC;modC;PTN002383624;orthologs	transmembrane transport(GO:0055085)	molybdate ion transport(GO:0015689);transmembrane transport(GO:0055085)
871	MYCTU|Gene_OrderedLocusName=Rv2162c|UniProtKB=L7N6A1	PE-PGRS family protein PE_PGRS38;PE_PGRS38;;orthologs
872	MYCTU|Gene_OrderedLocusName=Rv3531c|UniProtKB=I6XHH2	Uncharacterized protein;Rv3531c;;orthologs
873	MYCTU|Gene_OrderedLocusName=Rv1064c|UniProtKB=P9WK57	Putative lipoprotein LpqV;lpqV;;orthologs
874	MYCTU|Gene_OrderedLocusName=Rv3265c|UniProtKB=P9WMY3	N-acetylglucosaminyl-diphospho-decaprenol L-rhamnosyltransferase;wbbL;PTN002455757;orthologs		extracellular polysaccharide biosynthetic process(GO:0045226)
875	MYCTU|Gene_OrderedLocusName=Rv3336c|UniProtKB=P9WFT3	Tryptophan--tRNA ligase;trpS;PTN002464855;orthologs	cellular amino acid metabolic process(GO:0006520);tRNA metabolic process(GO:0006399);translational elongation(GO:0006414)	translation(GO:0006412);tRNA aminoacylation for protein translation(GO:0006418);tryptophanyl-tRNA aminoacylation(GO:0006436)
876	MYCTU|Gene_OrderedLocusName=Rv2541|UniProtKB=P95012	Hypothetical alanine rich protein;Rv2541;;orthologs
877	MYCTU|Gene_OrderedLocusName=Rv2776c|UniProtKB=O86347	Probable oxidoreductase;Rv2776c;PTN001833706;orthologs
878	MYCTU|Gene_OrderedLocusName=Rv3668c|UniProtKB=I6YGW2	Possible protease;Rv3668c;;orthologs		proteolysis(GO:0006508)
879	MYCTU|Gene_OrderedLocusName=Rv1477|UniProtKB=O53168	Peptidoglycan endopeptidase RipA;ripA;PTN005342320;orthologs		proteolysis(GO:0006508);cell wall organization or biogenesis(GO:0071554);cell wall organization(GO:0071555)
880	MYCTU|Gene_OrderedLocusName=Rv3835|UniProtKB=P9WKW5	Uncharacterized membrane protein Rv3835;Rv3835;;orthologs
881	MYCTU|Gene_OrderedLocusName=Rv1820|UniProtKB=P9WG39	Acetolactate synthase large subunit IlvG;ilvG;PTN002317621;orthologs	alpha-amino acid biosynthetic process(GO:1901607);branched-chain amino acid biosynthetic process(GO:0009082)	cellular amino acid biosynthetic process(GO:0008652);branched-chain amino acid biosynthetic process(GO:0009082);isoleucine biosynthetic process(GO:0009097);valine biosynthetic process(GO:0009099)
882	MYCTU|Gene_OrderedLocusName=Rv2780|UniProtKB=P9WQB1	Alanine dehydrogenase;ald;PTN002449907;orthologs	alpha-amino acid metabolic process(GO:1901605);carboxylic acid catabolic process(GO:0046395);organonitrogen compound catabolic process(GO:1901565)	response to hypoxia(GO:0001666);alanine catabolic process(GO:0006524);L-alanine catabolic process(GO:0042853)
883	MYCTU|Gene_OrderedLocusName=Rv3436c|UniProtKB=P9WN49	Glutamine--fructose-6-phosphate aminotransferase [isomerizing];glmS;PTN002249928;orthologs	organophosphate metabolic process(GO:0019637);UDP-N-acetylglucosamine metabolic process(GO:0006047);protein N-linked glycosylation(GO:0006487);phosphate-containing compound metabolic process(GO:0006796)	carbohydrate metabolic process(GO:0005975);fructose 6-phosphate metabolic process(GO:0006002);UDP-N-acetylglucosamine metabolic process(GO:0006047);protein N-linked glycosylation(GO:0006487);glutamine metabolic process(GO:0006541);carbohydrate derivative metabolic process(GO:1901135);carbohydrate derivative biosynthetic process(GO:1901137)
884	MYCTU|Gene_OrderedLocusName=Rv1957|UniProtKB=P95257	SecB-like chaperone Rv1957;secBL;;orthologs
885	MYCTU|Gene_OrderedLocusName=Rv3077|UniProtKB=Q6MX15	Possible hydrolase;Rv3077;PTN002233295;orthologs
886	MYCTU|Gene_OrderedLocusName=Rv0254c|UniProtKB=O53676	Adenosylcobinamide kinase;cobU;PTN002439394;orthologs		cobalamin biosynthetic process(GO:0009236);phosphorylation(GO:0016310)
887	MYCTU|Gene_OrderedLocusName=Rv0650|UniProtKB=I6Y8D3	Possible sugar kinase;Rv0650;PTN001056090;orthologs		phosphorylation(GO:0016310)
888	MYCTU|Gene_OrderedLocusName=Rv0044c|UniProtKB=P71701	Possible oxidoreductase;Rv0044c;PTN002450472;orthologs	organic substance catabolic process(GO:1901575)	alkanesulfonate catabolic process(GO:0046306)
889	MYCTU|Gene_OrderedLocusName=Rv1148c|UniProtKB=P9WM55	Uncharacterized protein Rv1148c;Rv1148c;;orthologs		nucleic acid phosphodiester bond hydrolysis(GO:0090305)
890	MYCTU|Gene_OrderedLocusName=Rv3022A|UniProtKB=Q6MX17	PE family protein PE29;PE29;;orthologs
891	MYCTU|Gene_OrderedLocusName=Rv3434c|UniProtKB=I6YC44	Possible conserved transmembrane protein;Rv3434c;;orthologs
892	MYCTU|Gene_OrderedLocusName=Rv0220|UniProtKB=P96402	Esterase LipC;lipC;PTN002450444;orthologs		glycerolipid catabolic process(GO:0046503)
893	MYCTU|Gene_OrderedLocusName=Rv0093c|UniProtKB=P9WM69	Uncharacterized protein Rv0093c;Rv0093c;;orthologs
894	MYCTU|Gene_OrderedLocusName=Rv1026|UniProtKB=P96374	Exopolyphosphatase 2;ppx2;PTN002408766;orthologs
895	MYCTU|Gene_OrderedLocusName=Rv1417|UniProtKB=P9WLY1	Uncharacterized protein Rv1417;Rv1417;;orthologs		riboflavin biosynthetic process(GO:0009231)
896	MYCTU|Gene_OrderedLocusName=Rv2481c|UniProtKB=O53206	Uncharacterized protein;Rv2481c;;orthologs
897	MYCTU|Gene_OrderedLocusName=Rv3194c|UniProtKB=O53340	Endopeptidase La;Rv3194c;PTN000799477;orthologs		proteolysis(GO:0006508);protein catabolic process(GO:0030163)
898	MYCTU|Gene_OrderedLocusName=RVBD_2018|UniProtKB=O53464	Putative antitoxin VapB45;vapB45;;orthologs
899	MYCTU|Gene_OrderedLocusName=Rv2184c|UniProtKB=O53518	Uncharacterized protein;Rv2184c;PTN000849324;orthologs
900	MYCTU|Gene_OrderedLocusName=Rv0063|UniProtKB=O53608	Possible oxidoreductase;Rv0063;PTN000922831;orthologs
901	MYCTU|Gene_OrderedLocusName=Rv1307|UniProtKB=P9WPV3	ATP synthase subunit b-delta;atpFH;PTN002276241;orthologs	ATP synthesis coupled proton transport(GO:0015986)	ATP biosynthetic process(GO:0006754);ion transport(GO:0006811);metabolic process(GO:0008152);proton motive force-driven ATP synthesis(GO:0015986);proton transmembrane transport(GO:1902600)
902	MYCTU|Gene_OrderedLocusName=Rv1818c|UniProtKB=P9WIF5	PE-PGRS family protein PE_PGRS33;PE_PGRS33;;orthologs		response to starvation(GO:0042594);adhesion of symbiont to host cell(GO:0044650);modulation by symbiont of host innate immune response(GO:0052167);response to oxygen levels(GO:0070482)
903	MYCTU|Gene_OrderedLocusName=Rv2539c|UniProtKB=P9WPY3	Shikimate kinase;aroK;PTN002326152;orthologs		cellular amino acid biosynthetic process(GO:0008652);aromatic amino acid family biosynthetic process(GO:0009073);chorismate biosynthetic process(GO:0009423);phosphorylation(GO:0016310);shikimate metabolic process(GO:0019632)
904	MYCTU|Gene_OrderedLocusName=Rv3884c|UniProtKB=P9WPH7	ESX-2 secretion system protein EccA2;eccA2;PTN002459067;orthologs
905	MYCTU|Gene_OrderedLocusName=Rv3842c|UniProtKB=P9WMU3	Probable glycerophosphodiester phosphodiesterase 1;glpQ1;PTN002360590;orthologs		glycerol metabolic process(GO:0006071);lipid metabolic process(GO:0006629)
906	MYCTU|Gene_OrderedLocusName=Rv3802c|UniProtKB=O53581	Carboxylesterase/lipase Culp6;cut6;PTN002434908;orthologs		lipid catabolic process(GO:0016042)
907	MYCTU|Gene_OrderedLocusName=Rv0948c|UniProtKB=P9WIC1	Intracellular chorismate mutase;Rv0948c;PTN002445505;orthologs	monocarboxylic acid biosynthetic process(GO:0072330);organic hydroxy compound biosynthetic process(GO:1901617);organic cyclic compound biosynthetic process(GO:1901362);aromatic compound biosynthetic process(GO:0019438)	cellular amino acid biosynthetic process(GO:0008652);aromatic amino acid family biosynthetic process(GO:0009073);aromatic amino acid family biosynthetic process, prephenate pathway(GO:0009095);salicylic acid biosynthetic process(GO:0009697);carboxylic acid metabolic process(GO:0019752);chorismate metabolic process(GO:0046417)
908	MYCTU|Gene_OrderedLocusName=Rv3557c|UniProtKB=P9WMB9	HTH-type transcriptional repressor KstR2;kstR2;PTN002410952;orthologs	transcription, DNA-templated(GO:0006351);regulation of transcription, DNA-templated(GO:0006355)	regulation of DNA-templated transcription(GO:0006355)
909	MYCTU|Gene_OrderedLocusName=Rv1400c|UniProtKB=P71668	Esterase LipI;lipI;PTN001125515;orthologs
910	MYCTU|Gene_OrderedLocusName=Rv2660c|UniProtKB=I6Y1F5	Uncharacterized protein;Rv2660c;;orthologs
911	MYCTU|Gene_OrderedLocusName=Rv2823c|UniProtKB=P71629	CRISPR system single-strand-specific deoxyribonuclease Cas10/Csm1 (subtype III-A);cas10;PTN002194845;orthologs		defense response to virus(GO:0051607);nucleic acid phosphodiester bond hydrolysis(GO:0090305)
912	MYCTU|Gene_OrderedLocusName=Rv0450c|UniProtKB=P9WJV3	Siderophore exporter MmpL4;mmpL4;PTN002433712;orthologs		biological process involved in interaction with host(GO:0051701)
913	MYCTU|Gene_OrderedLocusName=Rv2316|UniProtKB=P71896	Probable sugar-transport integral membrane protein ABC transporter UspA;uspA;PTN002410177;orthologs		transmembrane transport(GO:0055085)
914	MYCTU|Gene_OrderedLocusName=Rv2380c|UniProtKB=I6Y0L1	Mycobactin synthetase protein B;mbtE;PTN001185713;orthologs	peptide biosynthetic process(GO:0043043);secondary metabolite biosynthetic process(GO:0044550);cellular amino acid metabolic process(GO:0006520)	lipid biosynthetic process(GO:0008610);amino acid activation for nonribosomal peptide biosynthetic process(GO:0043041);secondary metabolite biosynthetic process(GO:0044550)
915	MYCTU|Gene_OrderedLocusName=Rv0181c|UniProtKB=P9WI85	Putative quercetin 2,3-dioxygenase Rv0181c;Rv0181c;PTN002456236;orthologs
916	MYCTU|Gene_OrderedLocusName=Rv1538c|UniProtKB=P9WPX5	L-asparaginase;ansA;PTN002466262;orthologs		cellular amino acid metabolic process(GO:0006520);asparagine metabolic process(GO:0006528);asparagine catabolic process(GO:0006530)
917	MYCTU|Gene_OrderedLocusName=Rv1842c|UniProtKB=P9WFP3	UPF0053 protein Rv1842c;Rv1842c;PTN002454608;orthologs
918	MYCTU|Gene_OrderedLocusName=Rv2789c|UniProtKB=I6XFA9	Probable acyl-CoA dehydrogenase FadE21;fadE21;PTN000856595;orthologs		fatty acid beta-oxidation using acyl-CoA dehydrogenase(GO:0033539)
919	MYCTU|Gene_OrderedLocusName=Rv2361c|UniProtKB=P9WFF7	Decaprenyl diphosphate synthase;uppS;PTN002232302;orthologs	alcohol biosynthetic process(GO:0046165);lipid biosynthetic process(GO:0008610);cellular lipid metabolic process(GO:0044255);cellular biosynthetic process(GO:0044249)	polyprenol biosynthetic process(GO:0016094)
920	MYCTU|Gene_OrderedLocusName=Rv1339|UniProtKB=P9WGC1	Uncharacterized protein Rv1339;Rv1339;PTN002288857;orthologs		tRNA 3'-trailer cleavage, endonucleolytic(GO:0034414);tRNA 3'-trailer cleavage(GO:0042779)
921	MYCTU|Gene_OrderedLocusName=Rv0630c|UniProtKB=P9WMQ3	RecBCD enzyme subunit RecB;recB;PTN002253340;orthologs	recombinational repair(GO:0000725)	double-strand break repair via homologous recombination(GO:0000724);recombinational repair(GO:0000725);DNA repair(GO:0006281);cellular response to DNA damage stimulus(GO:0006974);DNA duplex unwinding(GO:0032508);nucleic acid phosphodiester bond hydrolysis(GO:0090305)
922	MYCTU|Gene_OrderedLocusName=Rv0120c|UniProtKB=P9WNM9	Elongation factor G-like protein;Rv0120c;PTN002350559;orthologs	organelle disassembly(GO:1903008)	ribosome disassembly(GO:0032790)
923	MYCTU|Gene_OrderedLocusName=Rv3493c|UniProtKB=I6X7G4	Conserved hypothetical Mce associated alanine and valine rich protein;Rv3493c;PTN002444019;orthologs
924	MYCTU|Gene_OrderedLocusName=Rv3799c|UniProtKB=O53578	Biotin-dependent long chain acyl-coenzyme A carboxylase beta4 subunit;accD4;PTN001110683;orthologs		carbon fixation(GO:0015977);organic substance metabolic process(GO:0071704);mycolate cell wall layer assembly(GO:0071769)
925	MYCTU|Gene_OrderedLocusName=Rv1755c|UniProtKB=P9WIA9	Phospholipase C D (Fragment);plcD;PTN008642427;orthologs		lipid catabolic process(GO:0016042);modulation by symbiont of host process(GO:0044003);disruption by symbiont of host cellular component(GO:0052008)
926	MYCTU|Gene_OrderedLocusName=Rv2992c|UniProtKB=P9WFV9	Glutamate--tRNA ligase;gltX;PTN002457684;orthologs	cellular amino acid metabolic process(GO:0006520);tRNA metabolic process(GO:0006399);translational elongation(GO:0006414)	translation(GO:0006412);glutamyl-tRNA aminoacylation(GO:0006424);tRNA aminoacylation(GO:0043039)
927	MYCTU|Gene_OrderedLocusName=Rv2602|UniProtKB=P9WF59	Ribonuclease VapC41;vapC41;;orthologs		negative regulation of growth(GO:0045926);nucleic acid phosphodiester bond hydrolysis(GO:0090305);RNA phosphodiester bond hydrolysis(GO:0090501)
928	MYCTU|Gene_OrderedLocusName=Rv1335|UniProtKB=P9WP33	Sulfur carrier protein CysO;cysO;PTN002445478;orthologs		cellular amino acid biosynthetic process(GO:0008652);cysteine biosynthetic process(GO:0019344)
929	MYCTU|Gene_OrderedLocusName=Rv1378c|UniProtKB=P71806	HNHc domain-containing protein;Rv1378c;;orthologs
930	MYCTU|Gene_OrderedLocusName=Rv2655c|UniProtKB=I6Y1F0	Possible PhiRv2 prophage protein;Rv2655c;;orthologs
931	MYCTU|Gene_OrderedLocusName=Rv2311|UniProtKB=P9WLC1	Uncharacterized protein Rv2311;Rv2311;;orthologs
932	MYCTU|Gene_OrderedLocusName=Rv3521|UniProtKB=O53566	Uncharacterized protein;Rv3521;PTN002147256;orthologs
933	MYCTU|Gene_OrderedLocusName=Rv0301|UniProtKB=P9WFB9	Ribonuclease VapC2;vapC2;PTN002435012;orthologs		negative regulation of translation(GO:0017148);nucleic acid phosphodiester bond hydrolysis(GO:0090305);RNA phosphodiester bond hydrolysis(GO:0090501)
934	MYCTU|Gene_OrderedLocusName=Rv1198|UniProtKB=P9WNJ5	ESAT-6-like protein EsxL;esxL;;orthologs
935	MYCTU|Gene_OrderedLocusName=Rv2615c|UniProtKB=Q79FC3	PE-PGRS family protein PE_PGRS45;PE_PGRS45;;orthologs
936	MYCTU|Gene_OrderedLocusName=Rv3648c|UniProtKB=P9WP75	Probable cold shock protein A;cspA;PTN002264901;orthologs	regulation of gene expression(GO:0010468);gene expression(GO:0010467)	regulation of gene expression(GO:0010468);transcription antitermination(GO:0031564);negative regulation of termination of DNA-templated transcription(GO:0060567)
937	MYCTU|Gene_OrderedLocusName=Rv0071|UniProtKB=O53616	Possible maturase;Rv0071;;orthologs
938	MYCTU|Gene_OrderedLocusName=Rv1087A|UniProtKB=L7N654	Uncharacterized protein;Rv1087A;;orthologs
939	MYCTU|Gene_OrderedLocusName=Rv0074|UniProtKB=O53619	Conserved protein;Rv0074;PTN002455089;orthologs
940	MYCTU|Gene_OrderedLocusName=Rv2988c|UniProtKB=P9WQF5	3-isopropylmalate dehydratase large subunit;leuC;PTN002887707;orthologs		cellular amino acid biosynthetic process(GO:0008652);branched-chain amino acid biosynthetic process(GO:0009082);leucine biosynthetic process(GO:0009098);oxoacid metabolic process(GO:0043436);organonitrogen compound metabolic process(GO:1901564)
941	MYCTU|Gene_OrderedLocusName=Rv0265c|UniProtKB=L7N6B2	Probable periplasmic iron-transport lipoprotein;Rv0265c;PTN001254070;orthologs
942	MYCTU|Gene_OrderedLocusName=Rv0584|UniProtKB=O86365	Uncharacterized glycosidase Rv0584;Rv0584;PTN002281985;orthologs	protein quality control for misfolded or incompletely synthesized proteins(GO:0006515);glycoprotein metabolic process(GO:0009100);carbohydrate derivative catabolic process(GO:1901136);cellular protein modification process(GO:0006464)	carbohydrate metabolic process(GO:0005975);metabolic process(GO:0008152)
943	MYCTU|Gene_OrderedLocusName=Rv1672c|UniProtKB=O53919	Probable conserved integral membrane transport protein;Rv1672c;PTN000911297;orthologs		transmembrane transport(GO:0055085)
944	MYCTU|Gene_OrderedLocusName=Rv3189|UniProtKB=O53335	Probable NAD(+) phosphorylase Rv3189;Rv3189;;orthologs
945	MYCTU|Gene_OrderedLocusName=Rv2754c|UniProtKB=P9WG57	Flavin-dependent thymidylate synthase;thyX;PTN002439537;orthologs	nucleoside monophosphate metabolic process(GO:0009123);carbohydrate derivative biosynthetic process(GO:1901137);pyrimidine nucleotide biosynthetic process(GO:0006221)	dTMP biosynthetic process(GO:0006231);dTTP biosynthetic process(GO:0006235);nucleotide biosynthetic process(GO:0009165);methylation(GO:0032259)
946	MYCTU|Gene_OrderedLocusName=Rv3777|UniProtKB=P72043	Probable oxidoreductase;Rv3777;PTN000915533;orthologs
947	MYCTU|Gene_OrderedLocusName=Rv1014c|UniProtKB=P9WHN7	Peptidyl-tRNA hydrolase;pth;PTN002314670;orthologs		translation(GO:0006412)
948	MYCTU|Gene_OrderedLocusName=Rv2427c|UniProtKB=P9WHV1	Gamma-glutamyl phosphate reductase;proA;PTN002253179;orthologs		proline biosynthetic process(GO:0006561);cellular amino acid biosynthetic process(GO:0008652);L-proline biosynthetic process(GO:0055129)
949	MYCTU|Gene_OrderedLocusName=Rv0589|UniProtKB=Q79FY7	Mce-family protein Mce2A;mce2A;PTN002433388;orthologs
950	MYCTU|Gene_OrderedLocusName=Rv2078|UniProtKB=P9WLK9	Uncharacterized protein Rv2078;Rv2078;;orthologs
951	MYCTU|Gene_OrderedLocusName=Rv3272|UniProtKB=P96877	Probable fatty acyl-CoA transferase Rv3272;Rv3272;PTN008491623;orthologs
952	MYCTU|Gene_OrderedLocusName=Rv2061c|UniProtKB=O86340	Conserved protein;Rv2061c;PTN002440201;orthologs
953	MYCTU|Gene_OrderedLocusName=Rv1555|UniProtKB=P9WNB5	Fumarate reductase subunit D;frdD;;orthologs		fumarate metabolic process(GO:0006106)
954	MYCTU|Gene_OrderedLocusName=Rv1454c|UniProtKB=O53146	Probable quinone reductase Qor (NADPH:quinone reductase) (Zeta-crystallin homolog protein);qor;PTN002452660;orthologs	cellular response to oxidative stress(GO:0034599)
955	MYCTU|Gene_OrderedLocusName=Rv3829c|UniProtKB=O07794	Probable dehydrogenase;Rv3829c;PTN002241649;orthologs
956	MYCTU|Gene_OrderedLocusName=Rv0066c|UniProtKB=O53611	Isocitrate dehydrogenase [NADP];icd2;PTN002200597;orthologs		glyoxylate cycle(GO:0006097);tricarboxylic acid cycle(GO:0006099);isocitrate metabolic process(GO:0006102)
957	MYCTU|Gene_OrderedLocusName=Rv0362|UniProtKB=O06312	Magnesium transporter MgtE;mgtE;PTN002447667;orthologs		cation transport(GO:0006812);magnesium ion transport(GO:0015693);cation transmembrane transport(GO:0098655);magnesium ion transmembrane transport(GO:1903830)
958	MYCTU|Gene_OrderedLocusName=Rv2409c|UniProtKB=P71734	Conserved protein;Rv2409c;PTN002434232;orthologs
959	MYCTU|Gene_OrderedLocusName=RVBD_3750c|UniProtKB=O69717	Putative antitoxin VapB50;vapB50;;orthologs
960	MYCTU|Gene_OrderedLocusName=Rv1062|UniProtKB=O53410	PNPLA domain-containing protein;Rv1062;PTN001022704;orthologs		lipid metabolic process(GO:0006629);lipid catabolic process(GO:0016042)
961	MYCTU|Gene_OrderedLocusName=Rv0557|UniProtKB=P9WMY5	GDP-mannose-dependent alpha-mannosyltransferase;mgtA;PTN002288052;orthologs		lipid metabolic process(GO:0006629);phospholipid biosynthetic process(GO:0008654);glycolipid biosynthetic process(GO:0009247);cellular biosynthetic process(GO:0044249);phosphatidylinositol metabolic process(GO:0046488);mannosylation(GO:0097502);organic substance biosynthetic process(GO:1901576)
962	MYCTU|Gene_OrderedLocusName=Rv3054c|UniProtKB=P95105	FMN_red domain-containing protein;Rv3054c;PTN002412562;orthologs
963	MYCTU|Gene_OrderedLocusName=Rv1197|UniProtKB=P9WNJ7	ESAT-6-like protein EsxK;esxK;;orthologs
964	MYCTU|Gene_OrderedLocusName=Rv2089c|UniProtKB=P9WHS7	Probable dipeptidase PepE;pepE;PTN002246817;orthologs
965	MYCTU|Gene_OrderedLocusName=Rv0912|UniProtKB=O05904	Probable conserved transmembrane protein;Rv0912;;orthologs
966	MYCTU|Gene_OrderedLocusName=Rv1767|UniProtKB=O06800	Conserved protein;Rv1767;PTN002436195;orthologs		cellular oxidant detoxification(GO:0098869)
967	MYCTU|Gene_OrderedLocusName=Rv2234|UniProtKB=P9WIA1	Low molecular weight protein-tyrosine phosphatase A;ptpA;PTN002271078;orthologs		protein dephosphorylation(GO:0006470);negative regulation by symbiont of host apoptotic process(GO:0033668);modification by symbiont of host cell membrane(GO:0052025);suppression by symbiont of host cell-mediated immune response(GO:0052083)
968	MYCTU|Gene_OrderedLocusName=Rv1969|UniProtKB=O53970	Mce-family protein Mce3D;mce3D;PTN002433397;orthologs
969	MYCTU|Gene_OrderedLocusName=Rv3656c|UniProtKB=O69624	Uncharacterized protein;Rv3656c;;orthologs
970	MYCTU|Gene_OrderedLocusName=Rv1204c|UniProtKB=O05305	AAA domain-containing protein;Rv1204c;;orthologs
971	MYCTU|Gene_OrderedLocusName=Rv2597|UniProtKB=P9WL73	Uncharacterized protein Rv2597;Rv2597;;orthologs
972	MYCTU|Gene_OrderedLocusName=Rv3891c|UniProtKB=O05453	ESAT-6-like protein EsxD;esxD;;orthologs
973	MYCTU|Gene_OrderedLocusName=Rv3190c|UniProtKB=O53336	Uncharacterized protein;Rv3190c;;orthologs
974	MYCTU|Gene_OrderedLocusName=Rv2482c|UniProtKB=P9WI61	Glycerol-3-phosphate acyltransferase;plsB;PTN002288958;orthologs		glycerol-3-phosphate metabolic process(GO:0006072);lipid metabolic process(GO:0006629);fatty acid metabolic process(GO:0006631);phospholipid biosynthetic process(GO:0008654);CDP-diacylglycerol biosynthetic process(GO:0016024);triglyceride biosynthetic process(GO:0019432);cellular lipid metabolic process(GO:0044255)
975	MYCTU|Gene_OrderedLocusName=Rv1895|UniProtKB=O07737	Probable zinc-binding alcohol dehydrogenase Rv1895;Rv1895;PTN000915669;orthologs
976	MYCTU|Gene_OrderedLocusName=Rv0905|UniProtKB=P9WNP1	Probable enoyl-CoA hydratase echA6;echA6;PTN002278449;orthologs	fatty acid beta-oxidation(GO:0006635)	lipid metabolic process(GO:0006629);fatty acid metabolic process(GO:0006631);fatty acid beta-oxidation(GO:0006635)
977	MYCTU|Gene_OrderedLocusName=Rv2262c|UniProtKB=O53536	CN hydrolase domain-containing protein;Rv2262c;PTN002214723;orthologs		nitrogen compound metabolic process(GO:0006807);lipoprotein biosynthetic process(GO:0042158)
978	MYCTU|Gene_OrderedLocusName=Rv3048c|UniProtKB=P9WH71	Ribonucleoside-diphosphate reductase subunit beta nrdF2;nrdF2;PTN002361324;orthologs		DNA replication(GO:0006260);deoxyribonucleotide biosynthetic process(GO:0009263)
979	MYCTU|Gene_OrderedLocusName=Rv0878c|UniProtKB=P9WI35	Uncharacterized PPE family protein PPE13;PPE13;PTN008216598;orthologs		biological process involved in interaction with host(GO:0051701);response to host immune response(GO:0052572)
980	MYCTU|Gene_OrderedLocusName=Rv2157c|UniProtKB=P9WJL1	UDP-N-acetylmuramoyl-tripeptide--D-alanyl-D-alanine ligase;murF;PTN002453220;orthologs		cell cycle(GO:0007049);regulation of cell shape(GO:0008360);biosynthetic process(GO:0009058);peptidoglycan biosynthetic process(GO:0009252);cell division(GO:0051301);cell wall organization(GO:0071555)
981	MYCTU|Gene_OrderedLocusName=Rv2504c|UniProtKB=P9WPW5	Probable succinyl-CoA:3-ketoacid coenzyme A transferase subunit A;scoA;PTN002672306;orthologs
982	MYCTU|Gene_OrderedLocusName=Rv2756c|UniProtKB=O33298	Site-specific DNA-methyltransferase (adenine-specific);hsdM;PTN001252199;orthologs		DNA methylation(GO:0006306);methylation(GO:0032259);DNA methylation on adenine(GO:0032775)
983	MYCTU|Gene_OrderedLocusName=Rv3576|UniProtKB=I6YGJ4	Possible conserved lipoprotein LppH;lppH;;orthologs		phosphorylation(GO:0016310)
984	MYCTU|Gene_OrderedLocusName=Rv2910c|UniProtKB=P9WL25	Uncharacterized protein Rv2910c;Rv2910c;;orthologs
985	MYCTU|Gene_OrderedLocusName=Rv2675c|UniProtKB=I6Y1G8	Methyltransf_25 domain-containing protein;Rv2675c;PTN005165095;orthologs
986	MYCTU|Gene_OrderedLocusName=Rv3244c|UniProtKB=P9WK37	Lipoprotein LpqB;lpqB;;orthologs
987	MYCTU|Gene_OrderedLocusName=Rv2596|UniProtKB=P9WF61	Ribonuclease VapC40;vapC40;;orthologs		nucleic acid phosphodiester bond hydrolysis(GO:0090305);RNA phosphodiester bond hydrolysis(GO:0090501)
988	MYCTU|Gene_OrderedLocusName=Rv3029c|UniProtKB=P9WNG7	Electron transfer flavoprotein subunit beta;etfB;PTN002327612;orthologs		electron transport chain(GO:0022900)
989	MYCTU|Gene_OrderedLocusName=Rv0105c|UniProtKB=P9WHB1	50S ribosomal protein L28-1;rpmB1;PTN002298523;orthologs		translation(GO:0006412)
990	MYCTU|Gene_OrderedLocusName=Rv1794|UniProtKB=O53943	ESX-5 secretion-associated protein EspG5;espG5;;orthologs
991	MYCTU|Gene_OrderedLocusName=Rv1669|UniProtKB=O86371	Uncharacterized protein;Rv1669;;orthologs
992	MYCTU|Gene_OrderedLocusName=Rv0294|UniProtKB=P9WGA3	Probable trans-aconitate 2-methyltransferase;tam;PTN002226934;orthologs		methylation(GO:0032259);biological process involved in interaction with host(GO:0051701)
993	MYCTU|Gene_OrderedLocusName=Rv3713|UniProtKB=I6XI14	Lipid II isoglutaminyl synthase (glutamine-hydrolyzing) subunit GatD;cobQ2;;orthologs		glutamine metabolic process(GO:0006541);regulation of cell shape(GO:0008360);cobalamin biosynthetic process(GO:0009236);peptidoglycan biosynthetic process(GO:0009252);cell wall organization(GO:0071555)
994	MYCTU|Gene_OrderedLocusName=Rv1076|UniProtKB=O53424	Esterase LipU;lipU;PTN001887873;orthologs
995	MYCTU|Gene_OrderedLocusName=Rv2197c|UniProtKB=P9WLI9	Uncharacterized protein Rv2197c;Rv2197c;;orthologs
996	MYCTU|Gene_OrderedLocusName=Rv2425c|UniProtKB=P71923	Uncharacterized protein;Rv2425c;PTN002217472;orthologs
997	MYCTU|Gene_OrderedLocusName=Rv3438|UniProtKB=I6X7B3	Conserved protein;Rv3438;PTN008656438;orthologs
998	MYCTU|Gene_OrderedLocusName=Rv1284|UniProtKB=P9WPJ7	Beta-carbonic anhydrase 1;mtcA1;PTN002455702;orthologs
999	MYCTU|Gene_OrderedLocusName=Rv0487|UniProtKB=P9WKU9	Uncharacterized protein Rv0487;Rv0487;;orthologs
1000	MYCTU|Gene_OrderedLocusName=Rv3457c|UniProtKB=P9WGZ1	DNA-directed RNA polymerase subunit alpha;rpoA;PTN002425342;orthologs		DNA-templated transcription(GO:0006351)
1001	MYCTU|Gene_OrderedLocusName=Rv0346c|UniProtKB=P9WQM7	L-asparagine permease 2;ansP2;PTN002460540;orthologs		amino acid transport(GO:0006865);transmembrane transport(GO:0055085)
1002	MYCTU|Gene_OrderedLocusName=Rv3162c|UniProtKB=O53312	Possible integral membrane protein;Rv3162c;;orthologs
1003	MYCTU|Gene_OrderedLocusName=Rv2270|UniProtKB=P9WK73	Putative lipoprotein LppN;lppN;;orthologs
1004	MYCTU|Gene_OrderedLocusName=Rv0036c|UniProtKB=P9WM91	Uncharacterized protein Rv0036c;Rv0036c;;orthologs
1005	MYCTU|Gene_OrderedLocusName=Rv3592|UniProtKB=P9WKH3	Heme oxygenase (mycobilin-producing);mhuD;PTN002438213;orthologs		heme catabolic process(GO:0042167)
1006	MYCTU|Gene_OrderedLocusName=Rv1357c|UniProtKB=P9WM07	Uncharacterized protein Rv1357c;Rv1357c;;orthologs		cyclic nucleotide catabolic process(GO:0009214);biological process involved in interaction with host(GO:0051701)
1007	MYCTU|Gene_OrderedLocusName=Rv3071|UniProtKB=P95087	Uncharacterized protein;Rv3071;PTN002186365;orthologs
1008	MYCTU|Gene_OrderedLocusName=Rv1671|UniProtKB=O53918	Probable membrane protein;Rv1671;;orthologs
1009	MYCTU|Gene_OrderedLocusName=Rv1743|UniProtKB=P9WI77	Serine/threonine-protein kinase PknE;pknE;PTN002391200;orthologs		protein phosphorylation(GO:0006468);phosphorylation(GO:0016310);peptidyl-serine phosphorylation(GO:0018105);regulation of cellular biosynthetic process(GO:0031326);positive regulation of catalytic activity(GO:0043085);negative regulation of catalytic activity(GO:0043086);negative regulation of fatty acid biosynthetic process(GO:0045717);protein autophosphorylation(GO:0046777);response to nitrosat…
1010	MYCTU|Gene_OrderedLocusName=Rv2141c|UniProtKB=L7N684	Conserved protein;Rv2141c;PTN002465943;orthologs		arginine biosynthetic process(GO:0006526)
1011	MYCTU|Gene_OrderedLocusName=Rv2788|UniProtKB=I6Y1Q2	Probable transcriptional repressor SirR;sirR;PTN001368108;orthologs		regulation of DNA-templated transcription(GO:0006355);negative regulation of DNA-templated transcription(GO:0045892)
1012	MYCTU|Gene_OrderedLocusName=Rv1690|UniProtKB=O33192	Putative lipoprotein LprJ;lprJ;;orthologs
1013	MYCTU|Gene_OrderedLocusName=Rv0288|UniProtKB=P9WNK3	ESAT-6-like protein EsxH;esxH;;orthologs
1014	MYCTU|Gene_OrderedLocusName=Rv1077|UniProtKB=P9WP51	Putative cystathionine beta-synthase Rv1077;cbs;PTN002232521;orthologs	alpha-amino acid biosynthetic process(GO:1901607);sulfur compound metabolic process(GO:0006790)	cysteine biosynthetic process via cystathionine(GO:0019343);cysteine biosynthetic process(GO:0019344);sulfur compound biosynthetic process(GO:0044272);alpha-amino acid biosynthetic process(GO:1901607)
1015	MYCTU|Gene_OrderedLocusName=Rv0972c|UniProtKB=P9WQG3	Acyl-CoA dehydrogenase fadE12;fadE12;PTN002466390;orthologs		fatty acid beta-oxidation using acyl-CoA dehydrogenase(GO:0033539)
1016	MYCTU|Gene_OrderedLocusName=Rv3383c|UniProtKB=O50410	Geranylgeranyl diphosphate synthase;idsB;PTN002279835;orthologs	lipid biosynthetic process(GO:0008610);cellular lipid metabolic process(GO:0044255);cellular biosynthetic process(GO:0044249)	lipid metabolic process(GO:0006629);isoprenoid biosynthetic process(GO:0008299);geranylgeranyl diphosphate biosynthetic process(GO:0033386)
1017	MYCTU|Gene_OrderedLocusName=Rv0711|UniProtKB=P95059	Possible arylsulfatase AtsA (Aryl-sulfate sulphohydrolase) (Arylsulphatase);atsA;PTN002455892;orthologs		response to organic substance(GO:0010033)
1018	MYCTU|Gene_OrderedLocusName=Rv3262|UniProtKB=P9WP79	Bifunctional F420 biosynthesis protein FbiB;fbiB;PTN002330888;orthologs		metabolic process(GO:0008152);F420-0 metabolic process(GO:0052645);coenzyme gamma-F420-2 biosynthetic process(GO:2001121)
1019	MYCTU|Gene_OrderedLocusName=Rv2090|UniProtKB=P9WNU3	5'-3' exonuclease;Rv2090;PTN002447935;orthologs		DNA replication, Okazaki fragment processing(GO:0033567);nucleic acid metabolic process(GO:0090304);nucleic acid phosphodiester bond hydrolysis(GO:0090305)
1020	MYCTU|Gene_OrderedLocusName=Rv0253|UniProtKB=O53675	Probable nitrite reductase [NAD(P)H] small subunit NirD;nirD;PTN002220982;orthologs		nitrite transport(GO:0015707);nitrate assimilation(GO:0042128)
1021	MYCTU|Gene_OrderedLocusName=Rv1067c|UniProtKB=Q79FT3	PE-PGRS family protein PE_PGRS19;PE_PGRS19;;orthologs
1022	MYCTU|Gene_OrderedLocusName=Rv2313c|UniProtKB=P9WLB7	Uncharacterized protein Rv2313c;Rv2313c;;orthologs
1023	MYCTU|Gene_OrderedLocusName=Rv1911c|UniProtKB=P9WFN3	Putative lipoprotein LppC;lppC;PTN002410681;orthologs
1024	MYCTU|Gene_OrderedLocusName=Rv0341|UniProtKB=P9WJ97	Isoniazid-induced protein IniB;iniB;;orthologs
1025	MYCTU|Gene_OrderedLocusName=Rv0514|UniProtKB=O33359	Possible transmembrane protein;Rv0514;;orthologs
1026	MYCTU|Gene_OrderedLocusName=Rv1051c|UniProtKB=O53399	HTH_17 domain-containing protein;Rv1051c;;orthologs
1027	MYCTU|Gene_OrderedLocusName=Rv3178|UniProtKB=O53328	Putative F420H(2)-dependent quinone reductase Rv3178;Rv3178;PTN002217902;orthologs
1028	MYCTU|Gene_OrderedLocusName=Rv2654c|UniProtKB=P9WJ11	Antitoxin Rv2654c;Rv2654c;;orthologs		positive regulation of growth(GO:0045927)
1029	MYCTU|Gene_OrderedLocusName=Rv0393|UniProtKB=P95201	Conserved 13E12 repeat family protein;Rv0393;;orthologs
1030	MYCTU|Gene_OrderedLocusName=Rv2857c|UniProtKB=I6Y1W3	Probable short-chain type dehydrogenase/reductase;Rv2857c;PTN002455812;orthologs
1031	MYCTU|Gene_OrderedLocusName=Rv2734|UniProtKB=I6YA42	Uncharacterized protein;Rv2734;;orthologs
1032	MYCTU|Gene_OrderedLocusName=Rv3551|UniProtKB=P9WPW1	Cholesterol ring-cleaving hydrolase IpdA subunit;ipdA;;orthologs		lipid metabolic process(GO:0006629);cholesterol catabolic process(GO:0006707);steroid metabolic process(GO:0008202);cholesterol metabolic process(GO:0008203);biological process involved in interaction with host(GO:0051701)
1033	MYCTU|Gene_OrderedLocusName=Rv1079|UniProtKB=P9WGB7	Cystathionine gamma-synthase;metB;PTN002273782;orthologs	alpha-amino acid biosynthetic process(GO:1901607);sulfur compound metabolic process(GO:0006790)	cellular amino acid biosynthetic process(GO:0008652);methionine biosynthetic process(GO:0009086);L-methionine biosynthetic process from L-homoserine via cystathionine(GO:0019279);cysteine biosynthetic process via cystathionine(GO:0019343);transsulfuration(GO:0019346)
1034	MYCTU|Gene_OrderedLocusName=Rv1649|UniProtKB=P9WFU3	Phenylalanine--tRNA ligase alpha subunit;pheS;PTN002264800;orthologs	cellular amino acid metabolic process(GO:0006520);tRNA metabolic process(GO:0006399);translational elongation(GO:0006414)	translation(GO:0006412);phenylalanyl-tRNA aminoacylation(GO:0006432);tRNA aminoacylation(GO:0043039)
1035	MYCTU|Gene_OrderedLocusName=Rv1043c|UniProtKB=P96358	Uncharacterized protein;Rv1043c;PTN002342195;orthologs
1036	MYCTU|Gene_OrderedLocusName=Rv2049c|UniProtKB=O53491	Uncharacterized protein;Rv2049c;;orthologs
1037	MYCTU|Gene_OrderedLocusName=Rv0198c|UniProtKB=I6X8R2	Probable zinc metalloprotease Zmp1;zmp1;PTN002271674;orthologs	protein processing(GO:0016485)	proteolysis(GO:0006508);signal transduction(GO:0007165);protein processing(GO:0016485);regulation of catalytic activity(GO:0050790)
1038	MYCTU|Gene_OrderedLocusName=Rv2290|UniProtKB=P9WK71	Putative lipoprotein LppO;lppO;;orthologs
1039	MYCTU|Gene_OrderedLocusName=Rv0564c|UniProtKB=P9WN75	Probable glycerol-3-phosphate dehydrogenase 2 [NAD(P)+];gpsA2;PTN002271194;orthologs	glycerol-3-phosphate metabolic process(GO:0006072)	carbohydrate metabolic process(GO:0005975);glycerol-3-phosphate metabolic process(GO:0006072);lipid metabolic process(GO:0006629);glycerophospholipid metabolic process(GO:0006650);phospholipid biosynthetic process(GO:0008654);glycerol-3-phosphate biosynthetic process(GO:0046167);glycerol-3-phosphate catabolic process(GO:0046168)
1040	MYCTU|Gene_OrderedLocusName=Rv3030|UniProtKB=P9WJZ1	Probable S-adenosylmethionine-dependent methyltransferase Rv3030;Rv3030;PTN002226806;orthologs		tRNA methylation(GO:0030488);methylation(GO:0032259)
1041	MYCTU|Gene_OrderedLocusName=Rv3353c|UniProtKB=O50382	Uncharacterized protein;Rv3353c;;orthologs
1042	MYCTU|Gene_OrderedLocusName=Rv0882|UniProtKB=P9WKQ9	Uncharacterized protein Rv0882;Rv0882;;orthologs
1043	MYCTU|Gene_OrderedLocusName=Rv2144c|UniProtKB=O06231	Probable transmembrane protein;Rv2144c;;orthologs
1044	MYCTU|Gene_OrderedLocusName=Rv3037c|UniProtKB=P9WJZ3	Uncharacterized S-adenosylmethionine-dependent methyltransferase Rv3037c;Rv3037c;PTN008556700;orthologs		methylation(GO:0032259)
1045	MYCTU|Gene_OrderedLocusName=Rv0365c|UniProtKB=O06315	Conserved protein;Rv0365c;PTN002282027;orthologs		carbohydrate metabolic process(GO:0005975);biological process involved in interaction with host(GO:0051701)
1046	MYCTU|Gene_OrderedLocusName=Rv1805c|UniProtKB=O53954	Uncharacterized protein;Rv1805c;;orthologs
1047	MYCTU|Gene_OrderedLocusName=Rv0594|UniProtKB=O07784	Mce-family protein Mce2F;mce2F;PTN002120886;orthologs
1048	MYCTU|Gene_OrderedLocusName=Rv1972|UniProtKB=O53973	Probable conserved Mce associated membrane protein;Rv1972;PTN002444025;orthologs
1049	MYCTU|Gene_OrderedLocusName=Rv1020|UniProtKB=P9WMQ5	Transcription-repair-coupling factor;mfd;PTN002304168;orthologs		transcription-coupled nucleotide-excision repair, DNA damage recognition(GO:0000716);DNA repair(GO:0006281);regulation of DNA-templated transcription(GO:0006355);cellular response to DNA damage stimulus(GO:0006974)
1050	MYCTU|Gene_OrderedLocusName=Rv1868|UniProtKB=P95147	Uncharacterized protein;Rv1868;PTN002456663;orthologs
1051	MYCTU|Gene_OrderedLocusName=Rv1917c|UniProtKB=Q79FI9	PPE family protein PPE34;PPE34;PTN008216601;orthologs		modulation by symbiont of host immune response(GO:0052553);response to host immune response(GO:0052572)
1052	MYCTU|Gene_OrderedLocusName=Rv2839c|UniProtKB=P9WKK1	Translation initiation factor IF-2;infB;PTN002458819;orthologs		translation(GO:0006412);translational initiation(GO:0006413)
1053	MYCTU|Gene_OrderedLocusName=Rv1775|UniProtKB=O33178	DAPG_hydrolase domain-containing protein;Rv1775;;orthologs
1054	MYCTU|Gene_OrderedLocusName=Rv2103c|UniProtKB=O53501	Ribonuclease VapC37;vapC37;;orthologs		negative regulation of growth(GO:0045926);nucleic acid phosphodiester bond hydrolysis(GO:0090305);RNA phosphodiester bond hydrolysis(GO:0090501)
1055	MYCTU|Gene_OrderedLocusName=Rv2273|UniProtKB=P9WLF3	Uncharacterized protein Rv2273;Rv2273;;orthologs
1056	MYCTU|Gene_OrderedLocusName=Rv0578c|UniProtKB=Q6MX28	PE-PGRS family protein PE_PGRS7;PE_PGRS7;;orthologs
1057	MYCTU|Gene_OrderedLocusName=Rv1741|UniProtKB=P9WF71	Putative ribonuclease VapC34;vapC34;;orthologs		nucleic acid phosphodiester bond hydrolysis(GO:0090305)
1058	MYCTU|Gene_OrderedLocusName=Rv2500c|UniProtKB=I6Y0W5	Possible acyl-CoA dehydrogenase FadE19 (MMGC);fadE19;PTN002466414;orthologs		fatty acid beta-oxidation using acyl-CoA dehydrogenase(GO:0033539)
1059	MYCTU|Gene_OrderedLocusName=Rv2079|UniProtKB=P9WLK7	Uncharacterized protein Rv2079;Rv2079;;orthologs
1060	MYCTU|Gene_OrderedLocusName=Rv1867|UniProtKB=P95148	Conserved protein;Rv1867;PTN001052915;orthologs		fatty acid beta-oxidation(GO:0006635)
1061	MYCTU|Gene_OrderedLocusName=Rv3759c|UniProtKB=O69725	Possible osmoprotectant (Glycine betaine/carnitine/choline/L-proline) binding lipoprotein ProX;proX;;orthologs		glycine betaine transport(GO:0031460);transmembrane transport(GO:0055085);response to host(GO:0075136)
1062	MYCTU|Gene_OrderedLocusName=Rv1789|UniProtKB=Q79FK6	PPE family protein PPE26;PPE26;PTN008216626;orthologs		response to host immune response(GO:0052572)
1063	MYCTU|Gene_OrderedLocusName=Rv3090|UniProtKB=O05769	PHB domain-containing protein;Rv3090;;orthologs
1064	MYCTU|Gene_OrderedLocusName=Rv3098c|UniProtKB=O05776	Uncharacterized protein;Rv3098c;;orthologs
1065	MYCTU|Gene_OrderedLocusName=Rv3615c|UniProtKB=P9WJD7	ESX-1 secretion-associated protein EspC;espC;;orthologs		protein secretion(GO:0009306);evasion of host immune response(GO:0042783);protein secretion by the type VII secretion system(GO:0044315);biological process involved in interaction with host(GO:0051701)
1066	MYCTU|Gene_OrderedLocusName=Rv2417c|UniProtKB=P9WP05	DegV domain-containing protein Rv2417c;Rv2417c;PTN002433902;orthologs
1067	MYCTU|Gene_OrderedLocusName=Rv2385|UniProtKB=Q79FE8	Putative acetyl hydrolase MbtJ;mbtJ;PTN002460526;orthologs
1068	MYCTU|Gene_OrderedLocusName=Rv3776|UniProtKB=P72042	Uncharacterized protein Rv3776;Rv3776;;orthologs
1069	MYCTU|Gene_OrderedLocusName=Rv3063|UniProtKB=P9WP47	Peptide transporter CstA;cstA;PTN002410529;orthologs	cellular response to nutrient levels(GO:0031669)	cellular response to starvation(GO:0009267);protein transport(GO:0015031);peptide transport(GO:0015833);cellular response to nutrient levels(GO:0031669)
1070	MYCTU|Gene_OrderedLocusName=Rv2160A|UniProtKB=L0TBP1	HTH tetR-type domain-containing protein;Rv2160A;PTN008236733;orthologs		regulation of gene expression(GO:0010468)
1071	MYCTU|Gene_OrderedLocusName=Rv1995|UniProtKB=P9WLP3	Uncharacterized protein Rv1995;Rv1995;PTN002447027;orthologs
1072	MYCTU|Gene_OrderedLocusName=Rv3661|UniProtKB=P9WGJ1	Probable phosphatase Rv3661;Rv3661;PTN002458348;orthologs
1073	MYCTU|Gene_OrderedLocusName=Rv2529|UniProtKB=P95024	ERCC4 domain-containing protein;Rv2529;;orthologs		DNA metabolic process(GO:0006259);nucleic acid phosphodiester bond hydrolysis(GO:0090305)
1074	MYCTU|Gene_OrderedLocusName=Rv2205c|UniProtKB=P9WMT7	Uncharacterized protein Rv2205c;Rv2205c;PTN002330069;orthologs		phosphorylation(GO:0016310);organic acid phosphorylation(GO:0031388)
1075	MYCTU|Gene_OrderedLocusName=Rv1871c|UniProtKB=P95144	Conserved protein;Rv1871c;;orthologs
1076	MYCTU|Gene_OrderedLocusName=Rv0413|UniProtKB=P9WIX9	Putative 8-oxo-dGTP diphosphatase 3;mutT3;PTN002453456;orthologs		DNA replication(GO:0006260);DNA repair(GO:0006281);cellular response to DNA damage stimulus(GO:0006974)
1077	MYCTU|Gene_OrderedLocusName=Rv3496c|UniProtKB=I6XHD6	Mce-family protein Mce4D;mce4D;PTN002120861;orthologs
1078	MYCTU|Gene_OrderedLocusName=Rv3599c|UniProtKB=O06283	Hypothetical short protein;Rv3599c;;orthologs
1079	MYCTU|Gene_OrderedLocusName=Rv0860|UniProtKB=O53872	3-hydroxyacyl-CoA dehydrogenase;fadB;PTN001152679;orthologs	fatty acid beta-oxidation(GO:0006635)	lipid metabolic process(GO:0006629);fatty acid metabolic process(GO:0006631);fatty acid beta-oxidation(GO:0006635);lipid catabolic process(GO:0016042);monocarboxylic acid metabolic process(GO:0032787)
1080	MYCTU|Gene_OrderedLocusName=Rv3501c|UniProtKB=O53546	Conserved integral membrane protein YrbE4A. Possible ABC transporter;yrbE4A;PTN002410163;orthologs	phospholipid transport(GO:0015914)	phospholipid transport(GO:0015914)
1081	MYCTU|Gene_OrderedLocusName=Rv2964|UniProtKB=P9WHM3	Formyltetrahydrofolate deformylase;purU;PTN002448570;orthologs		purine nucleotide biosynthetic process(GO:0006164);'de novo' IMP biosynthetic process(GO:0006189);one-carbon metabolic process(GO:0006730);biosynthetic process(GO:0009058)
1082	MYCTU|Gene_OrderedLocusName=Rv0465c|UniProtKB=P9WMI1	HTH-type transcriptional regulator RamB;ramB;PTN008217647;orthologs	transcription, DNA-templated(GO:0006351);regulation of transcription, DNA-templated(GO:0006355)	response to hypoxia(GO:0001666);regulation of DNA-templated transcription(GO:0006355)
1083	MYCTU|Gene_OrderedLocusName=Rv0396|UniProtKB=P95204	Uncharacterized protein;Rv0396;;orthologs
1084	MYCTU|Gene_OrderedLocusName=Rv1196|UniProtKB=L7N675	PPE family protein PPE18;PPE18;PTN008216617;orthologs		response to host immune response(GO:0052572)
1085	MYCTU|Gene_OrderedLocusName=Rv0103c|UniProtKB=P9WPT9	Cation-transporting P-type ATPase B;ctpB;PTN002460800;orthologs	transition metal ion homeostasis(GO:0055076)	cation transport(GO:0006812);ion transmembrane transport(GO:0034220);copper ion transmembrane transport(GO:0035434);copper ion homeostasis(GO:0055070);cation transmembrane transport(GO:0098655)
1086	MYCTU|Gene_OrderedLocusName=Rv1455|UniProtKB=O53147	Conserved protein;Rv1455;PTN002216995;orthologs
1087	MYCTU|Gene_OrderedLocusName=Rv0750|UniProtKB=O53813	Uncharacterized protein;Rv0750;;orthologs
1088	MYCTU|Gene_OrderedLocusName=Rv0055|UniProtKB=P9WH49	30S ribosomal protein S18 1;rpsR1;PTN002298216;orthologs	translational elongation(GO:0006414)	translation(GO:0006412)
1089	MYCTU|Gene_OrderedLocusName=Rv2258c|UniProtKB=O53532	Uncharacterized S-adenosylmethionine-dependent methyltransferase Rv2258c;Rv2258c;PTN000803698;orthologs		methylation(GO:0032259);cellular response to hypoxia(GO:0071456)
1090	MYCTU|Gene_OrderedLocusName=Rv3737|UniProtKB=O69704	Probable conserved transmembrane protein;Rv3737;PTN002028696;orthologs		transmembrane transport(GO:0055085)
1091	MYCTU|Gene_OrderedLocusName=Rv1730c|UniProtKB=P71988	Possible penicillin-binding protein;Rv1730c;PTN002457229;orthologs
1092	MYCTU|Gene_OrderedLocusName=Rv0100|UniProtKB=P9WM65	Acyl carrier protein Rv0100;Rv0100;;orthologs		lipid metabolic process(GO:0006629);fatty acid metabolic process(GO:0006631)
1093	MYCTU|Gene_OrderedLocusName=Rv1781c|UniProtKB=P9WK23	4-alpha-glucanotransferase;malQ;PTN002427446;orthologs		carbohydrate metabolic process(GO:0005975)
1094	MYCTU|Gene_OrderedLocusName=Rv1336|UniProtKB=P9WP53	O-phosphoserine sulfhydrylase;cysM;PTN002232520;orthologs	alpha-amino acid biosynthetic process(GO:1901607);sulfur compound metabolic process(GO:0006790)	cysteine biosynthetic process from serine(GO:0006535);cellular amino acid biosynthetic process(GO:0008652);cysteine biosynthetic process(GO:0019344)
1095	MYCTU|Gene_OrderedLocusName=Rv0733|UniProtKB=P9WKF5	Adenylate kinase;adk;PTN002361010;orthologs		nucleobase-containing compound metabolic process(GO:0006139);purine nucleobase metabolic process(GO:0006144);nucleoside monophosphate metabolic process(GO:0009123);nucleoside diphosphate metabolic process(GO:0009132);nucleoside triphosphate metabolic process(GO:0009141);nucleotide biosynthetic process(GO:0009165);phosphorylation(GO:0016310);AMP salvage(GO:0044209);nucleoside monophosphate phospho…
1096	MYCTU|Gene_OrderedLocusName=Rv3911|UniProtKB=O53590	ECF RNA polymerase sigma factor SigM;sigM;PTN002014477;orthologs		DNA-templated transcription initiation(GO:0006352);regulation of DNA-templated transcription(GO:0006355);response to xenobiotic stimulus(GO:0009410);response to water(GO:0009415);response to abiotic stimulus(GO:0009628);positive regulation of DNA-templated transcription(GO:0045893);regulation of DNA-templated transcription initiation(GO:2000142)
1097	MYCTU|Gene_OrderedLocusName=Rv0326|UniProtKB=O07251	Methyltransf_25 domain-containing protein;Rv0326;;orthologs
1098	MYCTU|Gene_OrderedLocusName=Rv3678c|UniProtKB=I6YGW9	Conserved protein;Rv3678c;PTN002464763;orthologs
1099	MYCTU|Gene_OrderedLocusName=Rv1251c|UniProtKB=O50466	Uncharacterized protein;Rv1251c;PTN000854238;orthologs		DNA duplex unwinding(GO:0032508)
1100	MYCTU|Gene_OrderedLocusName=Rv1682|UniProtKB=O33184	Probable coiled-coil structural protein;Rv1682;;orthologs
1101	MYCTU|Gene_OrderedLocusName=Rv1899c|UniProtKB=P9WK29	Uncharacterized protein Rv1899c;Rv1899c;PTN002254906;orthologs
1102	MYCTU|Gene_OrderedLocusName=Rv0157|UniProtKB=P96834	NAD(P) transhydrogenase subunit beta;pntB;PTN002551775;orthologs
1103	MYCTU|Gene_OrderedLocusName=Rv1280c|UniProtKB=P9WGU5	Uncharacterized protein Rv1280c;Rv1280c;PTN002410710;orthologs		peptide transport(GO:0015833);protein import(GO:0017038);transmembrane transport(GO:0055085)
1104	MYCTU|Gene_OrderedLocusName=Rv0621|UniProtKB=I6X9F4	Possible membrane protein;Rv0621;;orthologs
1105	MYCTU|Gene_OrderedLocusName=Rv3257c|UniProtKB=O86374	Probable phosphomannomutase PmmA (PMM) (Phosphomannose mutase);pmmA;PTN002464906;orthologs		carbohydrate metabolic process(GO:0005975);glycolipid biosynthetic process(GO:0009247);organic substance metabolic process(GO:0071704)
1106	MYCTU|Gene_OrderedLocusName=Rv0524|UniProtKB=P9WMN9	Glutamate-1-semialdehyde 2,1-aminomutase;hemL;PTN002463953;orthologs		porphyrin-containing compound biosynthetic process(GO:0006779);protoporphyrinogen IX biosynthetic process(GO:0006782);tetrapyrrole biosynthetic process(GO:0033014)
1107	MYCTU|Gene_OrderedLocusName=Rv3105c|UniProtKB=P9WHG1	Peptide chain release factor 2;prfB;PTN002454850;orthologs		translation(GO:0006412);translational termination(GO:0006415)
1108	MYCTU|Gene_OrderedLocusName=Rv0665|UniProtKB=P9WFB1	Ribonuclease VapC8;vapC8;PTN002435008;orthologs		nucleic acid phosphodiester bond hydrolysis(GO:0090305)
1109	MYCTU|Gene_OrderedLocusName=Rv2289|UniProtKB=P9WPG9	Probable CDP-diacylglycerol pyrophosphatase;cdh;;orthologs		lipid metabolic process(GO:0006629);phospholipid biosynthetic process(GO:0008654);CDP-diacylglycerol catabolic process(GO:0046342)
1110	MYCTU|Gene_OrderedLocusName=Rv1613|UniProtKB=P9WFY1	Tryptophan synthase alpha chain;trpA;PTN002459204;orthologs	alpha-amino acid biosynthetic process(GO:1901607);aromatic amino acid family metabolic process(GO:0009072);cellular nitrogen compound biosynthetic process(GO:0044271);heterocycle biosynthetic process(GO:0018130);organic cyclic compound biosynthetic process(GO:1901362);aromatic compound biosynthetic process(GO:0019438);cellular biogenic amine metabolic process(GO:0006576)	tryptophan biosynthetic process(GO:0000162);tryptophan metabolic process(GO:0006568);cellular amino acid biosynthetic process(GO:0008652);aromatic amino acid family biosynthetic process(GO:0009073)
1111	MYCTU|Gene_OrderedLocusName=Rv3686c|UniProtKB=O69654	Uncharacterized protein;Rv3686c;;orthologs
1112	MYCTU|Gene_OrderedLocusName=Rv2283|UniProtKB=P9WLE9	Uncharacterized protein Rv2283;Rv2283;;orthologs
1113	MYCTU|Gene_OrderedLocusName=Rv3869|UniProtKB=P9WNR7	ESX-1 secretion system ATPase EccB1;eccB1;PTN002447501;orthologs		modulation by symbiont of host immune response(GO:0052553)
1114	MYCTU|Gene_OrderedLocusName=Rv2453c|UniProtKB=P9WJQ9	Probable molybdenum cofactor guanylyltransferase;mobA;PTN002318020;orthologs		Mo-molybdopterin cofactor biosynthetic process(GO:0006777);Mo-molybdopterin cofactor metabolic process(GO:0019720)
1115	MYCTU|Gene_OrderedLocusName=Rv0794c|UniProtKB=I6Y4U4	Probable oxidoreductase;Rv0794c;PTN001115515;orthologs		cell redox homeostasis(GO:0045454)
1116	MYCTU|Gene_OrderedLocusName=Rv1224|UniProtKB=P9WG99	Sec-independent protein translocase protein TatB;tatB;PTN002431162;orthologs		protein transport(GO:0015031);protein transport by the Tat complex(GO:0043953)
1117	MYCTU|Gene_OrderedLocusName=Rv2137c|UniProtKB=O06238	Uncharacterized protein;Rv2137c;;orthologs
1118	MYCTU|Gene_OrderedLocusName=Rv2727c|UniProtKB=P9WJW1	tRNA dimethylallyltransferase;miaA;PTN002254473;orthologs	tRNA modification(GO:0006400)	tRNA modification(GO:0006400);tRNA processing(GO:0008033)
1119	MYCTU|Gene_OrderedLocusName=Rv3617|UniProtKB=I6YGS0	Epoxide hydrolase A;ephA;PTN002458021;orthologs		response to toxic substance(GO:0009636)
1120	MYCTU|Gene_OrderedLocusName=Rv1629|UniProtKB=P9WNU5	DNA polymerase I;polA;PTN002228071;orthologs	double-strand break repair(GO:0006302)	nucleobase-containing compound metabolic process(GO:0006139);DNA replication(GO:0006260);DNA-templated DNA replication(GO:0006261);DNA repair(GO:0006281);double-strand break repair(GO:0006302);cellular response to DNA damage stimulus(GO:0006974);DNA biosynthetic process(GO:0071897);nucleic acid phosphodiester bond hydrolysis(GO:0090305)
1121	MYCTU|Gene_OrderedLocusName=Rv0015c|UniProtKB=P9WI83	Serine/threonine-protein kinase PknA;pknA;PTN002391575;orthologs		protein phosphorylation(GO:0006468);regulation of cell shape(GO:0008360);phosphorylation(GO:0016310);peptidyl-serine phosphorylation(GO:0018105);positive regulation of catalytic activity(GO:0043085);negative regulation of catalytic activity(GO:0043086);positive regulation of DNA binding(GO:0043388);negative regulation of fatty acid biosynthetic process(GO:0045717);protein autophosphorylation(GO:0…
1122	MYCTU|Gene_OrderedLocusName=Rv1446c|UniProtKB=O06813	Putative OXPP cycle protein OpcA;opcA;PTN002446025;orthologs
1123	MYCTU|Gene_OrderedLocusName=Rv2991|UniProtKB=O53240	Conserved protein;Rv2991;PTN002440185;orthologs
1124	MYCTU|Gene_OrderedLocusName=Rv0076c|UniProtKB=O53621	Probable membrane protein;Rv0076c;;orthologs
1125	MYCTU|Gene_OrderedLocusName=Rv2192c|UniProtKB=P9WFX5	Anthranilate phosphoribosyltransferase;trpD;PTN002457261;orthologs	alpha-amino acid biosynthetic process(GO:1901607);aromatic amino acid family metabolic process(GO:0009072);cellular nitrogen compound biosynthetic process(GO:0044271);heterocycle biosynthetic process(GO:0018130);organic cyclic compound biosynthetic process(GO:1901362);aromatic compound biosynthetic process(GO:0019438);cellular biogenic amine metabolic process(GO:0006576)	tryptophan biosynthetic process(GO:0000162);cellular amino acid biosynthetic process(GO:0008652);aromatic amino acid family biosynthetic process(GO:0009073)
1126	MYCTU|Gene_OrderedLocusName=Rv1109c|UniProtKB=P9WM59	Uncharacterized protein Rv1109c;Rv1109c;;orthologs
1127	MYCTU|Gene_OrderedLocusName=Rv0084|UniProtKB=Q10881	Possible formate hydrogenlyase HycD (FHL);hycD;PTN000893192;orthologs
1128	MYCTU|Gene_OrderedLocusName=Rv3669|UniProtKB=O69637	Probable conserved transmembrane protein;Rv3669;;orthologs
1129	MYCTU|Gene_OrderedLocusName=Rv2724c|UniProtKB=O33229	Probable acyl-CoA dehydrogenase FadE20;fadE20;PTN002461965;orthologs	fatty acid beta-oxidation(GO:0006635)	fatty acid beta-oxidation using acyl-CoA dehydrogenase(GO:0033539)
1130	MYCTU|Gene_OrderedLocusName=Rv1324|UniProtKB=P9WG61	Uncharacterized protein Rv1324;Rv1324;PTN002461931;orthologs	cellular homeostasis(GO:0019725);regulation of cellular process(GO:0050794)	cell redox homeostasis(GO:0045454)
1131	MYCTU|Gene_OrderedLocusName=Rv0417|UniProtKB=P9WG73	Thiazole synthase;thiG;PTN002437530;orthologs		thiamine biosynthetic process(GO:0009228);thiamine diphosphate biosynthetic process(GO:0009229)
1132	MYCTU|Gene_OrderedLocusName=Rv1167c|UniProtKB=O50423	Probable transcriptional regulatory protein;Rv1167c;PTN004738810;orthologs	transcription, DNA-templated(GO:0006351);regulation of transcription, DNA-templated(GO:0006355)	regulation of DNA-templated transcription(GO:0006355)
1133	MYCTU|Gene_OrderedLocusName=Rv1447c|UniProtKB=P9WN73	Glucose-6-phosphate 1-dehydrogenase 2;zwf2;PTN002361871;orthologs	generation of precursor metabolites and energy(GO:0006091);glucose 6-phosphate metabolic process(GO:0051156);NADP metabolic process(GO:0006739);glucose metabolic process(GO:0006006)	carbohydrate metabolic process(GO:0005975);glucose metabolic process(GO:0006006);pentose-phosphate shunt(GO:0006098);pentose-phosphate shunt, oxidative branch(GO:0009051)
1134	MYCTU|Gene_OrderedLocusName=Rv2206|UniProtKB=P9WLI5	Uncharacterized protein Rv2206;Rv2206;;orthologs		evasion of host immune response(GO:0042783)
1135	MYCTU|Gene_OrderedLocusName=Rv0217c|UniProtKB=P96399	Possible esterase LipW;lipW;PTN002346301;orthologs
1136	MYCTU|Gene_OrderedLocusName=Rv1855c|UniProtKB=P95159	Possible oxidoreductase;Rv1855c;PTN002450469;orthologs	organic substance catabolic process(GO:1901575)	alkanesulfonate catabolic process(GO:0046306)
1137	MYCTU|Gene_OrderedLocusName=Rv2827c|UniProtKB=P71625	AbiEi_1 domain-containing protein;Rv2827c;;orthologs
1138	MYCTU|Gene_OrderedLocusName=Rv1282c|UniProtKB=P9WFZ9	Putative peptide transport permease protein Rv1282c;Rv1282c;PTN002458883;orthologs		protein transport(GO:0015031);peptide transport(GO:0015833);transmembrane transport(GO:0055085)
1139	MYCTU|Gene_OrderedLocusName=Rv3064c|UniProtKB=I6XG31	Probable conserved integral membrane protein;Rv3064c;PTN002433996;orthologs
1140	MYCTU|Gene_OrderedLocusName=Rv0838|UniProtKB=O53850	D-alanyl-D-alanine dipeptidase;lpqR;PTN001879176;orthologs		proteolysis(GO:0006508);cell wall organization(GO:0071555)
1141	MYCTU|Gene_OrderedLocusName=Rv1892|UniProtKB=O07740	Probable membrane protein;Rv1892;;orthologs
1142	MYCTU|Gene_OrderedLocusName=Rv0551c|UniProtKB=O06417	Medium/long-chain-fatty-acid--CoA ligase FadD8;fadD8;PTN001186558;orthologs		long-chain fatty acid metabolic process(GO:0001676);lipid metabolic process(GO:0006629);fatty acid metabolic process(GO:0006631)
1143	MYCTU|Gene_OrderedLocusName=Rv0136|UniProtKB=P9WPM3	Putative cytochrome P450 138;cyp138;PTN002386705;orthologs	sterol metabolic process(GO:0016125)
1144	MYCTU|Gene_OrderedLocusName=Rv1104|UniProtKB=O53452	Possible para-nitrobenzyl esterase;Rv1104;PTN001695483;orthologs
1145	MYCTU|Gene_OrderedLocusName=Rv1715|UniProtKB=L7N688	Probable 3-hydroxybutyryl-CoA dehydrogenase FadB3 (Beta-hydroxybutyryl-CoA dehydrogenase) (BHBD);fadB3;PTN002455234;orthologs		fatty acid metabolic process(GO:0006631);fatty acid beta-oxidation(GO:0006635)
1146	MYCTU|Gene_OrderedLocusName=Rv0833|UniProtKB=Q79FV7	PE-PGRS family protein PE_PGRS13;PE_PGRS13;;orthologs
1147	MYCTU|Gene_OrderedLocusName=Rv1462|UniProtKB=P9WFP5	UPF0051 protein Rv1462;Rv1462;PTN002461578;orthologs		iron-sulfur cluster assembly(GO:0016226);response to host immune response(GO:0052572)
1148	MYCTU|Gene_OrderedLocusName=Rv0701|UniProtKB=P9WH87	50S ribosomal protein L3;rplC;PTN002257714;orthologs		translation(GO:0006412)
1149	MYCTU|Gene_OrderedLocusName=Rv0278c|UniProtKB=P9WIG3	Uncharacterized PE-PGRS family protein PE_PGRS3;PE_PGRS3;;orthologs
1150	MYCTU|Gene_OrderedLocusName=Rv3427c|UniProtKB=Q50701	Putative ATP-binding protein Rv3427c in insertion sequence;Rv3427c;PTN001247368;orthologs	DNA replication(GO:0006260);DNA biosynthetic process(GO:0071897)	DNA replication(GO:0006260);DNA strand elongation involved in DNA replication(GO:0006271)
1151	MYCTU|Gene_OrderedLocusName=Rv0598c|UniProtKB=P9WF83	Ribonuclease VapC27;vapC27;;orthologs		nucleic acid phosphodiester bond hydrolysis(GO:0090305);RNA phosphodiester bond hydrolysis(GO:0090501)
1152	MYCTU|Gene_OrderedLocusName=Rv3553|UniProtKB=P71847	(3aS,4S,5R,7aS)-5-hydroxy-7a-methyl-1-oxo-octahydro-1H-indene-4-carboxyl-CoA dehydrogenase;ipdC;PTN001284531;orthologs		lipid metabolic process(GO:0006629);cholesterol catabolic process(GO:0006707);steroid metabolic process(GO:0008202);cholesterol metabolic process(GO:0008203)
1153	MYCTU|Gene_OrderedLocusName=Rv2468A|UniProtKB=I6YDH3	Conserved protein;Rv2468A;;orthologs
1154	MYCTU|Gene_OrderedLocusName=Rv1624c|UniProtKB=O06141	Probable conserved membrane protein;Rv1624c;PTN002169181;orthologs
1155	MYCTU|Gene_OrderedLocusName=Rv2189c|UniProtKB=O53523	Uncharacterized protein;Rv2189c;;orthologs
1156	MYCTU|Gene_OrderedLocusName=Rv0468|UniProtKB=P9WNP7	3-hydroxybutyryl-CoA dehydrogenase;fadB2;PTN002455241;orthologs		lipid metabolic process(GO:0006629);fatty acid metabolic process(GO:0006631);fatty acid beta-oxidation(GO:0006635);butyrate metabolic process(GO:0019605);fatty acid elongation(GO:0030497);response to host immune response(GO:0052572)
1157	MYCTU|Gene_OrderedLocusName=Rv1697|UniProtKB=O33198	TPPK_C domain-containing protein;Rv1697;;orthologs		thiamine diphosphate biosynthetic process(GO:0009229);phosphorylation(GO:0016310)
1158	MYCTU|Gene_OrderedLocusName=Rv2314c|UniProtKB=P71898	Conserved protein;Rv2314c;PTN002462759;orthologs		proteolysis(GO:0006508)
1159	MYCTU|Gene_OrderedLocusName=Rv0437c|UniProtKB=P9WHQ5	Phosphatidylserine decarboxylase proenzyme;psd;PTN002441692;orthologs		lipid metabolic process(GO:0006629);phosphatidylethanolamine biosynthetic process(GO:0006646);phospholipid biosynthetic process(GO:0008654)
1160	MYCTU|Gene_OrderedLocusName=Rv1815|UniProtKB=P9WLR9	Uncharacterized protein Rv1815;Rv1815;;orthologs
1161	MYCTU|Gene_OrderedLocusName=LH57_19015|UniProtKB=O06349	Uncharacterized membrane protein Rv3486;Rv3486;PTN002433997;orthologs
1162	MYCTU|Gene_OrderedLocusName=Rv1736c|UniProtKB=P9WJQ1	Nitrate reductase-like protein NarX;narX;PTN002454662;orthologs	anaerobic respiration(GO:0009061)	response to hypoxia(GO:0001666);anaerobic respiration(GO:0009061);nitrate assimilation(GO:0042128);chaperone-mediated protein complex assembly(GO:0051131)
1163	MYCTU|Gene_OrderedLocusName=Rv0976c|UniProtKB=O86320	Uncharacterized protein;Rv0976c;PTN001282915;orthologs
1164	MYCTU|Gene_OrderedLocusName=Rv3831|UniProtKB=P96247	Uncharacterized protein;Rv3831;;orthologs
1165	MYCTU|Gene_OrderedLocusName=Rv2559c|UniProtKB=P9WQN1	Uncharacterized AAA domain-containing protein Rv2559c;Rv2559c;PTN002301115;orthologs	DNA repair(GO:0006281);regulation of DNA repair(GO:0006282);DNA-dependent DNA replication(GO:0006261);DNA biosynthetic process(GO:0071897)	DNA replication(GO:0006260);DNA-templated DNA replication(GO:0006261);regulation of DNA repair(GO:0006282);DNA duplex unwinding(GO:0032508);regulation of catalytic activity(GO:0050790)
1166	MYCTU|Gene_OrderedLocusName=Rv2428|UniProtKB=P9WQB7	Alkyl hydroperoxide reductase C;ahpC;PTN002242131;orthologs	cellular homeostasis(GO:0019725);response to oxidative stress(GO:0006979);regulation of cellular process(GO:0050794);cellular response to stress(GO:0033554);cellular catabolic process(GO:0044248)	response to oxidative stress(GO:0006979);cellular response to stress(GO:0033554);hydrogen peroxide catabolic process(GO:0042744);cell redox homeostasis(GO:0045454);response to nitrosative stress(GO:0051409);cellular oxidant detoxification(GO:0098869)
1167	MYCTU|Gene_OrderedLocusName=Rv3634c|UniProtKB=P9WN67	UDP-glucose 4-epimerase;galE1;PTN002456664;orthologs		carbohydrate metabolic process(GO:0005975);galactose metabolic process(GO:0006012)
1168	MYCTU|Gene_OrderedLocusName=LH57_10430|UniProtKB=O07718	Putative isocitrate lyase subunit A;aceAa;PTN002330180;orthologs		glyoxylate cycle(GO:0006097);isocitrate metabolic process(GO:0006102);carboxylic acid metabolic process(GO:0019752)
1169	MYCTU|Gene_OrderedLocusName=Rv2077c|UniProtKB=P9WLL1	Uncharacterized protein Rv2077c;Rv2077c;;orthologs
1170	MYCTU|Gene_OrderedLocusName=Rv3032A|UniProtKB=I6X630	Conserved protein;Rv3032A;;orthologs
1171	MYCTU|Gene_OrderedLocusName=Rv0222|UniProtKB=P96404	Probable enoyl-CoA hydratase EchA1 (Enoyl hydrase) (Unsaturated acyl-CoA hydratase) (Crotonase);echA1;PTN002278431;orthologs	fatty acid beta-oxidation(GO:0006635)
1172	MYCTU|Gene_OrderedLocusName=Rv1989c|UniProtKB=P9WLP9	NAD(+) phosphorylase MbcT;mbcT;;orthologs
1173	MYCTU|Gene_OrderedLocusName=Rv0045c|UniProtKB=I6XU97	Esterase Rv0045c;Rv0045c;PTN002458094;orthologs
1174	MYCTU|Gene_OrderedLocusName=Rv0799c|UniProtKB=I6Y4U9	Conserved protein;Rv0799c;PTN001253914;orthologs		cellular oxidant detoxification(GO:0098869)
1175	MYCTU|Gene_OrderedLocusName=Rv2922.1c|UniProtKB=P9WQC9	Acylphosphatase;acyP;PTN002224843;orthologs
1176	MYCTU|Gene_OrderedLocusName=Rv0065|UniProtKB=P9WFC1	Ribonuclease VapC1;vapC1;PTN002441936;orthologs		nucleic acid phosphodiester bond hydrolysis(GO:0090305);RNA phosphodiester bond hydrolysis(GO:0090501)
1177	MYCTU|Gene_OrderedLocusName=Rv2726c|UniProtKB=P9WP19	Diaminopimelate epimerase;dapF;PTN002420844;orthologs	lysine biosynthetic process(GO:0009085)	cellular amino acid biosynthetic process(GO:0008652);lysine biosynthetic process(GO:0009085);lysine biosynthetic process via diaminopimelate(GO:0009089)
1178	MYCTU|Gene_OrderedLocusName=Rv2062c|UniProtKB=O53498	Cobalamin biosynthesis protein CobN;cobN;PTN001258370;orthologs		biosynthetic process(GO:0009058);cobalamin biosynthetic process(GO:0009236)
1179	MYCTU|Gene_OrderedLocusName=Rv3333c|UniProtKB=O53383	Hypothetical proline rich protein;Rv3333c;;orthologs
1180	MYCTU|Gene_OrderedLocusName=Rv2905|UniProtKB=P9WK67	Putative lipoprotein LppW;lppW;;orthologs
1181	MYCTU|Gene_OrderedLocusName=Rv0942|UniProtKB=P9WKN9	Uncharacterized protein Rv0942;Rv0942;;orthologs
1182	MYCTU|Gene_OrderedLocusName=Rv2239c|UniProtKB=P9WLG9	Uncharacterized protein Rv2239c;Rv2239c;;orthologs
1183	MYCTU|Gene_OrderedLocusName=Rv3653|UniProtKB=Q6MWV0	PE-PGRS family protein PE_PGRS61;PE_PGRS61;;orthologs
1184	MYCTU|Gene_OrderedLocusName=Rv1575|UniProtKB=L0T9U5	Probable PhiRv1 phage protein;Rv1575;;orthologs
1185	MYCTU|Gene_OrderedLocusName=Rv2570|UniProtKB=P9WL91	Uncharacterized protein Rv2570;Rv2570;;orthologs
1186	MYCTU|Gene_OrderedLocusName=Rv0126|UniProtKB=P9WQ19	Trehalose synthase/amylase TreS;treS;PTN002457171;orthologs		maltose metabolic process(GO:0000023);polysaccharide catabolic process(GO:0000272);maturation of LSU-rRNA from tricistronic rRNA transcript (SSU-rRNA, 5.8S rRNA, LSU-rRNA)(GO:0000463);carbohydrate metabolic process(GO:0005975);glycogen metabolic process(GO:0005977);glycogen biosynthetic process(GO:0005978);trehalose metabolic process(GO:0005991);trehalose biosynthetic process(GO:0005992);metaboli…
1187	MYCTU|Gene_OrderedLocusName=Rv3425|UniProtKB=Q50703	PPE family protein PPE57;PPE57;;orthologs		response to host immune response(GO:0052572)
1188	MYCTU|Gene_OrderedLocusName=Rv2713|UniProtKB=P9WHH5	Probable soluble pyridine nucleotide transhydrogenase;sthA;PTN002340760;orthologs		NADP metabolic process(GO:0006739);cell redox homeostasis(GO:0045454);proton transmembrane transport(GO:1902600)
1189	MYCTU|Gene_OrderedLocusName=Rv3401|UniProtKB=P9WN13	Uncharacterized glycosyl hydrolase Rv3401;Rv3401;PTN002252885;orthologs		carbohydrate metabolic process(GO:0005975);metabolic process(GO:0008152)
1190	MYCTU|Gene_OrderedLocusName=Rv2550c|UniProtKB=P9WJ45	Antitoxin VapB20;vapB20;;orthologs		regulation of DNA-templated transcription(GO:0006355);detoxification(GO:0098754)
1191	MYCTU|Gene_OrderedLocusName=Rv2534c|UniProtKB=P9WNM3	Elongation factor P;efp;PTN002409103;orthologs		translation(GO:0006412);translational elongation(GO:0006414);peptide biosynthetic process(GO:0043043)
1192	MYCTU|Gene_OrderedLocusName=Rv2733c|UniProtKB=P9WK05	tRNA-2-methylthio-N(6)-dimethylallyladenosine synthase;miaB;PTN002453192;orthologs	tRNA modification(GO:0006400)	tRNA modification(GO:0006400);tRNA processing(GO:0008033);tRNA methylthiolation(GO:0035600)
1193	MYCTU|Gene_OrderedLocusName=Rv1022|UniProtKB=P96378	Probable conserved lipoprotein LpqU;lpqU;PTN004739755;orthologs	macromolecule catabolic process(GO:0009057);peptidoglycan metabolic process(GO:0000270);carbohydrate derivative catabolic process(GO:1901136);organonitrogen compound catabolic process(GO:1901565)	peptidoglycan catabolic process(GO:0009253)
1194	MYCTU|Gene_OrderedLocusName=Rv1919c|UniProtKB=O53961	Conserved protein;Rv1919c;;orthologs
1195	MYCTU|Gene_OrderedLocusName=Rv0436c|UniProtKB=P9WPG1	CDP-diacylglycerol--serine O-phosphatidyltransferase;pssA;PTN008352330;orthologs		lipid metabolic process(GO:0006629);phospholipid biosynthetic process(GO:0008654)
1196	MYCTU|Gene_OrderedLocusName=Rv0373c|UniProtKB=O53708	Probable carbon monoxyde dehydrogenase (Large chain);Rv0373c;PTN000935814;orthologs
1197	MYCTU|Gene_OrderedLocusName=Rv3867|UniProtKB=O69732	ESX-1 secretion-associated protein EspH;espH;;orthologs		response to antibiotic(GO:0046677);suppression by symbiont of host immune response(GO:0052562)
1198	MYCTU|Gene_OrderedLocusName=Rv3870|UniProtKB=P9WNB3	ESX-1 secretion system protein EccCa1;eccCa1;PTN002332803;orthologs		evasion of host immune response(GO:0042783);protein secretion by the type VII secretion system(GO:0044315);biological process involved in interaction with host(GO:0051701)
1199	MYCTU|Gene_OrderedLocusName=Rv0197|UniProtKB=L0T2Z1	Possible oxidoreductase;Rv0197;PTN000906968;orthologs
1200	MYCTU|Gene_OrderedLocusName=Rv1702c|UniProtKB=P9WLT3	Uncharacterized protein Rv1702cMb1728c;Rv1702c;;orthologs
1201	MYCTU|Gene_OrderedLocusName=Rv1704c|UniProtKB=O33203	Probable D-serine/alanine/glycine transporter protein CycA;cycA;PTN000927062;orthologs		amino acid transport(GO:0006865);transmembrane transport(GO:0055085)
1202	MYCTU|Gene_OrderedLocusName=Rv3171c|UniProtKB=O53321	Possible non-heme haloperoxidase Hpx;hpx;PTN002451262;orthologs		cellular oxidant detoxification(GO:0098869)
1203	MYCTU|Gene_OrderedLocusName=Rv0806c|UniProtKB=P9WGD1	Exopolysaccharide phosphotransferase CpsY;cpsY;PTN002372800;orthologs		polysaccharide biosynthetic process(GO:0000271)
1204	MYCTU|Gene_OrderedLocusName=LH57_16935|UniProtKB=O05779	Cell division ATP-binding protein FtsE;ftsE;PTN002383641;orthologs	transmembrane transport(GO:0055085)	cell cycle(GO:0007049);cell division(GO:0051301);transmembrane transport(GO:0055085)
1205	MYCTU|Gene_OrderedLocusName=Rv2487c|UniProtKB=I6XEF1	PE-PGRS family protein PE_PGRS42;PE_PGRS42;;orthologs
1206	MYCTU|Gene_OrderedLocusName=Rv0786c|UniProtKB=P71839	Conserved protein;Rv0786c;;orthologs
1207	MYCTU|Gene_OrderedLocusName=Rv0964c|UniProtKB=P9WKM5	Uncharacterized protein Rv0964c;Rv0964c;;orthologs
1208	MYCTU|Gene_OrderedLocusName=Rv2592c|UniProtKB=P9WGW1	Holliday junction ATP-dependent DNA helicase RuvB;ruvB;PTN002450495;orthologs		DNA repair(GO:0006281);DNA recombination(GO:0006310);cellular response to DNA damage stimulus(GO:0006974);SOS response(GO:0009432);DNA duplex unwinding(GO:0032508)
1209	MYCTU|Gene_OrderedLocusName=Rv2497c|UniProtKB=P9WIS3	3-methyl-2-oxobutanoate dehydrogenase subunit alpha;bkdA;PTN002264043;orthologs		acetyl-CoA biosynthetic process from pyruvate(GO:0006086)
1210	MYCTU|Gene_OrderedLocusName=Rv1300|UniProtKB=P9WHV3	Release factor glutamine methyltransferase;prmC;PTN002315517;orthologs		protein methylation(GO:0006479);peptidyl-glutamine methylation(GO:0018364);methylation(GO:0032259);macromolecule modification(GO:0043412)
1211	MYCTU|Gene_OrderedLocusName=Rv3556c|UniProtKB=I6XHJ3	Steroid 3-ketoacyl-CoA thiolase FadA6;fadA6;PTN001052864;orthologs		lipid metabolic process(GO:0006629);cholesterol catabolic process(GO:0006707);steroid metabolic process(GO:0008202);cholesterol metabolic process(GO:0008203)
1212	MYCTU|Gene_OrderedLocusName=Rv2320c|UniProtKB=P71892	Probable cationic amino acid transport integral membrane protein RocE;rocE;PTN001718839;orthologs	amino acid transport(GO:0006865)	amino acid transmembrane transport(GO:0003333);amino acid transport(GO:0006865);transmembrane transport(GO:0055085)
1213	MYCTU|Gene_OrderedLocusName=Rv1904|UniProtKB=O07728	Anti-sigma factor antagonist;Rv1904;PTN002127047;orthologs		regulation of DNA-templated transcription(GO:0006355);positive regulation of DNA-templated transcription(GO:0045893)
1214	MYCTU|Gene_OrderedLocusName=Rv1706A|UniProtKB=Q79FL4	Uncharacterized protein;Rv1706A;;orthologs
1215	MYCTU|Gene_OrderedLocusName=Rv3688c|UniProtKB=I6X831	Conserved protein;Rv3688c;PTN001998463;orthologs
1216	MYCTU|Gene_OrderedLocusName=Rv0332|UniProtKB=O07256	Conserved protein;Rv0332;PTN002221729;orthologs
1217	MYCTU|Gene_OrderedLocusName=Rv0302|UniProtKB=O07229	Probable transcriptional regulatory protein (Probably TetR/AcrR-family);Rv0302;PTN004738580;orthologs	transcription, DNA-templated(GO:0006351);regulation of transcription, DNA-templated(GO:0006355)	regulation of DNA-templated transcription(GO:0006355)
1218	MYCTU|Gene_OrderedLocusName=Rv1952|UniProtKB=P95262	Putative antitoxin VapB14;vapB14;;orthologs		regulation of DNA-templated transcription(GO:0006355)
1219	MYCTU|Gene_OrderedLocusName=Rv1153c|UniProtKB=O06551	Probable O-methyltransferase Omt;omt;PTN001414280;orthologs		methylation(GO:0032259)
1220	MYCTU|Gene_OrderedLocusName=Rv1873|UniProtKB=O07756	Uncharacterized protein;Rv1873;;orthologs
1221	MYCTU|Gene_OrderedLocusName=Rv2729c|UniProtKB=O33234	Probable conserved integral membrane alanine valine and leucine rich protein;Rv2729c;PTN002447489;orthologs
1222	MYCTU|Gene_OrderedLocusName=Rv0355c|UniProtKB=I6Y7L4	PPE family protein PPE8;PPE8;PTN001915256;orthologs		response to host immune response(GO:0052572)
1223	MYCTU|Gene_OrderedLocusName=Rv0763c|UniProtKB=P71820	Possible ferredoxin;Rv0763c;PTN002199723;orthologs
1224	MYCTU|Gene_OrderedLocusName=Rv1441c|UniProtKB=Q79FP3	PE-PGRS family protein PE_PGRS26;PE_PGRS26;;orthologs
1225	MYCTU|Gene_OrderedLocusName=Rv0268c|UniProtKB=P95225	Putative antitoxin Rv0268c;Rv0268c;PTN002435290;orthologs
1226	MYCTU|Gene_OrderedLocusName=Rv3087|UniProtKB=P9WKB1	Putative diacyglycerol O-acyltransferase Rv3087;Rv3087;PTN002420288;orthologs	triglyceride biosynthetic process(GO:0019432)	response to hypoxia(GO:0001666);glycerol metabolic process(GO:0006071);lipid metabolic process(GO:0006629);response to acidic pH(GO:0010447);triglyceride biosynthetic process(GO:0019432);glycerolipid biosynthetic process(GO:0045017);biological process involved in interaction with host(GO:0051701);suppression by symbiont of host immune response(GO:0052562);response to nitric oxide(GO:0071731)
1227	MYCTU|Gene_OrderedLocusName=Rv3276c|UniProtKB=P9WHL9	N5-carboxyaminoimidazole ribonucleotide synthase;purK;PTN002266849;orthologs		purine nucleotide biosynthetic process(GO:0006164);'de novo' IMP biosynthetic process(GO:0006189)
1228	MYCTU|Gene_OrderedLocusName=Rv1054|UniProtKB=O53402	Probable integrase;Rv1054;;orthologs
1229	MYCTU|Gene_OrderedLocusName=Rv2035|UniProtKB=O53479	Uncharacterized protein;Rv2035;;orthologs
1230	MYCTU|Gene_OrderedLocusName=Rv3072c|UniProtKB=P95086	Bac_luciferase domain-containing protein;Rv3072c;;orthologs
1231	MYCTU|Gene_OrderedLocusName=Rv1925|UniProtKB=I6Y7V6	Probable acyl-CoA ligase FadD31 (Acyl-CoA synthetase) (Acyl-CoA synthase);fadD31;PTN001101568;orthologs		fatty acid biosynthetic process(GO:0006633);lipid biosynthetic process(GO:0008610)
1232	MYCTU|Gene_OrderedLocusName=Rv0459|UniProtKB=O53744	Uncharacterized protein;Rv0459;;orthologs
1233	MYCTU|Gene_OrderedLocusName=Rv0555|UniProtKB=P9WK11	2-succinyl-5-enolpyruvyl-6-hydroxy-3-cyclohexene-1-carboxylate synthase;menD;PTN002451824;orthologs		menaquinone biosynthetic process(GO:0009234)
1234	MYCTU|Gene_OrderedLocusName=Rv2611c|UniProtKB=P9WMB5	Phosphatidylinositol mannoside acyltransferase;Rv2611c;PTN002412968;orthologs		lipid metabolic process(GO:0006629);phospholipid biosynthetic process(GO:0008654);glycolipid biosynthetic process(GO:0009247);phosphatidylinositol metabolic process(GO:0046488)
1235	MYCTU|Gene_OrderedLocusName=Rv3508|UniProtKB=O53553	Uncharacterized PE-PGRS family protein PE_PGRS54;PE_PGRS54;;orthologs
1236	MYCTU|Gene_OrderedLocusName=Rv0238|UniProtKB=O53661	Possible transcriptional regulatory protein (Probably TetR-family);Rv0238;PTN004738615;orthologs	transcription, DNA-templated(GO:0006351);regulation of transcription, DNA-templated(GO:0006355)	regulation of DNA-templated transcription(GO:0006355)
1237	MYCTU|Gene_OrderedLocusName=Rv3517|UniProtKB=O53562	Uncharacterized protein;Rv3517;;orthologs
1238	MYCTU|Gene_OrderedLocusName=Rv1257c|UniProtKB=Q11061	Probable oxidoreductase;Rv1257c;PTN000922850;orthologs
1239	MYCTU|Gene_OrderedLocusName=Rv2327|UniProtKB=P71885	Conserved protein;Rv2327;PTN002446767;orthologs		regulation of DNA-templated transcription(GO:0006355)
1240	MYCTU|Gene_OrderedLocusName=Rv2682c|UniProtKB=P9WNS3	1-deoxy-D-xylulose-5-phosphate synthase;dxs;PTN002457871;orthologs		isoprenoid biosynthetic process(GO:0008299);thiamine biosynthetic process(GO:0009228);positive regulation of gene expression(GO:0010628);terpenoid biosynthetic process(GO:0016114);isopentenyl diphosphate biosynthetic process, methylerythritol 4-phosphate pathway(GO:0019288);1-deoxy-D-xylulose 5-phosphate biosynthetic process(GO:0052865)
1241	MYCTU|Gene_OrderedLocusName=Rv0308|UniProtKB=O07235	Probable conserved integral membrane protein;Rv0308;PTN002308850;orthologs
1242	MYCTU|Gene_OrderedLocusName=Rv1942c|UniProtKB=P95272	Probable endoribonuclease MazF5;mazF5;PTN002144746;orthologs	rRNA metabolic process(GO:0016072);gene expression(GO:0010467);mRNA catabolic process(GO:0006402)	mRNA catabolic process(GO:0006402);rRNA catabolic process(GO:0016075);negative regulation of growth(GO:0045926);nucleic acid phosphodiester bond hydrolysis(GO:0090305);RNA phosphodiester bond hydrolysis, endonucleolytic(GO:0090502)
1243	MYCTU|Gene_OrderedLocusName=Rv3278c|UniProtKB=P96883	Probable conserved transmembrane protein;Rv3278c;PTN002445332;orthologs
1244	MYCTU|Gene_OrderedLocusName=Rv1246c|UniProtKB=O50461	Toxin RelE;relE;PTN002180602;orthologs		RNA catabolic process(GO:0006401);negative regulation of growth(GO:0045926);nucleic acid phosphodiester bond hydrolysis(GO:0090305)
1245	MYCTU|Gene_OrderedLocusName=Rv2548A|UniProtKB=I6XEK2	Conserved protein;Rv2548A;;orthologs
1246	MYCTU|Gene_OrderedLocusName=Rv0299|UniProtKB=O07226	Toxin Rv0299;Rv0299;;orthologs		negative regulation of growth(GO:0045926)
1247	MYCTU|Gene_OrderedLocusName=Rv2883c|UniProtKB=P9WHK5	Uridylate kinase;pyrH;PTN002450369;orthologs	ribonucleoside diphosphate metabolic process(GO:0009185);ribonucleotide biosynthetic process(GO:0009260);pyrimidine nucleotide biosynthetic process(GO:0006221)	pyrimidine nucleotide biosynthetic process(GO:0006221);UDP biosynthetic process(GO:0006225);phosphorylation(GO:0016310);'de novo' CTP biosynthetic process(GO:0044210);nucleoside monophosphate phosphorylation(GO:0046940)
1248	MYCTU|Gene_OrderedLocusName=Rv2317|UniProtKB=L7N652	Probable sugar-transport integral membrane protein ABC transporter UspB;uspB;PTN002464649;orthologs		transmembrane transport(GO:0055085)
1249	MYCTU|Gene_OrderedLocusName=Rv2619c|UniProtKB=O06194	Conserved protein;Rv2619c;PTN002207365;orthologs
1250	MYCTU|Gene_OrderedLocusName=Rv2016|UniProtKB=O53462	Uncharacterized protein;Rv2016;;orthologs
1251	MYCTU|Gene_OrderedLocusName=Rv3308|UniProtKB=O53360	Probable phosphomannomutase PmmB (Phosphomannose mutase);pmmB;PTN001096966;orthologs	small molecule biosynthetic process(GO:0044283);nucleobase-containing compound biosynthetic process(GO:0034654);purine ribonucleoside metabolic process(GO:0046128);carbohydrate derivative biosynthetic process(GO:1901137);purine-containing compound biosynthetic process(GO:0072522)	carbohydrate metabolic process(GO:0005975);purine ribonucleoside salvage(GO:0006166);organic substance metabolic process(GO:0071704)
1252	MYCTU|Gene_OrderedLocusName=Rv2321c|UniProtKB=P71891	Ornithine--oxo-acid aminotransferase;rocD2;;orthologs		L-proline biosynthetic process(GO:0055129)
1253	MYCTU|Gene_OrderedLocusName=Rv0004|UniProtKB=P9WFL1	UPF0232 protein Rv0004;Rv0004;PTN002442964;orthologs
1254	MYCTU|Gene_OrderedLocusName=Rv0034|UniProtKB=P9WM93	Uncharacterized protein Rv0034;Rv0034;;orthologs
1255	MYCTU|Gene_OrderedLocusName=Rv0693|UniProtKB=P9WJ79	Mycofactocin maturase MftC;mftC;PTN002257698;orthologs
1256	MYCTU|Gene_OrderedLocusName=Rv3487c|UniProtKB=O06350	Carboxylesterase LipF;lipF;PTN001125656;orthologs		response to acidic pH(GO:0010447);biological process involved in interaction with host(GO:0051701);response to host immune response(GO:0052572)
1257	MYCTU|Gene_OrderedLocusName=Rv1920|UniProtKB=O53962	Probable membrane protein;Rv1920;;orthologs
1258	MYCTU|Gene_OrderedLocusName=Rv1134|UniProtKB=O06534	Uncharacterized protein;Rv1134;;orthologs
1259	MYCTU|Gene_OrderedLocusName=Rv0304c|UniProtKB=Q6MX49	PPE family protein PPE5;PPE5;PTN002360515;orthologs		response to host immune response(GO:0052572)
1260	MYCTU|Gene_OrderedLocusName=Rv3443c|UniProtKB=P9WHE1	50S ribosomal protein L13;rplM;PTN002264951;orthologs	negative regulation of translation(GO:0017148);translational elongation(GO:0006414)	translation(GO:0006412);negative regulation of translation(GO:0017148)
1261	MYCTU|Gene_OrderedLocusName=Rv0432|UniProtKB=P9WGE9	Superoxide dismutase [Cu-Zn];sodC;PTN002224320;orthologs	cellular response to oxidative stress(GO:0034599);cellular response to oxygen-containing compound(GO:1901701);cellular metabolic process(GO:0044237);response to toxic substance(GO:0009636)	superoxide metabolic process(GO:0006801);response to oxidative stress(GO:0006979);removal of superoxide radicals(GO:0019430);response to hydroperoxide(GO:0033194);cell redox homeostasis(GO:0045454);symbiont defense to host-produced nitric oxide(GO:0052163);symbiont defense to host-produced reactive oxygen species(GO:0052164);response to host(GO:0075136)
1262	MYCTU|Gene_OrderedLocusName=Rv2899c|UniProtKB=P9WNF1	Sulfur carrier protein FdhD;fdhD;PTN002412883;orthologs		Mo-molybdopterin cofactor biosynthetic process(GO:0006777)
1263	MYCTU|Gene_OrderedLocusName=Rv1604|UniProtKB=O53907	Probable inositol 1-monophosphatase ImpA;impA;PTN001073829;orthologs	small molecule catabolic process(GO:0044282);cellular carbohydrate metabolic process(GO:0044262);signal transduction(GO:0007165);alcohol metabolic process(GO:0006066);organophosphate catabolic process(GO:0046434);dephosphorylation(GO:0016311)	inositol metabolic process(GO:0006020);inositol biosynthetic process(GO:0006021);signal transduction(GO:0007165);phosphatidylinositol phosphate biosynthetic process(GO:0046854);inositol phosphate dephosphorylation(GO:0046855)
1264	MYCTU|Gene_OrderedLocusName=Rv1005c|UniProtKB=O05591	Probable para-aminobenzoate synthase component I PABD;pabB;PTN002599791;orthologs	alpha-amino acid biosynthetic process(GO:1901607);aromatic amino acid family metabolic process(GO:0009072);cellular nitrogen compound biosynthetic process(GO:0044271);heterocycle biosynthetic process(GO:0018130);organic cyclic compound biosynthetic process(GO:1901362);aromatic compound biosynthetic process(GO:0019438);cellular biogenic amine metabolic process(GO:0006576)	para-aminobenzoic acid biosynthetic process(GO:0008153);biosynthetic process(GO:0009058);folic acid-containing compound biosynthetic process(GO:0009396);cellular biosynthetic process(GO:0044249)
1265	MYCTU|Gene_OrderedLocusName=Rv2545|UniProtKB=P9WJ47	Putative antitoxin VapB18;vapB18;;orthologs
1266	MYCTU|Gene_OrderedLocusName=Rv0466|UniProtKB=O53751	Conserved protein;Rv0466;PTN002422178;orthologs		fatty acid biosynthetic process(GO:0006633)
1267	MYCTU|Gene_OrderedLocusName=Rv0908|UniProtKB=P9WPT1	Calcium-transporting ATPase CtpE;ctpE;PTN002378721;orthologs		ion transport(GO:0006811);calcium ion transport(GO:0006816);ion transmembrane transport(GO:0034220);calcium ion transmembrane transport(GO:0070588);cation transmembrane transport(GO:0098655)
1268	MYCTU|Gene_OrderedLocusName=Rv1139c|UniProtKB=O06539	Conserved hypothetical membrane protein;Rv1139c;PTN001763073;orthologs		C-terminal protein methylation(GO:0006481)
1269	MYCTU|Gene_OrderedLocusName=Rv1897c|UniProtKB=P9WNS9	D-aminoacyl-tRNA deacylase;dtd;PTN002235376;orthologs	tRNA metabolic process(GO:0006399)	tRNA metabolic process(GO:0006399);D-amino acid catabolic process(GO:0019478);aminoacyl-tRNA metabolism involved in translational fidelity(GO:0106074)
1270	MYCTU|Gene_OrderedLocusName=Rv1163|UniProtKB=O06561	Probable respiratory nitrate reductase (Delta chain) NarJ;narJ;PTN001255184;orthologs	nitrogen compound metabolic process(GO:0006807);chaperone-mediated protein complex assembly(GO:0051131);oxoacid metabolic process(GO:0043436)	nitrate assimilation(GO:0042128);chaperone-mediated protein complex assembly(GO:0051131)
1271	MYCTU|Gene_OrderedLocusName=Rv1878|UniProtKB=O07752	Probable glutamine synthetase GlnA3 (Glutamine synthase) (GS-I);glnA3;PTN001073709;orthologs		glutamine biosynthetic process(GO:0006542);nitrogen compound metabolic process(GO:0006807);protein homooligomerization(GO:0051260)
1272	MYCTU|Gene_OrderedLocusName=Rv1603|UniProtKB=P9WMM5	Phosphoribosyl isomerase A;priA;PTN002454219;orthologs	alpha-amino acid biosynthetic process(GO:1901607);aromatic amino acid family metabolic process(GO:0009072);cellular nitrogen compound biosynthetic process(GO:0044271);heterocycle biosynthetic process(GO:0018130);organic cyclic compound biosynthetic process(GO:1901362);aromatic compound biosynthetic process(GO:0019438);cellular biogenic amine metabolic process(GO:0006576)	histidine biosynthetic process(GO:0000105);tryptophan biosynthetic process(GO:0000162);cellular amino acid biosynthetic process(GO:0008652);aromatic amino acid family biosynthetic process(GO:0009073);cellular biosynthetic process(GO:0044249);organic substance biosynthetic process(GO:1901576)
1273	MYCTU|Gene_OrderedLocusName=Rv0938|UniProtKB=P9WNV3	Multifunctional non-homologous end joining DNA repair protein LigD;ligD;PTN002448560;orthologs		DNA ligation(GO:0006266);DNA replication, synthesis of RNA primer(GO:0006269);DNA repair(GO:0006281);double-strand break repair(GO:0006302);double-strand break repair via nonhomologous end joining(GO:0006303);DNA recombination(GO:0006310);cellular response to DNA damage stimulus(GO:0006974);metabolic process(GO:0008152);DNA biosynthetic process(GO:0071897);nucleic acid phosphodiester bond hydroly…
1274	MYCTU|Gene_OrderedLocusName=Rv1102c|UniProtKB=P9WIH9	Endoribonuclease MazF3;mazF3;PTN002436439;orthologs	rRNA metabolic process(GO:0016072);gene expression(GO:0010467);mRNA catabolic process(GO:0006402)	mRNA catabolic process(GO:0006402);rRNA catabolic process(GO:0016075);negative regulation of translation(GO:0017148);modulation by symbiont of host process(GO:0044003);negative regulation of DNA-templated transcription(GO:0045892);negative regulation of growth(GO:0045926);positive regulation of growth(GO:0045927);nucleic acid phosphodiester bond hydrolysis(GO:0090305);RNA phosphodiester bond hydr…
1275	MYCTU|Gene_OrderedLocusName=Rv0273c|UniProtKB=O86342	Possible transcriptional regulatory protein;Rv0273c;PTN008109428;orthologs		regulation of DNA-templated transcription(GO:0006355)
1276	MYCTU|Gene_OrderedLocusName=Rv3109|UniProtKB=P9WJS3	GTP 3',8-cyclase 1;moaA1;PTN002344130;orthologs	heterocycle biosynthetic process(GO:0018130);organic cyclic compound biosynthetic process(GO:1901362);cellular protein modification process(GO:0006464);organonitrogen compound biosynthetic process(GO:1901566);organophosphate biosynthetic process(GO:0090407);phosphate-containing compound metabolic process(GO:0006796)	Mo-molybdopterin cofactor biosynthetic process(GO:0006777)
1277	MYCTU|Gene_OrderedLocusName=Rv0554|UniProtKB=P9WNH1	Putative non-heme bromoperoxidase BpoC;bpoC;PTN002465576;orthologs		cellular oxidant detoxification(GO:0098869)
1278	MYCTU|Gene_OrderedLocusName=Rv2631|UniProtKB=P9WGW5	RNA-splicing ligase RtcB;rtcB;PTN002255004;orthologs	tRNA splicing, via endonucleolytic cleavage and ligation(GO:0006388)	tRNA exon ligation utilizing 2',3' cyclic phosphate of 5'-exon as source of linkage phosphate(GO:0000971);RNA processing(GO:0006396);tRNA processing(GO:0008033)
1279	MYCTU|Gene_OrderedLocusName=Rv1248c|UniProtKB=P9WIS5	Multifunctional 2-oxoglutarate metabolism enzyme;kgd;PTN002351795;orthologs		tricarboxylic acid cycle(GO:0006099);2-oxoglutarate metabolic process(GO:0006103);succinate metabolic process(GO:0006105);metabolic process(GO:0008152)
1280	MYCTU|Gene_OrderedLocusName=Rv1550|UniProtKB=P9WQ53	Putative fatty-acid--CoA ligase fadD11;fadD11;PTN002379065;orthologs		lipid metabolic process(GO:0006629);fatty acid metabolic process(GO:0006631)
1281	MYCTU|Gene_OrderedLocusName=Rv1068c|UniProtKB=P9WIF9	Uncharacterized PE-PGRS family protein PE_PGRS20;PE_PGRS20;;orthologs
1282	MYCTU|Gene_OrderedLocusName=Rv2074|UniProtKB=P9WLL7	F420H(2)-dependent biliverdin reductase;Rv2074;PTN002440191;orthologs
1283	MYCTU|Gene_OrderedLocusName=Rv1834|UniProtKB=P9WLR1	Putative hydrolase LipZ;lipZ;PTN002455158;orthologs
1284	MYCTU|Gene_OrderedLocusName=Rv2828c|UniProtKB=I6X5G8	Uncharacterized protein;Rv2828c;;orthologs
1285	MYCTU|Gene_OrderedLocusName=Rv3581c|UniProtKB=P9WKG5	2-C-methyl-D-erythritol 2,4-cyclodiphosphate synthase;ispF;PTN002455821;orthologs		isoprenoid biosynthetic process(GO:0008299);terpenoid biosynthetic process(GO:0016114);isopentenyl diphosphate biosynthetic process, methylerythritol 4-phosphate pathway(GO:0019288);terpenoid biosynthetic process, mevalonate-independent(GO:0051483)
1286	MYCTU|Gene_OrderedLocusName=Rv0743c|UniProtKB=I6WZ83	Uncharacterized protein;Rv0743c;;orthologs
1287	MYCTU|Gene_OrderedLocusName=Rv0737|UniProtKB=I6Y8K3	Possible transcriptional regulatory protein;Rv0737;PTN002109454;orthologs	transcription, DNA-templated(GO:0006351);regulation of transcription, DNA-templated(GO:0006355);response to stress(GO:0006950)	regulation of DNA-templated transcription(GO:0006355);response to stress(GO:0006950)
1288	MYCTU|Gene_OrderedLocusName=Rv0664|UniProtKB=O06775	Putative antitoxin VapB8;vapB8;;orthologs
1289	MYCTU|Gene_OrderedLocusName=Rv2467|UniProtKB=L7N655	Alanine aminopeptidase;pepN;PTN000898838;orthologs	peptide metabolic process(GO:0006518);organonitrogen compound catabolic process(GO:1901565);cellular catabolic process(GO:0044248)	proteolysis(GO:0006508);peptide catabolic process(GO:0043171)
1290	MYCTU|Gene_OrderedLocusName=Rv3040c|UniProtKB=O53287	Conserved protein;Rv3040c;PTN002285341;orthologs
1291	MYCTU|Gene_OrderedLocusName=Rv1194c|UniProtKB=O05296	Conserved protein;Rv1194c;PTN002435460;orthologs
1292	MYCTU|Gene_OrderedLocusName=Rv1506c|UniProtKB=P71785	Putative methyltransferase Rv1506c;Rv1506c;;orthologs		lipid metabolic process(GO:0006629);glycolipid biosynthetic process(GO:0009247);methylation(GO:0032259);suppression by symbiont of host innate immune response(GO:0052170)
1293	MYCTU|Gene_OrderedLocusName=Rv1627c|UniProtKB=O06144	Probable nonspecific lipid-transfer protein;Rv1627c;PTN002315800;orthologs		fatty acid beta-oxidation(GO:0006635)
1294	MYCTU|Gene_OrderedLocusName=Rv0643c|UniProtKB=P0CH91	Methoxy mycolic acid synthase MmaA3;mmaA3;PTN000802504;orthologs		lipid metabolic process(GO:0006629);lipid biosynthetic process(GO:0008610);methylation(GO:0032259);mycolic acid biosynthetic process(GO:0071768)
1295	MYCTU|Gene_OrderedLocusName=Rv1968|UniProtKB=O53969	Mce-family protein Mce3C;mce3C;PTN002120881;orthologs
1296	MYCTU|Gene_OrderedLocusName=Rv1272c|UniProtKB=P9WQJ3	Fatty acid ABC transporter ATP-binding/permease protein;Rv1272c;PTN002384002;orthologs	transmembrane transport(GO:0055085)	transmembrane transport(GO:0055085)
1297	MYCTU|Gene_OrderedLocusName=Rv1084|UniProtKB=O53432	Conserved protein;Rv1084;PTN002451401;orthologs		carbohydrate metabolic process(GO:0005975)
1298	MYCTU|Gene_OrderedLocusName=Rv3173c|UniProtKB=O53323	Probable transcriptional regulatory protein (Probably TetR/AcrR-family);Rv3173c;PTN004738794;orthologs	transcription, DNA-templated(GO:0006351);regulation of transcription, DNA-templated(GO:0006355)	regulation of DNA-templated transcription(GO:0006355)
1299	MYCTU|Gene_OrderedLocusName=Rv3882c|UniProtKB=P9WJE9	ESX-1 secretion system protein EccE1;eccE1;;orthologs
1300	MYCTU|Gene_OrderedLocusName=Rv2471|UniProtKB=O53198	Probable alpha-glucosidase AglA (Maltase) (Glucoinvertase) (Glucosidosucrase) (Maltase-glucoamylase) (Lysosomal alpha-glucosidase) (Acid maltase);aglA;PTN000820396;orthologs	carbohydrate catabolic process(GO:0016052)	carbohydrate metabolic process(GO:0005975);oligosaccharide catabolic process(GO:0009313)
1301	MYCTU|Gene_OrderedLocusName=Rv3738c|UniProtKB=P9WHX1	Uncharacterized PPE family protein PPE66;PPE66;PTN008711717;orthologs
1302	MYCTU|Gene_OrderedLocusName=Rv2669|UniProtKB=P9WQG5	Uncharacterized N-acetyltransferase Rv2669;Rv2669;PTN002451887;orthologs
1303	MYCTU|Gene_OrderedLocusName=Rv3572|UniProtKB=I6X7P2	Uncharacterized protein;Rv3572;;orthologs
1304	MYCTU|Gene_OrderedLocusName=Rv3230c|UniProtKB=P9WNE9	NADPH oxidoreductase;Rv3230c;PTN002321567;orthologs		fatty acid metabolic process(GO:0006631);electron transport chain(GO:0022900)
1305	MYCTU|Gene_OrderedLocusName=Rv2276|UniProtKB=P9WPP7	Mycocyclosin synthase;cyp121;PTN002386704;orthologs
1306	MYCTU|Gene_OrderedLocusName=Rv1193|UniProtKB=O05295	Probable fatty-acid-CoA ligase FadD36 (Fatty-acid-CoA synthetase) (Fatty-acid-CoA synthase);fadD36;PTN001186833;orthologs
1307	MYCTU|Gene_OrderedLocusName=Rv0040c|UniProtKB=P9WIM9	Proline-rich 28 kDa antigen;mtc28;;orthologs
1308	MYCTU|Gene_OrderedLocusName=Rv2751|UniProtKB=I6YEA3	S-adenosyl-L-methionine-dependent methyltransferase;Rv2751;PTN002298929;orthologs		methylation(GO:0032259)
1309	MYCTU|Gene_OrderedLocusName=Rv1554|UniProtKB=P9WNB7	Fumarate reductase subunit C;frdC;;orthologs
1310	MYCTU|Gene_OrderedLocusName=Rv1256c|UniProtKB=P9WPN5	Cytochrome P450 130;cyp130;PTN002800817;orthologs		cholesterol catabolic process(GO:0006707)
1311	MYCTU|Gene_OrderedLocusName=Rv1954c|UniProtKB=P9WLQ3	Uncharacterized protein Rv1954c;Rv1954c;;orthologs
1312	MYCTU|Gene_OrderedLocusName=Rv3879c|UniProtKB=P9WJC1	ESX-1 secretion-associated protein EspK;espK;PTN008493253;orthologs
1313	MYCTU|Gene_OrderedLocusName=Rv2072c|UniProtKB=P9WGA9	Precorrin-6Y C(5,15)-methyltransferase [decarboxylating];cobL;PTN002455827;orthologs		protein methylation(GO:0006479);cobalamin biosynthetic process(GO:0009236);methylation(GO:0032259)
1314	MYCTU|Gene_OrderedLocusName=Rv2681|UniProtKB=I6XF17	Conserved hypothetical alanine rich protein;Rv2681;PTN000950792;orthologs		nucleobase-containing compound metabolic process(GO:0006139);nucleic acid phosphodiester bond hydrolysis(GO:0090305);RNA phosphodiester bond hydrolysis, exonucleolytic(GO:0090503)
1315	MYCTU|Gene_OrderedLocusName=Rv2836c|UniProtKB=P71616	Possible DNA-damage-inducible protein F DinF;dinF;PTN000879535;orthologs		xenobiotic transport(GO:0042908);transmembrane transport(GO:0055085)
1316	MYCTU|Gene_OrderedLocusName=Rv3032|UniProtKB=P9WMY9	Glycogen synthase;Rv3032;PTN002288229;orthologs		carbohydrate metabolic process(GO:0005975);glycogen metabolic process(GO:0005977);glycogen biosynthetic process(GO:0005978);lipopolysaccharide biosynthetic process(GO:0009103);cellular biosynthetic process(GO:0044249);organic substance biosynthetic process(GO:1901576)
1317	MYCTU|Gene_OrderedLocusName=Rv3315c|UniProtKB=P9WPH3	Cytidine deaminase;cdd;PTN002267924;orthologs	nucleoside catabolic process(GO:0009164);ribonucleoside metabolic process(GO:0009119);pyrimidine-containing compound metabolic process(GO:0072527)	cytidine deamination(GO:0009972);pyrimidine nucleobase salvage(GO:0043100);uridine biosynthetic process(GO:0046109)
1318	MYCTU|Gene_OrderedLocusName=Rv2673|UniProtKB=P9WMZ7	Alpha-(1-3)-arabinofuranosyltransferase;aftC;;orthologs		capsule polysaccharide biosynthetic process(GO:0045227);cell wall organization(GO:0071555)
1319	MYCTU|Gene_OrderedLocusName=Rv3218|UniProtKB=O05848	Conserved protein;Rv3218;PTN002285905;orthologs
1320	MYCTU|Gene_OrderedLocusName=Rv3319|UniProtKB=O53371	Probable succinate dehydrogenase (Iron-sulphur protein subunit) SdhB (Succinic dehydrogenase) (Fumarate reductase) (Fumarate dehydrogenase) (Fumaric hydrogenase);sdhB;PTN002277011;orthologs	respiratory electron transport chain(GO:0022904);aerobic respiration(GO:0009060)	tricarboxylic acid cycle(GO:0006099);aerobic respiration(GO:0009060);respiratory electron transport chain(GO:0022904)
1321	MYCTU|Gene_OrderedLocusName=RVBD_2021c|UniProtKB=O53467	Putative antitoxin HigA2;higA2;;orthologs
1322	MYCTU|Gene_OrderedLocusName=Rv3097c|UniProtKB=I6Y2J4	Triacylglycerol lipase;lipY;PTN001125531;orthologs		lipid metabolic process(GO:0006629);lipid catabolic process(GO:0016042)
1323	MYCTU|Gene_OrderedLocusName=Rv3389c|UniProtKB=I6YBZ8	3-hydroxyacyl-thioester dehydratase Y;htdY;PTN000991415;orthologs		lipid metabolic process(GO:0006629);fatty acid metabolic process(GO:0006631);fatty acid beta-oxidation(GO:0006635)
1324	MYCTU|Gene_OrderedLocusName=Rv3052c|UniProtKB=P9WIZ3	Protein NrdI;nrdI;PTN002444304;orthologs	cellular protein modification process(GO:0006464)	protein modification process(GO:0036211)
1325	MYCTU|Gene_OrderedLocusName=Rv3742c|UniProtKB=O69709	Possible oxidoreductase;Rv3742c;;orthologs
1326	MYCTU|Gene_OrderedLocusName=Rv0360c|UniProtKB=O06310	Conserved protein;Rv0360c;;orthologs
1327	MYCTU|Gene_OrderedLocusName=Rv1828|UniProtKB=P9WME7	Uncharacterized HTH-type transcriptional regulator Rv1828;Rv1828;PTN002410280;orthologs		regulation of DNA-templated transcription(GO:0006355)
1328	MYCTU|Gene_OrderedLocusName=Rv0721|UniProtKB=P9WH33	30S ribosomal protein S5;rpsE;PTN002300573;orthologs	translational elongation(GO:0006414)	translation(GO:0006412)
1329	MYCTU|Gene_OrderedLocusName=Rv0614|UniProtKB=O07763	Uncharacterized protein;Rv0614;;orthologs
1330	MYCTU|Gene_OrderedLocusName=Rv0819|UniProtKB=P9WJM7	Mycothiol acetyltransferase;mshD;PTN002462104;orthologs		mycothiol biosynthetic process(GO:0010125);mycothiol metabolic process(GO:0010126);N-terminal peptidyl-alanine acetylation(GO:0017189);biological process involved in interaction with host(GO:0051701);cellular response to hydrogen peroxide(GO:0070301);cellular response to acidic pH(GO:0071468)
1331	MYCTU|Gene_OrderedLocusName=Rv1302|UniProtKB=P9WMW5	Decaprenyl-phosphate N-acetylglucosaminephosphotransferase;wecA;PTN002341392;orthologs	cell wall macromolecule biosynthetic process(GO:0044038);cell wall organization(GO:0071555)	lipopolysaccharide biosynthetic process(GO:0009103);cell wall macromolecule biosynthetic process(GO:0044038);capsule polysaccharide biosynthetic process(GO:0045227);cell wall organization(GO:0071555)
1332	MYCTU|Gene_OrderedLocusName=Rv1091|UniProtKB=Q79FS5	PE-PGRS family protein PE_PGRS22;PE_PGRS22;;orthologs
1333	MYCTU|Gene_OrderedLocusName=Rv3348|UniProtKB=P96234	Possible transposase;Rv3348;;orthologs		transposition, DNA-mediated(GO:0006313)
1334	MYCTU|Gene_OrderedLocusName=Rv2202c|UniProtKB=P9WID5	Adenosine kinase;adoK;PTN002238720;orthologs		purine ribonucleoside salvage(GO:0006166);phosphorylation(GO:0016310);AMP salvage(GO:0044209)
1335	MYCTU|Gene_OrderedLocusName=Rv3125c|UniProtKB=P9WHY5	Uncharacterized PPE family protein PPE49;PPE49;PTN008216621;orthologs		response to host immune response(GO:0052572)
1336	MYCTU|Gene_OrderedLocusName=Rv1747|UniProtKB=O65934	ABC transporter ATP-binding/permease protein Rv1747;Rv1747;PTN001059758;orthologs		transmembrane transport(GO:0055085)
1337	MYCTU|Gene_OrderedLocusName=Rv0408|UniProtKB=P9WHP1	Phosphate acetyltransferase;pta;PTN002458589;orthologs		acetyl-CoA biosynthetic process(GO:0006085)
1338	MYCTU|Gene_OrderedLocusName=Rv3111|UniProtKB=P9WJR9	Cyclic pyranopterin monophosphate synthase 1;moaC1;;orthologs		Mo-molybdopterin cofactor biosynthetic process(GO:0006777);suppression by symbiont of host innate immune response(GO:0052170)
1339	MYCTU|Gene_OrderedLocusName=Rv2521|UniProtKB=P9WIE1	Putative peroxiredoxin Rv2521;bcp;PTN002450017;orthologs	cellular homeostasis(GO:0019725);regulation of cellular process(GO:0050794);cellular response to oxidative stress(GO:0034599)	cellular response to oxidative stress(GO:0034599);cell redox homeostasis(GO:0045454);cellular oxidant detoxification(GO:0098869)
1340	MYCTU|Gene_OrderedLocusName=Rv3877|UniProtKB=P9WNQ7	ESX-1 secretion system protein EccD1;eccD1;;orthologs		evasion of host immune response(GO:0042783);biological process involved in interaction with host(GO:0051701)
1341	MYCTU|Gene_OrderedLocusName=Rv2067c|UniProtKB=P9WLL9	Uncharacterized protein Rv2067c;Rv2067c;PTN002226630;orthologs		tRNA methylation(GO:0030488)
1342	MYCTU|Gene_OrderedLocusName=Rv3596c|UniProtKB=P9WPC9	ATP-dependent Clp protease ATP-binding subunit ClpC1;clpC1;PTN002461506;orthologs		protein folding(GO:0006457)
1343	MYCTU|Gene_OrderedLocusName=Rv2645|UniProtKB=P9WL51	Uncharacterized protein Rv2645;Rv2645;;orthologs
1344	MYCTU|Gene_OrderedLocusName=Rv2136c|UniProtKB=P9WFF9	Undecaprenyl-diphosphatase;uppP;PTN002413230;orthologs		regulation of cell shape(GO:0008360);peptidoglycan biosynthetic process(GO:0009252);dephosphorylation(GO:0016311);response to antibiotic(GO:0046677);response to nitrosative stress(GO:0051409);cell wall organization(GO:0071555)
1345	MYCTU|Gene_OrderedLocusName=Rv0107c|UniProtKB=P9WPS5	Probable cation-transporting ATPase I;ctpI;PTN002378724;orthologs		ion transmembrane transport(GO:0034220);calcium ion transmembrane transport(GO:0070588);cation transmembrane transport(GO:0098655)
1346	MYCTU|Gene_OrderedLocusName=Rv0982|UniProtKB=P9WGL1	Signal transduction histidine-protein kinase/phosphatase MprB;mprB;PTN002401398;orthologs		phosphorelay signal transduction system(GO:0000160);signal transduction(GO:0007165);phosphorylation(GO:0016310);peptidyl-histidine phosphorylation(GO:0018106)
1347	MYCTU|Gene_OrderedLocusName=Rv3587c|UniProtKB=O53572	Probable conserved membrane protein;Rv3587c;;orthologs
1348	MYCTU|Gene_OrderedLocusName=Rv1606|UniProtKB=P9WMM7	Phosphoribosyl-AMP cyclohydrolase;hisI;PTN002873430;orthologs		histidine biosynthetic process(GO:0000105);cellular amino acid biosynthetic process(GO:0008652)
1349	MYCTU|Gene_OrderedLocusName=Rv1491c|UniProtKB=P9WFS3	TVP38/TMEM64 family membrane protein Rv1491c;Rv1491c;PTN002290780;orthologs
1350	MYCTU|Gene_OrderedLocusName=Rv1057|UniProtKB=O53405	Seven-bladed beta-propeller protein Rv1057;Rv1057;PTN002302542;orthologs
1351	MYCTU|Gene_OrderedLocusName=Rv0456c|UniProtKB=O07179	Enoyl-CoA hydratase EchA2 (Enoyl hydrase) (Unsaturated acyl-CoA hydratase) (Crotonase);echA2;PTN000941905;orthologs		regulation of acetate catabolic process(GO:0045734)
1352	MYCTU|Gene_OrderedLocusName=Rv0762c|UniProtKB=I6XW93	Uncharacterized protein;Rv0762c;;orthologs
1353	MYCTU|Gene_OrderedLocusName=Rv1703c|UniProtKB=L0TAD5	Probable catechol-O-methyltransferase;Rv1703c;PTN000828135;orthologs		methylation(GO:0032259)
1354	MYCTU|Gene_OrderedLocusName=Rv1065|UniProtKB=O53413	Uncharacterized protein;Rv1065;PTN002293405;orthologs
1355	MYCTU|Gene_OrderedLocusName=Rv0561c|UniProtKB=P9WNY9	Menaquinone reductase;menJ;PTN002448387;orthologs		menaquinone biosynthetic process(GO:0009234)
1356	MYCTU|Gene_OrderedLocusName=Rv3304|UniProtKB=O53356	Conserved protein;Rv3304;PTN000986342;orthologs
1357	MYCTU|Gene_OrderedLocusName=Rv1681|UniProtKB=O33183	Possible molybdopterin biosynthesis protein MoeX;moeX;PTN002257695;orthologs
1358	MYCTU|Gene_OrderedLocusName=Rv0644c|UniProtKB=Q79FX6	Cyclopropane mycolic acid synthase MmaA2;mmaA2;PTN000802500;orthologs		lipid metabolic process(GO:0006629);lipid biosynthetic process(GO:0008610);methylation(GO:0032259);mycolic acid biosynthetic process(GO:0071768)
1359	MYCTU|Gene_OrderedLocusName=Rv0792c|UniProtKB=O86331	Probable transcriptional regulatory protein (Probably GntR-family);Rv0792c;PTN001715623;orthologs	negative regulation of transcription, DNA-templated(GO:0045892);transcription, DNA-templated(GO:0006351)	regulation of DNA-templated transcription(GO:0006355);negative regulation of DNA-templated transcription(GO:0045892);response to host immune response(GO:0052572)
1360	MYCTU|Gene_OrderedLocusName=Rv3814c|UniProtKB=O07809	Possible acyltransferase;Rv3814c;PTN002234826;orthologs	glycerophospholipid biosynthetic process(GO:0046474)	phosphatidic acid biosynthetic process(GO:0006654)
1361	MYCTU|Gene_OrderedLocusName=Rv0798c|UniProtKB=I6WZG6	29 kDa antigen CFP29;cfp29;PTN002444120;orthologs
1362	MYCTU|Gene_OrderedLocusName=Rv3065|UniProtKB=P9WGF1	Multidrug resistance protein Mmr;mmr;PTN002412684;orthologs		response to antibiotic(GO:0046677);transmembrane transport(GO:0055085)
1363	MYCTU|Gene_OrderedLocusName=Rv2613c|UniProtKB=P9WMK9	AP-4-A phosphorylase;Rv2613c;PTN002452849;orthologs		diadenosine tetraphosphate catabolic process(GO:0015967)
1364	MYCTU|Gene_OrderedLocusName=Rv1270c|UniProtKB=P9WK55	Lipoprotein LprA;lprA;;orthologs		signal transduction(GO:0007165);evasion of host immune response via regulation of host cytokine network(GO:0042785)
1365	MYCTU|Gene_OrderedLocusName=Rv2275|UniProtKB=P9WPF9	Cyclo(L-tyrosyl-L-tyrosyl) synthase;Rv2275;;orthologs
1366	MYCTU|Gene_OrderedLocusName=Rv0434|UniProtKB=P96280	Lon N-terminal domain-containing protein;Rv0434;PTN002464045;orthologs
1367	MYCTU|Gene_OrderedLocusName=Rv3470c|UniProtKB=O06335	Putative acetolactate synthase large subunit IlvB2;ilvB2;PTN001056758;orthologs	alpha-amino acid biosynthetic process(GO:1901607);branched-chain amino acid biosynthetic process(GO:0009082)	cellular amino acid biosynthetic process(GO:0008652);branched-chain amino acid biosynthetic process(GO:0009082);isoleucine biosynthetic process(GO:0009097);valine biosynthetic process(GO:0009099)
1368	MYCTU|Gene_OrderedLocusName=Rv0855|UniProtKB=I6Y8Y0	Probable fatty-acid-CoA racemase Far;far;PTN008376004;orthologs
1369	MYCTU|Gene_OrderedLocusName=Rv1132|UniProtKB=O06583	Conserved membrane protein;Rv1132;;orthologs
1370	MYCTU|Gene_OrderedLocusName=Rv0357c|UniProtKB=P9WHN3	Adenylosuccinate synthetase;purA;PTN002274631;orthologs	purine ribonucleotide biosynthetic process(GO:0009152);IMP metabolic process(GO:0046040);AMP metabolic process(GO:0046033)	purine nucleotide biosynthetic process(GO:0006164);'de novo' AMP biosynthetic process(GO:0044208);IMP metabolic process(GO:0046040)
1371	MYCTU|Gene_OrderedLocusName=Rv0089|UniProtKB=P9WK03	Uncharacterized methyltransferase Rv0089;Rv0089;PTN002460000;orthologs		methylation(GO:0032259)
1372	MYCTU|Gene_OrderedLocusName=RVBD_2019|UniProtKB=O53465	Putative ribonuclease VapC45;vapC45;;orthologs		nucleic acid phosphodiester bond hydrolysis(GO:0090305)
1373	MYCTU|Gene_OrderedLocusName=Rv0110|UniProtKB=O53632	Probable conserved integral membrane protein;Rv0110;PTN002464326;orthologs
1374	MYCTU|Gene_OrderedLocusName=Rv2993c|UniProtKB=I6Y276	Possible 2-hydroxyhepta-2,4-diene-1,7-dioate isomerase (HHDD isomerase);Rv2993c;PTN002274141;orthologs
1375	MYCTU|Gene_OrderedLocusName=Rv3707c|UniProtKB=I6Y4C4	DUF4185 domain-containing protein;Rv3707c;;orthologs
1376	MYCTU|Gene_OrderedLocusName=Rv3399|UniProtKB=P9WFH1	Putative S-adenosyl-L-methionine-dependent methyltransferase Rv3399;Rv3399;PTN002462192;orthologs		methylation(GO:0032259)
1377	MYCTU|Gene_OrderedLocusName=Rv0358|UniProtKB=O06308	Conserved protein;Rv0358;;orthologs
1378	MYCTU|Gene_OrderedLocusName=Rv2033c|UniProtKB=O53477	Uncharacterized protein;Rv2033c;;orthologs
1379	MYCTU|Gene_OrderedLocusName=Rv0150c|UniProtKB=P96827	Uncharacterized protein;Rv0150c;;orthologs
1380	MYCTU|Gene_OrderedLocusName=Rv0761c|UniProtKB=P9WQC7	Alcohol dehydrogenase B;adhB;PTN002466971;orthologs	response to organic substance(GO:0010033);small molecule catabolic process(GO:0044282);organic substance catabolic process(GO:1901575);cellular response to oxygen-containing compound(GO:1901701);cellular catabolic process(GO:0044248);response to toxic substance(GO:0009636)	formaldehyde catabolic process(GO:0046294)
1381	MYCTU|Gene_OrderedLocusName=Rv2659c|UniProtKB=P9WMB3	Putative prophage phiRv2 integrase;Rv2659c;PTN002411159;orthologs		DNA recombination(GO:0006310);DNA integration(GO:0015074);viral genome integration into host DNA(GO:0044826);viral entry into host cell(GO:0046718);establishment of integrated proviral latency(GO:0075713)
1382	MYCTU|Gene_OrderedLocusName=Rv2745c|UniProtKB=P9WMH7	Transcriptional regulator ClgR;clgR;;orthologs		response to oxidative stress(GO:0006979);response to heat(GO:0009408);response to acidic pH(GO:0010447);regulation of DNA-templated transcription in response to stress(GO:0043620);positive regulation of DNA-templated transcription(GO:0045893);biological process involved in interaction with host(GO:0051701);suppression by symbiont of host innate immune response(GO:0052170);regulation of proteasoma…
1383	MYCTU|Gene_OrderedLocusName=Rv1525|UniProtKB=P9WLV3	Uncharacterized protein Rv1525;wbbL2;PTN002455755;orthologs
1384	MYCTU|Gene_OrderedLocusName=Rv0462|UniProtKB=P9WHH9	Dihydrolipoyl dehydrogenase;lpdC;PTN002340761;orthologs		glycolytic process(GO:0006096);tricarboxylic acid cycle(GO:0006099);cell redox homeostasis(GO:0045454);cellular oxidant detoxification(GO:0098869)
1385	MYCTU|Gene_OrderedLocusName=Rv1722|UniProtKB=P71980	Possible carboxylase;Rv1722;;orthologs
1386	MYCTU|Gene_OrderedLocusName=Rv1070c|UniProtKB=P9WNN9	Probable enoyl-CoA hydratase echA8;echA8;PTN002278374;orthologs	fatty acid beta-oxidation(GO:0006635)	lipid metabolic process(GO:0006629);fatty acid metabolic process(GO:0006631);fatty acid beta-oxidation(GO:0006635)
1387	MYCTU|Gene_OrderedLocusName=Rv0323c|UniProtKB=L0T643	Uncharacterized protein;Rv0323c;PTN000988430;orthologs		mycothiol metabolic process(GO:0010126);glycoside metabolic process(GO:0016137)
1388	MYCTU|Gene_OrderedLocusName=Rv0615|UniProtKB=O07762	Probable integral membrane protein;Rv0615;;orthologs
1389	MYCTU|Gene_OrderedLocusName=Rv2304c|UniProtKB=P9WLD3	Uncharacterized protein Rv2304c;Rv2304c;;orthologs
1390	MYCTU|Gene_OrderedLocusName=Rv0539|UniProtKB=P9WMY1	Uncharacterized glycosyltransferase Rv0539;Rv0539;PTN002451404;orthologs
1391	MYCTU|Gene_OrderedLocusName=Rv3758c|UniProtKB=O69724	Possible osmoprotectant (Glycine betaine/carnitine/choline/L-proline) transport ATP-binding protein ABC transporter ProV;proV;PTN001953054;orthologs		glycine betaine transport(GO:0031460);response to host(GO:0075136)
1392	MYCTU|Gene_OrderedLocusName=Rv1088|UniProtKB=Q79FS8	PE family protein PE9;PE9;;orthologs
1393	MYCTU|Gene_OrderedLocusName=Rv1287|UniProtKB=P9WME3	Putative HTH-type transcriptional regulator Rv1287;Rv1287;PTN002432024;orthologs	transcription, DNA-templated(GO:0006351);regulation of transcription, DNA-templated(GO:0006355)	regulation of DNA-templated transcription(GO:0006355)
1394	MYCTU|Gene_OrderedLocusName=Rv2478c|UniProtKB=O53205	Uncharacterized protein;Rv2478c;PTN001617847;orthologs	positive regulation of catalytic activity(GO:0043085)	DNA replication(GO:0006260);positive regulation of helicase activity(GO:0051096)
1395	MYCTU|Gene_OrderedLocusName=Rv2291|UniProtKB=P9WHF5	Putative thiosulfate sulfurtransferase SseB;sseB;PTN002260897;orthologs	alpha-amino acid metabolic process(GO:1901605);sulfur compound metabolic process(GO:0006790)	transsulfuration(GO:0019346)
1396	MYCTU|Gene_OrderedLocusName=Rv0907|UniProtKB=O05900	Conserved protein;Rv0907;PTN001117379;orthologs
1397	MYCTU|Gene_OrderedLocusName=Rv1215c|UniProtKB=O05316	Conserved protein;Rv1215c;PTN002453620;orthologs
1398	MYCTU|Gene_OrderedLocusName=Rv2391|UniProtKB=P9WJ03	Sulfite reductase [ferredoxin];sir;PTN002427456;orthologs		sulfate assimilation(GO:0000103)
1399	MYCTU|Gene_OrderedLocusName=Rv3543c|UniProtKB=P71858	Acyl-CoA dehydrogenase FadE29;fadE29;PTN000856657;orthologs		lipid metabolic process(GO:0006629);cholesterol catabolic process(GO:0006707);steroid metabolic process(GO:0008202);cholesterol metabolic process(GO:0008203);lipid catabolic process(GO:0016042);fatty acid beta-oxidation using acyl-CoA dehydrogenase(GO:0033539);biological process involved in interaction with host(GO:0051701)
1400	MYCTU|Gene_OrderedLocusName=Rv2805|UniProtKB=P71646	Uncharacterized protein;Rv2805;;orthologs
1401	MYCTU|Gene_OrderedLocusName=Rv2626c|UniProtKB=P9WJA3	Hypoxic response protein 1;hrp1;PTN002456908;orthologs		response to hypoxia(GO:0001666);modulation by symbiont of host immune response(GO:0052553);response to host immune response(GO:0052572)
1402	MYCTU|Gene_OrderedLocusName=Rv2680|UniProtKB=O86317	Conserved protein;Rv2680;;orthologs
1403	MYCTU|Gene_OrderedLocusName=Rv0058|UniProtKB=P9WMR3	Replicative DNA helicase;dnaB;PTN002409945;orthologs	DNA biosynthetic process(GO:0071897);DNA unwinding involved in DNA replication(GO:0006268)	DNA replication(GO:0006260);DNA unwinding involved in DNA replication(GO:0006268);DNA replication, synthesis of RNA primer(GO:0006269);intron homing(GO:0006314);cellular response to DNA damage stimulus(GO:0006974);intein-mediated protein splicing(GO:0016539);nucleic acid phosphodiester bond hydrolysis(GO:0090305)
1404	MYCTU|Gene_OrderedLocusName=Rv3809c|UniProtKB=P9WIQ1	UDP-galactopyranose mutase;glf;PTN002326923;orthologs		capsule polysaccharide biosynthetic process(GO:0045227);cell wall organization(GO:0071555);Actinobacterium-type cell wall biogenesis(GO:0071766)
1405	MYCTU|Gene_OrderedLocusName=Rv1189|UniProtKB=P9WGH3	Probable ECF RNA polymerase sigma factor SigI;sigI;PTN002410051;orthologs		DNA-templated transcription initiation(GO:0006352);regulation of DNA-templated transcription(GO:0006355);response to cold(GO:0009409);response to stimulus(GO:0050896);regulation of DNA-templated transcription initiation(GO:2000142)
1406	MYCTU|Gene_OrderedLocusName=Rv0950c|UniProtKB=P71560	Peptidase_M23 domain-containing protein;Rv0950c;PTN002330632;orthologs
1407	MYCTU|Gene_OrderedLocusName=Rv0863|UniProtKB=I6XWF9	Uncharacterized protein;Rv0863;;orthologs
1408	MYCTU|Gene_OrderedLocusName=Rv0628c|UniProtKB=P9WKS7	Uncharacterized protein Rv0628c;Rv0628c;PTN002308642;orthologs
1409	MYCTU|Gene_OrderedLocusName=Rv3472|UniProtKB=I6YG83	Conserved protein;Rv3472;;orthologs
1410	MYCTU|Gene_OrderedLocusName=RVBD_3254|UniProtKB=O05897	Uncharacterized protein Rv3254;Rv3254;PTN002459492;orthologs
1411	MYCTU|Gene_OrderedLocusName=Rv0321|UniProtKB=P9WP17	dCTP deaminase, dUMP-forming;dcd;PTN002448240;orthologs		dUMP biosynthetic process(GO:0006226);dUTP biosynthetic process(GO:0006229);nucleotide metabolic process(GO:0009117);nucleobase-containing small molecule interconversion(GO:0015949)
1412	MYCTU|Gene_OrderedLocusName=Rv0879c|UniProtKB=P9WKR1	Uncharacterized protein Rv0879c;Rv0879c;;orthologs
1413	MYCTU|Gene_OrderedLocusName=Rv0925c|UniProtKB=I6Y946	Conserved protein;Rv0925c;;orthologs
1414	MYCTU|Gene_OrderedLocusName=Rv3880c|UniProtKB=P9WJB9	ESX-1 secretion-associated protein EspL;espL;;orthologs		suppression by symbiont of host innate immune response(GO:0052170)
1415	MYCTU|Gene_OrderedLocusName=Rv2381c|UniProtKB=P71719	Polyketide synthetase MbtD (Polyketide synthase);mbtD;PTN002270965;orthologs
1416	MYCTU|Gene_OrderedLocusName=Rv1340|UniProtKB=P9WGZ7	Ribonuclease PH;rph;PTN002278922;orthologs	rRNA metabolic process(GO:0016072);RNA catabolic process(GO:0006401)	rRNA processing(GO:0006364);tRNA processing(GO:0008033);rRNA catabolic process(GO:0016075);RNA phosphodiester bond hydrolysis, exonucleolytic(GO:0090503)
1417	MYCTU|Gene_OrderedLocusName=Rv0810c|UniProtKB=I6XWB9	Uncharacterized protein;Rv0810c;;orthologs
1418	MYCTU|Gene_OrderedLocusName=Rv2443|UniProtKB=P71906	Probable C4-dicarboxylate-transport transmembrane protein DctA;dctA;PTN002450815;orthologs	C4-dicarboxylate transport(GO:0015740);L-alpha-amino acid transmembrane transport(GO:1902475);anion transmembrane transport(GO:0098656);L-amino acid transport(GO:0015807)	fumarate transport(GO:0015741);L-aspartate transmembrane transport(GO:0070778);succinate transmembrane transport(GO:0071422);malate transmembrane transport(GO:0071423)
1419	MYCTU|Gene_OrderedLocusName=Rv3086|UniProtKB=P9WQB9	Putative alcohol dehydrogenase D;adhD;PTN002466972;orthologs	response to organic substance(GO:0010033);small molecule catabolic process(GO:0044282);organic substance catabolic process(GO:1901575);cellular response to oxygen-containing compound(GO:1901701);cellular catabolic process(GO:0044248);response to toxic substance(GO:0009636)	response to acidic pH(GO:0010447);formaldehyde catabolic process(GO:0046294);biological process involved in interaction with host(GO:0051701)
1420	MYCTU|Gene_OrderedLocusName=Rv2955c|UniProtKB=P95137	Conserved protein;Rv2955c;PTN002150624;orthologs
1421	MYCTU|Gene_OrderedLocusName=Rv0963c|UniProtKB=P9WKM7	Uncharacterized protein Rv0963c;Rv0963c;;orthologs
1422	MYCTU|Gene_OrderedLocusName=Rv2720|UniProtKB=P9WHR7	LexA repressor;lexA;PTN002434397;orthologs		DNA replication(GO:0006260);DNA repair(GO:0006281);regulation of DNA-templated transcription(GO:0006355);proteolysis(GO:0006508);cellular response to DNA damage stimulus(GO:0006974);SOS response(GO:0009432);negative regulation of DNA-templated transcription(GO:0045892);response to antibiotic(GO:0046677)
1423	MYCTU|Gene_OrderedLocusName=Rv0656c|UniProtKB=P9WFB5	Ribonuclease VapC6;vapC6;PTN002435010;orthologs		nucleic acid phosphodiester bond hydrolysis(GO:0090305);RNA phosphodiester bond hydrolysis(GO:0090501)
1424	MYCTU|Gene_OrderedLocusName=Rv2987c|UniProtKB=P9WK95	3-isopropylmalate dehydratase small subunit;leuD;PTN002458368;orthologs		cellular amino acid biosynthetic process(GO:0008652);branched-chain amino acid biosynthetic process(GO:0009082);leucine biosynthetic process(GO:0009098)
1425	MYCTU|Gene_OrderedLocusName=Rv2435c|UniProtKB=P71914	Probable cyclase (Adenylyl-or guanylyl-)(Adenylate-or guanylate-);Rv2435c;PTN002276968;orthologs		signal transduction(GO:0007165);cyclic nucleotide biosynthetic process(GO:0009190);intracellular signal transduction(GO:0035556)
1426	MYCTU|Gene_OrderedLocusName=Rv3820c|UniProtKB=P9WIK7	Trehalose-2-sulfate acyltransferase PapA2;papA2;;orthologs		lipid metabolic process(GO:0006629);lipid biosynthetic process(GO:0008610);sulfolipid biosynthetic process(GO:0046506);cell wall organization(GO:0071555)
1427	MYCTU|Gene_OrderedLocusName=Rv3697A|UniProtKB=P9WJ15	Putative antitoxin VapB48;vapB48;;orthologs
1428	MYCTU|Gene_OrderedLocusName=Rv0637|UniProtKB=P9WFJ9	UPF0336 protein Rv0637;Rv0637;PTN002459675;orthologs		fatty acid biosynthetic process(GO:0006633);fatty acid elongation(GO:0030497);long-chain fatty acid biosynthetic process(GO:0042759)
1429	MYCTU|Gene_OrderedLocusName=Rv2151c|UniProtKB=P9WNA1	Cell division protein FtsQ;ftsQ;PTN002445189;orthologs		cell cycle(GO:0007049);FtsZ-dependent cytokinesis(GO:0043093);cell division(GO:0051301);cell septum assembly(GO:0090529)
1430	MYCTU|Gene_OrderedLocusName=Rv3859c|UniProtKB=P96218	Glutamate synthase [NADPH] large chain;gltB;PTN000941061;orthologs	glutamate metabolic process(GO:0006536);nitrogen compound transport(GO:0071705);alpha-amino acid biosynthetic process(GO:1901607)	glutamate biosynthetic process(GO:0006537);glutamine metabolic process(GO:0006541);nitrogen compound metabolic process(GO:0006807);cellular amino acid biosynthetic process(GO:0008652);ammonia assimilation cycle(GO:0019676);L-glutamate biosynthetic process(GO:0097054)
1431	MYCTU|Gene_OrderedLocusName=Rv2347c|UniProtKB=P9WNI5	ESAT-6-like protein EsxP;esxP;;orthologs
1432	MYCTU|Gene_OrderedLocusName=Rv3043c|UniProtKB=P9WP71	Probable cytochrome c oxidase subunit 1;ctaD;PTN002234686;orthologs	respiratory electron transport chain(GO:0022904);proton transmembrane transport(GO:1902600);aerobic respiration(GO:0009060)	oxidative phosphorylation(GO:0006119);aerobic respiration(GO:0009060);electron transport coupled proton transport(GO:0015990);respiratory electron transport chain(GO:0022904)
1433	MYCTU|Gene_OrderedLocusName=Rv3201c|UniProtKB=O53347	DNA helicase;Rv3201c;PTN000869805;orthologs	recombinational repair(GO:0000725)	recombinational repair(GO:0000725);DNA repair(GO:0006281);cellular response to DNA damage stimulus(GO:0006974);DNA duplex unwinding(GO:0032508);nucleic acid phosphodiester bond hydrolysis(GO:0090305)
1434	MYCTU|Gene_OrderedLocusName=Rv2832c|UniProtKB=I6X5H3	Probable Sn-glycerol-3-phosphate transport ATP-binding protein ABC transporter UgpC;ugpC;PTN001198932;orthologs		carbohydrate transport(GO:0008643);transmembrane transport(GO:0055085)
1435	MYCTU|Gene_OrderedLocusName=Rv0595c|UniProtKB=O07783	Ribonuclease VapC4;vapC4;PTN002133260;orthologs		modulation by symbiont of host process(GO:0044003);nucleic acid phosphodiester bond hydrolysis(GO:0090305);RNA phosphodiester bond hydrolysis(GO:0090501)
1436	MYCTU|Gene_OrderedLocusName=Rv1438|UniProtKB=P9WG43	Triosephosphate isomerase;tpiA;PTN002326598;orthologs	hexose biosynthetic process(GO:0019319);small molecule catabolic process(GO:0044282);cellular carbohydrate catabolic process(GO:0044275);glycolytic process(GO:0006096);alcohol metabolic process(GO:0006066);carbohydrate derivative biosynthetic process(GO:1901137);cellular biosynthetic process(GO:0044249);glucose metabolic process(GO:0006006);organophosphate biosynthetic process(GO:0090407)	gluconeogenesis(GO:0006094);glycolytic process(GO:0006096);glycerol catabolic process(GO:0019563);glyceraldehyde-3-phosphate biosynthetic process(GO:0046166)
1437	MYCTU|Gene_OrderedLocusName=Rv1034c|UniProtKB=I6X043	Probable transposase;Rv1034c;;orthologs		transposition, DNA-mediated(GO:0006313)
1438	MYCTU|Gene_OrderedLocusName=Rv1822|UniProtKB=P9WPG5	Putative cardiolipin synthase;pgsA2;PTN002306883;orthologs	glycerophospholipid biosynthetic process(GO:0046474)	lipid metabolic process(GO:0006629);phospholipid metabolic process(GO:0006644);phospholipid biosynthetic process(GO:0008654);glycerophospholipid biosynthetic process(GO:0046474)
1439	MYCTU|Gene_OrderedLocusName=Rv0028|UniProtKB=P9WM97	Uncharacterized protein Rv0028;Rv0028;;orthologs
1440	MYCTU|Gene_OrderedLocusName=Rv1674c|UniProtKB=O53921	Thiosulfate sulfurtransferase;Rv1674c;PTN002283377;orthologs		regulation of DNA-templated transcription(GO:0006355)
1441	MYCTU|Gene_OrderedLocusName=Rv3490|UniProtKB=P9WN11	Trehalose-6-phosphate synthase;otsA;;orthologs		trehalose metabolic process(GO:0005991);trehalose biosynthetic process(GO:0005992)
1442	MYCTU|Gene_OrderedLocusName=Rv3712|UniProtKB=I6Y4C7	Lipid II isoglutaminyl synthase (glutamine-hydrolyzing) subunit MurT;murT;PTN002351147;orthologs		regulation of cell shape(GO:0008360);biosynthetic process(GO:0009058);peptidoglycan biosynthetic process(GO:0009252);cell wall organization(GO:0071555)
1443	MYCTU|Gene_OrderedLocusName=Rv3033|UniProtKB=I6YAY5	Uncharacterized protein;Rv3033;;orthologs
1444	MYCTU|Gene_OrderedLocusName=Rv0314c|UniProtKB=O07241	Possible conserved membrane protein;Rv0314c;;orthologs
1445	MYCTU|Gene_OrderedLocusName=Rv1117|UniProtKB=O06569	Conserved protein;Rv1117;PTN002119022;orthologs
1446	MYCTU|Gene_OrderedLocusName=Rv1319c|UniProtKB=P9WQ31	Uncharacterized protein Rv1319c;Rv1319c;PTN002454044;orthologs	purine ribonucleotide biosynthetic process(GO:0009152);cyclic purine nucleotide metabolic process(GO:0052652)	cAMP biosynthetic process(GO:0006171);signal transduction(GO:0007165);cyclic nucleotide biosynthetic process(GO:0009190);intracellular signal transduction(GO:0035556)
1447	MYCTU|Gene_OrderedLocusName=Rv1332|UniProtKB=P9WM25	Uncharacterized protein Rv1332;Rv1332;;orthologs
1448	MYCTU|Gene_OrderedLocusName=Rv2695|UniProtKB=I6Y1I1	Conserved hypothetical alanine rich protein;Rv2695;PTN008676445;orthologs
1449	MYCTU|Gene_OrderedLocusName=Rv2196|UniProtKB=P9WP37	Cytochrome bc1 complex cytochrome b subunit;qcrB;PTN002319014;orthologs		respiratory electron transport chain(GO:0022904);proton transmembrane transport(GO:1902600)
1450	MYCTU|Gene_OrderedLocusName=Rv1052|UniProtKB=O53400	Uncharacterized protein;Rv1052;;orthologs
1451	MYCTU|Gene_OrderedLocusName=Rv3503c|UniProtKB=I6X7H4	Ferredoxin;fdxD;PTN002443690;orthologs		electron transport chain(GO:0022900)
1452	MYCTU|Gene_OrderedLocusName=Rv1832|UniProtKB=P9WN53	Probable glycine dehydrogenase (decarboxylating);gcvP;PTN002272719;orthologs	alpha-amino acid metabolic process(GO:1901605);carboxylic acid catabolic process(GO:0046395);organonitrogen compound catabolic process(GO:1901565)	glycine metabolic process(GO:0006544);glycine catabolic process(GO:0006546);glycine decarboxylation via glycine cleavage system(GO:0019464)
1453	MYCTU|Gene_OrderedLocusName=Rv2134c|UniProtKB=O06241	Conserved protein;Rv2134c;;orthologs
1454	MYCTU|Gene_OrderedLocusName=Rv0455c|UniProtKB=O53740	Conserved protein;Rv0455c;;orthologs
1455	MYCTU|Gene_OrderedLocusName=Rv3788|UniProtKB=P9WKW7	Uncharacterized protein Rv3788;Rv3788;PTN002411680;orthologs	DNA-templated transcription, elongation(GO:0006354)	DNA-templated transcription elongation(GO:0006354);regulation of DNA-templated transcription elongation(GO:0032784)
1456	MYCTU|Gene_OrderedLocusName=Rv2120c|UniProtKB=O33255	Probable conserved integral membrane protein;Rv2120c;;orthologs
1457	MYCTU|Gene_OrderedLocusName=Rv1700|UniProtKB=I6X235	ADP-ribose pyrophosphatase;Rv1700;PTN000931752;orthologs	ribose phosphate metabolic process(GO:0019693);nucleoside phosphate metabolic process(GO:0006753)	DNA replication(GO:0006260);DNA repair(GO:0006281);nucleoside phosphate metabolic process(GO:0006753);cellular response to DNA damage stimulus(GO:0006974);ribose phosphate metabolic process(GO:0019693)
1458	MYCTU|Gene_OrderedLocusName=Rv3603c|UniProtKB=O06279	Conserved hypothetical alanine and leucine rich protein;Rv3603c;PTN002447292;orthologs
1459	MYCTU|Gene_OrderedLocusName=Rv1269c|UniProtKB=P9WM45	Protein Rv1269c;Rv1269c;;orthologs
1460	MYCTU|Gene_OrderedLocusName=Rv3542c|UniProtKB=I6YGF8	3-oxo-4,17-pregnadiene-20-carboxyl-CoA hydratase alpha subunit;chsH2;PTN001772916;orthologs		lipid metabolic process(GO:0006629);cholesterol catabolic process(GO:0006707);steroid metabolic process(GO:0008202);cholesterol metabolic process(GO:0008203)
1461	MYCTU|Gene_OrderedLocusName=Rv0620|UniProtKB=P9WN63	Galactokinase;galK;PTN002235147;orthologs	hexose metabolic process(GO:0019318)	carbohydrate metabolic process(GO:0005975);galactose metabolic process(GO:0006012);phosphorylation(GO:0016310);primary metabolic process(GO:0044238);carbohydrate phosphorylation(GO:0046835);organic substance metabolic process(GO:0071704)
1462	MYCTU|Gene_OrderedLocusName=Rv2719c|UniProtKB=I6YA32	Cell wall hydrolase ChiZ;chiZ;;orthologs		cell wall organization(GO:0071555)
1463	MYCTU|Gene_OrderedLocusName=Rv3567c|UniProtKB=P9WND9	Flavin-dependent monooxygenase, reductase subunit HsaB;hsaB;PTN002411885;orthologs		lipid metabolic process(GO:0006629);steroid biosynthetic process(GO:0006694);cholesterol catabolic process(GO:0006707);steroid metabolic process(GO:0008202);lipid catabolic process(GO:0016042);aromatic compound catabolic process(GO:0019439)
1464	MYCTU|Gene_OrderedLocusName=Rv2636|UniProtKB=P9WL55	Putative O-phosphotransferase Rv2636;Rv2636;;orthologs
1465	MYCTU|Gene_OrderedLocusName=Rv0085|UniProtKB=P9WM75	Uncharacterized protein Rv0085;Rv0085;PTN002445984;orthologs
1466	MYCTU|Gene_OrderedLocusName=Rv2979c|UniProtKB=I6XFU1	Probable resolvase;Rv2979c;PTN002189908;orthologs		DNA recombination(GO:0006310);DNA integration(GO:0015074)
1467	MYCTU|Gene_OrderedLocusName=Rv1817|UniProtKB=Q50616	Possible flavoprotein;Rv1817;PTN000908526;orthologs		steroid metabolic process(GO:0008202)
1468	MYCTU|Gene_OrderedLocusName=Rv0769|UniProtKB=P9WGQ9	Uncharacterized oxidoreductase Rv0769;Rv0769;PTN002449396;orthologs		fatty acid elongation(GO:0030497)
1469	MYCTU|Gene_OrderedLocusName=Rv0042c|UniProtKB=P71699	Possible transcriptional regulatory protein (Probably MarR-family);Rv0042c;PTN002431233;orthologs	transcription, DNA-templated(GO:0006351);regulation of transcription, DNA-templated(GO:0006355);response to stress(GO:0006950)	regulation of DNA-templated transcription(GO:0006355);response to stress(GO:0006950)
1470	MYCTU|Gene_OrderedLocusName=Rv3418c|UniProtKB=P9WPE5	10 kDa chaperonin;groS;PTN002243562;orthologs	chaperone cofactor-dependent protein refolding(GO:0051085)	regulation of DNA-templated transcription(GO:0006355);protein folding(GO:0006457);response to heat(GO:0009408);cellular response to heat(GO:0034605);response to antibiotic(GO:0046677);chaperone cofactor-dependent protein refolding(GO:0051085)
1471	MYCTU|Gene_OrderedLocusName=Rv3202c|UniProtKB=O53348	DNA helicase;Rv3202c;PTN002253351;orthologs	recombinational repair(GO:0000725)	recombinational repair(GO:0000725);DNA repair(GO:0006281);cellular response to DNA damage stimulus(GO:0006974);DNA duplex unwinding(GO:0032508);nucleic acid phosphodiester bond hydrolysis(GO:0090305)
1472	MYCTU|Gene_OrderedLocusName=Rv3400|UniProtKB=P9WKZ7	Uncharacterized protein Rv3400;Rv3400;PTN002315634;orthologs
1473	MYCTU|Gene_OrderedLocusName=Rv3373|UniProtKB=O50402	Probable enoyl-CoA hydratase EchA18 (Enoyl hydrase) (Unsaturated acyl-CoA hydratase) (Crotonase);echA18;PTN001733016;orthologs	fatty acid beta-oxidation(GO:0006635)	fatty acid beta-oxidation(GO:0006635)
1474	MYCTU|Gene_OrderedLocusName=Rv2176|UniProtKB=P9WI63	Serine/threonine-protein kinase PknL;pknL;PTN002463027;orthologs		protein phosphorylation(GO:0006468);phosphorylation(GO:0016310);peptidyl-threonine phosphorylation(GO:0018107);negative regulation of fatty acid biosynthetic process(GO:0045717);protein autophosphorylation(GO:0046777)
1475	MYCTU|Gene_OrderedLocusName=Rv3728|UniProtKB=O69695	Probable conserved two-domain membrane protein;Rv3728;PTN001161205;orthologs		lipid metabolic process(GO:0006629);lipid catabolic process(GO:0016042);transmembrane transport(GO:0055085)
1476	MYCTU|Gene_OrderedLocusName=Rv0924c|UniProtKB=P9WIZ5	Divalent metal cation transporter MntH;mntH;PTN002270274;orthologs		ion transport(GO:0006811);metal ion transport(GO:0030001);iron ion transmembrane transport(GO:0034755);cadmium ion transmembrane transport(GO:0070574);cellular response to iron ion(GO:0071281);manganese ion transmembrane transport(GO:0071421);zinc ion import across plasma membrane(GO:0071578)
1477	MYCTU|Gene_OrderedLocusName=Rv0052|UniProtKB=I6Y6S3	Conserved protein;Rv0052;PTN001664534;orthologs
1478	MYCTU|Gene_OrderedLocusName=Rv0873|UniProtKB=P9WQF7	Probable acyl-CoA dehydrogenase FadE10;fadE10;PTN002466399;orthologs		fatty acid beta-oxidation using acyl-CoA dehydrogenase(GO:0033539)
1479	MYCTU|Gene_OrderedLocusName=Rv0139|UniProtKB=P96816	Possible oxidoreductase;Rv0139;PTN000821758;orthologs
1480	MYCTU|Gene_OrderedLocusName=Rv2032|UniProtKB=P9WIZ9	Putative NAD(P)H nitroreductase acg;acg;PTN002346350;orthologs		response to hypoxia(GO:0001666);response to host immune response(GO:0052572)
1481	MYCTU|Gene_OrderedLocusName=Rv0523c|UniProtKB=O06389	Conserved protein;Rv0523c;;orthologs
1482	MYCTU|Gene_OrderedLocusName=Rv1364c|UniProtKB=P9WLZ7	Multidomain regulatory protein Rv1364c;Rv1364c;PTN002455378;orthologs		regulation of DNA-templated transcription(GO:0006355);phosphorylation(GO:0016310)
1483	MYCTU|Gene_OrderedLocusName=Rv0858c|UniProtKB=P9WPZ5	Probable N-succinyldiaminopimelate aminotransferase DapC;dapC;PTN002465902;orthologs		cellular amino acid biosynthetic process(GO:0008652);biosynthetic process(GO:0009058);lysine biosynthetic process(GO:0009085);lysine biosynthetic process via diaminopimelate(GO:0009089);L-kynurenine metabolic process(GO:0097052)
1484	MYCTU|Gene_OrderedLocusName=Rv0315|UniProtKB=O07242	Possible beta-1,3-glucanase;Rv0315;PTN000860955;orthologs		carbohydrate metabolic process(GO:0005975)
1485	MYCTU|Gene_OrderedLocusName=Rv3031|UniProtKB=P9WQ27	Probable 1,4-alpha-glucan branching enzyme Rv3031;Rv3031;PTN002447709;orthologs		carbohydrate metabolic process(GO:0005975);alpha-glucan biosynthetic process(GO:0030979)
1486	MYCTU|Gene_OrderedLocusName=Rv2642|UniProtKB=P71941	Possible transcriptional regulatory protein (Probably ArsR-family);Rv2642;PTN002431074;orthologs	transcription, DNA-templated(GO:0006351);regulation of transcription, DNA-templated(GO:0006355)	regulation of DNA-templated transcription(GO:0006355);response to copper ion(GO:0046688)
1487	MYCTU|Gene_OrderedLocusName=Rv0590|UniProtKB=O07788	Mce-family protein Mce2B;mce2B;PTN002120901;orthologs
1488	MYCTU|Gene_OrderedLocusName=Rv1605|UniProtKB=P9WMM3	Imidazole glycerol phosphate synthase subunit HisF;hisF;PTN002327217;orthologs		histidine biosynthetic process(GO:0000105);cellular amino acid biosynthetic process(GO:0008652);cellular biosynthetic process(GO:0044249);organic substance biosynthetic process(GO:1901576)
1489	MYCTU|Gene_OrderedLocusName=Rv2484c|UniProtKB=P9WKB3	Putative diacyglycerol O-acyltransferase Rv2484c;Rv2484c;PTN002420287;orthologs	triglyceride biosynthetic process(GO:0019432)	response to hypoxia(GO:0001666);glycerol metabolic process(GO:0006071);lipid metabolic process(GO:0006629);triglyceride biosynthetic process(GO:0019432);glycerolipid biosynthetic process(GO:0045017);response to nitric oxide(GO:0071731)
1490	MYCTU|Gene_OrderedLocusName=Rv3243c|UniProtKB=O05888	Uncharacterized protein;Rv3243c;;orthologs
1491	MYCTU|Gene_OrderedLocusName=Rv0967|UniProtKB=P9WP49	Copper-sensing transcriptional repressor CsoR;csoR;PTN002435112;orthologs		regulation of DNA-templated transcription(GO:0006355);response to silver ion(GO:0010272);negative regulation of DNA-templated transcription(GO:0045892);response to copper ion(GO:0046688)
1492	MYCTU|Gene_OrderedLocusName=Rv1423|UniProtKB=P9WF45	Probable cell division protein WhiA;whiA;PTN002444325;orthologs	regulation of developmental process(GO:0050793);developmental process(GO:0032502)	cell cycle(GO:0007049);regulation of sporulation(GO:0043937);cell division(GO:0051301)
1493	MYCTU|Gene_OrderedLocusName=Rv2580c|UniProtKB=P9WFV5	Histidine--tRNA ligase;hisS;PTN002463839;orthologs	cellular amino acid metabolic process(GO:0006520);tRNA metabolic process(GO:0006399);translational elongation(GO:0006414)	translation(GO:0006412);histidyl-tRNA aminoacylation(GO:0006427)
1494	MYCTU|Gene_OrderedLocusName=Rv2667|UniProtKB=P9WPC7	Uncharacterized protein Rv2667;Rv2667;;orthologs
1495	MYCTU|Gene_OrderedLocusName=Rv1296|UniProtKB=P9WKE7	Homoserine kinase;thrB;PTN002718871;orthologs		threonine metabolic process(GO:0006566);cellular amino acid biosynthetic process(GO:0008652);threonine biosynthetic process(GO:0009088);phosphorylation(GO:0016310)
1496	MYCTU|Gene_OrderedLocusName=Rv1382|UniProtKB=P71810	Probable export or membrane protein;Rv1382;;orthologs
1497	MYCTU|Gene_OrderedLocusName=Rv0252|UniProtKB=O53674	Assimilatory sulfite reductase (ferredoxin);nirB;PTN002465956;orthologs		nitrate assimilation(GO:0042128)
1498	MYCTU|Gene_OrderedLocusName=LH57_00740|UniProtKB=P96809	F420-dependent hydroxymycolic acid dehydrogenase;fgd2;PTN002456620;orthologs		lipid metabolic process(GO:0006629)
1499	MYCTU|Gene_OrderedLocusName=Rv0546c|UniProtKB=O06412	Conserved protein;Rv0546c;;orthologs
1500	MYCTU|Gene_OrderedLocusName=Rv0182c|UniProtKB=P9WGG5	ECF RNA polymerase sigma factor SigG;sigG;PTN002455053;orthologs		response to hypoxia(GO:0001666);DNA-templated transcription initiation(GO:0006352);regulation of DNA-templated transcription(GO:0006355);response to stress(GO:0006950);response to water(GO:0009415);response to abiotic stimulus(GO:0009628);regulation of DNA-templated transcription initiation(GO:2000142)
1501	MYCTU|Gene_OrderedLocusName=Rv1528c|UniProtKB=O53902	Probable conserved polyketide synthase associated protein PapA4;papA4;;orthologs
1502	MYCTU|Gene_OrderedLocusName=Rv1960c|UniProtKB=P9WIJ7	Antitoxin ParD1;parD1;PTN002443199;orthologs		regulation of DNA-templated transcription(GO:0006355);detoxification(GO:0098754)
1503	MYCTU|Gene_OrderedLocusName=Rv3335c|UniProtKB=O53385	Probable conserved integral membrane protein;Rv3335c;PTN002410331;orthologs
1504	MYCTU|Gene_OrderedLocusName=Rv1262c|UniProtKB=P9WML1	Uncharacterized HIT-like protein Rv1262c;Rv1262c;PTN002349488;orthologs		nucleotide metabolic process(GO:0009117)
1505	MYCTU|Gene_OrderedLocusName=Rv0259c|UniProtKB=P95216	Uncharacterized protein;Rv0259c;PTN002434495;orthologs
1506	MYCTU|Gene_OrderedLocusName=Rv2924c|UniProtKB=P9WNC3	Formamidopyrimidine-DNA glycosylase 1;fpg1;PTN002344934;orthologs	base-excision repair(GO:0006284)	DNA repair(GO:0006281);base-excision repair(GO:0006284);cellular response to DNA damage stimulus(GO:0006974);response to oxidative stress(GO:0006979);metabolic process(GO:0008152)
1507	MYCTU|Gene_OrderedLocusName=Rv1261c|UniProtKB=P9WP13	F420H(2)-dependent quinone reductase Rv1261c;Rv1261c;PTN002446678;orthologs
1508	MYCTU|Gene_OrderedLocusName=Rv1541c|UniProtKB=P9WK41	Lipoprotein LprI;lprI;PTN002444889;orthologs
1509	MYCTU|Gene_OrderedLocusName=Rv0587|UniProtKB=I6Y870	Conserved hypothetical integral membrane protein YrbE2A;yrbE2A;PTN002410159;orthologs	phospholipid transport(GO:0015914)	phospholipid transport(GO:0015914)
1510	MYCTU|Gene_OrderedLocusName=Rv2488c|UniProtKB=O53213	Probable transcriptional regulatory protein (LuxR-family);Rv2488c;PTN002893921;orthologs		regulation of DNA-templated transcription(GO:0006355);cyclic nucleotide biosynthetic process(GO:0009190);intracellular signal transduction(GO:0035556)
1511	MYCTU|Gene_OrderedLocusName=Rv3083|UniProtKB=P9WNF7	Putative FAD-containing monooxygenase MymA;mymA;PTN002466759;orthologs		response to acidic pH(GO:0010447);biological process involved in interaction with host(GO:0051701)
1512	MYCTU|Gene_OrderedLocusName=Rv1123c|UniProtKB=O06575	Possible peroxidase BpoB (Non-haem peroxidase);bpoB;PTN001660915;orthologs		cellular oxidant detoxification(GO:0098869)
1513	MYCTU|Gene_OrderedLocusName=Rv2711|UniProtKB=P9WMH1	Iron-dependent repressor IdeR;ideR;PTN002432232;orthologs	negative regulation of transcription, DNA-templated(GO:0045892);transcription, DNA-templated(GO:0006351)	regulation of DNA-templated transcription(GO:0006355);response to oxidative stress(GO:0006979);catechol-containing siderophore biosynthetic process(GO:0019540);negative regulation of DNA-templated transcription(GO:0045892)
1514	MYCTU|Gene_OrderedLocusName=Rv1665|UniProtKB=P9WPF3	Methyl-branched alkylpyrone synthesis polyketide synthase-like Pks11;pks11;PTN002275360;orthologs	secondary metabolite biosynthetic process(GO:0044550);organic substance biosynthetic process(GO:1901576)	lipid metabolic process(GO:0006629);fatty acid metabolic process(GO:0006631);fatty acid biosynthetic process(GO:0006633);lipid biosynthetic process(GO:0008610);biosynthetic process(GO:0009058);chalcone biosynthetic process(GO:0009715);polyketide biosynthetic process(GO:0030639);DIM/DIP cell wall layer assembly(GO:0071770)
1515	MYCTU|Gene_OrderedLocusName=Rv2472|UniProtKB=O53199	Uncharacterized protein;Rv2472;;orthologs
1516	MYCTU|Gene_OrderedLocusName=Rv1436|UniProtKB=P9WN83	Glyceraldehyde-3-phosphate dehydrogenase;gap;PTN002455262;orthologs	glucose metabolic process(GO:0006006)	glucose metabolic process(GO:0006006);glycolytic process(GO:0006096)
1517	MYCTU|Gene_OrderedLocusName=Rv1013|UniProtKB=O05598	Putative ligase Rv1013;pks16;PTN001101570;orthologs		fatty acid biosynthetic process(GO:0006633);lipid biosynthetic process(GO:0008610)
1518	MYCTU|Gene_OrderedLocusName=Rv2413c|UniProtKB=P71730	DNA_pol3_delta domain-containing protein;Rv2413c;PTN002437962;orthologs	DNA-dependent DNA replication(GO:0006261);DNA biosynthetic process(GO:0071897)	DNA replication(GO:0006260);DNA-templated DNA replication(GO:0006261);DNA biosynthetic process(GO:0071897)
1519	MYCTU|Gene_OrderedLocusName=Rv0162c|UniProtKB=L7N6B3	Probable zinc-type alcohol dehydrogenase (E subunit) AdhE1;adhE1;PTN002458517;orthologs
1520	MYCTU|Gene_OrderedLocusName=Rv3921c|UniProtKB=P9WIT5	Membrane protein insertase YidC;yidC;PTN002287180;orthologs	protein insertion into membrane(GO:0051205)	protein transport(GO:0015031);protein insertion into membrane(GO:0051205)
1521	MYCTU|Gene_OrderedLocusName=Rv3307|UniProtKB=P9WP01	Purine nucleoside phosphorylase;punA;PTN002275833;orthologs		nucleobase-containing compound metabolic process(GO:0006139);deoxyguanosine catabolic process(GO:0006161);nucleoside metabolic process(GO:0009116)
1522	MYCTU|Gene_OrderedLocusName=Rv2793c|UniProtKB=P9WHP7	tRNA pseudouridine synthase B;truB;PTN002300998;orthologs	pseudouridine synthesis(GO:0001522);mRNA metabolic process(GO:0016071);tRNA modification(GO:0006400)	pseudouridine synthesis(GO:0001522);RNA processing(GO:0006396);tRNA modification(GO:0006400);tRNA processing(GO:0008033);RNA modification(GO:0009451);tRNA pseudouridine synthesis(GO:0031119);ncRNA processing(GO:0034470);mRNA pseudouridine synthesis(GO:1990481)
1523	MYCTU|Gene_OrderedLocusName=Rv3226c|UniProtKB=O05872	Abasic site processing protein;Rv3226c;PTN002298945;orthologs		proteolysis(GO:0006508);cellular response to DNA damage stimulus(GO:0006974);protein-DNA covalent cross-linking(GO:0018142)
1524	MYCTU|Gene_OrderedLocusName=Rv1693|UniProtKB=O33195	Uncharacterized protein;Rv1693;;orthologs
1525	MYCTU|Gene_OrderedLocusName=Rv2614c|UniProtKB=P9WFT5	Threonine--tRNA ligase;thrS;PTN002262608;orthologs	cellular amino acid metabolic process(GO:0006520);tRNA metabolic process(GO:0006399);translational elongation(GO:0006414)	translation(GO:0006412);tRNA aminoacylation for protein translation(GO:0006418);threonyl-tRNA aminoacylation(GO:0006435);tRNA aminoacylation(GO:0043039)
1526	MYCTU|Gene_OrderedLocusName=Rv2247|UniProtKB=P9WQH5	Biotin-dependent acetyl-/propionyl-coenzyme A carboxylase beta6 subunit;accD6;PTN002466501;orthologs		lipid metabolic process(GO:0006629);fatty acid metabolic process(GO:0006631);fatty acid biosynthetic process(GO:0006633);fatty acid elongation, saturated fatty acid(GO:0019367);organic substance metabolic process(GO:0071704)
1527	MYCTU|Gene_OrderedLocusName=Rv3382c|UniProtKB=P9WKF9	4-hydroxy-3-methylbut-2-enyl diphosphate reductase 1;ispH1;PTN002411621;orthologs		isoprenoid biosynthetic process(GO:0008299);terpenoid biosynthetic process(GO:0016114);isopentenyl diphosphate biosynthetic process, methylerythritol 4-phosphate pathway(GO:0019288);dimethylallyl diphosphate biosynthetic process(GO:0050992)
1528	MYCTU|Gene_OrderedLocusName=Rv0991c|UniProtKB=O05574	Conserved serine rich protein;Rv0991c;PTN002438039;orthologs		protein folding(GO:0006457)
1529	MYCTU|Gene_OrderedLocusName=Rv1016c|UniProtKB=P9WK59	Putative lipoprotein LpqT;lpqT;;orthologs
1530	MYCTU|Gene_OrderedLocusName=Rv0426c|UniProtKB=P96272	Possible transmembrane protein;Rv0426c;;orthologs
1531	MYCTU|Gene_OrderedLocusName=Rv3528c|UniProtKB=I6YGE4	Uncharacterized protein;Rv3528c;;orthologs
1532	MYCTU|Gene_OrderedLocusName=Rv2158c|UniProtKB=P9WJL3	UDP-N-acetylmuramoyl-L-alanyl-D-glutamate--2,6-diaminopimelate ligase;murE;PTN002351152;orthologs		cell cycle(GO:0007049);regulation of cell shape(GO:0008360);biosynthetic process(GO:0009058);peptidoglycan biosynthetic process(GO:0009252);cell division(GO:0051301);cell wall organization(GO:0071555)
1533	MYCTU|Gene_OrderedLocusName=Rv2433c|UniProtKB=P71916	Uncharacterized protein;Rv2433c;;orthologs
1534	MYCTU|Gene_OrderedLocusName=Rv1985c|UniProtKB=P9WMF5	HTH-type transcriptional regulator LysG;lysG;PTN002412818;orthologs	transcription, DNA-templated(GO:0006351);regulation of transcription, DNA-templated(GO:0006355)	regulation of DNA-templated transcription(GO:0006355);negative regulation of DNA replication(GO:0008156)
1535	MYCTU|Gene_OrderedLocusName=Rv0748|UniProtKB=O53811	Antitoxin VapB31;vapB31;;orthologs		regulation of DNA-templated transcription(GO:0006355);positive regulation of growth(GO:0045927)
1536	MYCTU|Gene_OrderedLocusName=Rv3642c|UniProtKB=I6Y464	VbhA domain-containing protein;Rv3642c;;orthologs		negative regulation of protein adenylylation(GO:1900723)
1537	MYCTU|Gene_OrderedLocusName=Rv2129c|UniProtKB=O33263	Probable oxidoreductase;Rv2129c;PTN002459054;orthologs
1538	MYCTU|Gene_OrderedLocusName=Rv2784c|UniProtKB=I6XFA6	Probable lipoprotein LppU;lppU;;orthologs
1539	MYCTU|Gene_OrderedLocusName=Rv3807c|UniProtKB=P9WI53	Putative decaprenylphosphoryl-5-phosphoribose phosphatase Rv3807c;Rv3807c;PTN002308854;orthologs		capsule polysaccharide biosynthetic process(GO:0045227);cell wall organization(GO:0071555)
1540	MYCTU|Gene_OrderedLocusName=Rv0296c|UniProtKB=Q6MX51	Probable sulfatase;Rv0296c;PTN000819174;orthologs		entry of bacterium into host cell(GO:0035635);adhesion of symbiont to host cell(GO:0044650)
1541	MYCTU|Gene_OrderedLocusName=Rv1668c|UniProtKB=O53916	Probable first part of macrolide-transport ATP-binding protein ABC transporter;Rv1668c;PTN002450581;orthologs
1542	MYCTU|Gene_OrderedLocusName=Rv1209|UniProtKB=O05310	Conserved protein;Rv1209;;orthologs
1543	MYCTU|Gene_OrderedLocusName=Rv0495c|UniProtKB=P9WKU5	Uncharacterized protein Rv0495c;Rv0495c;;orthologs
1544	MYCTU|Gene_OrderedLocusName=Rv0636|UniProtKB=I6WYY7	(3R)-hydroxyacyl-ACP dehydratase subunit HadB;hadB;PTN000991441;orthologs		fatty acid metabolic process(GO:0006631)
1545	MYCTU|Gene_OrderedLocusName=Rv2796c|UniProtKB=P71655	Probable conserved lipoprotein LppV;lppV;;orthologs
1546	MYCTU|Gene_OrderedLocusName=Rv2335|UniProtKB=P95231	Serine acetyltransferase;cysE;PTN001158772;orthologs		cysteine biosynthetic process from serine(GO:0006535);cellular amino acid biosynthetic process(GO:0008652);cysteine biosynthetic process(GO:0019344)
1547	MYCTU|Gene_OrderedLocusName=Rv3252c|UniProtKB=O05895	Probable transmembrane alkane 1-monooxygenase AlkB (Alkane 1-hydroxylase) (Lauric acid omega-hydroxylase) (Omega-hydroxylase) (Fatty acid omega-hydroxylase) (Alkane hydroxylase-rubredoxin);alkB;PTN002214658;orthologs		lipid metabolic process(GO:0006629);alkane catabolic process(GO:0043448)
1548	MYCTU|Gene_OrderedLocusName=Rv2101|UniProtKB=I6YCF3	Probable helicase HelZ;helZ;PTN002244799;orthologs		chromatin remodeling(GO:0006338)
1549	MYCTU|Gene_OrderedLocusName=Rv1338|UniProtKB=P9WPW9	Glutamate racemase;murI;PTN002326929;orthologs	peptidoglycan biosynthetic process(GO:0009252)	nitrogen compound metabolic process(GO:0006807);regulation of cell shape(GO:0008360);peptidoglycan biosynthetic process(GO:0009252);negative regulation of catalytic activity(GO:0043086);cell wall organization(GO:0071555);regulation of DNA topoisomerase (ATP-hydrolyzing) activity(GO:2000371)
1550	MYCTU|Gene_OrderedLocusName=Rv0648|UniProtKB=P96937	Alpha-mannosidase;Rv0648;PTN000906388;orthologs	carbohydrate catabolic process(GO:0016052)	carbohydrate metabolic process(GO:0005975);mannose metabolic process(GO:0006013);metabolic process(GO:0008152);oligosaccharide catabolic process(GO:0009313);glycolipid catabolic process(GO:0019377)
1551	MYCTU|Gene_OrderedLocusName=Rv2763c|UniProtKB=P9WNX1	Dihydrofolate reductase;folA;PTN002334406;orthologs	cellular amide metabolic process(GO:0043603);cellular nitrogen compound biosynthetic process(GO:0044271);heterocycle biosynthetic process(GO:0018130);organic cyclic compound biosynthetic process(GO:1901362);carboxylic acid metabolic process(GO:0019752);folic acid-containing compound metabolic process(GO:0006760);organonitrogen compound biosynthetic process(GO:1901566);aromatic compound biosynthet…	glycine biosynthetic process(GO:0006545);one-carbon metabolic process(GO:0006730);dihydrofolate metabolic process(GO:0046452);tetrahydrofolate biosynthetic process(GO:0046654);folic acid metabolic process(GO:0046655)
1552	MYCTU|Gene_OrderedLocusName=Rv1113|UniProtKB=P9WJ33	Antitoxin VapB32;vapB32;;orthologs		positive regulation of growth(GO:0045927)
1553	MYCTU|Gene_OrderedLocusName=Rv0274|UniProtKB=O53680	Conserved protein;Rv0274;PTN001623843;orthologs		cellular aromatic compound metabolic process(GO:0006725);aromatic compound catabolic process(GO:0019439)
1554	MYCTU|Gene_OrderedLocusName=Rv1500|UniProtKB=P9WMX5	Putative glycosyltransferases;pimF;PTN002452807;orthologs
1555	MYCTU|Gene_OrderedLocusName=Rv0889c|UniProtKB=P9WPD3	Putative citrate synthase 2;citA;PTN002271884;orthologs	carbohydrate metabolic process(GO:0005975);tricarboxylic acid cycle(GO:0006099)	carbohydrate metabolic process(GO:0005975);tricarboxylic acid cycle(GO:0006099);metabolic process(GO:0008152)
1556	MYCTU|Gene_OrderedLocusName=Rv0532|UniProtKB=L0T3X8	PE-PGRS family protein PE_PGRS6;PE_PGRS6;;orthologs
1557	MYCTU|Gene_OrderedLocusName=RVBD_0116c|UniProtKB=O53638	L,D-transpeptidase 1;ldtA;PTN002412835;orthologs	peptidoglycan biosynthetic process(GO:0009252)	regulation of cell shape(GO:0008360);peptidoglycan biosynthetic process(GO:0009252);peptidoglycan-protein cross-linking(GO:0018104);cell wall organization(GO:0071555)
1558	MYCTU|Gene_OrderedLocusName=Rv0939|UniProtKB=O86346	Possible bifunctional enzyme: 2-hydroxyhepta-2,4-diene-1,7-dioate isomerase (HHDD isomerase) + cyclase/dehydrase;Rv0939;PTN002456227;orthologs
1559	MYCTU|Gene_OrderedLocusName=Rv2232|UniProtKB=P9WPI9	Tyrosine-protein kinase PtkA;ptkA;PTN002459615;orthologs	DNA repair(GO:0006281);dephosphorylation(GO:0016311)	phosphorylation(GO:0016310);peptidyl-tyrosine phosphorylation(GO:0018108);protein autophosphorylation(GO:0046777)
1560	MYCTU|Gene_OrderedLocusName=Rv1409|UniProtKB=P9WPH1	Riboflavin biosynthesis protein RibD;ribD;PTN002254001;orthologs		metabolic process(GO:0008152);riboflavin biosynthetic process(GO:0009231)
1561	MYCTU|Gene_OrderedLocusName=Rv2375|UniProtKB=O05823	Uncharacterized protein;Rv2375;;orthologs
1562	MYCTU|Gene_OrderedLocusName=Rv1503c|UniProtKB=L0T8G4	Uncharacterized protein (Fragment);Rv1503c;;orthologs		polysaccharide biosynthetic process(GO:0000271)
1563	MYCTU|Gene_OrderedLocusName=Rv3785|UniProtKB=P9WKX1	Uncharacterized protein Rv3785;Rv3785;;orthologs
1564	MYCTU|Gene_OrderedLocusName=Rv1608c|UniProtKB=P9WID9	Putative peroxiredoxin Rv1608c;bcpB;PTN002450016;orthologs	cellular homeostasis(GO:0019725);regulation of cellular process(GO:0050794);cellular response to oxidative stress(GO:0034599)	cellular response to oxidative stress(GO:0034599);cell redox homeostasis(GO:0045454);cellular oxidant detoxification(GO:0098869)
1565	MYCTU|Gene_OrderedLocusName=Rv2003A|UniProtKB=P0DMQ7	Uncharacterized protein Rv2003A;Rv2003A;;orthologs
1566	MYCTU|Gene_OrderedLocusName=Rv3001c|UniProtKB=P9WKJ7	Ketol-acid reductoisomerase (NADP(+));ilvC;PTN002328177;orthologs	alpha-amino acid biosynthetic process(GO:1901607);branched-chain amino acid biosynthetic process(GO:0009082)	cellular amino acid biosynthetic process(GO:0008652);branched-chain amino acid biosynthetic process(GO:0009082);isoleucine biosynthetic process(GO:0009097);valine biosynthetic process(GO:0009099)
1567	MYCTU|Gene_OrderedLocusName=Rv1688|UniProtKB=P9WJP7	Putative 3-methyladenine DNA glycosylase;Rv1688;PTN002234767;orthologs	base-excision repair(GO:0006284)	DNA repair(GO:0006281);base-excision repair(GO:0006284);cellular response to DNA damage stimulus(GO:0006974)
1568	MYCTU|Gene_OrderedLocusName=Rv1553|UniProtKB=P9WN89	Fumarate reductase iron-sulfur subunit;frdB;PTN002461251;orthologs		tricarboxylic acid cycle(GO:0006099);anaerobic respiration(GO:0009061);electron transport chain(GO:0022900)
1569	MYCTU|Gene_OrderedLocusName=Rv3356c|UniProtKB=P9WG81	Bifunctional protein FolD;folD;PTN002224728;orthologs	small molecule metabolic process(GO:0044281);folic acid-containing compound metabolic process(GO:0006760)	histidine biosynthetic process(GO:0000105);purine nucleotide biosynthetic process(GO:0006164);one-carbon metabolic process(GO:0006730);metabolic process(GO:0008152);cellular amino acid biosynthetic process(GO:0008652);methionine biosynthetic process(GO:0009086);tetrahydrofolate interconversion(GO:0035999)
1570	MYCTU|Gene_OrderedLocusName=Rv0800|UniProtKB=P9WHT1	Probable M18 family aminopeptidase 2;apeB;PTN002408276;orthologs		proteolysis(GO:0006508)
1571	MYCTU|Gene_OrderedLocusName=Rv1973|UniProtKB=P9WJ77	Outer membrane protein Rv1973;Rv1973;PTN002444010;orthologs
1572	MYCTU|Gene_OrderedLocusName=Rv2085|UniProtKB=P9WLJ9	Uncharacterized protein Rv2085;Rv2085;PTN002431975;orthologs
1573	MYCTU|Gene_OrderedLocusName=Rv3324c|UniProtKB=P9WJR5	Cyclic pyranopterin monophosphate synthase 3;moaC3;;orthologs		Mo-molybdopterin cofactor biosynthetic process(GO:0006777)
1574	MYCTU|Gene_OrderedLocusName=Rv0591|UniProtKB=O07787	Mce-family protein Mce2C;mce2C;PTN002120876;orthologs
1575	MYCTU|Gene_OrderedLocusName=Rv3387|UniProtKB=O50414	Possible transposase;Rv3387;;orthologs		transposition, DNA-mediated(GO:0006313)
1576	MYCTU|Gene_OrderedLocusName=Rv1799|UniProtKB=O53948	Probable lipoprotein LppT;lppT;;orthologs
1577	MYCTU|Gene_OrderedLocusName=Rv1333|UniProtKB=P9WM23	Uncharacterized aminopeptidase Rv1333;Rv1333;PTN002443093;orthologs		proteolysis(GO:0006508)
1578	MYCTU|Gene_OrderedLocusName=Rv3910|UniProtKB=P9WJK3	Probable peptidoglycan biosynthesis protein MviN;mviN;PTN002257108;orthologs	nitrogen compound transport(GO:0071705);carbohydrate derivative transport(GO:1901264);peptidoglycan biosynthetic process(GO:0009252);lipid translocation(GO:0034204)	regulation of cell shape(GO:0008360);peptidoglycan biosynthetic process(GO:0009252);lipid-linked peptidoglycan transport(GO:0015836);lipid translocation(GO:0034204)
1579	MYCTU|Gene_OrderedLocusName=Rv1843c|UniProtKB=P9WKI3	Uncharacterized oxidoreductase Rv1843c;guaB1;PTN002455605;orthologs		purine nucleotide biosynthetic process(GO:0006164)
1580	MYCTU|Gene_OrderedLocusName=Rv0857|UniProtKB=I6Y4Z9	Uncharacterized protein;Rv0857;PTN002446960;orthologs
1581	MYCTU|Gene_OrderedLocusName=Rv1728c|UniProtKB=P71986	Uncharacterized protein;Rv1728c;;orthologs
1582	MYCTU|Gene_OrderedLocusName=Rv1222|UniProtKB=L0T905	Anti-sigma-E factor RseA;rseA;;orthologs		regulation of DNA-templated transcription(GO:0006355);positive regulation of DNA-templated transcription(GO:0045893)
1583	MYCTU|Gene_OrderedLocusName=Rv1774|UniProtKB=O33177	Probable oxidoreductase;Rv1774;PTN002452636;orthologs
1584	MYCTU|Gene_OrderedLocusName=LH57_09220|UniProtKB=O33194	D-glycerol 3-phosphate phosphatase;Rv1692;PTN002319419;orthologs		glycerol metabolic process(GO:0006071);glycerophospholipid catabolic process(GO:0046475)
1585	MYCTU|Gene_OrderedLocusName=Rv2666|UniProtKB=P71963	Mutator family transposase;Rv2666;PTN002431992;orthologs		DNA recombination(GO:0006310);transposition, DNA-mediated(GO:0006313);transposition(GO:0032196)
1586	MYCTU|Gene_OrderedLocusName=Rv3334|UniProtKB=O53384	Probable transcriptional regulatory protein (Probably MerR-family);Rv3334;PTN002410282;orthologs		regulation of DNA-templated transcription(GO:0006355)
1587	MYCTU|Gene_OrderedLocusName=Rv2950c|UniProtKB=P95141	4-hydroxyphenylalkanoate adenylyltransferase;fadD29;PTN001101574;orthologs		lipid metabolic process(GO:0006629);fatty acid metabolic process(GO:0006631);fatty acid biosynthetic process(GO:0006633);lipid biosynthetic process(GO:0008610);Actinobacterium-type cell wall biogenesis(GO:0071766);phthiocerol biosynthetic process(GO:0097040)
1588	MYCTU|Gene_OrderedLocusName=Rv1602|UniProtKB=P9WMM1	Imidazole glycerol phosphate synthase subunit HisH;hisH;PTN002448532;orthologs		histidine biosynthetic process(GO:0000105);glutamine metabolic process(GO:0006541);cellular amino acid biosynthetic process(GO:0008652)
1589	MYCTU|Gene_OrderedLocusName=Rv1466|UniProtKB=O53157	Conserved protein;Rv1466;PTN002450336;orthologs
1590	MYCTU|Gene_OrderedLocusName=Rv3900c|UniProtKB=O05445	Conserved hypothetical alanine rich protein;Rv3900c;;orthologs
1591	MYCTU|Gene_OrderedLocusName=Rv3848|UniProtKB=P96229	GDT1 family protein;Rv3848;PTN002289694;orthologs		metal ion transport(GO:0030001)
1592	MYCTU|Gene_OrderedLocusName=Rv3499c|UniProtKB=I6YC99	Mce-family protein Mce4A;mce4A;PTN002120853;orthologs
1593	MYCTU|Gene_OrderedLocusName=Rv2439c|UniProtKB=P9WHU9	Glutamate 5-kinase;proB;PTN002462611;orthologs	glutamine family amino acid metabolic process(GO:0009064);alpha-amino acid biosynthetic process(GO:1901607)	proline biosynthetic process(GO:0006561);cellular amino acid biosynthetic process(GO:0008652);phosphorylation(GO:0016310);L-proline biosynthetic process(GO:0055129)
1594	MYCTU|Gene_OrderedLocusName=Rv2911|UniProtKB=I6Y204	D-alanyl-D-alanine carboxypeptidase DacB2;dacB2;PTN002329925;orthologs		proteolysis(GO:0006508);regulation of cell shape(GO:0008360);peptidoglycan biosynthetic process(GO:0009252);cell wall organization(GO:0071555)
1595	MYCTU|Gene_OrderedLocusName=Rv0927c|UniProtKB=P9WGQ5	Uncharacterized oxidoreductase Rv0927c;Rv0927c;PTN002462174;orthologs		induction by symbiont of host immune response(GO:0052559)
1596	MYCTU|Gene_OrderedLocusName=Rv1211|UniProtKB=O05312	Conserved protein;Rv1211;;orthologs		regulation of NAD+ kinase activity(GO:0033670);regulation of hydrolase activity(GO:0051336)
1597	MYCTU|Gene_OrderedLocusName=Rv1180/Rv1181|UniProtKB=A0A089QRB9	Mycolipanoate synthase;msl3;PTN002270815;orthologs		fatty acid biosynthetic process(GO:0006633);metabolic process(GO:0008152);small molecule metabolic process(GO:0044281);organic substance metabolic process(GO:0071704);methyl-branched fatty acid biosynthetic process(GO:1902321)
1598	MYCTU|Gene_OrderedLocusName=Rv1116|UniProtKB=O06568	Uncharacterized protein;Rv1116;;orthologs
1599	MYCTU|Gene_OrderedLocusName=Rv1783|UniProtKB=P9WNA5	ESX-5 secretion system protein EccC5;eccC5;PTN002332799;orthologs
1600	MYCTU|Gene_OrderedLocusName=Rv0538|UniProtKB=O06404	Possible conserved membrane protein;Rv0538;;orthologs
1601	MYCTU|Gene_OrderedLocusName=Rv1946c|UniProtKB=P95268	Possible lipoprotein;lppG;;orthologs
1602	MYCTU|Gene_OrderedLocusName=Rv1583c|UniProtKB=P9WLU1	Uncharacterized protein Rv1583c;Rv1583c;;orthologs
1603	MYCTU|Gene_OrderedLocusName=Rv1428c|UniProtKB=O06830	PlsC domain-containing protein;Rv1428c;PTN002333400;orthologs
1604	MYCTU|Gene_OrderedLocusName=Rv3916c|UniProtKB=O53594	Uncharacterized protein;Rv3916c;;orthologs		response to nitrosative stress(GO:0051409)
1605	MYCTU|Gene_OrderedLocusName=Rv2909c|UniProtKB=P9WH53	30S ribosomal protein S16;rpsP;PTN002293420;orthologs	translational elongation(GO:0006414)	translation(GO:0006412)
1606	MYCTU|Gene_OrderedLocusName=Rv1018c|UniProtKB=P9WMN3	Bifunctional protein GlmU;glmU;PTN002461641;orthologs		cell morphogenesis(GO:0000902);UDP-N-acetylglucosamine biosynthetic process(GO:0006048);metabolic process(GO:0008152);regulation of cell shape(GO:0008360);lipid A biosynthetic process(GO:0009245);peptidoglycan biosynthetic process(GO:0009252);entry of bacterium into host cell(GO:0035635);adhesion of symbiont to host cell(GO:0044650);cell wall organization(GO:0071555)
1607	MYCTU|Gene_OrderedLocusName=Rv1909c|UniProtKB=P9WN87	Transcriptional regulator FurA;furA;PTN002431813;orthologs	negative regulation of transcription, DNA-templated(GO:0045892);transcription, DNA-templated(GO:0006351);secondary metabolite biosynthetic process(GO:0044550)	regulation of DNA-templated transcription(GO:0006355);response to oxidative stress(GO:0006979);response to iron ion(GO:0010039);negative regulation of DNA-templated transcription(GO:0045892);regulation of secondary metabolite biosynthetic process(GO:1900376)
1608	MYCTU|Gene_OrderedLocusName=Rv0236c|UniProtKB=P96419	Alpha-(1-3)-arabinofuranosyltransferase;aftD;;orthologs		capsule polysaccharide biosynthetic process(GO:0045227)
1609	MYCTU|Gene_OrderedLocusName=Rv3539|UniProtKB=P9WHX5	Uncharacterized PPE family protein PPE63;PPE63;PTN008216602;orthologs		response to host immune response(GO:0052572)
1610	MYCTU|Gene_OrderedLocusName=Rv3731|UniProtKB=L0TDE1	DNA ligase C;ligC;PTN000825612;orthologs		DNA ligation(GO:0006266);DNA repair(GO:0006281);DNA recombination(GO:0006310)
1611	MYCTU|Gene_OrderedLocusName=Rv2994|UniProtKB=P9WJW7	Uncharacterized MFS-type transporter Rv2994;Rv2994;PTN002363140;orthologs		transmembrane transport(GO:0055085)
1612	MYCTU|Gene_OrderedLocusName=Rv2199c|UniProtKB=P9WP45	Probable cytochrome c oxidase polypeptide 4;ctaF;;orthologs		electron transport chain(GO:0022900);proton transmembrane transport(GO:1902600)
1613	MYCTU|Gene_OrderedLocusName=Rv3138|UniProtKB=P95188	Probable pyruvate formate lyase activating protein PflA (Formate acetyltransferase activating enzyme) ([pyruvate formate-lyase] activating enzyme);pflA;PTN002411228;orthologs
1614	MYCTU|Gene_OrderedLocusName=Rv3261|UniProtKB=P9WP81	Phosphoenolpyruvate transferase;fbiA;PTN002453020;orthologs		F420-0 metabolic process(GO:0052645);coenzyme gamma-F420-2 biosynthetic process(GO:2001121)
1615	MYCTU|Gene_OrderedLocusName=Rv0890c|UniProtKB=P9WMG1	Putative HTH-type transcriptional regulator Rv0890c;Rv0890c;PTN002403618;orthologs		regulation of DNA-templated transcription(GO:0006355)
1616	MYCTU|Gene_OrderedLocusName=Rv2531c|UniProtKB=I6X4K0	Probable amino acid decarboxylase;Rv2531c;PTN002450346;orthologs
1617	MYCTU|Gene_OrderedLocusName=Rv1474c|UniProtKB=O53165	HTH-type transcriptional repressor Rv1474c;Rv1474c;PTN004738632;orthologs	transcription, DNA-templated(GO:0006351);regulation of transcription, DNA-templated(GO:0006355)	regulation of DNA-templated transcription(GO:0006355)
1618	MYCTU|Gene_OrderedLocusName=Rv2723|UniProtKB=P9WG93	Uncharacterized membrane protein Rv2723;Rv2723;PTN002410424;orthologs
1619	MYCTU|Gene_OrderedLocusName=RVBD_0203|UniProtKB=I6X8R5	Heme-binding protein Rv0203;Rv0203;;orthologs		heme transport(GO:0015886)
1620	MYCTU|Gene_OrderedLocusName=Rv1200|UniProtKB=O05301	Probable conserved integral membrane transport protein;Rv1200;PTN001174428;orthologs		transmembrane transport(GO:0055085)
1621	MYCTU|Gene_OrderedLocusName=Rv3141|UniProtKB=P95185	Probable NADPH quinone oxidoreductase FadB4 (NADPH:quinone reductase) (Zeta-crystallin);fadB4;PTN002463145;orthologs
1622	MYCTU|Gene_OrderedLocusName=Rv3405c|UniProtKB=P9WMC3	HTH-type transcriptional repressor Rv3405c;Rv3405c;PTN004738738;orthologs	transcription, DNA-templated(GO:0006351);regulation of transcription, DNA-templated(GO:0006355)	regulation of DNA-templated transcription(GO:0006355);regulation of gene expression(GO:0010468)
1623	MYCTU|Gene_OrderedLocusName=Rv1482c|UniProtKB=P71763	Uncharacterized protein;Rv1482c;;orthologs
1624	MYCTU|Gene_OrderedLocusName=Rv0354c|UniProtKB=L0T545	PPE family protein PPE7;PPE7;;orthologs
1625	MYCTU|Gene_OrderedLocusName=Rv0654|UniProtKB=P9WPR5	Carotenoid cleavage oxygenase;Rv0654;PTN002237844;orthologs	cellular lipid catabolic process(GO:0044242)	carotenoid catabolic process(GO:0016118);carotene catabolic process(GO:0016121)
1626	MYCTU|Gene_OrderedLocusName=Rv0681|UniProtKB=O53789	Uncharacterized HTH-type transcriptional regulator Rv0681;Rv0681;PTN008623935;orthologs	transcription, DNA-templated(GO:0006351);regulation of transcription, DNA-templated(GO:0006355)	regulation of DNA-templated transcription(GO:0006355)
1627	MYCTU|Gene_OrderedLocusName=Rv0145|UniProtKB=P9WFJ1	Putative S-adenosyl-L-methionine-dependent methyltransferase Rv0145;Rv0145;PTN002462190;orthologs		methylation(GO:0032259)
1628	MYCTU|Gene_OrderedLocusName=Rv0470c|UniProtKB=P9WPB3	Cyclopropane mycolic acid synthase 3;pcaA;PTN002462769;orthologs		lipid metabolic process(GO:0006629);lipid biosynthetic process(GO:0008610);methylation(GO:0032259);evasion of host immune response(GO:0042783);S-adenosylmethionine metabolic process(GO:0046500);modulation by symbiont of host innate immune response(GO:0052167);mycolic acid biosynthetic process(GO:0071768)
1629	MYCTU|Gene_OrderedLocusName=Rv1158c|UniProtKB=O06556	Conserved hypothetical ala-, pro-rich protein;Rv1158c;;orthologs
1630	MYCTU|Gene_OrderedLocusName=Rv2519|UniProtKB=Q79FD3	PE family protein PE26;PE26;;orthologs		proteolysis(GO:0006508)
1631	MYCTU|Gene_OrderedLocusName=Rv2012|UniProtKB=P9WLM3	Uncharacterized protein Rv2012;Rv2012;;orthologs
1632	MYCTU|Gene_OrderedLocusName=Rv1647|UniProtKB=P94982	Adenylate cyclase (ATP pyrophosphate-lyase) (Adenylyl cyclase);Rv1647;PTN001728771;orthologs		cAMP biosynthetic process(GO:0006171);cyclic nucleotide biosynthetic process(GO:0009190);intracellular signal transduction(GO:0035556)
1633	MYCTU|Gene_OrderedLocusName=Rv3367|UniProtKB=L0TCB8	PE-PGRS family protein PE_PGRS51;PE_PGRS51;;orthologs
1634	MYCTU|Gene_OrderedLocusName=Rv0098|UniProtKB=P9WM67	Long-chain fatty acyl-CoA thioesterase FcoT;fcoT;;orthologs		lipid metabolic process(GO:0006629);fatty acid metabolic process(GO:0006631);fatty acid biosynthetic process(GO:0006633)
1635	MYCTU|Gene_OrderedLocusName=Rv0038|UniProtKB=P9WFK5	UPF0301 protein Rv0038;Rv0038;PTN002410887;orthologs
1636	MYCTU|Gene_OrderedLocusName=Rv0631c|UniProtKB=P9WIQ5	RecBCD enzyme subunit RecC;recC;PTN002412876;orthologs	DNA recombination(GO:0006310)	double-strand break repair via homologous recombination(GO:0000724);DNA repair(GO:0006281);DNA recombination(GO:0006310);cellular response to DNA damage stimulus(GO:0006974);DNA duplex unwinding(GO:0032508);nucleic acid phosphodiester bond hydrolysis(GO:0090305)
1637	MYCTU|Gene_OrderedLocusName=RVBD_2466c|UniProtKB=O53193	Thioredoxin-like reductase Rv2466c;Rv2466c;PTN008552558;orthologs
1638	MYCTU|Gene_OrderedLocusName=Rv1375|UniProtKB=P9WF27	Uncharacterized protein Rv1375;Rv1375;PTN002445157;orthologs
1639	MYCTU|Gene_OrderedLocusName=Rv3524|UniProtKB=I6X7J6	Probable conserved membrane protein;Rv3524;PTN002379665;orthologs
1640	MYCTU|Gene_OrderedLocusName=Rv0250c|UniProtKB=O53672	Uncharacterized protein Rv0250c;Rv0250c;;orthologs
1641	MYCTU|Gene_OrderedLocusName=Rv0454|UniProtKB=O86364	Uncharacterized protein;Rv0454;;orthologs
1642	MYCTU|Gene_OrderedLocusName=Rv3897c|UniProtKB=O07036	Uncharacterized protein;Rv3897c;;orthologs
1643	MYCTU|Gene_OrderedLocusName=Rv0687|UniProtKB=P9WGS7	Uncharacterized NAD-dependent oxidoreductase Rv0687;Rv0687;PTN002462055;orthologs
1644	MYCTU|Gene_OrderedLocusName=Rv2222c|UniProtKB=P9WN37	Glutamine synthetase;glnA2;PTN002465157;orthologs	glutamine family amino acid metabolic process(GO:0009064);alpha-amino acid biosynthetic process(GO:1901607)	glutamine biosynthetic process(GO:0006542);nitrogen compound metabolic process(GO:0006807)
1645	MYCTU|Gene_OrderedLocusName=Rv0028A|UniProtKB=P0DMM2	Uncharacterized protein Rv0028A;Rv0028A;;orthologs
1646	MYCTU|Gene_OrderedLocusName=Rv2691|UniProtKB=I6XF25	Trk system potassium uptake protein TrkA;ceoB;PTN000821859;orthologs		potassium ion transport(GO:0006813);potassium ion transmembrane transport(GO:0071805);cation transmembrane transport(GO:0098655)
1647	MYCTU|Gene_OrderedLocusName=Rv2546|UniProtKB=P95007	Ribonuclease VapC18;vapC18;PTN002133246;orthologs		nucleic acid phosphodiester bond hydrolysis(GO:0090305);RNA phosphodiester bond hydrolysis(GO:0090501)
1648	MYCTU|Gene_OrderedLocusName=Rv2718c|UniProtKB=P9WIZ1	Transcriptional repressor NrdR;nrdR;PTN002411790;orthologs		negative regulation of DNA-templated transcription(GO:0045892)
1649	MYCTU|Gene_OrderedLocusName=Rv0109|UniProtKB=L0T2H7	PE-PGRS family protein PE_PGRS1;PE_PGRS1;;orthologs
1650	MYCTU|Gene_OrderedLocusName=Rv0083|UniProtKB=P9WIW3	Uncharacterized protein Rv0083;Rv0083;PTN002448263;orthologs		ATP synthesis coupled electron transport(GO:0042773)
1651	MYCTU|Gene_OrderedLocusName=Rv1949c|UniProtKB=L0T9Q6	Uncharacterized protein (Fragment);Rv1949c;;orthologs
1652	MYCTU|Gene_OrderedLocusName=Rv1530|UniProtKB=P9WQC3	Probable alcohol dehydrogenase adh;adh;PTN002448284;orthologs		acetaldehyde catabolic process(GO:0046187)
1653	MYCTU|Gene_OrderedLocusName=Rv0633c|UniProtKB=P96923	Possible exported protein;Rv0633c;;orthologs
1654	MYCTU|Gene_OrderedLocusName=Rv0900|UniProtKB=P9WJG7	Uncharacterized membrane protein ArfB;arfB;;orthologs		biological process involved in interaction with host(GO:0051701)
1655	MYCTU|Gene_OrderedLocusName=Rv1609|UniProtKB=P9WFX3	Anthranilate synthase component 1;trpE;PTN002599678;orthologs	alpha-amino acid biosynthetic process(GO:1901607);aromatic amino acid family metabolic process(GO:0009072);cellular nitrogen compound biosynthetic process(GO:0044271);heterocycle biosynthetic process(GO:0018130);organic cyclic compound biosynthetic process(GO:1901362);aromatic compound biosynthetic process(GO:0019438);cellular biogenic amine metabolic process(GO:0006576)	tryptophan biosynthetic process(GO:0000162);cellular amino acid biosynthetic process(GO:0008652);biosynthetic process(GO:0009058);aromatic amino acid family biosynthetic process(GO:0009073)
1656	MYCTU|Gene_OrderedLocusName=Rv0172|UniProtKB=O07416	Mce-family protein Mce1D;mce1D;PTN002433395;orthologs		biological process involved in interaction with host(GO:0051701)
1657	MYCTU|Gene_OrderedLocusName=Rv0231|UniProtKB=P96414	Probable acyl-CoA dehydrogenase FadE4;fadE4;PTN002467078;orthologs
1658	MYCTU|Gene_OrderedLocusName=Rv2494|UniProtKB=O53219	Ribonuclease VapC38;vapC38;;orthologs		negative regulation of growth(GO:0045926);nucleic acid phosphodiester bond hydrolysis(GO:0090305);RNA phosphodiester bond hydrolysis(GO:0090501)
1659	MYCTU|Gene_OrderedLocusName=Rv0179c|UniProtKB=O07423	Possible lipoprotein LprO;lprO;;orthologs
1660	MYCTU|Gene_OrderedLocusName=Rv0108c|UniProtKB=O53630	Uncharacterized protein;Rv0108c;;orthologs
1661	MYCTU|Gene_OrderedLocusName=Rv2343c|UniProtKB=P9WNW1	DNA primase;dnaG;PTN002410855;orthologs	DNA-dependent DNA replication(GO:0006261);DNA biosynthetic process(GO:0071897);RNA biosynthetic process(GO:0032774)	DNA replication(GO:0006260);DNA replication, synthesis of RNA primer(GO:0006269)
1662	MYCTU|Gene_OrderedLocusName=Rv1249c|UniProtKB=O50464	Possible membrane protein;Rv1249c;;orthologs		evasion of host immune response(GO:0042783)
1663	MYCTU|Gene_OrderedLocusName=LH57_16915|UniProtKB=V5QRX7	Putative toxin Rv3098A/RVBD_3098A;Rv3098A;PTN002436440;orthologs	rRNA metabolic process(GO:0016072);gene expression(GO:0010467);mRNA catabolic process(GO:0006402)	mRNA catabolic process(GO:0006402);rRNA catabolic process(GO:0016075);RNA phosphodiester bond hydrolysis, endonucleolytic(GO:0090502)
1664	MYCTU|Gene_OrderedLocusName=Rv0527|UniProtKB=L7N671	Possible cytochrome C-type biogenesis protein CcdA;ccdA;PTN002416083;orthologs		cytochrome complex assembly(GO:0017004)
1665	MYCTU|Gene_OrderedLocusName=Rv0224c|UniProtKB=P9WJZ9	Uncharacterized methyltransferase Rv0224c;Rv0224c;;orthologs		methylation(GO:0032259)
1666	MYCTU|Gene_OrderedLocusName=Rv3363c|UniProtKB=O50392	Uncharacterized protein;Rv3363c;PTN002190417;orthologs
1667	MYCTU|Gene_OrderedLocusName=Rv3082c|UniProtKB=P9WMJ3	HTH-type transcriptional regulator VirS;virS;PTN002252336;orthologs		regulation of DNA-templated transcription(GO:0006355);positive regulation of DNA-templated transcription(GO:0045893);cellular response to acidic pH(GO:0071468)
1668	MYCTU|Gene_OrderedLocusName=Rv1745c|UniProtKB=P9WKK5	Isopentenyl-diphosphate Delta-isomerase;idi;PTN002248222;orthologs		isoprenoid biosynthetic process(GO:0008299);dimethylallyl diphosphate biosynthetic process(GO:0050992)
1669	MYCTU|Gene_OrderedLocusName=Rv0445c|UniProtKB=P9WGH7	ECF RNA polymerase sigma factor SigK;sigK;PTN002410052;orthologs		DNA-templated transcription initiation(GO:0006352);regulation of DNA-templated transcription(GO:0006355);regulation of DNA-templated transcription initiation(GO:2000142)
1670	MYCTU|Gene_OrderedLocusName=Rv2886c|UniProtKB=P9WL35	Uncharacterized protein Rv2886c;Rv2886c;PTN002442452;orthologs		DNA recombination(GO:0006310)
1671	MYCTU|Gene_OrderedLocusName=Rv0953c|UniProtKB=P9WKN5	Uncharacterized protein Rv0953c;Rv0953c;PTN002408868;orthologs
1672	MYCTU|Gene_OrderedLocusName=Rv2255c|UniProtKB=O53529	Uncharacterized protein;Rv2255c;;orthologs
1673	MYCTU|Gene_OrderedLocusName=Rv1713|UniProtKB=P9WNL3	GTPase Der;der;PTN002466380;orthologs		ribosomal large subunit assembly(GO:0000027);ribosome biogenesis(GO:0042254)
1674	MYCTU|Gene_OrderedLocusName=Rv2451|UniProtKB=O53178	Hypothetical proline and serine rich protein;Rv2451;;orthologs
1675	MYCTU|Gene_OrderedLocusName=Rv2418c|UniProtKB=P71725	Diglucosylglycerate octanoyltransferase;octT;;orthologs		protein tetramerization(GO:0051262)
1676	MYCTU|Gene_OrderedLocusName=Rv2693c|UniProtKB=I6X548	Probable conserved integral membrane alanine and leucine rich protein;Rv2693c;;orthologs
1677	MYCTU|Gene_OrderedLocusName=Rv2893|UniProtKB=I6YEN3	Possible oxidoreductase;Rv2893;PTN001246645;orthologs
1678	MYCTU|Gene_OrderedLocusName=Rv1385|UniProtKB=P9WIU3	Orotidine 5'-phosphate decarboxylase;pyrF;PTN002319184;orthologs	pyrimidine nucleobase metabolic process(GO:0006206);cellular nitrogen compound biosynthetic process(GO:0044271);heterocycle biosynthetic process(GO:0018130);organic cyclic compound biosynthetic process(GO:1901362);organonitrogen compound biosynthetic process(GO:1901566)	'de novo' pyrimidine nucleobase biosynthetic process(GO:0006207);pyrimidine nucleotide biosynthetic process(GO:0006221);'de novo' UMP biosynthetic process(GO:0044205)
1679	MYCTU|Gene_OrderedLocusName=Rv3719|UniProtKB=O69686	Delta(24)-sterol reductase;Rv3719;PTN001650510;orthologs
1680	MYCTU|Gene_OrderedLocusName=Rv1278|UniProtKB=P9WM41	Uncharacterized protein Rv1278;Rv1278;PTN002868821;orthologs
1681	MYCTU|Gene_OrderedLocusName=Rv3849|UniProtKB=P9WJB7	Nucleoid-associated protein EspR;espR;;orthologs		regulation of DNA-templated transcription(GO:0006355);regulation of protein secretion(GO:0050708);response to host immune response(GO:0052572)
1682	MYCTU|Gene_OrderedLocusName=Rv3213c|UniProtKB=O05853	Possible SOJ/para-related protein;Rv3213c;PTN002299762;orthologs		regulation of DNA-templated transcription(GO:0006355)
1683	MYCTU|Gene_OrderedLocusName=Rv3529c|UniProtKB=I6YCC4	Uncharacterized protein;Rv3529c;PTN002193516;orthologs
1684	MYCTU|Gene_OrderedLocusName=Rv2956|UniProtKB=I6Y242	Conserved protein;Rv2956;PTN002200420;orthologs
1685	MYCTU|Gene_OrderedLocusName=Rv2530A|UniProtKB=P9WJ23	Antitoxin VapB39;vapB39;;orthologs		positive regulation of growth(GO:0045927)
1686	MYCTU|Gene_OrderedLocusName=Rv0542c|UniProtKB=P9WQ39	Probable 2-succinylbenzoate--CoA ligase;menE;PTN008452825;orthologs		menaquinone biosynthetic process(GO:0009234)
1687	MYCTU|Gene_OrderedLocusName=Rv1790|UniProtKB=Q79FK5	PPE family protein PPE27;PPE27;PTN008216585;orthologs		response to host immune response(GO:0052572)
1688	MYCTU|Gene_OrderedLocusName=Rv3302c|UniProtKB=P9WN79	Glycerol-3-phosphate dehydrogenase 2;glpD2;PTN002279482;orthologs		glycerol metabolic process(GO:0006071);glycerol-3-phosphate metabolic process(GO:0006072);glycerol-3-phosphate catabolic process(GO:0046168);organic substance metabolic process(GO:0071704)
1689	MYCTU|Gene_OrderedLocusName=Rv1758|UniProtKB=O06793	Probable carboxylesterase Culp5;cut1;PTN002434914;orthologs
1690	MYCTU|Gene_OrderedLocusName=Rv1734c|UniProtKB=P9WLS7	Uncharacterized protein Rv1734c;Rv1734c;;orthologs
1691	MYCTU|Gene_OrderedLocusName=Rv2967c|UniProtKB=I6YEU0	Pyruvate carboxylase;pca;PTN002465061;orthologs	hexose biosynthetic process(GO:0019319);glucose metabolic process(GO:0006006);monocarboxylic acid metabolic process(GO:0032787)	pyruvate metabolic process(GO:0006090);gluconeogenesis(GO:0006094)
1692	MYCTU|Gene_OrderedLocusName=Rv1808|UniProtKB=P9WI05	Uncharacterized PPE family protein PPE32;PPE32;PTN008216619;orthologs		response to host immune response(GO:0052572)
1693	MYCTU|Gene_OrderedLocusName=Rv1258c|UniProtKB=P9WJX9	Multidrug efflux pump Tap;tap;PTN002362995;orthologs		response to antibiotic(GO:0046677);transmembrane transport(GO:0055085)
1694	MYCTU|Gene_OrderedLocusName=Rv0796|UniProtKB=P9WKH9	Putative transposase for insertion sequence element IS986/IS6110;Rv3475;PTN002869389;orthologs		DNA recombination(GO:0006310);DNA integration(GO:0015074);transposition(GO:0032196)
1695	MYCTU|Gene_OrderedLocusName=Rv1093|UniProtKB=P9WGI9	Serine hydroxymethyltransferase 1;glyA1;PTN002269108;orthologs	carboxylic acid catabolic process(GO:0046395);cellular amide metabolic process(GO:0043603);alpha-amino acid biosynthetic process(GO:1901607);organonitrogen compound catabolic process(GO:1901565);folic acid-containing compound metabolic process(GO:0006760)	glycine metabolic process(GO:0006544);glycine biosynthetic process(GO:0006545);L-serine metabolic process(GO:0006563);L-serine catabolic process(GO:0006565);one-carbon metabolic process(GO:0006730);cellular amino acid biosynthetic process(GO:0008652);glycine biosynthetic process from serine(GO:0019264);tetrahydrofolate interconversion(GO:0035999);evasion of host immune response(GO:0042783);tetrah…
1696	MYCTU|Gene_OrderedLocusName=Rv0010c|UniProtKB=P9WMA3	Uncharacterized protein Rv0010c;Rv0010c;;orthologs
1697	MYCTU|Gene_OrderedLocusName=Rv2000|UniProtKB=P9WLN7	Uncharacterized protein Rv2000;Rv2000;PTN008682566;orthologs
1698	MYCTU|Gene_OrderedLocusName=Rv0381c|UniProtKB=O53716	Uncharacterized protein;Rv0381c;;orthologs
1699	MYCTU|Gene_OrderedLocusName=Rv1108c|UniProtKB=P9WF31	Exodeoxyribonuclease 7 large subunit;xseA;PTN002408831;orthologs		DNA catabolic process(GO:0006308);nucleic acid phosphodiester bond hydrolysis(GO:0090305)
1700	MYCTU|Gene_OrderedLocusName=Rv1998c|UniProtKB=P9WLN9	Uncharacterized protein Rv1998c;Rv1998c;PTN002461584;orthologs
1701	MYCTU|Gene_OrderedLocusName=Rv3520c|UniProtKB=O53565	Putative coenzyme F420-dependent oxidoreductase Rv3520c;Rv3520c;PTN001246673;orthologs
1702	MYCTU|Gene_OrderedLocusName=Rv3074|UniProtKB=I6XG38	HNHc domain-containing protein;Rv3074;;orthologs
1703	MYCTU|Gene_OrderedLocusName=Rv1046c|UniProtKB=L0T8G6	Uncharacterized protein;Rv1046c;;orthologs
1704	MYCTU|Gene_OrderedLocusName=Rv0177|UniProtKB=O07421	Probable conserved Mce associated protein;Rv0177;PTN002444020;orthologs		biological process involved in interaction with host(GO:0051701)
1705	MYCTU|Gene_OrderedLocusName=Rv2829c|UniProtKB=P71623	Ribonuclease VapC22;vapC22;PTN002189915;orthologs		negative regulation of translation(GO:0017148);nucleic acid phosphodiester bond hydrolysis(GO:0090305);RNA phosphodiester bond hydrolysis(GO:0090501)
1706	MYCTU|Gene_OrderedLocusName=Rv2302|UniProtKB=P9WLD5	Uncharacterized protein Rv2302;Rv2302;;orthologs
1707	MYCTU|Gene_OrderedLocusName=Rv3441c|UniProtKB=P9WN41	Phosphoglucosamine mutase;glmM;PTN002452246;orthologs		carbohydrate metabolic process(GO:0005975);UDP-N-acetylglucosamine biosynthetic process(GO:0006048);peptidoglycan biosynthetic process(GO:0009252);organic substance metabolic process(GO:0071704)
1708	MYCTU|Gene_OrderedLocusName=Rv3770A|UniProtKB=L7N6A0	Probable remnant of a transposase;Rv3770A;;orthologs
1709	MYCTU|Gene_OrderedLocusName=RVBD_0194|UniProtKB=O53645	Multidrug efflux ATP-binding/permease protein Rv0194;Rv0194;PTN002384020;orthologs	transmembrane transport(GO:0055085)	response to antibiotic(GO:0046677);transmembrane transport(GO:0055085);xenobiotic detoxification by transmembrane export across the plasma membrane(GO:1990961)
1710	MYCTU|Gene_OrderedLocusName=Rv3775|UniProtKB=P72041	Probable lipase LipE;lipE;PTN002457230;orthologs
1711	MYCTU|Gene_OrderedLocusName=Rv2286c|UniProtKB=P9WLE7	Uncharacterized protein Rv2286c;Rv2286c;;orthologs
1712	MYCTU|Gene_OrderedLocusName=Rv0871|UniProtKB=I6WZM9	Probable cold shock-like protein B CspB;cspB;PTN000899609;orthologs	regulation of gene expression(GO:0010468);gene expression(GO:0010467)	regulation of gene expression(GO:0010468);transcription antitermination(GO:0031564);negative regulation of termination of DNA-templated transcription(GO:0060567)
1713	MYCTU|Gene_OrderedLocusName=Rv0772|UniProtKB=P9WHM9	Phosphoribosylamine--glycine ligase;purD;PTN002460121;orthologs		purine nucleotide biosynthetic process(GO:0006164);'de novo' IMP biosynthetic process(GO:0006189);purine nucleobase biosynthetic process(GO:0009113)
1714	MYCTU|Gene_OrderedLocusName=Rv2368c|UniProtKB=P9WIA3	PhoH-like protein;Rv2368c;PTN002411974;orthologs
1715	MYCTU|Gene_OrderedLocusName=Rv3279c|UniProtKB=I6YFP0	Biotin--[acetyl-CoA-carboxylase] ligase;birA;PTN002292414;orthologs	cellular protein modification process(GO:0006464)	positive regulation of cell population proliferation(GO:0008284);protein modification process(GO:0036211)
1716	MYCTU|Gene_OrderedLocusName=Rv1569|UniProtKB=P9WQ87	8-amino-7-oxononanoate synthase 1;bioF1;PTN002299723;orthologs		biosynthetic process(GO:0009058);biotin biosynthetic process(GO:0009102)
1717	MYCTU|Gene_OrderedLocusName=Rv0622|UniProtKB=P96912	Possible membrane protein;Rv0622;;orthologs
1718	MYCTU|Gene_OrderedLocusName=Rv0386|UniProtKB=O53720	Probable transcriptional regulatory protein (Probably LuxR/UhpA-family);Rv0386;PTN002893919;orthologs		cAMP biosynthetic process(GO:0006171);cGMP biosynthetic process(GO:0006182);regulation of DNA-templated transcription(GO:0006355);cyclic nucleotide biosynthetic process(GO:0009190);intracellular signal transduction(GO:0035556);modulation by symbiont of host cAMP-mediated signal transduction(GO:0075208)
1719	MYCTU|Gene_OrderedLocusName=Rv3811|UniProtKB=Q79F96	PGRP domain-containing protein;Rv3811;PTN002252445;orthologs		peptidoglycan catabolic process(GO:0009253)
1720	MYCTU|Gene_OrderedLocusName=Rv1276c|UniProtKB=P9WGF9	Uncharacterized protein Rv1276c;Rv1276c;PTN002325320;orthologs		peptidyl-threonine dephosphorylation(GO:0035970)
1721	MYCTU|Gene_OrderedLocusName=Rv2501c|UniProtKB=P9WPQ3	Biotin-dependent 3-methylcrotonyl-coenzyme A carboxylase alpha1 subunit;accA1;PTN002315291;orthologs		leucine catabolic process(GO:0006552)
1722	MYCTU|Gene_OrderedLocusName=Rv2153c|UniProtKB=P9WJK9	UDP-N-acetylglucosamine--N-acetylmuramyl-(pentapeptide) pyrophosphoryl-undecaprenol N-acetylglucosamine transferase;murG;PTN002325807;orthologs		carbohydrate metabolic process(GO:0005975);cell cycle(GO:0007049);regulation of cell shape(GO:0008360);peptidoglycan biosynthetic process(GO:0009252);lipid glycosylation(GO:0030259);cell division(GO:0051301);cell wall organization(GO:0071555);carbohydrate derivative biosynthetic process(GO:1901137)
1723	MYCTU|Gene_OrderedLocusName=Rv3248c|UniProtKB=P9WGV3	Adenosylhomocysteinase;ahcY;PTN002361471;orthologs	sulfur compound metabolic process(GO:0006790);organic substance metabolic process(GO:0071704)	one-carbon metabolic process(GO:0006730);methionine catabolic process(GO:0009087);S-adenosylmethionine cycle(GO:0033353);entry of bacterium into host cell(GO:0035635);adhesion of symbiont to host cell(GO:0044650);adenosine metabolic process(GO:0046085)
1724	MYCTU|Gene_OrderedLocusName=Rv1255c|UniProtKB=P9WMD5	Uncharacterized HTH-type transcriptional regulator Rv1255c;Rv1255c;PTN004738614;orthologs	transcription, DNA-templated(GO:0006351);regulation of transcription, DNA-templated(GO:0006355)	regulation of DNA-templated transcription(GO:0006355);regulation of gene expression(GO:0010468)
1725	MYCTU|Gene_OrderedLocusName=Rv2896c|UniProtKB=P9WL29	Putative DNA processing protein DprA;dprA;PTN002453200;orthologs		DNA-mediated transformation(GO:0009294)
1726	MYCTU|Gene_OrderedLocusName=Rv1144|UniProtKB=P9WGQ7	Uncharacterized oxidoreductase Rv1144;Rv1144;PTN002462693;orthologs
1727	MYCTU|Gene_OrderedLocusName=Rv2390c|UniProtKB=P71754	Uncharacterized protein;Rv2390c;PTN002444007;orthologs
1728	MYCTU|Gene_OrderedLocusName=Rv0137c|UniProtKB=P9WJM5	Peptide methionine sulfoxide reductase MsrA;msrA;PTN002449970;orthologs	cellular response to oxidative stress(GO:0034599)	response to oxidative stress(GO:0006979);cellular response to oxidative stress(GO:0034599);response to nitrosative stress(GO:0051409);symbiont defense to host-produced nitric oxide(GO:0052163)
1729	MYCTU|Gene_OrderedLocusName=Rv2668|UniProtKB=P71965	Possible exported alanine and valine rich protein;Rv2668;;orthologs
1730	MYCTU|Gene_OrderedLocusName=Rv2782c|UniProtKB=P9WHT5	Uncharacterized zinc protease Rv2782c;Rv2782c;PTN002275096;orthologs		proteolysis(GO:0006508)
1731	MYCTU|Gene_OrderedLocusName=Rv1212c|UniProtKB=P9WMZ1	Alpha-maltose-1-phosphate synthase;glgM;PTN002288230;orthologs		carbohydrate metabolic process(GO:0005975);glycogen biosynthetic process(GO:0005978);glucan biosynthetic process(GO:0009250);cellular biosynthetic process(GO:0044249);capsule polysaccharide biosynthetic process(GO:0045227);organic substance biosynthetic process(GO:1901576)
1732	MYCTU|Gene_OrderedLocusName=Rv0696|UniProtKB=P9WMX1	Pre-mycofactocin glycosyltransferase;mftF;PTN002462494;orthologs
1733	MYCTU|Gene_OrderedLocusName=Rv1592c|UniProtKB=P9WK89	Probable inactive lipase Rv1592c;Rv1592c;PTN002439404;orthologs		lipid catabolic process(GO:0016042)
1734	MYCTU|Gene_OrderedLocusName=Rv1429|UniProtKB=O06829	Conserved protein;Rv1429;PTN002136853;orthologs
1735	MYCTU|Gene_OrderedLocusName=Rv3118|UniProtKB=P0CG96	Uncharacterized protein Rv3118;sseC1;;orthologs
1736	MYCTU|Gene_OrderedLocusName=Rv2891|UniProtKB=P9WL33	Uncharacterized protein Rv2891;Rv2891;;orthologs
1737	MYCTU|Gene_OrderedLocusName=Rv3769|UniProtKB=P72036	Uncharacterized protein;Rv3769;;orthologs
1738	MYCTU|Gene_OrderedLocusName=Rv2235|UniProtKB=P9WGA7	Uncharacterized SURF1-like protein Rv2235;Rv2235;PTN004639369;orthologs		biological process involved in interaction with host(GO:0051701)
1739	MYCTU|Gene_OrderedLocusName=Rv2820c|UniProtKB=P9WJF7	CRISPR system Cms protein Csm4;csm4;;orthologs		defense response to virus(GO:0051607)
1740	MYCTU|Gene_OrderedLocusName=Rv0048c|UniProtKB=P9WM87	Uncharacterized protein Rv0048c;Rv0048c;PTN002447493;orthologs
1741	MYCTU|Gene_OrderedLocusName=Rv1345|UniProtKB=P9WQ41	Medium/long-chain-fatty-acid--[acyl-carrier-protein] ligase MbtM;mbtM;PTN002333426;orthologs		fatty acid biosynthetic process(GO:0006633);lipid biosynthetic process(GO:0008610);biological process involved in interaction with host(GO:0051701)
1742	MYCTU|Gene_OrderedLocusName=Rv3424c|UniProtKB=P9WKY3	Uncharacterized protein Rv3424c;Rv3424c;;orthologs
1743	MYCTU|Gene_OrderedLocusName=Rv1000c|UniProtKB=L7N6A4	Fe2OG dioxygenase domain-containing protein;Rv1000c;PTN002415195;orthologs		DNA repair(GO:0006281);DNA dealkylation involved in DNA repair(GO:0006307);oxidative single-stranded DNA demethylation(GO:0035552)
1744	MYCTU|Gene_OrderedLocusName=Rv1937|UniProtKB=P95277	Possible oxygenase;Rv1937;PTN001064641;orthologs
1745	MYCTU|Gene_OrderedLocusName=Rv1848|UniProtKB=P9WFE7	Urease subunit gamma;ureA;;orthologs		urea metabolic process(GO:0019627);urea catabolic process(GO:0043419)
1746	MYCTU|Gene_OrderedLocusName=Rv3108|UniProtKB=O05785	Uncharacterized protein;Rv3108;;orthologs
1747	MYCTU|Gene_OrderedLocusName=Rv2404c|UniProtKB=P9WK97	Elongation factor 4;lepA;PTN002460673;orthologs	positive regulation of translation(GO:0045727);translational elongation(GO:0006414)	translation(GO:0006412);translational elongation(GO:0006414);positive regulation of translation(GO:0045727)
1748	MYCTU|Gene_OrderedLocusName=Rv2135c|UniProtKB=O06240	Conserved protein;Rv2135c;PTN001126114;orthologs
1749	MYCTU|Gene_OrderedLocusName=Rv1453|UniProtKB=O06807	Possible transcriptional activator protein;Rv1453;PTN002136855;orthologs
1750	MYCTU|Gene_OrderedLocusName=Rv2798c|UniProtKB=P71653	Uncharacterized protein;Rv2798c;;orthologs
1751	MYCTU|Gene_OrderedLocusName=Rv1861|UniProtKB=P95154	Probable conserved transmembrane protein;Rv1861;PTN002853860;orthologs
1752	MYCTU|Gene_OrderedLocusName=Rv2086|UniProtKB=P64937	Uncharacterized protein Rv2086;Rv2086;;orthologs
1753	MYCTU|Gene_OrderedLocusName=Rv3622c|UniProtKB=I6YGS7	PE family protein PE32;PE32;;orthologs
1754	MYCTU|Gene_OrderedLocusName=Rv2628|UniProtKB=P9WL65	Putative uncharacterized protein Rv2628;Rv2628;;orthologs
1755	MYCTU|Gene_OrderedLocusName=Rv0348|UniProtKB=O06299	Possible transcriptional regulatory protein;Rv0348;;orthologs
1756	MYCTU|Gene_OrderedLocusName=Rv3140|UniProtKB=P95186	Probable acyl-CoA dehydrogenase FadE23;fadE23;PTN000856525;orthologs		fatty acid beta-oxidation using acyl-CoA dehydrogenase(GO:0033539)
1757	MYCTU|Gene_OrderedLocusName=Rv0435c|UniProtKB=P96281	Putative conserved ATPase;Rv0435c;PTN002348279;orthologs
1758	MYCTU|Gene_OrderedLocusName=Rv1220c|UniProtKB=P9WJZ7	Putative O-methyltransferase Rv1220c;Rv1220c;PTN002236962;orthologs		methylation(GO:0032259)
1759	MYCTU|Gene_OrderedLocusName=Rv2947c|UniProtKB=P96284	Putative inactive phenolphthiocerol synthesis polyketide synthase type I Pks15;pks15;;orthologs		fatty acid biosynthetic process(GO:0006633);glycolipid biosynthetic process(GO:0009247);organic substance biosynthetic process(GO:1901576)
1760	MYCTU|Gene_OrderedLocusName=Rv2356c|UniProtKB=P9WHZ7	Uncharacterized PPE family protein PPE40;PPE40;PTN002360506;orthologs		response to host immune response(GO:0052572)
1761	MYCTU|Gene_OrderedLocusName=Rv2309A|UniProtKB=L7N666	Uncharacterized protein;Rv2309A;;orthologs
1762	MYCTU|Gene_OrderedLocusName=Rv3850|UniProtKB=P96227	Conserved protein;Rv3850;;orthologs
1763	MYCTU|Gene_OrderedLocusName=Rv0151c|UniProtKB=Q79G06	PE family protein PE1;PE1;;orthologs
1764	MYCTU|Gene_OrderedLocusName=Rv3692|UniProtKB=I6YGX9	Probable methanol dehydrogenase transcriptional regulatory protein MoxR2;moxR2;PTN002266707;orthologs
1765	MYCTU|Gene_OrderedLocusName=Rv2241|UniProtKB=P9WIS9	Pyruvate dehydrogenase E1 component;aceE;PTN002466203;orthologs		glycolytic process(GO:0006096)
1766	MYCTU|Gene_OrderedLocusName=Rv2692|UniProtKB=P9WFZ3	Trk system potassium uptake protein TrkA;trkA;PTN002466357;orthologs		ion transport(GO:0006811);potassium ion transport(GO:0006813);potassium ion transmembrane transport(GO:0071805);cation transmembrane transport(GO:0098655)
1767	MYCTU|Gene_OrderedLocusName=Rv1508c|UniProtKB=P71787	Probable membrane protein;Rv1508c;;orthologs
1768	MYCTU|Gene_OrderedLocusName=Rv3864|UniProtKB=P9WJD3	ESX-1 secretion-associated protein EspE;espE;PTN008649717;orthologs		biological process involved in interaction with host(GO:0051701)
1769	MYCTU|Gene_OrderedLocusName=RVBD_2179c|UniProtKB=P9WJ73	3'-5' exoribonuclease Rv2179c;Rv2179c;;orthologs		nucleic acid phosphodiester bond hydrolysis(GO:0090305);RNA phosphodiester bond hydrolysis, exonucleolytic(GO:0090503)
1770	MYCTU|Gene_OrderedLocusName=Rv2407|UniProtKB=P9WGZ5	Ribonuclease Z;rnz;PTN002916893;orthologs		tRNA processing(GO:0008033);tRNA 3'-trailer cleavage, endonucleolytic(GO:0034414);tRNA 3'-trailer cleavage(GO:0042779);RNA phosphodiester bond hydrolysis, endonucleolytic(GO:0090502)
1771	MYCTU|Gene_OrderedLocusName=Rv0682|UniProtKB=P9WH63	30S ribosomal protein S12;rpsL;PTN002268084;orthologs	translational elongation(GO:0006414)	translation(GO:0006412);response to antibiotic(GO:0046677)
1772	MYCTU|Gene_OrderedLocusName=Rv0508|UniProtKB=P9WKS9	Uncharacterized protein Rv0508;Rv0508;;orthologs
1773	MYCTU|Gene_OrderedLocusName=Rv3180c|UniProtKB=P9WF51	Ribonuclease VapC49;vapC49;;orthologs		nucleic acid phosphodiester bond hydrolysis(GO:0090305);RNA phosphodiester bond hydrolysis(GO:0090501)
1774	MYCTU|Gene_OrderedLocusName=Rv1986|UniProtKB=P9WK31	Lysine exporter LysE;lysE;PTN002409437;orthologs		amino acid transmembrane transport(GO:0003333);amino acid transport(GO:0006865)
1775	MYCTU|Gene_OrderedLocusName=Rv3412|UniProtKB=P9WKY9	Uncharacterized protein Rv3412;Rv3412;;orthologs
1776	MYCTU|Gene_OrderedLocusName=Rv3461c|UniProtKB=P9WH89	50S ribosomal protein L36;rpmJ;PTN002451280;orthologs		translation(GO:0006412)
1777	MYCTU|Gene_OrderedLocusName=Rv0007|UniProtKB=P9WMA7	Uncharacterized protein Rv0007;Rv0007;;orthologs
1778	MYCTU|Gene_OrderedLocusName=Rv1039c|UniProtKB=P9WI31	PPE family protein PPE15;PPE15;PTN008216631;orthologs		response to host immune response(GO:0052572)
1779	MYCTU|Gene_OrderedLocusName=Rv1268c|UniProtKB=P9WM47	Uncharacterized protein Rv1268c;Rv1268c;;orthologs
1780	MYCTU|Gene_OrderedLocusName=Rv2621c|UniProtKB=I6Y187	Possible transcriptional regulatory protein;Rv2621c;PTN008624763;orthologs
1781	MYCTU|Gene_OrderedLocusName=Rv2771c|UniProtKB=O33313	Uncharacterized protein;Rv2771c;PTN002412608;orthologs
1782	MYCTU|Gene_OrderedLocusName=Rv3163c|UniProtKB=O53313	Possible conserved secreted protein;Rv3163c;PTN002434817;orthologs
1783	MYCTU|Gene_OrderedLocusName=Rv3898c|UniProtKB=O05447	Uncharacterized protein;Rv3898c;;orthologs
1784	MYCTU|Gene_OrderedLocusName=Rv2330c|UniProtKB=P9WK69	Putative lipoprotein LppP;lppP;;orthologs
1785	MYCTU|Gene_OrderedLocusName=Rv3255c|UniProtKB=O05898	Mannose-6-phosphate isomerase;manA;PTN000816422;orthologs	nucleobase-containing compound biosynthetic process(GO:0034654);nucleotide-sugar metabolic process(GO:0009225);carbohydrate derivative biosynthetic process(GO:1901137)	carbohydrate metabolic process(GO:0005975);GDP-mannose biosynthetic process(GO:0009298)
1786	MYCTU|Gene_OrderedLocusName=Rv2772c|UniProtKB=I6YA75	Probable conserved transmembrane protein;Rv2772c;;orthologs
1787	MYCTU|Gene_OrderedLocusName=Rv2274A|UniProtKB=P0CL60	Antitoxin MazE8;mazE8;;orthologs
1788	MYCTU|Gene_OrderedLocusName=Rv3533c|UniProtKB=P9WHX7	Uncharacterized PPE family protein PPE62;PPE62;PTN008216605;orthologs		response to host immune response(GO:0052572)
1789	MYCTU|Gene_OrderedLocusName=Rv3465|UniProtKB=P9WH11	dTDP-4-dehydrorhamnose 3,5-epimerase;rmlC;PTN002325964;orthologs	cellular polysaccharide biosynthetic process(GO:0033692)	carbohydrate metabolic process(GO:0005975);dTDP-rhamnose biosynthetic process(GO:0019305);cellular polysaccharide biosynthetic process(GO:0033692);extracellular polysaccharide biosynthetic process(GO:0045226)
1790	MYCTU|Gene_OrderedLocusName=Rv2861c|UniProtKB=P9WK19	Methionine aminopeptidase 2;map;PTN002458152;orthologs		proteolysis(GO:0006508);methionine metabolic process(GO:0006555);protein initiator methionine removal involved in protein maturation(GO:0035551);protein initiator methionine removal(GO:0070084)
1791	MYCTU|Gene_OrderedLocusName=Rv3240c|UniProtKB=P9WGP5	Protein translocase subunit SecA 1;secA1;PTN002413036;orthologs		protein targeting(GO:0006605);intracellular protein transport(GO:0006886);protein transport(GO:0015031);protein import(GO:0017038);protein transport by the Sec complex(GO:0043952);intracellular protein transmembrane transport(GO:0065002)
1792	MYCTU|Gene_OrderedLocusName=Rv2916c|UniProtKB=P9WGD7	Signal recognition particle protein;ffh;PTN002265567;orthologs		protein targeting to membrane(GO:0006612);SRP-dependent cotranslational protein targeting to membrane(GO:0006614)
1793	MYCTU|Gene_OrderedLocusName=Rv1021|UniProtKB=P96379	Nucleoside triphosphate pyrophosphohydrolase;mazG;PTN001253920;orthologs	purine nucleotide metabolic process(GO:0006163);nucleotide catabolic process(GO:0009166);purine nucleoside triphosphate metabolic process(GO:0009144);ribonucleoside triphosphate metabolic process(GO:0009199);nucleoside triphosphate catabolic process(GO:0009143);carbohydrate derivative catabolic process(GO:1901136);ribonucleotide metabolic process(GO:0009259);purine-containing compound catabolic p…	dGTP catabolic process(GO:0006203);response to oxidative stress(GO:0006979);TTP catabolic process(GO:0046047);UTP catabolic process(GO:0046052);dATP catabolic process(GO:0046061);dTTP catabolic process(GO:0046076);dUTP catabolic process(GO:0046081);protein homotetramerization(GO:0051289)
1794	MYCTU|Gene_OrderedLocusName=Rv3026c|UniProtKB=I6XFY8	PlsC domain-containing protein;Rv3026c;PTN000824208;orthologs	glycerophospholipid biosynthetic process(GO:0046474)	phosphatidic acid biosynthetic process(GO:0006654)
1795	MYCTU|Gene_OrderedLocusName=Rv2951c|UniProtKB=P9WIB7	Phthiodiolone/phenolphthiodiolone dimycocerosates ketoreductase;Rv2951c;PTN002456619;orthologs		lipid metabolic process(GO:0006629)
1796	MYCTU|Gene_OrderedLocusName=Rv3123|UniProtKB=O07034	Uncharacterized protein;Rv3123;;orthologs
1797	MYCTU|Gene_OrderedLocusName=Rv0385|UniProtKB=Q7ARS9	Flavohemoglobin;Rv0385;PTN002321593;orthologs		oxygen transport(GO:0015671)
1798	MYCTU|Gene_OrderedLocusName=Rv3193c|UniProtKB=P9WFL3	UPF0182 protein Rv3193c;Rv3193c;PTN002446629;orthologs
1799	MYCTU|Gene_OrderedLocusName=Rv2349c|UniProtKB=P9WIB1	Phospholipase C C;plcC;PTN002423494;orthologs		modulation by symbiont of host process(GO:0044003);disruption by symbiont of host cellular component(GO:0052008)
1800	MYCTU|Gene_OrderedLocusName=Rv0316|UniProtKB=O07243	Possible muconolactone isomerase;Rv0316;;orthologs
1801	MYCTU|Gene_OrderedLocusName=Rv3305c|UniProtKB=L7N663	Possible N-acyl-L-amino acid amidohydrolase AmiA1 (N-acyl-L-amino acid aminohydrolase);amiA1;PTN002251975;orthologs
1802	MYCTU|Gene_OrderedLocusName=Rv1368|UniProtKB=P9WK47	Putative diacylated glycolipid transporter LprF;lprF;;orthologs		lipid transport(GO:0006869)
1803	MYCTU|Gene_OrderedLocusName=Rv0382c|UniProtKB=P9WHK9	Orotate phosphoribosyltransferase;pyrE;PTN002319186;orthologs	pyrimidine nucleobase metabolic process(GO:0006206);ribonucleoside monophosphate metabolic process(GO:0009161);ribonucleotide biosynthetic process(GO:0009260);pyrimidine nucleotide biosynthetic process(GO:0006221)	pyrimidine nucleotide biosynthetic process(GO:0006221);UMP biosynthetic process(GO:0006222);pyrimidine nucleobase biosynthetic process(GO:0019856);'de novo' UMP biosynthetic process(GO:0044205)
1804	MYCTU|Gene_OrderedLocusName=Rv1095|UniProtKB=O53443	Probable PHOH-like protein PhoH2 (Phosphate starvation-inducible protein PSIH);phoH2;PTN002411971;orthologs
1805	MYCTU|Gene_OrderedLocusName=Rv0153c|UniProtKB=I6WXK4	Triple specificity protein phosphatase PtpB;ptpB;PTN002030551;orthologs		dephosphorylation(GO:0016311)
1806	MYCTU|Gene_OrderedLocusName=Rv0801|UniProtKB=O06633	Conserved protein;Rv0801;PTN002185868;orthologs
1807	MYCTU|Gene_OrderedLocusName=Rv0973c|UniProtKB=P71538	Biotin carboxyl carrier protein;accA2;PTN002315289;orthologs
1808	MYCTU|Gene_OrderedLocusName=Rv3046c|UniProtKB=I6YF16	Conserved protein;Rv3046c;;orthologs
1809	MYCTU|Gene_OrderedLocusName=Rv3224|UniProtKB=O05842	Possible iron-regulated short-chain dehydrogenase/reductase;Rv3224;PTN002450074;orthologs		response to iron ion(GO:0010039)
1810	MYCTU|Gene_OrderedLocusName=Rv3767c|UniProtKB=P9WFH5	Putative S-adenosyl-L-methionine-dependent methyltransferase Rv3767c;Rv3767c;PTN002462194;orthologs		methylation(GO:0032259)
1811	MYCTU|Gene_OrderedLocusName=Rv1037c|UniProtKB=P0DOA6	ESAT-6-like protein EsxI;esxI;;orthologs
1812	MYCTU|Gene_OrderedLocusName=Rv2350c|UniProtKB=P9WIB3	Phospholipase C B;plcB;PTN002423498;orthologs		modulation by symbiont of host process(GO:0044003);disruption by symbiont of host cellular component(GO:0052008)
1813	MYCTU|Gene_OrderedLocusName=Rv3468c|UniProtKB=Q6MWX3	Possible dTDP-glucose 4,6-dehydratase;Rv3468c;PTN000821611;orthologs
1814	MYCTU|Gene_OrderedLocusName=Rv2862c|UniProtKB=I6Y1W7	Uncharacterized protein;Rv2862c;PTN002221758;orthologs
1815	MYCTU|Gene_OrderedLocusName=Rv2746c|UniProtKB=P9WPG3	Probable phosphatidylglycerophosphate synthase;pgsA3;PTN002306884;orthologs	glycerophospholipid biosynthetic process(GO:0046474)	lipid metabolic process(GO:0006629);phospholipid metabolic process(GO:0006644);phospholipid biosynthetic process(GO:0008654);glycerophospholipid biosynthetic process(GO:0046474)
1816	MYCTU|Gene_OrderedLocusName=Rv3403c|UniProtKB=P9WKZ5	Uncharacterized protein Rv3403c;Rv3403c;PTN002447179;orthologs
1817	MYCTU|Gene_OrderedLocusName=Rv3266c|UniProtKB=P9WH09	dTDP-4-dehydrorhamnose reductase;rmlD;PTN002236500;orthologs		carbohydrate metabolic process(GO:0005975);dTDP-rhamnose biosynthetic process(GO:0019305);extracellular polysaccharide biosynthetic process(GO:0045226)
1818	MYCTU|Gene_OrderedLocusName=Rv1521|UniProtKB=P9WQ45	Putative fatty-acid--CoA ligase fadD25;fadD25;PTN002333428;orthologs		lipid metabolic process(GO:0006629);fatty acid metabolic process(GO:0006631);fatty acid biosynthetic process(GO:0006633);lipid biosynthetic process(GO:0008610)
1819	MYCTU|Gene_OrderedLocusName=Rv1890c|UniProtKB=O07742	YceI domain-containing protein;Rv1890c;;orthologs
1820	MYCTU|Gene_OrderedLocusName=Rv2318|UniProtKB=P71894	Probable periplasmic sugar-binding lipoprotein UspC;uspC;PTN002409288;orthologs
1821	MYCTU|Gene_OrderedLocusName=Rv2474c|UniProtKB=I6X4D6	Uncharacterized protein;Rv2474c;;orthologs
1822	MYCTU|Gene_OrderedLocusName=Rv0391|UniProtKB=P9WGB5	O-succinylhomoserine sulfhydrylase;metZ;PTN002273775;orthologs	alpha-amino acid metabolic process(GO:1901605);sulfur compound metabolic process(GO:0006790)	cellular amino acid biosynthetic process(GO:0008652);methionine biosynthetic process(GO:0009086);cysteine biosynthetic process via cystathionine(GO:0019343);transsulfuration(GO:0019346);'de novo' L-methionine biosynthetic process(GO:0071266);homocysteine biosynthetic process(GO:0071268)
1823	MYCTU|Gene_OrderedLocusName=Rv0374c|UniProtKB=O53709	Probable carbon monoxyde dehydrogenase (Small chain);Rv0374c;PTN002547363;orthologs
1824	MYCTU|Gene_OrderedLocusName=RVBD_1129c|UniProtKB=O06581	HTH-type transcriptional regulator PrpR;prpR;PTN008711974;orthologs	transcription, DNA-templated(GO:0006351);regulation of transcription, DNA-templated(GO:0006355)	response to hypoxia(GO:0001666);regulation of DNA-templated transcription(GO:0006355);cholesterol metabolic process(GO:0008203);propionate metabolic process, methylcitrate cycle(GO:0019679);response to host immune response(GO:0052572)
1825	MYCTU|Gene_OrderedLocusName=Rv3839|UniProtKB=P96239	Uncharacterized protein;Rv3839;;orthologs
1826	MYCTU|Gene_OrderedLocusName=Rv1069c|UniProtKB=O53417	Conserved protein;Rv1069c;;orthologs
1827	MYCTU|Gene_OrderedLocusName=Rv2406c|UniProtKB=P71737	Conserved protein;Rv2406c;PTN000936420;orthologs
1828	MYCTU|Gene_OrderedLocusName=Rv0317c|UniProtKB=O07244	Possible glycerophosphoryl diester phosphodiesterase GlpQ2 (Glycerophosphodiester phosphodiesterase);glpQ2;PTN001155766;orthologs		lipid metabolic process(GO:0006629)
1829	MYCTU|Gene_OrderedLocusName=Rv0023|UniProtKB=P9WMI3	Uncharacterized HTH-type transcriptional regulator Rv0023;Rv0023;;orthologs
1830	MYCTU|Gene_OrderedLocusName=Rv3846|UniProtKB=P9WGE7	Superoxide dismutase [Fe];sodB;PTN002261286;orthologs		superoxide metabolic process(GO:0006801);response to oxidative stress(GO:0006979);removal of superoxide radicals(GO:0019430);detoxification(GO:0098754)
1831	MYCTU|Gene_OrderedLocusName=Rv0844c|UniProtKB=P9WGM5	Probable transcriptional regulatory protein NarL;narL;PTN002456295;orthologs		phosphorelay signal transduction system(GO:0000160);regulation of DNA-templated transcription(GO:0006355)
1832	MYCTU|Gene_OrderedLocusName=Rv1882c|UniProtKB=O07749	Probable short-chain type dehydrogenase/reductase;Rv1882c;PTN002459045;orthologs
1833	MYCTU|Gene_OrderedLocusName=Rv3747|UniProtKB=O69714	Conserved protein;Rv3747;;orthologs
1834	MYCTU|Gene_OrderedLocusName=Rv3560c|UniProtKB=I6Y3V5	Acyl-CoA dehydrogenase IpdE1;ipdE1;PTN002457460;orthologs		lipid metabolic process(GO:0006629);cholesterol catabolic process(GO:0006707);steroid metabolic process(GO:0008202);cholesterol metabolic process(GO:0008203)
1835	MYCTU|Gene_OrderedLocusName=Rv2758c|UniProtKB=P9WJ43	Antitoxin VapB21;vapB21;;orthologs		positive regulation of growth(GO:0045927)
1836	MYCTU|Gene_OrderedLocusName=Rv1947|UniProtKB=P95267	Uncharacterized protein;Rv1947;;orthologs
1837	MYCTU|Gene_OrderedLocusName=Rv2708c|UniProtKB=I6X562	Uncharacterized protein;Rv2708c;;orthologs
1838	MYCTU|Gene_OrderedLocusName=Rv2360c|UniProtKB=O05838	Uncharacterized protein;Rv2360c;;orthologs
1839	MYCTU|Gene_OrderedLocusName=Rv0674|UniProtKB=I6WZ26	Uncharacterized protein;Rv0674;PTN002410880;orthologs	transcription, DNA-templated(GO:0006351)	DNA-templated transcription(GO:0006351)
1840	MYCTU|Gene_OrderedLocusName=Rv3166c|UniProtKB=O53316	DUF4129 domain-containing protein;Rv3166c;;orthologs
1841	MYCTU|Gene_OrderedLocusName=Rv1950c|UniProtKB=P95264	Uncharacterized protein;Rv1950c;;orthologs
1842	MYCTU|Gene_OrderedLocusName=Rv0398c|UniProtKB=P95206	Possible secreted protein;Rv0398c;;orthologs
1843	MYCTU|Gene_OrderedLocusName=Rv3394c|UniProtKB=O50419	UmuC domain-containing protein;Rv3394c;PTN002440638;orthologs	cellular response to extracellular stimulus(GO:0031668);cellular response to DNA damage stimulus(GO:0006974)	DNA repair(GO:0006281);SOS response(GO:0009432)
1844	MYCTU|Gene_OrderedLocusName=Rv2617c|UniProtKB=I6XER9	Probable transmembrane protein;Rv2617c;;orthologs
1845	MYCTU|Gene_OrderedLocusName=Rv1175c|UniProtKB=O50431	Probable NADPH dependent 2,4-dienoyl-CoA reductase FadH (2,4-dienoyl coenzyme A reductase) (4-enoyl-CoA reductase);fadH;PTN002451829;orthologs
1846	MYCTU|Gene_OrderedLocusName=Rv2161c|UniProtKB=O06216	Conserved protein;Rv2161c;PTN002408870;orthologs
1847	MYCTU|Gene_OrderedLocusName=Rv1726|UniProtKB=P71984	Probable oxidoreductase;Rv1726;PTN002452643;orthologs
1848	MYCTU|Gene_OrderedLocusName=Rv2219A|UniProtKB=Q79FG7	Probable conserved membrane protein;Rv2219A;PTN005093552;orthologs
1849	MYCTU|Gene_OrderedLocusName=Rv3012c|UniProtKB=P9WN59	Glutamyl-tRNA(Gln) amidotransferase subunit C;gatC;PTN002308953;orthologs	cellular amino acid metabolic process(GO:0006520);tRNA metabolic process(GO:0006399)	translation(GO:0006412);regulation of translational fidelity(GO:0006450);glutaminyl-tRNAGln biosynthesis via transamidation(GO:0070681)
1850	MYCTU|Gene_OrderedLocusName=Rv2379c|UniProtKB=O05819	Mycobactin synthetase protein B;mbtF;PTN001944584;orthologs	peptide biosynthetic process(GO:0043043);secondary metabolite biosynthetic process(GO:0044550);cellular amino acid metabolic process(GO:0006520)	lipid biosynthetic process(GO:0008610);amino acid activation for nonribosomal peptide biosynthetic process(GO:0043041);secondary metabolite biosynthetic process(GO:0044550)
1851	MYCTU|Gene_OrderedLocusName=Rv1038c|UniProtKB=P9WNJ9	ESAT-6-like protein EsxJ;esxJ;;orthologs
1852	MYCTU|Gene_OrderedLocusName=Rv1978|UniProtKB=O53979	Conserved protein;Rv1978;PTN008683008;orthologs
1853	MYCTU|Gene_OrderedLocusName=Rv2629|UniProtKB=P9WL63	Uncharacterized protein Rv2629;Rv2629;;orthologs		response to hypoxia(GO:0001666)
1854	MYCTU|Gene_OrderedLocusName=Rv1435c|UniProtKB=O06823	Probable conserved proline, glycine, valine-rich secreted protein;Rv1435c;;orthologs
1855	MYCTU|Gene_OrderedLocusName=Rv2004c|UniProtKB=P9WLN3	Uncharacterized protein Rv2004c;Rv2004c;PTN002467023;orthologs
1856	MYCTU|Gene_OrderedLocusName=Rv2133c|UniProtKB=O06242	Uncharacterized protein;Rv2133c;;orthologs
1857	MYCTU|Gene_OrderedLocusName=Rv0850|UniProtKB=I6Y8X8	Putative transposase;Rv0850;;orthologs
1858	MYCTU|Gene_OrderedLocusName=Rv3003c|UniProtKB=P9WG41	Acetolactate synthase large subunit IlvB1;ilvB1;PTN002317633;orthologs	alpha-amino acid biosynthetic process(GO:1901607);branched-chain amino acid biosynthetic process(GO:0009082)	cellular amino acid biosynthetic process(GO:0008652);branched-chain amino acid biosynthetic process(GO:0009082);isoleucine biosynthetic process(GO:0009097);valine biosynthetic process(GO:0009099)
1859	MYCTU|Gene_OrderedLocusName=Rv0602c|UniProtKB=O07776	Transcriptional regulatory protein TcrA;tcrA;PTN001238230;orthologs		phosphorelay signal transduction system(GO:0000160);regulation of DNA-templated transcription(GO:0006355);positive regulation of DNA-templated transcription(GO:0045893);negative regulation of phosphorelay signal transduction system(GO:0070298)
1860	MYCTU|Gene_OrderedLocusName=Rv0367c|UniProtKB=O53702	Uncharacterized protein;Rv0367c;;orthologs
1861	MYCTU|Gene_OrderedLocusName=Rv3616c|UniProtKB=P9WJE1	ESX-1 secretion-associated protein EspA;espA;;orthologs		protein secretion by the type VII secretion system(GO:0044315);biological process involved in interaction with host(GO:0051701);Actinobacterium-type cell wall biogenesis(GO:0071766)
1862	MYCTU|Gene_OrderedLocusName=Rv1826|UniProtKB=P9WN55	Glycine cleavage system H protein;gcvH;PTN002271027;orthologs	alpha-amino acid metabolic process(GO:1901605);carboxylic acid catabolic process(GO:0046395);organonitrogen compound catabolic process(GO:1901565);protein maturation(GO:0051604);peptidyl-lysine modification(GO:0018205)	protein lipoylation(GO:0009249);glycine decarboxylation via glycine cleavage system(GO:0019464)
1863	MYCTU|Gene_OrderedLocusName=Rv1418|UniProtKB=P9WK43	Putative lipoprotein LprH;lprH;;orthologs
1864	MYCTU|Gene_OrderedLocusName=Rv0470A|UniProtKB=L7N651	Uncharacterized protein;Rv0470A;;orthologs
1865	MYCTU|Gene_OrderedLocusName=Rv3585|UniProtKB=P9WHJ9	DNA repair protein RadA;radA;PTN002427714;orthologs	recombinational repair(GO:0000725)	recombinational repair(GO:0000725);DNA repair(GO:0006281);cellular response to DNA damage stimulus(GO:0006974)
1866	MYCTU|Gene_OrderedLocusName=Rv0351|UniProtKB=P9WMT5	Protein GrpE;grpE;PTN002327252;orthologs		protein folding(GO:0006457);cellular response to starvation(GO:0009267)
1867	MYCTU|Gene_OrderedLocusName=Rv1804c|UniProtKB=O53953	Conserved protein;Rv1804c;;orthologs
1868	MYCTU|Gene_OrderedLocusName=Rv1813c|UniProtKB=P9WLS1	Uncharacterized protein Rv1813c;Rv1813c;;orthologs
1869	MYCTU|Gene_OrderedLocusName=Rv2460c|UniProtKB=P9WPC3	ATP-dependent Clp protease proteolytic subunit 2;clpP2;PTN002234379;orthologs	protein quality control for misfolded or incompletely synthesized proteins(GO:0006515)	proteolysis(GO:0006508);protein quality control for misfolded or incompletely synthesized proteins(GO:0006515)
1870	MYCTU|Gene_OrderedLocusName=Rv0634c|UniProtKB=I6Y4A5	Possible glyoxalase II (Hydroxyacylglutathione hydrolase) (GLX II);Rv0634c;PTN002277997;orthologs
1871	MYCTU|Gene_OrderedLocusName=Rv2627c|UniProtKB=P9WL67	Uncharacterized protein Rv2627c;Rv2627c;PTN008550049;orthologs
1872	MYCTU|Gene_OrderedLocusName=Rv1023|UniProtKB=P9WNL1	Enolase;eno;PTN002275755;orthologs	glycolytic process(GO:0006096)	glycolytic process(GO:0006096)
1873	MYCTU|Gene_OrderedLocusName=Rv3188|UniProtKB=O53334	Probable mycobacterial cidal antitoxin Rv3188;Rv3188;;orthologs
1874	MYCTU|Gene_OrderedLocusName=Rv1611|UniProtKB=P9WFX7	Indole-3-glycerol phosphate synthase;trpC;PTN002338149;orthologs	alpha-amino acid biosynthetic process(GO:1901607);aromatic amino acid family metabolic process(GO:0009072);cellular nitrogen compound biosynthetic process(GO:0044271);heterocycle biosynthetic process(GO:0018130);organic cyclic compound biosynthetic process(GO:1901362);aromatic compound biosynthetic process(GO:0019438);cellular biogenic amine metabolic process(GO:0006576)	tryptophan biosynthetic process(GO:0000162);tryptophan metabolic process(GO:0006568);cellular amino acid biosynthetic process(GO:0008652);aromatic amino acid family biosynthetic process(GO:0009073);5-phosphoribose 1-diphosphate metabolic process(GO:0046391)
1875	MYCTU|Gene_OrderedLocusName=Rv1240|UniProtKB=P9WK13	Malate dehydrogenase;mdh;PTN002361084;orthologs	tricarboxylic acid cycle(GO:0006099);carboxylic acid metabolic process(GO:0019752)	carbohydrate metabolic process(GO:0005975);tricarboxylic acid cycle(GO:0006099);oxaloacetate metabolic process(GO:0006107);malate metabolic process(GO:0006108);NADH metabolic process(GO:0006734);carboxylic acid metabolic process(GO:0019752)
1876	MYCTU|Gene_OrderedLocusName=Rv1896c|UniProtKB=P9WFH7	Putative S-adenosyl-L-methionine-dependent methyltransferase Rv1896c;Rv1896c;PTN002462199;orthologs		methylation(GO:0032259)
1877	MYCTU|Gene_OrderedLocusName=Rv2073c|UniProtKB=P9WGR3	Uncharacterized oxidoreductase Rv2073c;Rv2073c;PTN002462816;orthologs
1878	MYCTU|Gene_OrderedLocusName=Rv1874|UniProtKB=O07755	EthD domain-containing protein;Rv1874;;orthologs
1879	MYCTU|Gene_OrderedLocusName=Rv0313|UniProtKB=P9WL03	Uncharacterized protein Rv0313;Rv0313;;orthologs
1880	MYCTU|Gene_OrderedLocusName=Rv0738|UniProtKB=P9WKS3	Uncharacterized protein Rv0738;Rv0738;;orthologs
1881	MYCTU|Gene_OrderedLocusName=Rv2885c|UniProtKB=P9WL37	Putative transposase Rv2885c;Rv2885c;PTN002411510;orthologs		DNA recombination(GO:0006310);transposition(GO:0032196);nucleic acid phosphodiester bond hydrolysis(GO:0090305)
1882	MYCTU|Gene_OrderedLocusName=Rv0467|UniProtKB=P9WKK7	Isocitrate lyase;icl;PTN002330182;orthologs		glyoxylate cycle(GO:0006097);tricarboxylic acid cycle(GO:0006099);isocitrate metabolic process(GO:0006102);carboxylic acid metabolic process(GO:0019752);response to host immune response(GO:0052572);cellular response to hypoxia(GO:0071456)
1883	MYCTU|Gene_OrderedLocusName=Rv1116A|UniProtKB=L7N6A9	Uncharacterized protein;Rv1116A;;orthologs
1884	MYCTU|Gene_OrderedLocusName=Rv2709|UniProtKB=I6YA25	Probable conserved transmembrane protein;Rv2709;;orthologs
1885	MYCTU|Gene_OrderedLocusName=Rv2332|UniProtKB=P9WK25	Putative malate oxidoreductase [NAD];mez;PTN002361250;orthologs	monocarboxylic acid metabolic process(GO:0032787)	pyruvate metabolic process(GO:0006090);malate metabolic process(GO:0006108)
1886	MYCTU|Gene_OrderedLocusName=Rv3286c|UniProtKB=P9WGI3	RNA polymerase sigma factor SigF;sigF;PTN002411413;orthologs	transcription, DNA-templated(GO:0006351);regulation of transcription, DNA-templated(GO:0006355)	DNA-templated transcription initiation(GO:0006352);regulation of DNA-templated transcription(GO:0006355);lipid metabolic process(GO:0006629);response to oxidative stress(GO:0006979);cellular response to nitrogen starvation(GO:0006995);response to cold(GO:0009409);response to anoxia(GO:0034059);positive regulation of DNA-templated transcription(GO:0045893);response to antibiotic(GO:0046677);cellul…
1887	MYCTU|Gene_OrderedLocusName=Rv2553c|UniProtKB=I6XEK6	Endolytic murein transglycosylase;mltG;PTN001253790;orthologs		peptidoglycan biosynthetic process(GO:0009252);cell wall organization(GO:0071555)
1888	MYCTU|Gene_OrderedLocusName=Rv1729c|UniProtKB=P9WFH9	Putative S-adenosyl-L-methionine-dependent methyltransferase Rv1729c;Rv1729c;PTN002462184;orthologs		methylation(GO:0032259)
1889	MYCTU|Gene_OrderedLocusName=Rv0451c|UniProtKB=P9WJS9	Siderophore export accessory protein MmpS4;mmpS4;;orthologs
1890	MYCTU|Gene_OrderedLocusName=Rv3729|UniProtKB=O69696	Possible transferase;Rv3729;PTN002457642;orthologs
1891	MYCTU|Gene_OrderedLocusName=Rv0201c|UniProtKB=O53652	Conserved protein;Rv0201c;;orthologs		biological process involved in interaction with host(GO:0051701)
1892	MYCTU|Gene_OrderedLocusName=Rv3172c|UniProtKB=O53322	Uncharacterized protein;Rv3172c;;orthologs
1893	MYCTU|Gene_OrderedLocusName=Rv3672c|UniProtKB=I6XHX8	Nudix hydrolase domain-containing protein;Rv3672c;PTN002293973;orthologs		nucleoside diphosphate metabolic process(GO:0009132)
1894	MYCTU|Gene_OrderedLocusName=Rv1816|UniProtKB=P9WMC9	Uncharacterized HTH-type transcriptional regulator Rv1816;Rv1816;PTN008623975;orthologs	transcription, DNA-templated(GO:0006351);regulation of transcription, DNA-templated(GO:0006355)	regulation of DNA-templated transcription(GO:0006355)
1895	MYCTU|Gene_OrderedLocusName=Rv0698|UniProtKB=P95044	Uncharacterized protein;Rv0698;;orthologs
1896	MYCTU|Gene_OrderedLocusName=Rv3341|UniProtKB=P9WJY9	Homoserine O-acetyltransferase;metXA;PTN002426730;orthologs	sulfur compound metabolic process(GO:0006790);aspartate family amino acid biosynthetic process(GO:0009067)	cellular amino acid biosynthetic process(GO:0008652);biosynthetic process(GO:0009058);methionine biosynthetic process(GO:0009086);homoserine metabolic process(GO:0009092)
1897	MYCTU|Gene_OrderedLocusName=Rv2259|UniProtKB=O53533	S-nitrosomycothiol reductase MscR;mscR;PTN002458520;orthologs		mycothiol-dependent detoxification(GO:0010127)
1898	MYCTU|Gene_OrderedLocusName=Rv3826|UniProtKB=P9WQ47	Long-chain-fatty-acid--AMP ligase FadD23;fadD23;PTN002333429;orthologs		lipid metabolic process(GO:0006629);fatty acid metabolic process(GO:0006631);fatty acid biosynthetic process(GO:0006633);lipid biosynthetic process(GO:0008610);sulfolipid biosynthetic process(GO:0046506);Actinobacterium-type cell wall biogenesis(GO:0071766)
1899	MYCTU|Gene_OrderedLocusName=Rv0588|UniProtKB=O07790	Conserved hypothetical integral membrane protein YrbE2B;yrbE2B;PTN001249578;orthologs	phospholipid transport(GO:0015914)	phospholipid transport(GO:0015914)
1900	MYCTU|Gene_OrderedLocusName=Rv0926c|UniProtKB=I6WZS8	Uncharacterized protein;Rv0926c;;orthologs
1901	MYCTU|Gene_OrderedLocusName=Rv0767c|UniProtKB=P9WMD7	Uncharacterized HTH-type transcriptional regulator Rv0767c;Rv0767c;PTN007823343;orthologs	transcription, DNA-templated(GO:0006351);regulation of transcription, DNA-templated(GO:0006355)	regulation of DNA-templated transcription(GO:0006355);regulation of gene expression(GO:0010468)
1902	MYCTU|Gene_OrderedLocusName=Rv1110|UniProtKB=P9WKG1	4-hydroxy-3-methylbut-2-enyl diphosphate reductase 2;ispH2;PTN002411622;orthologs		isoprenoid biosynthetic process(GO:0008299);terpenoid biosynthetic process(GO:0016114);isopentenyl diphosphate biosynthetic process, methylerythritol 4-phosphate pathway(GO:0019288);dimethylallyl diphosphate biosynthetic process(GO:0050992)
1903	MYCTU|Gene_OrderedLocusName=Rv3039c|UniProtKB=P9WNN3	Probable enoyl-CoA hydratase echA17;echA17;PTN002278450;orthologs	fatty acid beta-oxidation(GO:0006635)	lipid metabolic process(GO:0006629);fatty acid metabolic process(GO:0006631);fatty acid beta-oxidation(GO:0006635)
1904	MYCTU|Gene_OrderedLocusName=Rv0864|UniProtKB=P9WJR7	Cyclic pyranopterin monophosphate synthase 2;moaC2;;orthologs		Mo-molybdopterin cofactor biosynthetic process(GO:0006777)
1905	MYCTU|Gene_OrderedLocusName=Rv3161c|UniProtKB=O53311	Possible dioxygenase;Rv3161c;PTN001083295;orthologs		response to organic substance(GO:0010033)
1906	MYCTU|Gene_OrderedLocusName=Rv1414|UniProtKB=P9WLY3	Uncharacterized protein Rv1414;Rv1414;;orthologs		D-serine catabolic process(GO:0036088)
1907	MYCTU|Gene_OrderedLocusName=Rv2175c|UniProtKB=O53509	DNA-binding protein Rv2175c;Rv2175c;;orthologs		peptidyl-threonine phosphorylation(GO:0018107)
1908	MYCTU|Gene_OrderedLocusName=Rv2742c|UniProtKB=O33285	Putative envelope-preserving system protein Rv2742c;Rv2742c;;orthologs
1909	MYCTU|Gene_OrderedLocusName=Rv3856c|UniProtKB=P96221	POLIIIAc domain-containing protein;Rv3856c;PTN002443709;orthologs	cilium or flagellum-dependent cell motility(GO:0001539)	bacterial-type flagellum-dependent swarming motility(GO:0071978)
1910	MYCTU|Gene_OrderedLocusName=Rv3825c|UniProtKB=P9WQE9	Phthioceranic/hydroxyphthioceranic acid synthase;pks2;PTN002464982;orthologs	fatty acid biosynthetic process(GO:0006633)	lipid metabolic process(GO:0006629);fatty acid metabolic process(GO:0006631);fatty acid biosynthetic process(GO:0006633);metabolic process(GO:0008152);cellular response to iron ion starvation(GO:0010106);small molecule metabolic process(GO:0044281);organic substance metabolic process(GO:0071704);DIM/DIP cell wall layer assembly(GO:0071770)
1911	MYCTU|Gene_OrderedLocusName=Rv2034|UniProtKB=O53478	HTH-type transcriptional regulator Rv2034;Rv2034;PTN002431060;orthologs	transcription, DNA-templated(GO:0006351);regulation of transcription, DNA-templated(GO:0006355)	regulation of DNA-templated transcription(GO:0006355)
1912	MYCTU|Gene_OrderedLocusName=Rv0922|UniProtKB=I6Y560	Possible transposase;Rv0922;PTN001252128;orthologs
1913	MYCTU|Gene_OrderedLocusName=Rv1431|UniProtKB=O06827	Conserved membrane protein;Rv1431;;orthologs
1914	MYCTU|Gene_OrderedLocusName=Rv2217|UniProtKB=P9WK83	Octanoyltransferase;lipB;PTN002251207;orthologs	protein maturation(GO:0051604);peptidyl-lysine modification(GO:0018205)	lipoate biosynthetic process(GO:0009107);protein lipoylation(GO:0009249);protein modification process(GO:0036211);primary metabolic process(GO:0044238);organic substance metabolic process(GO:0071704)
1915	MYCTU|Gene_OrderedLocusName=Rv2052c|UniProtKB=O53494	Conserved protein;Rv2052c;PTN002332757;orthologs
1916	MYCTU|Gene_OrderedLocusName=Rv3078|UniProtKB=I6Y2H3	Probable hydroxylaminobenzene mutase Hab;hab;;orthologs
1917	MYCTU|Gene_OrderedLocusName=Rv3532|UniProtKB=P9WHX9	Uncharacterized PPE family protein PPE61;PPE61;PTN008216614;orthologs		response to host immune response(GO:0052572)
1918	MYCTU|Gene_OrderedLocusName=Rv1293|UniProtKB=P9WIU7	Diaminopimelate decarboxylase;lysA;PTN002464295;orthologs	lysine biosynthetic process(GO:0009085)	cellular amino acid biosynthetic process(GO:0008652);lysine biosynthetic process(GO:0009085);lysine biosynthetic process via diaminopimelate(GO:0009089);organonitrogen compound metabolic process(GO:1901564)
1919	MYCTU|Gene_OrderedLocusName=Rv2063|UniProtKB=P9WJ85	Antitoxin MazE7;mazE7;;orthologs		positive regulation of growth(GO:0045927);detoxification(GO:0098754)
1920	MYCTU|Gene_OrderedLocusName=Rv3167c|UniProtKB=O53317	Probable transcriptional regulatory protein (Probably TetR-family);Rv3167c;PTN002410956;orthologs	transcription, DNA-templated(GO:0006351);regulation of transcription, DNA-templated(GO:0006355)	regulation of DNA-templated transcription(GO:0006355)
1921	MYCTU|Gene_OrderedLocusName=Rv3566c|UniProtKB=P9WJI5	Arylamine N-acetyltransferase;nat;PTN002273262;orthologs		response to antibiotic(GO:0046677)
[truncated: 2,070 more rows]

## Sheet: antibiotic_enriched
	GO_MF	k	N	n_per_database	p	binomial_probability	binomial_fdr	binomial_is_sig
[truncated: 84 more rows]

[truncated: 1 more sheets: other_enriched]
