# Supplementary material for: Analysis of Genome-Wide Mutational Dependence in Naturally Evolving Mycobacterium tuberculosis Populations
Source: Mol Biol Evol. 2023 Jun 23;40(6):msad131. doi: 10.1093/molbev/msad131 (PMC10292908; doi:10.1093/molbev/msad131)
Supplement: msad131_Supplementary_Data [file msad131_supplementary_data.zip › 08.GEMMA_results.xlsx]

## Sheet: AMIKACIN
	index	rs	first_mutation	second_mutation	n_miss	af	beta	p_wald	se	N_first	N_second	N_cross	test_position	second_gene_name	known_position	first_gene_name	type	known	cross	significant
0	0	1473246	1473246	2270408	25	0.065	3.16043	1.45949e-134	0.112173	154	1	0	2270408	None	1473246	None	sequential	TRUE	FALSE	TRUE
50	1	1473246_1287112	1287112	1473246	26	0.065	3.15707	3.20793e-134	0.112238	1200	154	154	1287112	None	1473246	None	potentiator	FALSE	TRUE	TRUE
51	2	1473246_2626108	2626108	1473246	42	0.063	3.0285	7.77691e-121	0.115146	1184	154	146	2626108	None	1473246	esxO	potentiator	FALSE	TRUE	TRUE
52	3	1473246_2626191	2626191	1473246	54	0.061	2.97371	9.0621e-109	0.12076	1172	154	140	2626191	None	1473246	None	potentiator	FALSE	TRUE	TRUE
53	4	1473246_2626189	2626189	1473246	57	0.06	2.93209	8.26707e-106	0.12112	1169	154	139	2626189	None	1473246	None	potentiator	FALSE	TRUE	TRUE
54	5	1473246_1096633	1096633	1473246	95	0.062	2.8252	3.78215e-88	0.13041	1035	154	137	1096633	None	1473246	None	potentiator	FALSE	TRUE	TRUE
55	6	1473246_2338994	2338994	1473246	63	0.051	2.76183	2.9801e-58	0.162468	864	154	117	2338994	None	1473246	Rv2082	potentiator	FALSE	TRUE	TRUE
56	7	1473246_2122395	2122395	1473246	31	0.034	1.78343	4.64939e-19	0.196593	331	154	81	2122395	None	1473246	lldD2	potentiator	FALSE	TRUE	TRUE
57	8	1473246_3894732	3894732	1473246	65	0.025	1.42431	1.02615e-09	0.23144	166	154	57	3894732	None	1473246	PPE60	potentiator	FALSE	TRUE	TRUE
58	9	1473246_1722228	1722228	1473246	36	0.026	1.23963	7.16494e-08	0.228683	177	154	61	1722228	None	1473246	pks5	potentiator	FALSE	TRUE	TRUE
59	10	1473246_75233	75233	1473246	30	0.025	1.20859	1.42994e-07	0.228343	215	154	59	75233	None	1473246	None	potentiator	FALSE	TRUE	TRUE
60	11	1473246_4060588	4060588	1473246	31	0.026	1.2061	1.85139e-07	0.229983	188	154	60	4060588	None	1473246	esxW	potentiator	FALSE	TRUE	TRUE
61	12	1473246_340132	340132	1473246	28	0.025	1.19699	2.31512e-07	0.230101	239	154	60	340132	None	1473246	PPE3	potentiator	FALSE	TRUE	TRUE
62	13	1473246_1340208	1340208	1473246	76	0.026	1.11505	8.42888e-07	0.225212	179	154	59	1340208	None	1473246	PPE18	potentiator	FALSE	TRUE	TRUE
63	14	1473246_3446699	3446699	1473246	36	0.025	1.13388	1.0464e-06	0.231026	177	154	59	3446699	None	1473246	Rv3081	potentiator	FALSE	TRUE	TRUE
64	15	1473246_3482717	3482717	1473246	44	0.019	1.06539	4.33382e-05	0.259597	124	154	43	3482717	None	1473246	None	potentiator	FALSE	TRUE	TRUE
65	16	1473246_2626011	2626011	1473246	115	0.017	0.916396	9.34893e-05	0.233767	141	154	37	2626011	None	1473246	esxO	potentiator	FALSE	TRUE	TRUE
66	17	3895077	3895077	2715346	20	0.002	-3.02782	0.000914971	0.910974	4	18	0	3895077	None	2715346	PPE60	potentiator	FALSE	FALSE	FALSE
67	18	1473246_908186	908186	1473246	28	0.015	0.833375	0.00113365	0.255408	133	154	36	908186	None	1473246	sseC2	potentiator	FALSE	TRUE	FALSE
68	19	1473246_3847310	3847310	1473246	62	0.001	1.8308	0.00154035	0.576769	22	154	3	3847310	None	1473246	PPE59	potentiator	FALSE	TRUE	FALSE
69	20	1473246_2867575	2867575	1473246	89	0.014	0.76703	0.00239458	0.25208	126	154	31	2867575	None	1473246	lppB	potentiator	FALSE	TRUE	FALSE
70	21	75233	75233	1473246	5	0.09	1.13188	0.0074932	0.422562	215	154	59	75233	None	1473246	None	potentiator	FALSE	FALSE	FALSE
71	22	1473246_4088569	4088569	1473246	65	0.001	1.85475	0.0111492	0.729668	2	154	2	4088569	None	1473246	None	potentiator	FALSE	TRUE	FALSE
72	23	4088569	4088569	1473246	42	0.001	1.84944	0.0113799	0.729645	2	154	2	4088569	None	1473246	None	potentiator	FALSE	FALSE	FALSE
73	24	1473246_3067961	3067961	1473246	37	0.009	0.791464	0.0188495	0.336553	37	154	22	3067961	None	1473246	None	potentiator	FALSE	TRUE	FALSE
74	25	1473246_919564	919564	1473246	29	0.003	0.930639	0.0224486	0.407168	45	154	7	919564	None	1473246	None	potentiator	FALSE	TRUE	FALSE
75	26	1473246_3074495	3074495	1473246	53	0.004	0.833445	0.0241339	0.369133	56	154	9	3074495	None	1473246	None	potentiator	FALSE	TRUE	FALSE
76	27	1473246_1673423	1673423	1473246	34	0.002	1.22833	0.0279471	0.558156	27	154	4	1673423	None	1473246	None	potentiator	FALSE	TRUE	FALSE
77	28	1473246_2435076	2435076	1473246	25	0	1.87501	0.0376611	0.901089	2	154	1	2435076	None	1473246	idsA2	potentiator	FALSE	TRUE	FALSE
1	29	732110_1473246	1473246	732110	69	0.001	1.39041	0.0393007	0.673885	154	7	3	732110	hadA	1473246	None	sequential	FALSE	TRUE	FALSE
78	30	1473246_2291161	2291161	1473246	31	0.003	1.02031	0.0461239	0.511095	25	154	7	2291161	None	1473246	lipT	potentiator	FALSE	TRUE	FALSE
79	31	1473246_1154646	1154646	1473246	39	0.003	1.01996	0.0461976	0.511092	25	154	7	1154646	None	1473246	kdpB	potentiator	FALSE	TRUE	FALSE
80	32	1473246_2986827	2986827	1473246	27	0.004	0.931181	0.0472709	0.468896	22	154	10	2986827	None	1473246	Rv2670c	potentiator	FALSE	TRUE	FALSE
81	33	2715346_2626189	2626189	2715346	43	0.007	0.651695	0.050168	0.332413	1169	18	17	2626189	None	2715346	None	potentiator	FALSE	TRUE	FALSE
82	34	2715342_1096633	1096633	2715342	77	0.004	0.798998	0.0501836	0.407576	1035	10	8	1096633	None	2715342	None	potentiator	FALSE	TRUE	FALSE
83	35	2715346_2626191	2626191	2715346	40	0.007	0.649797	0.0508274	0.332396	1172	18	17	2626191	None	2715346	None	potentiator	FALSE	TRUE	FALSE
84	36	1473246_332787	332787	1473246	30	0.006	0.802719	0.0530107	0.414469	27	154	13	332787	None	1473246	vapC25	potentiator	FALSE	TRUE	FALSE
85	37	2986827	2986827	2715346	3	0.009	0.688903	0.0588164	0.364237	22	18	0	2986827	None	2715346	Rv2670c	potentiator	FALSE	FALSE	FALSE
2	38	732110	1473246	732110	46	0.003	0.857683	0.0640997	0.462814	154	7	3	732110	hadA	1473246	None	sequential	FALSE	FALSE	FALSE
86	39	3876881	3876881	1472359	5	0	-2.27665	0.0706844	1.25844	1	23	0	3876881	None	1472359	None	potentiator	FALSE	FALSE	FALSE
87	40	2715346_2626108	2626108	2715346	27	0.008	0.578643	0.0805489	0.330846	1184	18	18	2626108	None	2715346	esxO	potentiator	FALSE	TRUE	FALSE
88	41	781687_4338473	4338473	781687	20	0.001	-1.38283	0.0815912	0.793367	3	109	2	4338473	rpsL	781687	whiB6	potentiator	FALSE	TRUE	FALSE
3	42	1338877	1472359	1338877	4	0.001	1.37176	0.0833181	0.791466	23	2	2	1338877	None	1472359	None	sequential	FALSE	FALSE	FALSE
4	43	1338877_1472359	1472359	1338877	30	0.001	1.37146	0.0833972	0.791496	23	2	2	1338877	None	1472359	None	sequential	FALSE	TRUE	FALSE
89	44	2715346	2986827	2715346	10	0.008	0.572054	0.0840869	0.330881	22	18	0	2986827	None	2715346	Rv2670c	potentiator	TRUE	FALSE	FALSE
90	45	3847310	3847310	1473246	39	0.009	0.65565	0.0894734	0.385778	22	154	3	3847310	None	1473246	PPE59	potentiator	FALSE	FALSE	FALSE
91	46	2747480	2747480	1473246	5	0	-1.64192	0.0941139	0.980013	1	154	1	2747480	None	1473246	folC	potentiator	FALSE	FALSE	FALSE
92	47	1473246_2747480	2747480	1473246	29	0	-1.63526	0.0954553	0.980012	1	154	1	2747480	None	1473246	folC	potentiator	FALSE	TRUE	FALSE
93	48	2715342_2626108	2626108	2715342	24	0.004	0.645992	0.101748	0.394453	1184	10	10	2626108	None	2715342	esxO	potentiator	FALSE	TRUE	FALSE
5	49	3568736	781687	3568736	4	0.001	-1.1084	0.103718	0.680698	109	2	0	3568736	None	781687	rpsL	sequential	FALSE	FALSE	FALSE
94	50	2715342	3521253	2715342	7	0.004	0.640479	0.10464	0.394387	1	10	0	3521253	None	2715342	nuoJ	potentiator	TRUE	FALSE	FALSE
95	51	2715342_2338994	2338994	2715342	47	0.004	0.638719	0.105634	0.394429	864	10	10	2338994	None	2715342	Rv2082	potentiator	FALSE	TRUE	FALSE
96	52	2715342_1287112	1287112	2715342	8	0.004	0.637874	0.106054	0.394383	1200	10	10	1287112	None	2715342	None	potentiator	FALSE	TRUE	FALSE
97	53	3894732	3894732	1472359	42	0.071	0.795129	0.111437	0.499159	166	23	12	3894732	None	1472359	PPE60	potentiator	FALSE	FALSE	FALSE
6	54	1273215_1472359	1472359	1273215	32	0.002	-0.96795	0.111761	0.608203	23	4	4	1273215	mmpL13a	1472359	None	sequential	FALSE	TRUE	FALSE
7	55	1254056_1473246	1473246	1254056	25	0.001	1.08471	0.111885	0.681805	154	7	3	1254056	Rv1129c	1473246	None	sequential	FALSE	TRUE	FALSE
8	56	1273215	1472359	1273215	6	0.002	-0.967578	0.111923	0.608244	23	4	4	1273215	mmpL13a	1472359	None	sequential	FALSE	FALSE	FALSE
98	57	1472359_2463732	2463732	1472359	28	0.002	-0.967491	0.111938	0.608215	4	23	4	2463732	None	1472359	ctaC	potentiator	FALSE	TRUE	FALSE
9	58	769504_1472359	1472359	769504	37	0.002	-0.967498	0.111962	0.60826	23	4	4	769504	Rv0669c	1472359	None	sequential	FALSE	TRUE	FALSE
99	59	2463732	2463732	1472359	2	0.002	-0.967132	0.112096	0.608257	4	23	4	2463732	None	1472359	ctaC	potentiator	FALSE	FALSE	FALSE
10	60	769504	1472359	769504	11	0.002	-0.967137	0.11212	0.608302	23	4	4	769504	Rv0669c	1472359	None	sequential	FALSE	FALSE	FALSE
100	61	1472359_3960734	3960734	1472359	26	0.002	-0.966959	0.112133	0.60821	4	23	4	3960734	None	1472359	None	potentiator	FALSE	TRUE	FALSE
101	62	3960734	3960734	1472359	0	0.002	-0.966612	0.112286	0.608252	4	23	4	3960734	None	1472359	None	potentiator	FALSE	FALSE	FALSE
102	63	2715342_2626189	2626189	2715342	40	0.004	0.631917	0.119584	0.405691	1169	10	9	2626189	None	2715342	None	potentiator	FALSE	TRUE	FALSE
103	64	2715342_2626191	2626191	2715342	37	0.004	0.630524	0.120414	0.405706	1172	10	9	2626191	None	2715342	None	potentiator	FALSE	TRUE	FALSE
11	65	46877_1473246	1473246	46877	41	0	1.49516	0.125296	0.97469	154	1	1	46877	Rv0042c	1473246	None	sequential	FALSE	TRUE	FALSE
104	66	2626011	2626011	1473246	92	0.063	0.29899	0.126349	0.195455	141	154	37	2626011	None	1473246	esxO	potentiator	FALSE	FALSE	FALSE
12	67	46877	1473246	46877	16	0	1.48864	0.126946	0.97468	154	1	1	46877	Rv0042c	1473246	None	sequential	FALSE	FALSE	FALSE
105	68	3841362	3841362	1473246	1	0.002	0.930732	0.127239	0.609862	5	154	4	3841362	None	1473246	alr	potentiator	FALSE	FALSE	FALSE
106	69	2715369_3894732	3894732	2715369	42	0.001	1.17042	0.136309	0.78516	166	5	3	3894732	None	2715369	PPE60	potentiator	FALSE	TRUE	FALSE
107	70	2715369_4060588	4060588	2715369	7	0.001	1.16886	0.13684	0.785178	188	5	3	4060588	None	2715369	esxW	potentiator	FALSE	TRUE	FALSE
108	71	2715369_3446699	3446699	2715369	13	0.001	1.16882	0.136869	0.785208	177	5	3	3446699	None	2715369	Rv3081	potentiator	FALSE	TRUE	FALSE
109	72	2715369_340132	340132	2715369	5	0.001	1.16597	0.137823	0.785202	239	5	3	340132	None	2715369	PPE3	potentiator	FALSE	TRUE	FALSE
110	73	2715369_75233	75233	2715369	6	0.001	1.16555	0.137965	0.785201	215	5	3	75233	None	2715369	None	potentiator	FALSE	TRUE	FALSE
111	74	2715369_908186	908186	2715369	4	0.001	1.16524	0.138073	0.785204	133	5	3	908186	None	2715369	sseC2	potentiator	FALSE	TRUE	FALSE
112	75	2715369_2867575	2867575	2715369	66	0.001	1.16456	0.138351	0.785303	126	5	3	2867575	None	2715369	lppB	potentiator	FALSE	TRUE	FALSE
113	76	2715369_1340208	1340208	2715369	56	0.001	1.1603	0.139727	0.785159	179	5	3	1340208	None	2715369	PPE18	potentiator	FALSE	TRUE	FALSE
114	77	2715369_1722228	1722228	2715369	13	0.001	1.15753	0.140682	0.785175	177	5	3	1722228	None	2715369	pks5	potentiator	FALSE	TRUE	FALSE
115	78	1473246_3239801	3239801	1473246	31	0.005	0.621257	0.163443	0.445525	23	154	12	3239801	None	1473246	None	potentiator	FALSE	TRUE	FALSE
116	79	1473246_3239797	3239797	1473246	32	0.005	0.619752	0.16445	0.44551	23	154	12	3239797	None	1473246	None	potentiator	FALSE	TRUE	FALSE
117	80	1473246_332795	332795	1473246	26	0.005	0.618942	0.164521	0.445003	26	154	12	332795	None	1473246	vapC25	potentiator	FALSE	TRUE	FALSE
118	81	1473246_332792	332792	1473246	33	0.005	0.61512	0.167125	0.444986	26	154	12	332792	None	1473246	vapC25	potentiator	FALSE	TRUE	FALSE
119	82	3003147	3003147	1473246	0	0.001	1.02306	0.170651	0.746251	2	154	1	3003147	None	1473246	arsB1	potentiator	FALSE	FALSE	FALSE
120	83	4338473	4338473	781687	17	0.001	-0.871003	0.171157	0.636087	3	109	2	4338473	rpsL	781687	whiB6	potentiator	FALSE	FALSE	FALSE
121	84	3073679	3073679	2715344	5	0.002	-0.734232	0.175078	0.541124	5	7	0	3073679	None	2715344	None	potentiator	FALSE	FALSE	FALSE
122	85	2715342_2747471	2747471	2715342	9	0	-1.77737	0.177232	1.31646	12	10	1	2747471	None	2715342	folC	potentiator	FALSE	TRUE	FALSE
13	86	1941738	2715369	1941738	1	0.002	-0.992945	0.179983	0.740128	5	4	2	1941738	None	2715369	None	sequential	FALSE	FALSE	FALSE
123	87	1486287	1486287	2715369	5	0.002	-0.992305	0.180276	0.740148	4	5	2	1486287	None	2715369	fadA4	potentiator	FALSE	FALSE	FALSE
124	88	1473246_3841362	3841362	1473246	26	0.002	0.91436	0.184173	0.688121	5	154	4	3841362	None	1473246	alr	potentiator	FALSE	TRUE	FALSE
125	89	1473246_4090823	4090823	1473246	34	0	2.03104	0.195817	1.56924	1	154	1	4090823	None	1473246	Rv3649	potentiator	FALSE	TRUE	FALSE
126	90	1473246_2101193	2101193	1473246	27	0	2.03031	0.195962	1.56919	1	154	1	2101193	None	1473246	ureD	potentiator	FALSE	TRUE	FALSE
127	91	1473246_3799523	3799523	1473246	25	0	2.02972	0.196101	1.56922	1	154	1	3799523	None	1473246	vapC46	potentiator	FALSE	TRUE	FALSE
128	92	1473246_2216485	2216485	1473246	29	0	2.02958	0.196128	1.5692	1	154	1	2216485	None	1473246	mce3F	potentiator	FALSE	TRUE	FALSE
129	93	1473246_1516145	1516145	1473246	27	0	2.02902	0.196257	1.56923	1	154	1	1516145	None	1473246	irtB	potentiator	FALSE	TRUE	FALSE
130	94	1473246_3798062	3798062	1473246	29	0	2.02862	0.196349	1.56924	1	154	1	3798062	None	1473246	idsB	potentiator	FALSE	TRUE	FALSE
131	95	1473246_2573793	2573793	1473246	26	0	2.02851	0.19637	1.56923	1	154	1	2573793	None	1473246	None	potentiator	FALSE	TRUE	FALSE
132	96	1473246_3073679	3073679	1473246	30	0	2.02399	0.197366	1.56922	5	154	1	3073679	None	1473246	None	potentiator	FALSE	TRUE	FALSE
133	97	4090823	4090823	2715344	9	0	2.01444	0.199516	1.56932	1	7	0	4090823	None	2715344	Rv3649	potentiator	FALSE	FALSE	FALSE
134	98	2101193	2101193	2715369	2	0	2.01382	0.199639	1.56927	1	5	0	2101193	None	2715369	ureD	potentiator	FALSE	FALSE	FALSE
135	99	3799523	3799523	2715369	0	0	2.01327	0.19977	1.5693	1	5	0	3799523	None	2715369	vapC46	potentiator	FALSE	FALSE	FALSE
136	100	2216485	2216485	1473246	4	0	2.01308	0.199809	1.56929	1	154	1	2216485	None	1473246	mce3F	potentiator	FALSE	FALSE	FALSE
137	101	1516145	1516145	2715369	2	0	2.01256	0.199931	1.56931	1	5	0	1516145	None	2715369	irtB	potentiator	FALSE	FALSE	FALSE
138	102	3798062	3798062	1473246	4	0	2.01214	0.200029	1.56932	1	154	1	3798062	None	1473246	idsB	potentiator	FALSE	FALSE	FALSE
139	103	2573793	2573793	1473246	1	0	2.01207	0.20004	1.56931	1	154	1	2573793	None	1473246	None	potentiator	FALSE	FALSE	FALSE
140	104	908186	908186	2715369	3	0.055	-1.2491	0.210036	0.995989	133	5	3	908186	None	2715369	sseC2	potentiator	FALSE	FALSE	FALSE
141	105	4121054	4121054	1472362	8	0	-1.41427	0.217545	1.14633	1	15	0	4121054	None	1472362	None	potentiator	FALSE	FALSE	FALSE
14	106	853231_1473246	1473246	853231	30	0.005	0.392993	0.223167	0.322448	154	12	12	853231	phoR	1473246	None	sequential	FALSE	TRUE	FALSE
15	107	1254131	1472359	1254131	12	0.004	0.577018	0.2266	0.47696	23	9	1	1254131	Rv1129c	1472359	None	sequential	FALSE	FALSE	FALSE
16	108	13624	1472359	13624	4	0	1.72234	0.227694	1.42703	23	1	0	13624	None	1472359	None	sequential	FALSE	FALSE	FALSE
142	109	1161026	1161026	2715346	15	0.003	-1.13706	0.229571	0.945918	6	18	0	1161026	None	2715346	esxJ	potentiator	FALSE	FALSE	FALSE
17	110	853231	1473246	853231	6	0.005	0.387008	0.230358	0.322495	154	12	12	853231	phoR	1473246	None	sequential	FALSE	FALSE	FALSE
18	111	1418351_1473246	1473246	1418351	31	0.002	0.560784	0.230999	0.467946	154	4	4	1418351	Rv1268c	1473246	None	sequential	FALSE	TRUE	FALSE
143	112	1473246_3847320	3847320	1473246	59	0.002	0.59968	0.233664	0.503269	30	154	4	3847320	None	1473246	PPE59	potentiator	FALSE	TRUE	FALSE
144	113	1673423	1673423	1473246	9	0.011	0.61883	0.233931	0.519636	27	154	4	1673423	None	1473246	None	potentiator	FALSE	FALSE	FALSE
145	114	1473246_3847318	3847318	1473246	57	0.002	0.599013	0.234275	0.503367	28	154	4	3847318	None	1473246	PPE59	potentiator	FALSE	TRUE	FALSE
19	115	1418351	1473246	1418351	6	0.002	0.554952	0.235902	0.467965	154	4	4	1418351	Rv1268c	1473246	None	sequential	FALSE	FALSE	FALSE
146	116	1473246_1523817	1523817	1473246	239	0.004	0.783735	0.278071	0.722234	21	154	8	1523817	None	1473246	moeY	potentiator	FALSE	TRUE	FALSE
147	117	1473246_2867693	2867693	1473246	41	0.002	0.60624	0.280665	0.561692	11	154	5	2867693	None	1473246	lppB	potentiator	FALSE	TRUE	FALSE
148	118	1473246_4046007	4046007	1473246	33	0.003	0.778826	0.281071	0.722205	22	154	8	4046007	None	1473246	Rv3603c	potentiator	FALSE	TRUE	FALSE
149	119	2715369_2626011	2626011	2715369	93	0.001	0.86992	0.299761	0.838565	141	5	2	2626011	None	2715369	esxO	potentiator	FALSE	TRUE	FALSE
150	120	4926	4926	1473329	3	0	1.10565	0.302672	1.07224	1	0	0	4926	None	1473329	Rv0004	potentiator	FALSE	FALSE	FALSE
151	121	2715346_3067949	3067949	2715346	12	0	-1.23136	0.327418	1.25684	6	18	1	3067949	None	2715346	None	potentiator	FALSE	TRUE	FALSE
152	122	2435076	2435076	1473246	0	0.001	0.614908	0.354867	0.664373	2	154	1	2435076	None	1473246	idsA2	potentiator	FALSE	FALSE	FALSE
20	123	1254131_1472359	1472359	1254131	37	0	-0.9107	0.364353	1.00359	23	9	1	1254131	Rv1129c	1472359	None	sequential	FALSE	TRUE	FALSE
21	124	3841083_1473246	1473246	3841083	25	0.001	0.824551	0.371362	0.92205	154	5	2	3841083	alr	1473246	None	sequential	FALSE	TRUE	FALSE
153	125	122335	122335	2715369	4	0	1.11634	0.37696	1.26305	1	5	0	122335	None	2715369	Rv0104	potentiator	FALSE	FALSE	FALSE
154	126	1473246_4137219	4137219	1473246	26	0.001	1.0142	0.384709	1.16632	2	154	2	4137219	None	1473246	Rv3695	potentiator	FALSE	TRUE	FALSE
155	127	27463	27463	2715346	49	0.107	0.629728	0.386455	0.726851	247	18	0	27463	None	2715346	None	potentiator	FALSE	FALSE	FALSE
156	128	4137219	4137219	2715344	1	0.001	0.995841	0.393393	1.16638	2	7	0	4137219	None	2715344	Rv3695	potentiator	FALSE	FALSE	FALSE
158	130	1473246_316497	316497	1473246	25	0	0.830195	0.393737	0.973076	1	154	1	316497	None	1473246	None	potentiator	FALSE	TRUE	FALSE
157	129	1473246_3003147	3003147	1473246	25	0	0.830195	0.393737	0.973076	2	154	1	3003147	None	1473246	arsB1	potentiator	FALSE	TRUE	FALSE
159	131	316497	316497	1473246	0	0	0.823735	0.397422	0.973065	1	154	1	316497	None	1473246	None	potentiator	FALSE	FALSE	FALSE
160	132	1473246_3239798	3239798	1473246	30	0.005	0.363461	0.400247	0.431932	22	154	11	3239798	None	1473246	None	potentiator	FALSE	TRUE	FALSE
161	133	1473246_2147653	2147653	1473246	36	0.003	0.451843	0.406095	0.543683	8	154	8	2147653	None	1473246	None	potentiator	FALSE	TRUE	FALSE
162	134	2147653	2147653	1473246	12	0.003	0.440318	0.418254	0.543783	8	154	8	2147653	None	1473246	None	potentiator	FALSE	FALSE	FALSE
163	135	1722228	1722228	2715369	12	0.074	-0.642158	0.422294	0.799976	177	5	3	1722228	None	2715369	pks5	potentiator	FALSE	FALSE	FALSE
22	136	1941738_2715369	2715369	1941738	2	0.001	-0.654238	0.426374	0.822236	5	4	2	1941738	None	2715369	None	sequential	FALSE	TRUE	FALSE
164	137	2715369_1486287	1486287	2715369	6	0.001	-0.653818	0.426674	0.822241	4	5	2	1486287	None	2715369	fadA4	potentiator	FALSE	TRUE	FALSE
165	138	2715346_1340208	1340208	2715346	62	0.002	-0.57739	0.427555	0.727511	179	18	4	1340208	None	2715346	PPE18	potentiator	FALSE	TRUE	FALSE
166	139	2908831	2908831	1472359	0	0.001	0.822293	0.430324	1.04232	2	23	0	2908831	None	1472359	relA	potentiator	FALSE	FALSE	FALSE
167	140	2715346_1722228	1722228	2715346	21	0.002	-0.571474	0.432318	0.727535	177	18	4	1722228	None	2715346	pks5	potentiator	FALSE	TRUE	FALSE
168	141	1473246_3840952	3840952	1473246	25	0.003	0.429037	0.43314	0.547177	10	154	8	3840952	None	1473246	alr	potentiator	FALSE	TRUE	FALSE
169	142	2715346_2867575	2867575	2715346	74	0.002	-0.570696	0.433216	0.727962	126	18	4	2867575	None	2715346	lppB	potentiator	FALSE	TRUE	FALSE
170	143	2715346_2122395	2122395	2715346	18	0.002	-0.570032	0.433518	0.727594	331	18	4	2122395	None	2715346	lldD2	potentiator	FALSE	TRUE	FALSE
171	144	2715346_75233	75233	2715346	14	0.002	-0.568574	0.434664	0.727545	215	18	4	75233	None	2715346	None	potentiator	FALSE	TRUE	FALSE
172	145	2715346_340132	340132	2715346	14	0.002	-0.567556	0.435476	0.727528	239	18	4	340132	None	2715346	PPE3	potentiator	FALSE	TRUE	FALSE
173	146	2715346_4060588	4060588	2715346	16	0.002	-0.564213	0.438211	0.727571	188	18	4	4060588	None	2715346	esxW	potentiator	FALSE	TRUE	FALSE
174	147	3841356	3841356	1473246	2	0.001	-0.687991	0.439383	0.889462	2	154	1	3841356	None	1473246	alr	potentiator	FALSE	FALSE	FALSE
175	148	2715346_3482717	3482717	2715346	31	0.002	-0.554037	0.446435	0.727444	124	18	4	3482717	None	2715346	None	potentiator	FALSE	TRUE	FALSE
176	149	1473246_886661	886661	1473246	26	0.001	1.31336	0.453119	1.75006	5	154	3	886661	None	1473246	None	potentiator	FALSE	TRUE	FALSE
177	150	1473246_1161026	1161026	1473246	40	0.001	1.3105	0.454279	1.75074	6	154	3	1161026	None	1473246	esxJ	potentiator	FALSE	TRUE	FALSE
179	151	1473246_4338371	4338371	1473246	39	0.001	1.29858	0.458171	1.74987	3	154	3	4338371	None	1473246	whiB6	potentiator	FALSE	TRUE	FALSE
178	151	1473246_4338371	4338371	1473246	39	0.001	1.29858	0.458171	1.74987	3	154	3	4338371	None	1473246	whiB6	potentiator	FALSE	TRUE	FALSE
180	152	285751	285751	1473246	32	0.001	0.796299	0.461385	1.08075	3	154	2	285751	None	1473246	aftD	potentiator	FALSE	FALSE	FALSE
23	153	4338399_781687	781687	4338399	20	0	-0.718479	0.462303	0.977131	109	1	1	4338399	whiB6	781687	rpsL	sequential	FALSE	TRUE	FALSE
181	154	1902867	1902867	1472359	41	0.001	-0.656331	0.462554	0.893109	2	23	0	1902867	None	1472359	Rv1678	potentiator	FALSE	FALSE	FALSE
24	155	4338399	781687	4338399	17	0	-0.718006	0.462603	0.977141	109	1	1	4338399	whiB6	781687	rpsL	sequential	FALSE	FALSE	FALSE
182	156	332787	332787	1473246	6	0.011	0.502851	0.468451	0.693367	27	154	13	332787	None	1473246	vapC25	potentiator	FALSE	FALSE	FALSE
183	157	1472359_3482717	3482717	1472359	46	0.004	0.334902	0.472941	0.466484	124	23	10	3482717	None	1472359	None	potentiator	FALSE	TRUE	FALSE
184	158	4338371	4338371	1473246	14	0.001	1.23656	0.480027	1.75031	3	154	3	4338371	None	1473246	whiB6	potentiator	FALSE	FALSE	FALSE
185	158	4338371	4338371	1473246	14	0.001	1.23656	0.480027	1.75031	3	154	3	4338371	None	1473246	whiB6	potentiator	FALSE	FALSE	FALSE
186	159	1472359_2867693	2867693	1472359	41	0.002	0.412566	0.480904	0.585143	11	23	5	2867693	None	1472359	lppB	potentiator	FALSE	TRUE	FALSE
187	160	919564	919564	1473246	4	0.019	0.398936	0.482769	0.568226	45	154	7	919564	None	1473246	None	potentiator	FALSE	FALSE	FALSE
188	161	4338409	4338409	1473246	14	0.007	0.964124	0.486285	1.38435	17	154	3	4338409	None	1473246	whiB6	potentiator	FALSE	FALSE	FALSE
189	161	4338409	4338409	1473246	14	0.007	0.964124	0.486285	1.38435	17	154	3	4338409	None	1473246	whiB6	potentiator	FALSE	FALSE	FALSE
190	162	2030521	2030521	1472359	9	0.5	2.13578	0.4966	3.14059	1196	23	22	2030521	None	1472359	esxM	potentiator	FALSE	FALSE	FALSE
192	164	3895078	3895078	2715346	19	0.002	1.21968	0.516194	1.87812	5	18	0	3895078	None	2715346	PPE60	potentiator	FALSE	FALSE	FALSE
191	163	3895082	3895082	2715346	19	0.002	1.21968	0.516194	1.87812	5	18	0	3895082	None	2715346	PPE60	potentiator	FALSE	FALSE	FALSE
193	165	3895081	3895081	2715346	20	0.002	1.21618	0.517392	1.87809	5	18	0	3895081	None	2715346	PPE60	potentiator	FALSE	FALSE	FALSE
194	166	2976575	2976575	1472359	10	0.011	-0.231616	0.522695	0.362248	27	23	1	2976575	None	1472359	None	potentiator	FALSE	FALSE	FALSE
195	167	3173107	3173107	1472359	16	0.002	0.354092	0.530153	0.563882	5	23	0	3173107	None	1472359	None	potentiator	FALSE	FALSE	FALSE
196	168	2747454	2747454	1472359	15	0.004	0.26885	0.535422	0.433679	9	23	0	2747454	None	1472359	folC	potentiator	FALSE	FALSE	FALSE
197	169	3895080	3895080	2715346	21	0.002	1.16329	0.535757	1.87803	5	18	0	3895080	None	2715346	PPE60	potentiator	FALSE	FALSE	FALSE
198	170	2338994	2338994	1472359	41	0.371	-0.288587	0.548958	0.481387	864	23	23	2338994	None	1472359	Rv2082	potentiator	FALSE	FALSE	FALSE
199	171	1473246_1983914	1983914	1473246	25	0.001	0.370729	0.555407	0.628522	15	154	3	1983914	None	1473246	PPE24	potentiator	FALSE	TRUE	FALSE
200	172	1473246_4338409	4338409	1473246	39	0.001	0.369863	0.556336	0.628531	17	154	3	4338409	None	1473246	whiB6	potentiator	FALSE	TRUE	FALSE
201	172	1473246_4338409	4338409	1473246	39	0.001	0.369863	0.556336	0.628531	17	154	3	4338409	None	1473246	whiB6	potentiator	FALSE	TRUE	FALSE
202	173	3239801	3239801	1472359	7	0.01	0.402194	0.562469	0.69423	23	23	0	3239801	None	1472359	None	potentiator	FALSE	FALSE	FALSE
203	174	3239797	3239797	1472359	8	0.01	0.395883	0.568609	0.694217	23	23	0	3239797	None	1472359	None	potentiator	FALSE	FALSE	FALSE
204	175	2715342_340132	340132	2715342	11	0.002	-0.393577	0.569815	0.692331	239	10	4	340132	None	2715342	PPE3	potentiator	FALSE	TRUE	FALSE
25	176	1341295_1473246	1473246	1341295	49	0.001	0.780674	0.574552	1.3903	154	39	2	1341295	None	1473246	None	sequential	FALSE	TRUE	FALSE
205	177	2715369_2626189	2626189	2715369	34	0.002	0.324754	0.579555	0.586002	1169	5	5	2626189	None	2715369	None	potentiator	FALSE	TRUE	FALSE
206	178	2715369_2626191	2626191	2715369	31	0.002	0.323071	0.581499	0.585968	1172	5	5	2626191	None	2715369	None	potentiator	FALSE	TRUE	FALSE
207	179	2715369_2626108	2626108	2715369	18	0.002	0.321864	0.582909	0.585965	1184	5	5	2626108	None	2715369	esxO	potentiator	FALSE	TRUE	FALSE
208	180	2240062	2240062	1472362	119	0.002	2.59033	0.584694	4.73821	4	15	1	2240062	None	1472362	None	potentiator	FALSE	FALSE	FALSE
26	181	374004	2715342	374004	11	0.001	-0.350063	0.585901	0.642398	10	3	0	374004	PPE6	2715342	None	sequential	FALSE	FALSE	FALSE
209	182	2715369_2338994	2338994	2715369	42	0.002	0.317127	0.588371	0.585815	864	5	5	2338994	None	2715369	Rv2082	potentiator	FALSE	TRUE	FALSE
210	183	2715369	1523817	2715369	1	0.002	0.316103	0.589675	0.58597	21	5	0	1523817	None	2715369	moeY	potentiator	TRUE	FALSE	FALSE
211	184	2715369_2122395	2122395	2715369	9	0.002	0.314795	0.591206	0.585957	331	5	5	2122395	None	2715369	lldD2	potentiator	FALSE	TRUE	FALSE
212	185	3067949	3067949	2715346	2	0.002	-0.307399	0.591774	0.573067	6	18	1	3067949	None	2715346	None	potentiator	FALSE	FALSE	FALSE
213	186	332792	332792	1473246	9	0.011	-0.898891	0.592516	1.67911	26	154	12	332792	None	1473246	vapC25	potentiator	FALSE	FALSE	FALSE
214	187	2715369_1287112	1287112	2715369	2	0.002	0.313272	0.593009	0.585969	1200	5	5	1287112	None	2715369	None	potentiator	FALSE	TRUE	FALSE
215	188	2715344_1096633	1096633	2715344	77	0.003	-0.242951	0.593134	0.454587	1035	7	7	1096633	None	2715344	None	potentiator	FALSE	TRUE	FALSE
216	189	1472359_3894732	3894732	1472359	66	0.005	0.224116	0.593963	0.420288	166	23	12	3894732	None	1472359	PPE60	potentiator	FALSE	TRUE	FALSE
217	190	1472359_75233	75233	1472359	31	0.006	0.22209	0.59414	0.416689	215	23	13	75233	None	1472359	None	potentiator	FALSE	TRUE	FALSE
218	191	1472359_4060588	4060588	1472359	32	0.005	0.22271	0.596175	0.420169	188	23	12	4060588	None	1472359	esxW	potentiator	FALSE	TRUE	FALSE
219	192	171155	171155	1473246	1	0	-0.612558	0.600984	1.17096	1	154	0	171155	None	1473246	None	potentiator	FALSE	FALSE	FALSE
220	193	1472359_340132	340132	1472359	30	0.005	0.219248	0.601896	0.420164	239	23	12	340132	None	1472359	PPE3	potentiator	FALSE	TRUE	FALSE
221	194	2715344_1287112	1287112	2715344	6	0.003	-0.236665	0.602747	0.454607	1200	7	7	1287112	None	2715344	None	potentiator	FALSE	TRUE	FALSE
222	195	1472359_1340208	1340208	1472359	78	0.006	0.216171	0.603948	0.416619	179	23	13	1340208	None	1472359	PPE18	potentiator	FALSE	TRUE	FALSE
223	196	3847318	3847318	1473246	35	0.012	0.207417	0.604877	0.400779	28	154	4	3847318	None	1473246	PPE59	potentiator	FALSE	FALSE	FALSE
224	197	2715344	1431097	2715344	5	0.003	-0.234274	0.606416	0.454609	1	7	0	1431097	None	2715344	Rv1279	potentiator	TRUE	FALSE	FALSE
225	198	2715344_2626108	2626108	2715344	22	0.003	-0.229378	0.613957	0.454605	1184	7	7	2626108	None	2715344	esxO	potentiator	FALSE	TRUE	FALSE
226	199	2715344_2626191	2626191	2715344	35	0.003	-0.228327	0.615567	0.454587	1172	7	7	2626191	None	2715344	None	potentiator	FALSE	TRUE	FALSE
227	200	2715344_2626189	2626189	2715344	38	0.003	-0.226947	0.617714	0.454602	1169	7	7	2626189	None	2715344	None	potentiator	FALSE	TRUE	FALSE
228	201	1472359_1722228	1722228	1472359	38	0.005	0.209482	0.618172	0.420165	177	23	12	1722228	None	1472359	pks5	potentiator	FALSE	TRUE	FALSE
229	202	2867693	2867693	1472359	16	0.005	-0.233849	0.62313	0.475743	11	23	5	2867693	None	1472359	lppB	potentiator	FALSE	FALSE	FALSE
230	203	2715342_1523817	1523817	2715342	223	0.001	-0.576066	0.627693	1.18752	21	10	1	1523817	None	2715342	moeY	potentiator	FALSE	TRUE	FALSE
231	204	2715342_4046007	4046007	2715342	16	0	-0.57583	0.627836	1.18752	22	10	1	4046007	None	2715342	Rv3603c	potentiator	FALSE	TRUE	FALSE
232	205	2715342_908186	908186	2715342	10	0	-0.575751	0.627881	1.18752	133	10	1	908186	None	2715342	sseC2	potentiator	FALSE	TRUE	FALSE
233	206	1473246_2401741	2401741	1473246	29	0.001	-0.364853	0.628248	0.753332	11	154	2	2401741	None	1473246	None	potentiator	FALSE	TRUE	FALSE
234	207	1473246_2747471	2747471	1473246	26	0.001	0.460868	0.631952	0.961939	12	154	3	2747471	None	1473246	folC	potentiator	FALSE	TRUE	FALSE
235	208	1472362_2030521	2030521	1472362	37	0.006	-0.194898	0.633371	0.408497	1196	15	15	2030521	None	1472362	esxM	potentiator	FALSE	TRUE	FALSE
236	209	2715342_3482717	3482717	2715342	28	0	-0.566289	0.633549	1.18754	124	10	1	3482717	None	2715342	None	potentiator	FALSE	TRUE	FALSE
237	210	1472362	3067954	1472362	29	0.006	-0.194556	0.633917	0.408438	3	15	1	3067954	None	1472362	None	potentiator	TRUE	FALSE	FALSE
238	211	2715342_2122395	2122395	2715342	15	0.002	0.277979	0.636832	0.588623	331	10	5	2122395	None	2715342	lldD2	potentiator	FALSE	TRUE	FALSE
239	212	2474686	2474686	1472359	12	0.014	0.400819	0.636962	0.849065	33	23	7	2474686	None	1472359	Rv2209	potentiator	FALSE	FALSE	FALSE
240	213	332795	332795	1473246	2	0.011	-0.79265	0.637789	1.68322	26	154	12	332795	None	1473246	vapC25	potentiator	FALSE	FALSE	FALSE
241	214	2626191	2626191	2715346	30	0.498	1.39077	0.642819	2.99813	1172	18	17	2626191	None	2715346	None	potentiator	FALSE	FALSE	FALSE
242	215	1473246_285751	285751	1473246	56	0.001	0.579733	0.644606	1.25651	3	154	2	285751	None	1473246	aftD	potentiator	FALSE	TRUE	FALSE
243	216	2626189	2626189	1473247	33	0.498	1.35586	0.651124	2.9976	1169	1	1	2626189	None	1473247	None	potentiator	FALSE	FALSE	FALSE
27	217	1164571	1472362	1164571	10	0.177	0.117403	0.660533	0.267258	15	423	1	1164571	None	1472362	None	sequential	FALSE	FALSE	FALSE
244	218	2123181	2123181	2715346	8	0.005	-0.245232	0.66443	0.565165	11	18	0	2123181	None	2715346	Rv1873	potentiator	FALSE	FALSE	FALSE
245	219	2401741	2401741	1473246	4	0.005	-0.24725	0.665965	0.572605	11	154	2	2401741	None	1473246	None	potentiator	FALSE	FALSE	FALSE
246	220	2715344_2338994	2338994	2715344	45	0.003	-0.209124	0.667341	0.486441	864	7	6	2338994	None	2715344	Rv2082	potentiator	FALSE	TRUE	FALSE
247	221	3446699	3446699	2715369	12	0.074	-0.196114	0.669469	0.459305	177	5	3	3446699	None	2715369	Rv3081	potentiator	FALSE	FALSE	FALSE
248	222	1287112	1287112	2715369	1	0.498	1.61488	0.678401	3.89365	1200	5	5	1287112	None	2715369	None	potentiator	FALSE	FALSE	FALSE
249	223	2715346_908186	908186	2715346	13	0.001	-0.349766	0.678663	0.844051	133	18	3	908186	None	2715346	sseC2	potentiator	FALSE	TRUE	FALSE
250	224	1982901	1982901	1472359	31	0.2	0.196965	0.680446	0.478123	469	23	5	1982901	None	1472359	PPE24	potentiator	FALSE	FALSE	FALSE
251	225	2715346_3446699	3446699	2715346	22	0.001	-0.345638	0.682253	0.844071	177	18	3	3446699	None	2715346	Rv3081	potentiator	FALSE	TRUE	FALSE
252	226	2715346_3894732	3894732	2715346	52	0.001	-0.344197	0.683548	0.84419	166	18	3	3894732	None	2715346	PPE60	potentiator	FALSE	TRUE	FALSE
253	227	2241091	2241091	2715344	3	0	-0.50054	0.687967	1.24601	1	7	0	2241091	None	2715344	ctpF	potentiator	FALSE	FALSE	FALSE
254	228	2487024	2487024	2715369	4	0	-0.498878	0.688951	1.24602	1	5	0	2487024	None	2715369	Rv2219A	potentiator	FALSE	FALSE	FALSE
255	229	3521253	3521253	2715344	5	0	-0.495963	0.690667	1.246	1	7	0	3521253	None	2715344	nuoJ	potentiator	FALSE	FALSE	FALSE
256	230	1473246_2487024	2487024	1473246	28	0	-0.49135	0.693403	1.24602	1	154	1	2487024	None	1473246	Rv2219A	potentiator	FALSE	TRUE	FALSE
257	231	1473246_2241091	2241091	1473246	28	0	-0.490064	0.694162	1.24601	1	154	1	2241091	None	1473246	ctpF	potentiator	FALSE	TRUE	FALSE
258	232	1472359_2867575	2867575	1472359	90	0.002	0.233781	0.694876	0.595863	126	23	4	2867575	None	1472359	lppB	potentiator	FALSE	TRUE	FALSE
259	233	1473246_3521253	3521253	1473246	30	0	-0.485373	0.69694	1.24599	1	154	1	3521253	None	1473246	nuoJ	potentiator	FALSE	TRUE	FALSE
260	234	2715342_3841083	3841083	2715342	7	0	0.469046	0.697913	1.20816	5	10	1	3841083	None	2715342	alr	potentiator	FALSE	TRUE	FALSE
261	235	3895067	3895067	2715346	19	0.003	0.369472	0.701015	0.962061	6	18	0	3895067	None	2715346	PPE60	potentiator	FALSE	FALSE	FALSE
262	236	3355057	3355057	1472359	12	0.014	0.321764	0.705121	0.850089	33	23	7	3355057	None	1472359	serA1	potentiator	FALSE	FALSE	FALSE
263	237	3078579	3078579	1472359	4	0.022	-0.287582	0.708762	0.769744	54	23	8	3078579	None	1472359	PE27	potentiator	FALSE	FALSE	FALSE
264	238	4215793	4215793	1472359	0	0.014	0.311581	0.714446	0.851366	33	23	7	4215793	None	1472359	None	potentiator	FALSE	FALSE	FALSE
265	239	425871	425871	1472359	0	0.014	0.311581	0.714446	0.851366	33	23	7	425871	None	1472359	PPE8	potentiator	FALSE	FALSE	FALSE
266	240	1340208	1340208	1472362	55	0.078	0.271412	0.714529	0.741835	179	15	6	1340208	None	1472362	PPE18	potentiator	FALSE	FALSE	FALSE
267	241	1472359_2030521	2030521	1472359	34	0.009	-0.125223	0.715894	0.343984	1196	23	22	2030521	None	1472359	esxM	potentiator	FALSE	TRUE	FALSE
268	242	3895068	3895068	2715346	24	0.003	0.346799	0.718544	0.962023	6	18	0	3895068	None	2715346	PPE60	potentiator	FALSE	FALSE	FALSE
269	243	290393	290393	1473329	0	0.001	0.572785	0.723432	1.61822	2	0	0	290393	None	1473329	htdX	potentiator	FALSE	FALSE	FALSE
270	244	1472359_2626189	2626189	1472359	59	0.009	-0.117523	0.733503	0.3451	1169	23	21	2626189	None	1472359	None	potentiator	FALSE	TRUE	FALSE
28	245	1731431_1472362	1472362	1731431	30	0.001	0.376377	0.735433	1.11359	15	2	2	1731431	adh	1472362	None	sequential	FALSE	TRUE	FALSE
271	246	4385937	4385937	1472362	8	0	1.56325	0.735771	4.63134	1	15	0	4385937	None	1472362	Rv3900c	potentiator	FALSE	FALSE	FALSE
29	247	1010054_1472362	1472362	1010054	33	0.001	0.375493	0.736033	1.1136	15	2	2	1010054	Rv0906	1472362	None	sequential	FALSE	TRUE	FALSE
272	248	3482717	3482717	2715369	21	0.052	-0.120719	0.738555	0.361601	124	5	0	3482717	None	2715369	None	potentiator	FALSE	FALSE	FALSE
30	249	935234_1472362	1472362	935234	32	0.001	0.370495	0.73942	1.1136	15	2	2	935234	lpqR	1472362	None	sequential	FALSE	TRUE	FALSE
273	250	2715346_975542	975542	2715346	13	0.001	0.36863	0.740689	1.11363	4	18	2	975542	None	2715346	Rv0876c	potentiator	FALSE	TRUE	FALSE
274	251	2715346_1523817	1523817	2715346	224	0.001	0.365033	0.743125	1.11361	21	18	2	1523817	None	2715346	moeY	potentiator	FALSE	TRUE	FALSE
275	252	3840393	3840393	1473246	4	0	-0.424546	0.744362	1.30166	1	154	0	3840393	None	1473246	alr	potentiator	FALSE	FALSE	FALSE
31	253	1010054_2715346	2715346	1010054	14	0.001	0.359714	0.746739	1.11361	18	2	2	1010054	Rv0906	2715346	None	sequential	FALSE	TRUE	FALSE
32	254	1010054	1472362	1010054	4	0.001	0.359486	0.746896	1.11362	15	2	2	1010054	Rv0906	1472362	None	sequential	FALSE	FALSE	FALSE
33	255	1731431_2715346	2715346	1731431	12	0.001	0.359447	0.746919	1.1136	18	2	2	1731431	adh	2715346	None	sequential	FALSE	TRUE	FALSE
34	256	1731431	1472362	1731431	2	0.001	0.359221	0.747074	1.11361	15	2	2	1731431	adh	1472362	None	sequential	FALSE	FALSE	FALSE
276	257	2715346_4046007	4046007	2715346	19	0.001	0.35739	0.748319	1.11361	22	18	2	4046007	None	2715346	Rv3603c	potentiator	FALSE	TRUE	FALSE
277	258	2747151	2747151	1473246	1	0.001	-0.296225	0.749648	0.92809	2	154	0	2747151	None	1473246	folC	potentiator	FALSE	FALSE	FALSE
35	259	935234_2715346	2715346	935234	13	0.001	0.354807	0.750079	1.11362	18	2	2	935234	lpqR	2715346	None	sequential	FALSE	TRUE	FALSE
36	260	935234	1472362	935234	3	0.001	0.35462	0.750208	1.11362	15	2	2	935234	lpqR	1472362	None	sequential	FALSE	FALSE	FALSE
278	261	2715344_340132	340132	2715344	9	0	-0.287517	0.756312	0.926285	239	7	1	340132	None	2715344	PPE3	potentiator	FALSE	TRUE	FALSE
279	262	1472359_3078579	3078579	1472359	30	0.003	0.160886	0.758217	0.522539	54	23	8	3078579	None	1472359	PE27	potentiator	FALSE	TRUE	FALSE
280	263	2715346_2626011	2626011	2715346	101	0.001	0.342302	0.758789	1.11448	141	18	2	2626011	None	2715346	esxO	potentiator	FALSE	TRUE	FALSE
281	264	1472359_4075422	4075422	1472359	27	0.003	0.159345	0.76046	0.522536	55	23	8	4075422	None	1472359	None	potentiator	FALSE	TRUE	FALSE
282	265	1154646	1154646	1472359	15	0.01	-0.277611	0.761514	0.914511	25	23	7	1154646	None	1472359	kdpB	potentiator	FALSE	FALSE	FALSE
283	266	2291161	2291161	1473246	6	0.01	-0.26851	0.769262	0.915148	25	154	7	2291161	None	1473246	lipT	potentiator	FALSE	FALSE	FALSE
284	267	1472359_2474686	2474686	1472359	37	0.003	0.158461	0.770767	0.543721	33	23	7	2474686	None	1472359	Rv2209	potentiator	FALSE	TRUE	FALSE
285	268	1472359_3355057	3355057	1472359	38	0.003	0.153202	0.77824	0.543894	33	23	7	3355057	None	1472359	serA1	potentiator	FALSE	TRUE	FALSE
286	269	1473246_3229276	3229276	1473246	28	0.002	-0.157479	0.778256	0.559122	15	154	5	3229276	None	1473246	glnD	potentiator	FALSE	TRUE	FALSE
287	270	1472359_4386971	4386971	1472359	28	0.003	0.152512	0.779184	0.54382	25	23	7	4386971	None	1472359	None	potentiator	FALSE	TRUE	FALSE
288	271	1472359_4215793	4215793	1472359	26	0.003	0.152185	0.779648	0.54383	33	23	7	4215793	None	1472359	None	potentiator	FALSE	TRUE	FALSE
289	272	1472359_425871	425871	1472359	26	0.003	0.152185	0.779648	0.54383	33	23	7	425871	None	1472359	PPE8	potentiator	FALSE	TRUE	FALSE
290	273	1472362_3067954	3067954	1472362	38	0	0.484803	0.780397	1.73849	3	15	1	3067954	None	1472362	None	potentiator	FALSE	TRUE	FALSE
291	274	1472359_2291161	2291161	1472359	32	0.003	0.149033	0.784099	0.543831	25	23	7	2291161	None	1472359	lipT	potentiator	FALSE	TRUE	FALSE
292	275	1472359_1154646	1154646	1472359	40	0.003	0.14851	0.784815	0.543771	25	23	7	1154646	None	1472359	kdpB	potentiator	FALSE	TRUE	FALSE
293	276	1472359_908186	908186	1472359	29	0.005	0.116881	0.786169	0.430739	133	23	11	908186	None	1472359	sseC2	potentiator	FALSE	TRUE	FALSE
294	277	2626108	2626108	1473247	17	0.498	0.263536	0.790392	0.991256	1184	1	1	2626108	None	1473247	esxO	potentiator	FALSE	FALSE	FALSE
295	278	1472359_1096633	1096633	1472359	94	0.01	-0.0907746	0.791466	0.343237	1035	23	22	1096633	None	1472359	None	potentiator	FALSE	TRUE	FALSE
296	279	1472359_1982901	1982901	1472359	56	0.002	-0.177363	0.791497	0.670744	469	23	5	1982901	None	1472359	PPE24	potentiator	FALSE	TRUE	FALSE
297	280	4386971	4386971	1472359	3	0.01	-0.240717	0.79359	0.919785	25	23	7	4386971	None	1472359	None	potentiator	FALSE	FALSE	FALSE
298	281	122353	122353	1473329	0	0	-0.423555	0.801867	1.68756	1	0	0	122353	None	1473329	Rv0104	potentiator	FALSE	FALSE	FALSE
299	282	4195366	4195366	2715344	2	0	-0.421094	0.802994	1.68755	1	7	0	4195366	None	2715344	ctpJ	potentiator	FALSE	FALSE	FALSE
300	283	1983914	1983914	1473246	1	0.006	0.219832	0.806094	0.895366	15	154	3	1983914	None	1473246	PPE24	potentiator	FALSE	FALSE	FALSE
301	284	1673406	1673406	1473246	6	0.001	-0.186721	0.806105	0.760549	2	154	1	1673406	None	1473246	None	potentiator	FALSE	FALSE	FALSE
302	285	4116769	4116769	1473329	4	0	0.280694	0.806248	1.14418	1	0	0	4116769	None	1473329	crp	potentiator	FALSE	FALSE	FALSE
303	286	1473246_122353	122353	1473246	25	0	-0.404463	0.810629	1.6876	1	154	1	122353	None	1473246	Rv0104	potentiator	FALSE	TRUE	FALSE
304	287	1634762	1634762	1472362	11	0.001	-0.190576	0.810734	0.795617	2	15	0	1634762	None	1472362	None	potentiator	FALSE	FALSE	FALSE
305	288	1473246_4195366	4195366	1473246	27	0	-0.401917	0.811798	1.6876	1	154	1	4195366	None	1473246	ctpJ	potentiator	FALSE	TRUE	FALSE
306	289	4075422	4075422	1472359	1	0.023	0.204908	0.814959	0.875357	55	23	8	4075422	None	1472359	None	potentiator	FALSE	FALSE	FALSE
307	290	1473246_3841356	3841356	1473246	27	0	0.296193	0.820899	1.30805	2	154	1	3841356	None	1473246	alr	potentiator	FALSE	TRUE	FALSE
37	291	3864073	1472362	3864073	11	0	-0.27951	0.839069	1.37603	15	1	1	3864073	Rv3446c	1472362	None	sequential	FALSE	FALSE	FALSE
38	292	1050374	1472362	1050374	1	0	-0.278027	0.839913	1.37604	15	1	1	1050374	None	1472362	None	sequential	FALSE	FALSE	FALSE
308	293	4054246	4054246	2715346	0	0	-0.277604	0.840154	1.37605	1	18	0	4054246	None	2715346	espD	potentiator	FALSE	FALSE	FALSE
39	294	781687	781687	3568759	3	0.045	-0.0511933	0.842173	0.257049	109	0	0	3568759	None	781687	rpsL	sequential	TRUE	FALSE	FALSE
309	295	1157092	1157092	2715346	2	0	-0.27359	0.842434	1.37605	1	18	0	1157092	None	2715346	trcS	potentiator	FALSE	FALSE	FALSE
310	296	2030489	2030489	1472362	5	0.001	0.770708	0.843031	3.89128	2	15	1	2030489	None	1472362	esxM	potentiator	FALSE	FALSE	FALSE
40	297	3864073_1472362	1472362	3864073	39	0	-0.26799	0.845618	1.37604	15	1	1	3864073	Rv3446c	1472362	None	sequential	FALSE	TRUE	FALSE
41	298	1050374_1472362	1472362	1050374	30	0	-0.26588	0.846818	1.37604	15	1	1	1050374	None	1472362	None	sequential	FALSE	TRUE	FALSE
42	299	4054246_1472362	1472362	4054246	29	0	-0.265458	0.84706	1.37606	15	1	1	4054246	espD	1472362	None	sequential	FALSE	TRUE	FALSE
43	300	1157092_1472362	1472362	1157092	31	0	-0.261324	0.849413	1.37605	15	1	1	1157092	trcS	1472362	None	sequential	FALSE	TRUE	FALSE
44	301	1341295	1473246	1341295	25	0.017	-0.0731589	0.852459	0.39328	154	39	2	1341295	None	1473246	None	sequential	FALSE	FALSE	FALSE
311	302	1472359_2626011	2626011	1472359	115	0.006	-0.0725307	0.854766	0.396169	141	23	13	2626011	None	1472359	esxO	potentiator	FALSE	TRUE	FALSE
312	303	1472359_1287112	1287112	1472359	27	0.009	-0.0618217	0.856833	0.342605	1200	23	22	1287112	None	1472359	None	potentiator	FALSE	TRUE	FALSE
313	304	3067954	3067954	1472362	9	0.001	0.123016	0.863565	0.715734	3	15	1	3067954	None	1472362	None	potentiator	FALSE	FALSE	FALSE
314	305	4046007	4046007	2715346	9	0.009	0.159642	0.868093	0.961023	22	18	2	4046007	None	2715346	Rv3603c	potentiator	FALSE	FALSE	FALSE
315	306	3239798	3239798	1472359	6	0.009	-0.096824	0.868667	0.585437	22	23	0	3239798	None	1472359	None	potentiator	FALSE	FALSE	FALSE
316	307	1540352	1540352	1473246	46	0	-0.295481	0.869491	1.79799	1	154	1	1540352	None	1473246	Rv1367c	potentiator	FALSE	FALSE	FALSE
317	308	4060588	4060588	1473246	6	0.078	0.0731912	0.869623	0.445818	188	154	60	4060588	None	1473246	esxW	potentiator	FALSE	FALSE	FALSE
318	309	1472362_3730426	3730426	1472362	109	0	-0.205818	0.871325	1.2704	48	15	1	3730426	None	1472362	PPE54	potentiator	FALSE	TRUE	FALSE
319	310	2042462	2042462	1473246	5	0.002	-0.141585	0.875416	0.902874	4	154	0	2042462	None	1473246	PPE29	potentiator	FALSE	FALSE	FALSE
320	311	1473246_1540352	1540352	1473246	70	0	-0.278083	0.87711	1.79795	1	154	1	1540352	None	1473246	Rv1367c	potentiator	FALSE	TRUE	FALSE
45	312	2270408	1473246	2270408	1	0	-0.195075	0.877984	1.27037	154	1	0	2270408	None	1473246	None	sequential	FALSE	FALSE	FALSE
321	313	1472359	4386971	1472359	26	0.01	-0.0524136	0.877985	0.341331	25	23	7	4386971	None	1472359	None	potentiator	TRUE	FALSE	FALSE
322	314	975542	975542	2715346	3	0.002	-0.236281	0.878513	1.54546	4	18	2	975542	None	2715346	Rv0876c	potentiator	FALSE	FALSE	FALSE
323	315	4195074	4195074	1473246	56	0	-0.273741	0.879009	1.79787	1	154	1	4195074	None	1473246	ctpJ	potentiator	FALSE	FALSE	FALSE
324	316	3840952	3840952	1473246	0	0.004	0.0710433	0.879525	0.468613	10	154	8	3840952	None	1473246	alr	potentiator	FALSE	FALSE	FALSE
325	317	1431097	1431097	2715344	12	0	-0.269561	0.880844	1.7979	1	7	0	1431097	None	2715344	Rv1279	potentiator	FALSE	FALSE	FALSE
326	318	3108350	3108350	2715346	14	0	-0.268271	0.881405	1.79783	1	18	0	3108350	None	2715346	Rv2799	potentiator	FALSE	FALSE	FALSE
327	319	1472359_2338994	2338994	1472359	65	0.01	-0.0503712	0.882691	0.341291	864	23	23	2338994	None	1472359	Rv2082	potentiator	FALSE	TRUE	FALSE
328	320	2699402	2699402	1473246	0	0	-0.264186	0.883199	1.79784	1	154	1	2699402	None	1473246	Rv2402	potentiator	FALSE	FALSE	FALSE
329	321	666107	666107	1473246	25	0	-0.263551	0.883479	1.79786	1	154	1	666107	None	1473246	pncB2	potentiator	FALSE	FALSE	FALSE
330	322	886661	886661	2715342	1	0.002	0.10006	0.88379	0.684415	5	10	0	886661	None	2715342	None	potentiator	FALSE	FALSE	FALSE
331	323	1473246_4195074	4195074	1473246	79	0	-0.261825	0.884237	1.79786	1	154	1	4195074	None	1473246	ctpJ	potentiator	FALSE	TRUE	FALSE
332	324	806172	806172	1473246	18	0	-0.26147	0.88439	1.79781	1	154	1	806172	None	1473246	None	potentiator	FALSE	FALSE	FALSE
333	325	1626655	1626655	1473246	39	0	-0.259255	0.885366	1.79787	1	154	1	1626655	None	1473246	zwf2	potentiator	FALSE	FALSE	FALSE
334	326	1472359_2626108	2626108	1472359	43	0.009	-0.0485551	0.887265	0.34243	1184	23	22	2626108	None	1472359	esxO	potentiator	FALSE	TRUE	FALSE
335	327	1473246_1431097	1431097	1473246	35	0	-0.250421	0.889247	1.79788	1	154	1	1431097	None	1473246	Rv1279	potentiator	FALSE	TRUE	FALSE
336	328	1473246_3108350	3108350	1473246	38	0	-0.249756	0.889534	1.7978	1	154	1	3108350	None	1473246	Rv2799	potentiator	FALSE	TRUE	FALSE
337	329	1472359_2626191	2626191	1472359	56	0.01	-0.0467221	0.891514	0.342493	1172	23	22	2626191	None	1472359	None	potentiator	FALSE	TRUE	FALSE
338	330	1473246_2699402	2699402	1473246	25	0	-0.242491	0.892729	1.79782	1	154	1	2699402	None	1473246	Rv2402	potentiator	FALSE	TRUE	FALSE
339	331	1473246_806172	806172	1473246	42	0	-0.240456	0.893622	1.79779	1	154	1	806172	None	1473246	None	potentiator	FALSE	TRUE	FALSE
340	332	1473246_666107	666107	1473246	49	0	-0.239587	0.894007	1.79784	1	154	1	666107	None	1473246	pncB2	potentiator	FALSE	TRUE	FALSE
341	333	1472359_3446699	3446699	1472359	38	0.005	0.0556378	0.894424	0.41916	177	23	11	3446699	None	1472359	Rv3081	potentiator	FALSE	TRUE	FALSE
342	334	1473246_1626655	1626655	1473246	64	0	-0.236711	0.895273	1.79785	1	154	1	1626655	None	1473246	zwf2	potentiator	FALSE	TRUE	FALSE
343	335	781822	4338365	781822	2	0.022	0.0387446	0.897998	0.302179	3	54	0	4338365	rpsL	781822	whiB6	potentiator	TRUE	FALSE	FALSE
344	336	3847320	3847320	1473246	37	0.013	-0.0528103	0.898929	0.415695	30	154	4	3847320	None	1473246	PPE59	potentiator	FALSE	FALSE	FALSE
345	337	2122395	2122395	1472359	8	0.138	-0.037247	0.899017	0.293445	331	23	20	2122395	None	1472359	lldD2	potentiator	FALSE	FALSE	FALSE
346	338	1523817	1523817	2715369	217	0.011	0.128334	0.902487	1.04723	21	5	0	1523817	None	2715369	moeY	potentiator	FALSE	FALSE	FALSE
347	339	3970636	3970636	2715369	2	0.001	0.0921117	0.90303	0.755883	2	5	0	3970636	None	2715369	None	potentiator	FALSE	FALSE	FALSE
348	340	1096633	1096633	1473246	72	0.456	0.030172	0.905014	0.252793	1035	154	137	1096633	None	1473246	None	potentiator	FALSE	FALSE	FALSE
349	341	2747471	2747471	2715342	2	0.005	0.0524622	0.9069	0.448494	12	10	1	2747471	None	2715342	folC	potentiator	FALSE	FALSE	FALSE
350	342	1472359_2976575	2976575	1472359	36	0	0.297573	0.913897	2.75157	27	23	1	2976575	None	1472359	None	potentiator	FALSE	TRUE	FALSE
351	343	966883	966883	2715342	3	0	-0.118902	0.919392	1.17467	1	10	0	966883	None	2715342	moaA2	potentiator	FALSE	FALSE	FALSE
352	344	1473247_2626189	2626189	1473247	46	0	0.109182	0.922121	1.11658	1169	1	1	2626189	None	1473247	None	potentiator	FALSE	TRUE	FALSE
353	345	1473247_2626191	2626191	1473247	43	0	0.107993	0.922967	1.11658	1172	1	1	2626191	None	1473247	None	potentiator	FALSE	TRUE	FALSE
354	346	1473247_2626108	2626108	1473247	30	0	0.107189	0.923541	1.11661	1184	1	1	2626108	None	1473247	esxO	potentiator	FALSE	TRUE	FALSE
46	347	3841083	1472359	3841083	0	0.002	-0.0546598	0.924106	0.573656	23	5	0	3841083	alr	1472359	None	sequential	FALSE	FALSE	FALSE
355	348	1473247_3446699	3446699	1473247	25	0	0.105347	0.92485	1.11661	177	1	1	3446699	None	1473247	Rv3081	potentiator	FALSE	TRUE	FALSE
47	349	1254056	1472359	1254056	0	0.003	-0.041879	0.925213	0.44605	23	7	0	1254056	Rv1129c	1472359	None	sequential	FALSE	FALSE	FALSE
356	350	1473246_966883	966883	1473246	28	0	-0.109562	0.925704	1.17467	1	154	1	966883	None	1473246	moaA2	potentiator	FALSE	TRUE	FALSE
357	351	1473247	2626108	1473247	13	0	0.103049	0.926486	1.11663	1184	1	1	2626108	None	1473247	esxO	potentiator	TRUE	FALSE	FALSE
358	352	3229276	3229276	1473246	3	0.006	0.0760541	0.926731	0.826875	15	154	5	3229276	None	1473246	glnD	potentiator	FALSE	FALSE	FALSE
359	353	3527974	3527974	1472362	6	0.001	-0.104089	0.928	1.15168	2	15	0	3527974	None	1472362	PPE53	potentiator	FALSE	FALSE	FALSE
360	354	2715342_2626011	2626011	2715342	98	0.001	-0.0732394	0.931963	0.857672	141	10	2	2626011	None	2715342	esxO	potentiator	FALSE	TRUE	FALSE
361	355	1472362_2240062	2240062	1472362	145	0	-0.373003	0.932342	4.39263	4	15	1	2240062	None	1472362	None	potentiator	FALSE	TRUE	FALSE
362	356	2715342_1722228	1722228	2715342	18	0.001	-0.070593	0.934366	0.857026	177	10	2	1722228	None	2715342	pks5	potentiator	FALSE	TRUE	FALSE
363	357	2715342_1340208	1340208	2715342	60	0.001	-0.0704301	0.934515	0.856995	179	10	2	1340208	None	2715342	PPE18	potentiator	FALSE	TRUE	FALSE
364	358	1472362_2030489	2030489	1472362	33	0	-0.35653	0.935326	4.39276	2	15	1	2030489	None	1472362	esxM	potentiator	FALSE	TRUE	FALSE
365	359	2715342_2867575	2867575	2715342	72	0.001	-0.064588	0.939935	0.856981	126	10	2	2867575	None	2715342	lppB	potentiator	FALSE	TRUE	FALSE
366	360	1472362_2626105	2626105	1472362	44	0	-0.329963	0.940149	4.39378	4	15	1	2626105	None	1472362	esxO	potentiator	FALSE	TRUE	FALSE
367	361	2715342_75233	75233	2715342	12	0.001	-0.0636601	0.940793	0.856934	215	10	2	75233	None	2715342	None	potentiator	FALSE	TRUE	FALSE
368	362	2715342_3446699	3446699	2715342	19	0.001	-0.0610636	0.943201	0.856885	177	10	2	3446699	None	2715342	Rv3081	potentiator	FALSE	TRUE	FALSE
369	363	2715342_4060588	4060588	2715342	13	0.001	-0.0609692	0.943289	0.856895	188	10	2	4060588	None	2715342	esxW	potentiator	FALSE	TRUE	FALSE
370	364	2715342_3894732	3894732	2715342	47	0.001	-0.06002	0.944173	0.856925	166	10	2	3894732	None	2715342	PPE60	potentiator	FALSE	TRUE	FALSE
371	365	3730426	3730426	1472362	84	0.021	0.0306764	0.946144	0.454035	48	15	1	3730426	None	1472362	PPE54	potentiator	FALSE	FALSE	FALSE
372	366	1472359_2122395	2122395	1472359	33	0.009	-0.0228812	0.948008	0.35082	331	23	20	2122395	None	1472359	lldD2	potentiator	FALSE	TRUE	FALSE
48	367	1164571_1472362	1472362	1164571	39	0	0.114822	0.949963	1.82935	15	423	1	1164571	None	1472362	None	sequential	FALSE	TRUE	FALSE
373	368	2867575	2867575	2715369	65	0.055	0.0194363	0.951043	0.3165	126	5	3	2867575	None	2715369	lppB	potentiator	FALSE	FALSE	FALSE
374	369	2626105	2626105	1472362	15	0.002	-0.0570144	0.955058	1.01146	4	15	1	2626105	None	1472362	esxO	potentiator	FALSE	FALSE	FALSE
375	370	3336528	3336528	1472362	150	0.017	-0.0210005	0.957367	0.392759	36	15	0	3336528	None	1472362	None	potentiator	FALSE	FALSE	FALSE
376	371	340132	340132	2715342	4	0.099	-0.0215154	0.964623	0.484986	239	10	4	340132	None	2715342	PPE3	potentiator	FALSE	FALSE	FALSE
377	372	3074495	3074495	1473246	30	0.024	-0.0177639	0.96463	0.400502	56	154	9	3074495	None	1473246	None	potentiator	FALSE	FALSE	FALSE
49	373	852468	1472359	852468	3	0	0.0704975	0.965457	1.62752	23	1	0	852468	phoR	1472359	None	sequential	FALSE	FALSE	FALSE
378	374	1472362_1340208	1340208	1472362	81	0.003	0.0442363	0.968505	1.12014	179	15	6	1340208	None	1472362	PPE18	potentiator	FALSE	TRUE	FALSE
379	375	3067961	3067961	1472359	12	0.015	0.0119311	0.969262	0.309559	37	23	0	3067961	None	1472359	None	potentiator	FALSE	FALSE	FALSE
380	376	1473246_1673406	1673406	1473246	31	0	0.0438367	0.969607	1.15027	2	154	1	1673406	None	1473246	None	potentiator	FALSE	TRUE	FALSE
382	377	4338365	4338365	1472359	14	0.001	0.0233544	0.97182	0.660989	3	23	0	4338365	None	1472359	whiB6	potentiator	FALSE	FALSE	FALSE
381	377	4338365	4338365	1472359	14	0.001	0.0233544	0.97182	0.660989	3	23	0	4338365	None	1472359	whiB6	potentiator	FALSE	FALSE	FALSE
383	378	3895247	3895247	1472362	19	0.002	-0.0156234	0.981256	0.664843	4	15	0	3895247	None	1472362	PPE60	potentiator	FALSE	FALSE	FALSE

## Sheet: CAPREOMYCIN
	index	rs	first_mutation	second_mutation	n_miss	af	beta	p_wald	se	N_first	N_second	N_cross	test_position	second_gene_name	known_position	first_gene_name	type	known	cross	significant
36	0	1473246_2626108	2626108	1473246	31	0.063	1.91322	6.55027e-53	0.118341	1094	136	135	2626108	None	1473246	esxO	potentiator	FALSE	TRUE	TRUE
37	2	1473246_1287112	1287112	1473246	28	0.063	1.90596	8.73885e-53	0.118052	1096	136	136	1287112	None	1473246	None	potentiator	FALSE	TRUE	TRUE
0	1	1473246	1473246	2270408	28	0.063	1.90596	8.73885e-53	0.118052	136	1	0	2270408	None	1473246	None	sequential	TRUE	FALSE	TRUE
38	3	1473246_2626191	2626191	1473246	33	0.063	1.90383	1.87625e-52	0.118348	1094	136	135	2626191	None	1473246	None	potentiator	FALSE	TRUE	TRUE
39	4	1473246_2626189	2626189	1473246	34	0.063	1.88694	3.32429e-51	0.11893	1092	136	134	2626189	None	1473246	None	potentiator	FALSE	TRUE	TRUE
40	5	1473246_1096633	1096633	1473246	59	0.06	1.75803	1.54182e-40	0.126562	971	136	125	1096633	None	1473246	None	potentiator	FALSE	TRUE	TRUE
41	6	1473246_2338994	2338994	1473246	57	0.047	1.67994	2.13192e-24	0.160899	786	136	98	2338994	None	1473246	Rv2082	potentiator	FALSE	TRUE	TRUE
42	7	1473246_2122395	2122395	1473246	31	0.025	1.14994	8.72513e-08	0.213437	256	136	53	2122395	None	1473246	lldD2	potentiator	FALSE	TRUE	TRUE
43	8	1918634_3248028	3248028	1918634	17	0.003	2.02346	6.21948e-06	0.445609	90	8	7	3248028	tlyA	1918634	ppsA	potentiator	FALSE	TRUE	TRUE
44	9	1918634_332916	332916	1918634	6	0.003	2.01464	6.83101e-06	0.445648	100	8	7	332916	tlyA	1918634	vapC25	potentiator	FALSE	TRUE	TRUE
45	10	1918634_3811327	3811327	1918634	6	0.003	2.01355	6.90927e-06	0.445648	222	8	7	3811327	tlyA	1918634	Rv3395c	potentiator	FALSE	TRUE	TRUE
46	11	1918634_1982901	1982901	1918634	14	0.003	2.01252	6.97923e-06	0.445636	474	8	7	1982901	tlyA	1918634	PPE24	potentiator	FALSE	TRUE	TRUE
47	12	1918634_1341102	1341102	1918634	107	0.004	2.01209	6.98833e-06	0.445569	303	8	7	1341102	tlyA	1918634	esxL	potentiator	FALSE	TRUE	TRUE
48	13	1918634_333406	333406	1918634	9	0.003	2.01225	7.00499e-06	0.445655	91	8	7	333406	tlyA	1918634	None	potentiator	FALSE	TRUE	TRUE
49	14	1918634_27463	27463	1918634	51	0.003	2.01248	7.04544e-06	0.445829	254	8	7	27463	tlyA	1918634	None	potentiator	FALSE	TRUE	TRUE
50	15	1918634_1341103	1341103	1918634	110	0.004	2.01086	7.08898e-06	0.445601	300	8	7	1341103	tlyA	1918634	esxL	potentiator	FALSE	TRUE	TRUE
51	16	1918634_1164571	1164571	1918634	9	0.003	2.01105	7.10944e-06	0.445704	391	8	7	1164571	tlyA	1918634	None	potentiator	FALSE	TRUE	TRUE
52	17	1918634_332951	332951	1918634	2	0.003	2.01043	7.14186e-06	0.445665	95	8	7	332951	tlyA	1918634	vapC25	potentiator	FALSE	TRUE	TRUE
53	18	1918634_3136335	3136335	1918634	86	0.004	1.85182	1.89917e-05	0.431132	364	8	8	3136335	tlyA	1918634	None	potentiator	FALSE	TRUE	TRUE
54	19	1918634_2625924	2625924	1918634	5	0.004	1.79576	3.38421e-05	0.431347	972	8	8	2625924	tlyA	1918634	esxO	potentiator	FALSE	TRUE	TRUE
1	20	32411_1918634	1918634	32411	3	0.004	1.79374	3.45432e-05	0.431355	8	14	8	32411	Rv0029	1918634	tlyA	sequential	FALSE	TRUE	TRUE
55	21	1918634_32411	32411	1918634	3	0.004	1.79374	3.45432e-05	0.431355	14	8	8	32411	tlyA	1918634	Rv0029	potentiator	FALSE	TRUE	TRUE
56	22	1918634_1363359	1363359	1918634	2	0.004	1.79313	3.47582e-05	0.431357	92	8	8	1363359	tlyA	1918634	Rv1219c	potentiator	FALSE	TRUE	TRUE
57	23	1918634	3811327	1918634	0	0.004	1.79234	3.50391e-05	0.431362	222	8	7	3811327	tlyA	1918634	Rv3395c	potentiator	TRUE	FALSE	TRUE
58	24	1918634_3725887	3725887	1918634	2	0.004	1.79114	3.54774e-05	0.431372	91	8	8	3725887	tlyA	1918634	None	potentiator	FALSE	TRUE	TRUE
59	25	1918634_2123182	2123182	1918634	21	0.004	1.79029	3.57558e-05	0.431357	98	8	8	2123182	tlyA	1918634	Rv1873	potentiator	FALSE	TRUE	TRUE
60	26	1918634_3839645	3839645	1918634	4	0.004	1.79018	3.58047e-05	0.431363	16	8	8	3839645	tlyA	1918634	Rv3421c	potentiator	FALSE	TRUE	TRUE
61	27	1918634_3730411	3730411	1918634	28	0.004	1.78647	3.71434e-05	0.431357	537	8	8	3730411	tlyA	1918634	PPE54	potentiator	FALSE	TRUE	TRUE
62	28	1918634_2945167	2945167	1918634	190	0.003	1.93664	0.000166445	0.512585	231	8	5	2945167	tlyA	1918634	None	potentiator	FALSE	TRUE	TRUE
63	29	2986827	2986827	1472359	3	0.01	1.24999	0.000266926	0.341779	21	18	0	2986827	None	1472359	Rv2670c	potentiator	FALSE	FALSE	TRUE
2	30	895936	1918634	895936	1	0.001	2.19067	0.00034767	0.610528	8	3	3	895936	purL	1918634	tlyA	sequential	FALSE	FALSE	TRUE
64	31	1473247_2626108	2626108	1473247	21	0	4.16424	0.000447314	1.18264	1094	1	1	2626108	None	1473247	esxO	potentiator	FALSE	TRUE	TRUE
65	32	1473247_2626189	2626189	1473247	24	0	4.1625	0.000449766	1.18264	1092	1	1	2626189	None	1473247	None	potentiator	FALSE	TRUE	TRUE
66	33	1473247_2626191	2626191	1473247	23	0	4.16236	0.000449899	1.18263	1094	1	1	2626191	None	1473247	None	potentiator	FALSE	TRUE	TRUE
67	34	1473247	2626108	1473247	18	0	4.16212	0.000450319	1.18264	1094	1	1	2626108	None	1473247	esxO	potentiator	TRUE	FALSE	TRUE
68	35	1473247_3446699	3446699	1473247	24	0	4.16104	0.000451932	1.18266	123	1	1	3446699	None	1473247	Rv3081	potentiator	FALSE	TRUE	TRUE
69	36	1473246_332787	332787	1473246	31	0.007	1.34238	0.000982792	0.406251	31	136	15	332787	None	1473246	vapC25	potentiator	FALSE	TRUE	TRUE
70	37	75233	75233	1473246	2	0.06	1.43736	0.00104805	0.43741	131	136	32	75233	None	1473246	None	potentiator	FALSE	FALSE	TRUE
3	38	32411	1918634	32411	3	0.006	1.28606	0.00178558	0.410697	8	14	8	32411	Rv0029	1918634	tlyA	sequential	FALSE	FALSE	TRUE
71	39	1473246_2986827	2986827	1473246	30	0.006	1.32247	0.00280189	0.441495	21	136	12	2986827	None	1473246	Rv2670c	potentiator	FALSE	TRUE	TRUE
72	40	1473246_3239798	3239798	1473246	35	0.005	1.28237	0.00324409	0.434689	23	136	11	3239798	None	1473246	None	potentiator	FALSE	TRUE	TRUE
73	41	1473246_3239797	3239797	1473246	37	0.006	1.24661	0.00435299	0.436288	24	136	12	3239797	None	1473246	None	potentiator	FALSE	TRUE	TRUE
74	42	1473246_3239801	3239801	1473246	36	0.006	1.24654	0.00435559	0.436293	24	136	12	3239801	None	1473246	None	potentiator	FALSE	TRUE	TRUE
75	43	2715346	4338371	2715346	8	0.008	0.886841	0.00555712	0.319201	2	17	0	4338371	None	2715346	whiB6	potentiator	TRUE	FALSE	TRUE
76	44	1473246_332792	332792	1473246	30	0.007	1.1572	0.0074743	0.431805	30	136	14	332792	None	1473246	vapC25	potentiator	FALSE	TRUE	TRUE
77	45	1473246_332795	332795	1473246	29	0.007	1.1507	0.0078176	0.431824	30	136	14	332795	None	1473246	vapC25	potentiator	FALSE	TRUE	TRUE
78	46	1472359_2867693	2867693	1472359	46	0.002	1.53578	0.00886186	0.585723	14	18	5	2867693	None	1472359	lppB	potentiator	FALSE	TRUE	TRUE
79	47	3839645	3839645	1918634	4	0.007	0.989276	0.0104482	0.385677	16	8	8	3839645	tlyA	1918634	Rv3421c	potentiator	FALSE	FALSE	TRUE
80	48	1472359_3446699	3446699	1472359	38	0.006	0.990943	0.0154471	0.408551	123	18	12	3446699	None	1472359	Rv3081	potentiator	FALSE	TRUE	TRUE
81	49	1473246_3446699	3446699	1473246	33	0.014	0.659011	0.0165071	0.274452	123	136	30	3446699	None	1473246	Rv3081	potentiator	FALSE	TRUE	TRUE
82	50	1473246_340132	340132	1473246	30	0.015	0.63424	0.0175501	0.266648	167	136	32	340132	None	1473246	PPE3	potentiator	FALSE	TRUE	TRUE
4	51	732110_1473246	1473246	732110	31	0.001	1.56608	0.0272216	0.708222	136	8	3	732110	hadA	1473246	None	sequential	FALSE	TRUE	FALSE
83	52	1473246_2626011	2626011	1473246	84	0.012	0.598517	0.0303245	0.275988	114	136	25	2626011	None	1473246	esxO	potentiator	FALSE	TRUE	FALSE
84	53	1472359_3078579	3078579	1472359	33	0.004	1.09215	0.0330331	0.511697	51	18	9	3078579	None	1472359	PE27	potentiator	FALSE	TRUE	FALSE
85	54	1472359_2291161	2291161	1472359	37	0.004	1.0914	0.0331645	0.511729	29	18	9	2291161	None	1472359	lipT	potentiator	FALSE	TRUE	FALSE
86	55	1472359_1154646	1154646	1472359	36	0.004	1.09059	0.0332722	0.511662	29	18	9	1154646	None	1472359	kdpB	potentiator	FALSE	TRUE	FALSE
87	56	1472359_2474686	2474686	1472359	39	0.004	1.09037	0.0332928	0.511622	31	18	9	2474686	None	1472359	Rv2209	potentiator	FALSE	TRUE	FALSE
90	59	1472359_425871	425871	1472359	32	0.004	1.09052	0.0332951	0.511696	31	18	9	425871	None	1472359	PPE8	potentiator	FALSE	TRUE	FALSE
89	58	1472359_4215793	4215793	1472359	32	0.004	1.09052	0.0332951	0.511696	31	18	9	4215793	None	1472359	None	potentiator	FALSE	TRUE	FALSE
88	57	1472359_4075422	4075422	1472359	32	0.004	1.09052	0.0332951	0.511696	51	18	9	4075422	None	1472359	None	potentiator	FALSE	TRUE	FALSE
91	60	1472359_4386971	4386971	1472359	34	0.004	1.09047	0.0333034	0.511696	29	18	9	4386971	None	1472359	None	potentiator	FALSE	TRUE	FALSE
92	61	1472359_3355057	3355057	1472359	33	0.004	1.08969	0.0334339	0.511709	31	18	9	3355057	None	1472359	serA1	potentiator	FALSE	TRUE	FALSE
93	62	1473246_3074495	3074495	1473246	65	0.004	0.880352	0.0374307	0.422523	54	136	8	3074495	None	1473246	None	potentiator	FALSE	TRUE	FALSE
94	63	3446699	3446699	1472359	6	0.056	0.906859	0.0403822	0.441887	123	18	12	3446699	None	1472359	Rv3081	potentiator	FALSE	FALSE	FALSE
95	64	1473246_3894732	3894732	1473246	54	0.015	0.556872	0.0422448	0.273853	113	136	31	3894732	None	1473246	PPE60	potentiator	FALSE	TRUE	FALSE
96	65	1473246_919564	919564	1473246	31	0.004	0.85226	0.0440592	0.422781	45	136	8	919564	None	1473246	None	potentiator	FALSE	TRUE	FALSE
97	66	1473246_3229276	3229276	1473246	29	0.002	1.19274	0.0443035	0.592369	15	136	5	3229276	None	1473246	glnD	potentiator	FALSE	TRUE	FALSE
98	67	1473246_4060588	4060588	1473246	32	0.014	0.549326	0.0449688	0.273673	131	136	31	4060588	None	1473246	esxW	potentiator	FALSE	TRUE	FALSE
99	68	1096633	1096633	1473246	32	0.454	-0.57543	0.0493161	0.29239	971	136	125	1096633	None	1473246	None	potentiator	FALSE	FALSE	FALSE
100	69	1473246_908186	908186	1473246	30	0.014	0.538327	0.049488	0.273744	111	136	31	908186	None	1473246	sseC2	potentiator	FALSE	TRUE	FALSE
101	70	1473246_75233	75233	1473246	30	0.015	0.534773	0.0505505	0.273203	131	136	32	75233	None	1473246	None	potentiator	FALSE	TRUE	FALSE
102	71	1473246_1722228	1722228	1473246	31	0.015	0.533916	0.0509073	0.273187	117	136	32	1722228	None	1473246	pks5	potentiator	FALSE	TRUE	FALSE
103	72	1473246_1340208	1340208	1473246	72	0.015	0.534144	0.0512209	0.273674	122	136	31	1340208	None	1473246	PPE18	potentiator	FALSE	TRUE	FALSE
104	73	1472359_908186	908186	1472359	34	0.006	0.80714	0.0558979	0.421735	111	18	12	908186	None	1472359	sseC2	potentiator	FALSE	TRUE	FALSE
105	74	1472359_3894732	3894732	1472359	58	0.006	0.760596	0.0622204	0.407472	113	18	13	3894732	None	1472359	PPE60	potentiator	FALSE	TRUE	FALSE
106	75	4338365	4338365	1472359	16	0.001	1.48796	0.0641172	0.802902	2	18	0	4338365	None	1472359	whiB6	potentiator	FALSE	FALSE	FALSE
107	75	4338365	4338365	1472359	16	0.001	1.48796	0.0641172	0.802902	2	18	0	4338365	None	1472359	whiB6	potentiator	FALSE	FALSE	FALSE
108	76	1472359_4060588	4060588	1472359	36	0.006	0.752225	0.065133	0.407447	131	18	13	4060588	None	1472359	esxW	potentiator	FALSE	TRUE	FALSE
109	77	1472359_340132	340132	1472359	35	0.006	0.746089	0.067359	0.407459	167	18	13	340132	None	1472359	PPE3	potentiator	FALSE	TRUE	FALSE
110	78	1472359_1722228	1722228	1472359	36	0.006	0.74595	0.067391	0.40743	117	18	13	1722228	None	1472359	pks5	potentiator	FALSE	TRUE	FALSE
111	79	1472359_1340208	1340208	1472359	77	0.006	0.743918	0.0681149	0.407394	122	18	13	1340208	None	1472359	PPE18	potentiator	FALSE	TRUE	FALSE
112	80	1472359_75233	75233	1472359	34	0.006	0.743958	0.0681595	0.407482	131	18	13	75233	None	1472359	None	potentiator	FALSE	TRUE	FALSE
5	81	1341295	1473246	1341295	19	0.006	-0.753857	0.0696987	0.415203	136	12	0	1341295	None	1473246	None	sequential	FALSE	FALSE	FALSE
113	82	1472359_3482717	3482717	1472359	55	0.005	0.83068	0.069733	0.457571	73	18	10	3482717	None	1472359	None	potentiator	FALSE	TRUE	FALSE
114	83	1473246_2867575	2867575	1473246	72	0.009	0.568318	0.0770378	0.32112	82	136	19	2867575	None	1473246	lppB	potentiator	FALSE	TRUE	FALSE
6	84	1338877_1472359	1472359	1338877	32	0.001	1.22564	0.0822502	0.704646	18	3	3	1338877	None	1472359	None	sequential	FALSE	TRUE	FALSE
115	85	1473246_3847318	3847318	1473246	64	0.002	0.96059	0.0824865	0.552691	28	136	4	3847318	None	1473246	PPE59	potentiator	FALSE	TRUE	FALSE
116	86	1473246_3847320	3847320	1473246	63	0.002	0.959967	0.0826256	0.552583	30	136	4	3847320	None	1473246	PPE59	potentiator	FALSE	TRUE	FALSE
7	87	1338877	1472359	1338877	0	0.001	1.21939	0.0838309	0.704667	18	3	3	1338877	None	1472359	None	sequential	FALSE	FALSE	FALSE
117	88	2338994	2338994	1472359	32	0.367	0.818739	0.0879875	0.47946	786	18	18	2338994	None	1472359	Rv2082	potentiator	FALSE	FALSE	FALSE
8	89	769504_1472359	1472359	769504	34	0.002	1.06539	0.0897263	0.62731	18	4	4	769504	Rv0669c	1472359	None	sequential	FALSE	TRUE	FALSE
118	90	3730426	3730426	1472362	77	0.028	0.636089	0.0897465	0.374559	57	9	1	3730426	None	1472362	PPE54	potentiator	FALSE	FALSE	FALSE
119	91	1472359_3960734	3960734	1472359	32	0.002	1.06414	0.0901012	0.62731	4	18	4	3960734	None	1472359	None	potentiator	FALSE	TRUE	FALSE
120	92	1472359_2463732	2463732	1472359	33	0.002	1.06328	0.090364	0.627313	4	18	4	2463732	None	1472359	ctaC	potentiator	FALSE	TRUE	FALSE
9	93	1273215_1472359	1472359	1273215	37	0.002	1.06108	0.0910292	0.627308	18	4	4	1273215	mmpL13a	1472359	None	sequential	FALSE	TRUE	FALSE
10	94	769504	1472359	769504	2	0.002	1.05935	0.0916038	0.6274	18	4	4	769504	Rv0669c	1472359	None	sequential	FALSE	FALSE	FALSE
121	95	3960734	3960734	1472359	0	0.002	1.05815	0.0919704	0.6274	4	18	4	3960734	None	1472359	None	potentiator	FALSE	FALSE	FALSE
122	96	2463732	2463732	1472359	1	0.002	1.05731	0.0922316	0.627403	4	18	4	2463732	None	1472359	ctaC	potentiator	FALSE	FALSE	FALSE
11	97	1273215	1472359	1273215	5	0.002	1.05514	0.0928955	0.627397	18	4	4	1273215	mmpL13a	1472359	None	sequential	FALSE	FALSE	FALSE
123	98	2747454	2747454	1472359	8	0.003	0.835347	0.106707	0.517405	7	18	0	2747454	None	1472359	folC	potentiator	FALSE	FALSE	FALSE
124	99	781822	4338365	781822	1	0.023	-0.468723	0.114752	0.296953	2	51	0	4338365	rpsL	781822	whiB6	potentiator	TRUE	FALSE	FALSE
125	100	4338473	4338473	781687	20	0.001	-0.951252	0.154845	0.6682	3	86	2	4338473	rpsL	781687	whiB6	potentiator	FALSE	FALSE	FALSE
126	101	1473246_285751	285751	1473246	37	0	2.21758	0.160988	1.58093	1	136	1	285751	None	1473246	aftD	potentiator	FALSE	TRUE	FALSE
127	102	285751	285751	1473246	10	0	2.20453	0.163495	1.58105	1	136	1	285751	None	1473246	aftD	potentiator	FALSE	FALSE	FALSE
128	103	1473246_3067961	3067961	1473246	30	0.007	0.477526	0.171494	0.348989	27	136	14	3067961	None	1473246	None	potentiator	FALSE	TRUE	FALSE
129	104	340132	340132	1473329	3	0.076	-0.646431	0.178982	0.480706	167	2	2	340132	None	1473329	PPE3	potentiator	FALSE	FALSE	FALSE
130	105	781687_4338473	4338473	781687	20	0.001	-1.0883	0.193939	0.837275	3	86	2	4338473	rpsL	781687	whiB6	potentiator	FALSE	TRUE	FALSE
12	106	4338399	781687	4338399	19	0	-1.36726	0.20421	1.07624	86	1	1	4338399	whiB6	781687	rpsL	sequential	FALSE	FALSE	FALSE
131	107	1473246_2401741	2401741	1473246	29	0.001	0.847744	0.2084	0.673498	13	136	3	2401741	None	1473246	None	potentiator	FALSE	TRUE	FALSE
132	108	1473246_3841362	3841362	1473246	28	0.001	1.15948	0.216577	0.937794	2	136	2	3841362	None	1473246	alr	potentiator	FALSE	TRUE	FALSE
133	109	3336528	3336528	1472362	111	0.021	0.396867	0.216678	0.321059	42	9	1	3336528	None	1472362	None	potentiator	FALSE	FALSE	FALSE
134	110	3841362	3841362	1473246	0	0.001	1.14983	0.220434	0.937813	2	136	2	3841362	None	1473246	alr	potentiator	FALSE	FALSE	FALSE
136	111	1473246_4338409	4338409	1473246	45	0.002	0.678396	0.22666	0.560804	20	136	5	4338409	None	1473246	whiB6	potentiator	FALSE	TRUE	FALSE
135	111	1473246_4338409	4338409	1473246	45	0.002	0.678396	0.22666	0.560804	20	136	5	4338409	None	1473246	whiB6	potentiator	FALSE	TRUE	FALSE
137	112	1473246_1983914	1983914	1473246	28	0.002	0.674684	0.229176	0.560764	18	136	5	1983914	None	1473246	PPE24	potentiator	FALSE	TRUE	FALSE
138	113	1472362_2030521	2030521	1472362	39	0.004	-0.540498	0.233415	0.453338	1096	9	9	2030521	None	1472362	esxM	potentiator	FALSE	TRUE	FALSE
139	114	1472362	3067954	1472362	35	0.004	-0.538275	0.235281	0.453278	1	9	0	3067954	None	1472362	None	potentiator	TRUE	FALSE	FALSE
140	115	1473246_4088569	4088569	1473246	49	0.001	0.922598	0.236103	0.77828	2	136	2	4088569	None	1473246	None	potentiator	FALSE	TRUE	FALSE
141	116	4088569	4088569	1473246	25	0.001	0.919656	0.237572	0.778235	2	136	2	4088569	None	1473246	None	potentiator	FALSE	FALSE	FALSE
142	117	1363359	1363359	1918634	2	0.042	-1.17937	0.248739	1.02196	92	8	8	1363359	tlyA	1918634	Rv1219c	potentiator	FALSE	FALSE	FALSE
13	118	1254056	1472359	1254056	1	0.002	-0.626721	0.259535	0.555567	18	4	0	1254056	Rv1129c	1472359	None	sequential	FALSE	FALSE	FALSE
14	119	1254056_1473246	1473246	1254056	28	0	-1.18447	0.272281	1.07839	136	4	1	1254056	Rv1129c	1473246	None	sequential	FALSE	TRUE	FALSE
143	120	919564	919564	1473246	3	0.02	0.656765	0.273904	0.59997	45	136	8	919564	None	1473246	None	potentiator	FALSE	FALSE	FALSE
144	121	1472362_3730426	3730426	1472362	107	0.001	-1.34065	0.287284	1.25929	57	9	1	3730426	None	1472362	PPE54	potentiator	FALSE	TRUE	FALSE
145	122	1473246_1673423	1673423	1473246	30	0.001	0.692943	0.287911	0.651733	27	136	3	1673423	None	1473246	None	potentiator	FALSE	TRUE	FALSE
15	123	2270408	1473246	2270408	1	0	-1.3367	0.288657	1.25916	136	1	0	2270408	None	1473246	None	sequential	FALSE	FALSE	FALSE
146	124	2908831	2908831	1472359	0	0.001	-1.20355	0.303749	1.16973	2	18	0	2908831	None	1472359	relA	potentiator	FALSE	FALSE	FALSE
16	125	2827857	1918634	2827857	3	0	-1.03648	0.303946	1.00777	8	1	0	2827857	None	1918634	tlyA	sequential	FALSE	FALSE	FALSE
147	126	3073679	3073679	1473246	9	0.002	-0.624375	0.311881	0.617125	4	136	1	3073679	None	1473246	None	potentiator	FALSE	FALSE	FALSE
17	127	732110	1473246	732110	4	0.004	0.445601	0.315626	0.44385	136	8	3	732110	hadA	1473246	None	sequential	FALSE	FALSE	FALSE
148	128	1472359_2626011	2626011	1472359	87	0.007	0.365321	0.317734	0.365475	114	18	14	2626011	None	1472359	esxO	potentiator	FALSE	TRUE	FALSE
149	129	3067961	3067961	1472359	3	0.012	0.296766	0.322979	0.300128	27	18	0	3067961	None	1472359	None	potentiator	FALSE	FALSE	FALSE
150	130	4060588	4060588	1473246	4	0.06	0.394364	0.360294	0.43091	131	136	31	4060588	None	1473246	esxW	potentiator	FALSE	FALSE	FALSE
151	131	1472359_2122395	2122395	1472359	36	0.008	0.321675	0.362774	0.353307	256	18	17	2122395	None	1472359	lldD2	potentiator	FALSE	TRUE	FALSE
152	132	27463	27463	1918634	51	0.121	0.553681	0.364485	0.610299	254	8	7	27463	tlyA	1918634	None	potentiator	FALSE	FALSE	FALSE
153	133	908186	908186	1473246	2	0.05	1.27222	0.365985	1.40671	111	136	31	908186	None	1473246	sseC2	potentiator	FALSE	FALSE	FALSE
154	134	3074495	3074495	1473246	41	0.025	-0.359009	0.37277	0.402629	54	136	8	3074495	None	1473246	None	potentiator	FALSE	FALSE	FALSE
155	135	1673406	1673406	1473246	0	0	-0.939371	0.38119	1.07227	1	136	0	1673406	None	1473246	None	potentiator	FALSE	FALSE	FALSE
18	136	1254131_1472359	1472359	1254131	41	0	-0.937577	0.386259	1.0817	18	7	1	1254131	Rv1129c	1472359	None	sequential	FALSE	TRUE	FALSE
156	137	3229276	3229276	1473246	1	0.007	0.770073	0.387409	0.890598	15	136	5	3229276	None	1473246	glnD	potentiator	FALSE	FALSE	FALSE
157	138	3725887	3725887	1918634	2	0.041	-0.658008	0.388035	0.761999	91	8	8	3725887	tlyA	1918634	None	potentiator	FALSE	FALSE	FALSE
19	139	1254131	1472359	1254131	11	0.003	0.419898	0.393825	0.49224	18	7	1	1254131	Rv1129c	1472359	None	sequential	FALSE	FALSE	FALSE
158	140	1472359_1982901	1982901	1472359	45	0	-0.944612	0.40862	1.14271	474	18	1	1982901	None	1472359	PPE24	potentiator	FALSE	TRUE	FALSE
159	141	4926	4926	1473329	2	0	0.920826	0.413906	1.1266	1	2	0	4926	None	1473329	Rv0004	potentiator	FALSE	FALSE	FALSE
160	142	3355057	3355057	1472359	1	0.014	-0.711203	0.421951	0.885306	31	18	9	3355057	None	1472359	serA1	potentiator	FALSE	FALSE	FALSE
161	143	332787	332787	1473246	4	0.014	0.495614	0.426015	0.622376	31	136	15	332787	None	1473246	vapC25	potentiator	FALSE	FALSE	FALSE
162	144	4215793	4215793	1472359	0	0.014	-0.703125	0.427402	0.885616	31	18	9	4215793	None	1472359	None	potentiator	FALSE	FALSE	FALSE
163	145	332795	332795	1473246	2	0.014	-0.777877	0.429244	0.983684	30	136	14	332795	None	1473246	vapC25	potentiator	FALSE	FALSE	FALSE
164	146	1902867	1902867	1472359	22	0.001	0.645349	0.435379	0.827047	3	18	0	1902867	None	1472359	Rv1678	potentiator	FALSE	FALSE	FALSE
165	147	425871	425871	1472359	1	0.014	-0.676444	0.445002	0.885341	31	18	9	425871	None	1472359	PPE8	potentiator	FALSE	FALSE	FALSE
20	148	853660_1473246	1473246	853660	28	0	0.815303	0.450421	1.0799	136	1	1	853660	phoR	1473246	None	sequential	FALSE	TRUE	FALSE
166	149	2474686	2474686	1472359	8	0.014	-0.66475	0.452175	0.883904	31	18	9	2474686	None	1472359	Rv2209	potentiator	FALSE	FALSE	FALSE
21	150	853660	1473246	853660	0	0	0.809083	0.453885	1.0799	136	1	1	853660	phoR	1473246	None	sequential	FALSE	FALSE	FALSE
167	151	2123182	2123182	1918634	21	0.045	-0.294687	0.454531	0.393889	98	8	8	2123182	tlyA	1918634	Rv1873	potentiator	FALSE	FALSE	FALSE
168	152	332916	332916	1918634	6	0.046	0.33604	0.457548	0.452181	100	8	7	332916	tlyA	1918634	vapC25	potentiator	FALSE	FALSE	FALSE
169	153	1473246_2291161	2291161	1473246	33	0.004	0.348035	0.466522	0.477806	29	136	9	2291161	None	1473246	lipT	potentiator	FALSE	TRUE	FALSE
170	154	1473246_1154646	1154646	1473246	32	0.004	0.347529	0.46716	0.477795	29	136	9	1154646	None	1473246	kdpB	potentiator	FALSE	TRUE	FALSE
171	155	332792	332792	1473246	3	0.014	-0.711902	0.469227	0.983307	30	136	14	332792	None	1473246	vapC25	potentiator	FALSE	FALSE	FALSE
172	156	2976575	2976575	1472359	11	0.007	0.289272	0.47939	0.408849	15	18	0	2976575	None	1472359	None	potentiator	FALSE	FALSE	FALSE
173	157	2030521	2030521	1472359	5	0.5	1.76417	0.48839	2.54532	1096	18	18	2030521	None	1472359	esxM	potentiator	FALSE	FALSE	FALSE
174	158	1473329_340132	340132	1473329	12	0.001	1.11286	0.50221	1.65792	167	2	2	340132	None	1473329	PPE3	potentiator	FALSE	TRUE	FALSE
175	159	1473329	980206	1473329	9	0.001	1.10922	0.503608	1.65791	0	2	0	980206	None	1473329	Rv0881	potentiator	TRUE	FALSE	FALSE
22	160	853231_1473246	1473246	853231	29	0.006	0.22964	0.510675	0.348995	136	12	12	853231	phoR	1473246	None	sequential	FALSE	TRUE	FALSE
176	161	886661	886661	1473246	1	0.002	-0.455842	0.519138	0.70686	4	136	2	886661	None	1473246	None	potentiator	FALSE	FALSE	FALSE
23	162	853231	1473246	853231	2	0.005	0.2242	0.520796	0.349044	136	12	12	853231	phoR	1473246	None	sequential	FALSE	FALSE	FALSE
24	163	13624	1472359	13624	1	0	1.75678	0.522614	2.747	18	1	0	13624	None	1472359	None	sequential	FALSE	FALSE	FALSE
177	164	1472359_2626108	2626108	1472359	35	0.008	0.215369	0.530606	0.343338	1094	18	18	2626108	None	1472359	esxO	potentiator	FALSE	TRUE	FALSE
178	165	1472359_2338994	2338994	1472359	62	0.009	0.214596	0.532042	0.343305	786	18	18	2338994	None	1472359	Rv2082	potentiator	FALSE	TRUE	FALSE
179	166	171155	171155	1473246	1	0.001	-0.564702	0.53216	0.903653	2	136	0	171155	None	1473246	None	potentiator	FALSE	FALSE	FALSE
180	167	1473246_2747480	2747480	1473246	32	0	0.665642	0.533273	1.06808	1	136	1	2747480	None	1473246	folC	potentiator	FALSE	TRUE	FALSE
181	168	333406	333406	1918634	9	0.042	-0.590396	0.533791	0.948542	91	8	7	333406	tlyA	1918634	None	potentiator	FALSE	FALSE	FALSE
182	169	1472359_2626189	2626189	1472359	38	0.008	0.212814	0.535465	0.343315	1092	18	18	2626189	None	1472359	None	potentiator	FALSE	TRUE	FALSE
183	170	1472359_2626191	2626191	1472359	37	0.008	0.212734	0.535613	0.343311	1094	18	18	2626191	None	1472359	None	potentiator	FALSE	TRUE	FALSE
185	172	1472359_1287112	1287112	1472359	32	0.008	0.21222	0.536659	0.34336	1096	18	18	1287112	None	1472359	None	potentiator	FALSE	TRUE	FALSE
184	171	1472359	4386971	1472359	32	0.008	0.21222	0.536659	0.34336	29	18	9	4386971	None	1472359	None	potentiator	TRUE	FALSE	FALSE
186	173	2747480	2747480	1473246	5	0	0.659686	0.536949	1.0681	1	136	1	2747480	None	1473246	folC	potentiator	FALSE	FALSE	FALSE
25	174	1164571	1472362	1164571	9	0.179	0.148762	0.53869	0.241895	9	391	0	1164571	None	1472362	None	sequential	FALSE	FALSE	FALSE
187	175	1472359_2030521	2030521	1472359	36	0.008	0.209839	0.541247	0.343368	1096	18	18	2030521	None	1472359	esxM	potentiator	FALSE	TRUE	FALSE
188	176	1472359_1096633	1096633	1472359	61	0.009	0.209768	0.541638	0.343585	971	18	18	1096633	None	1472359	None	potentiator	FALSE	TRUE	FALSE
189	177	3136828	3136828	1473246	1	0	-1.00278	0.553193	1.69057	1	136	1	3136828	None	1473246	vapC22	potentiator	FALSE	FALSE	FALSE
190	178	1431097	1431097	1473246	2	0	-1.00164	0.553642	1.69055	1	136	1	1431097	None	1473246	Rv1279	potentiator	FALSE	FALSE	FALSE
191	179	1673423	1673423	1473246	2	0.012	-0.297059	0.554963	0.503047	27	136	3	1673423	None	1473246	None	potentiator	FALSE	FALSE	FALSE
192	180	1540352	1540352	1473246	4	0	-0.996361	0.555735	1.69056	1	136	1	1540352	None	1473246	Rv1367c	potentiator	FALSE	FALSE	FALSE
193	181	1473246_3136828	3136828	1473246	28	0	-0.988083	0.559026	1.69057	1	136	1	3136828	None	1473246	vapC22	potentiator	FALSE	TRUE	FALSE
194	182	1473246_1431097	1431097	1473246	29	0	-0.986897	0.559493	1.69055	1	136	1	1431097	None	1473246	Rv1279	potentiator	FALSE	TRUE	FALSE
195	183	1473246_1540352	1540352	1473246	31	0	-0.983465	0.560862	1.69056	1	136	1	1540352	None	1473246	Rv1367c	potentiator	FALSE	TRUE	FALSE
196	184	1626655	1626655	1473246	17	0	-0.97392	0.564649	1.69047	1	136	1	1626655	None	1473246	zwf2	potentiator	FALSE	FALSE	FALSE
197	185	1473246_1626655	1626655	1473246	44	0	-0.961112	0.56978	1.69047	1	136	1	1626655	None	1473246	zwf2	potentiator	FALSE	TRUE	FALSE
198	186	1473246_4046007	4046007	1473246	32	0.002	0.558743	0.595998	1.0536	12	136	4	4046007	None	1473246	Rv3603c	potentiator	FALSE	TRUE	FALSE
199	187	2240062	2240062	1472362	113	0.003	1.92101	0.60083	3.67055	5	9	1	2240062	None	1472362	None	potentiator	FALSE	FALSE	FALSE
200	188	1634762	1634762	1472362	8	0	-0.577322	0.605141	1.11631	1	9	0	1634762	None	1472362	None	potentiator	FALSE	FALSE	FALSE
201	189	3895247	3895247	1472362	16	0.001	-0.461718	0.606491	0.896128	2	9	0	3895247	None	1472362	PPE60	potentiator	FALSE	FALSE	FALSE
26	190	1418351	1473246	1418351	5	0.002	-0.268503	0.609956	0.526184	136	4	4	1418351	Rv1268c	1473246	None	sequential	FALSE	FALSE	FALSE
202	191	3730411	3730411	1918634	28	0.25	0.170834	0.614118	0.338724	537	8	8	3730411	tlyA	1918634	PPE54	potentiator	FALSE	FALSE	FALSE
27	192	1418351_1473246	1473246	1418351	32	0.002	-0.263488	0.616629	0.52616	136	4	4	1418351	Rv1268c	1473246	None	sequential	FALSE	TRUE	FALSE
203	193	3847320	3847320	1473246	38	0.014	0.199064	0.617288	0.398256	30	136	4	3847320	None	1473246	PPE59	potentiator	FALSE	FALSE	FALSE
204	194	3136335	3136335	1918634	86	0.179	0.104606	0.623494	0.213027	364	8	8	3136335	tlyA	1918634	None	potentiator	FALSE	FALSE	FALSE
205	195	1473246_2867693	2867693	1473246	43	0.003	0.250584	0.633939	0.52608	14	136	6	2867693	None	1473246	lppB	potentiator	FALSE	TRUE	FALSE
206	196	1341103	1341103	1918634	110	0.151	0.104839	0.639782	0.22395	300	8	7	1341103	tlyA	1918634	esxL	potentiator	FALSE	FALSE	FALSE
207	197	3248028	3248028	1918634	17	0.041	-0.17589	0.653555	0.391778	90	8	7	3248028	tlyA	1918634	ppsA	potentiator	FALSE	FALSE	FALSE
208	198	1982901	1982901	1918634	14	0.218	-0.266132	0.653781	0.593201	474	8	7	1982901	tlyA	1918634	PPE24	potentiator	FALSE	FALSE	FALSE
209	199	3847318	3847318	1473246	39	0.013	0.165205	0.668844	0.386128	28	136	4	3847318	None	1473246	PPE59	potentiator	FALSE	FALSE	FALSE
210	200	2747471	2747471	1473246	4	0.002	-0.228247	0.670699	0.536669	5	136	0	2747471	None	1473246	folC	potentiator	FALSE	FALSE	FALSE
211	201	2626011	2626011	1473246	59	0.055	0.0929222	0.681202	0.226125	114	136	25	2626011	None	1473246	esxO	potentiator	FALSE	FALSE	FALSE
212	202	1287112	1287112	1473246	0	0.497	1.26468	0.687381	3.14192	1096	136	136	1287112	None	1473246	None	potentiator	FALSE	FALSE	FALSE
213	203	1473246_3482717	3482717	1473246	51	0.01	0.136711	0.687625	0.33992	73	136	21	3482717	None	1473246	None	potentiator	FALSE	TRUE	FALSE
214	204	3811327	3811327	1918634	6	0.101	0.352965	0.693621	0.895737	222	8	7	3811327	tlyA	1918634	Rv3395c	potentiator	FALSE	FALSE	FALSE
215	205	2030489	2030489	1472362	5	0.002	1.14734	0.694407	2.91956	4	9	0	2030489	None	1472362	esxM	potentiator	FALSE	FALSE	FALSE
216	206	3067954	3067954	1472362	5	0	-0.40885	0.701562	1.06662	1	9	0	3067954	None	1472362	None	potentiator	FALSE	FALSE	FALSE
217	207	2042462	2042462	1473246	2	0.002	-0.29777	0.719454	0.828797	4	136	0	2042462	None	1473246	PPE29	potentiator	FALSE	FALSE	FALSE
218	208	3847310	3847310	1473246	43	0.01	-0.133887	0.724087	0.379185	22	136	3	3847310	None	1473246	PPE59	potentiator	FALSE	FALSE	FALSE
219	209	2626108	2626108	1473247	3	0.498	0.315966	0.72818	0.908898	1094	1	1	2626108	None	1473247	esxO	potentiator	FALSE	FALSE	FALSE
220	210	1473246_3847310	3847310	1473246	69	0.001	0.212002	0.737452	0.63225	22	136	3	3847310	None	1473246	PPE59	potentiator	FALSE	TRUE	FALSE
221	211	1516145	1516145	1473246	2	0	-0.522015	0.740596	1.57638	1	136	1	1516145	None	1473246	irtB	potentiator	FALSE	FALSE	FALSE
222	212	2101193	2101193	1473246	1	0	-0.520399	0.741369	1.57637	1	136	1	2101193	None	1473246	ureD	potentiator	FALSE	FALSE	FALSE
223	213	2216485	2216485	1473246	1	0	-0.520377	0.74138	1.57638	1	136	1	2216485	None	1473246	mce3F	potentiator	FALSE	FALSE	FALSE
224	214	3798062	3798062	1473246	2	0	-0.520037	0.741545	1.57639	1	136	1	3798062	None	1473246	idsB	potentiator	FALSE	FALSE	FALSE
225	215	2573793	2573793	1473246	0	0	-0.519877	0.74162	1.57638	1	136	1	2573793	None	1473246	None	potentiator	FALSE	FALSE	FALSE
226	216	3799523	3799523	1473246	0	0	-0.519877	0.74162	1.57638	1	136	1	3799523	None	1473246	vapC46	potentiator	FALSE	FALSE	FALSE
227	217	3894732	3894732	1472359	28	0.053	0.184282	0.741882	0.55937	113	18	13	3894732	None	1472359	PPE60	potentiator	FALSE	FALSE	FALSE
228	218	3173107	3173107	1472359	3	0.002	0.187361	0.742394	0.569887	5	18	0	3173107	None	1472359	None	potentiator	FALSE	FALSE	FALSE
229	219	4090823	4090823	1473246	2	0	-0.512591	0.745114	1.57637	1	136	1	4090823	None	1473246	Rv3649	potentiator	FALSE	FALSE	FALSE
230	220	1472362_1340208	1340208	1472362	80	0.001	0.486544	0.746061	1.50206	122	9	2	1340208	None	1472362	PPE18	potentiator	FALSE	TRUE	FALSE
231	221	1473246_1516145	1516145	1473246	30	0	-0.508898	0.746887	1.57637	1	136	1	1516145	None	1473246	irtB	potentiator	FALSE	TRUE	FALSE
232	222	1473246_2101193	2101193	1473246	29	0	-0.507252	0.747676	1.57636	1	136	1	2101193	None	1473246	ureD	potentiator	FALSE	TRUE	FALSE
233	223	1473246_2216485	2216485	1473246	29	0	-0.507229	0.747687	1.57637	1	136	1	2216485	None	1473246	mce3F	potentiator	FALSE	TRUE	FALSE
234	224	1473246_3798062	3798062	1473246	30	0	-0.506868	0.747863	1.57638	1	136	1	3798062	None	1473246	idsB	potentiator	FALSE	TRUE	FALSE
235	225	1473246_2573793	2573793	1473246	28	0	-0.506728	0.747928	1.57637	1	136	1	2573793	None	1473246	None	potentiator	FALSE	TRUE	FALSE
236	226	1473246_3799523	3799523	1473246	28	0	-0.506728	0.747928	1.57637	1	136	1	3799523	None	1473246	vapC46	potentiator	FALSE	TRUE	FALSE
28	227	3851664_1472362	1472362	3851664	37	0	0.528404	0.749992	1.65784	9	1	1	3851664	gadB	1472362	None	sequential	FALSE	TRUE	FALSE
29	228	3841403_1472362	1472362	3841403	36	0	0.527629	0.750344	1.65783	9	1	1	3841403	alr	1472362	None	sequential	FALSE	TRUE	FALSE
237	229	1473246_3073679	3073679	1473246	37	0	-0.499568	0.75137	1.57636	4	136	1	3073679	None	1473246	None	potentiator	FALSE	TRUE	FALSE
238	230	1473246_4090823	4090823	1473246	30	0	-0.499228	0.751535	1.57637	1	136	1	4090823	None	1473246	Rv3649	potentiator	FALSE	TRUE	FALSE
30	231	3851664	1472362	3851664	3	0	0.518053	0.754746	1.65795	9	1	1	3851664	gadB	1472362	None	sequential	FALSE	FALSE	FALSE
31	232	46877_1473246	1473246	46877	32	0	0.336602	0.755109	1.07889	136	1	1	46877	Rv0042c	1473246	None	sequential	FALSE	TRUE	FALSE
32	233	3841403	1472362	3841403	1	0	0.513398	0.756879	1.65795	9	1	1	3841403	alr	1472362	None	sequential	FALSE	FALSE	FALSE
239	234	1983914	1983914	1473246	1	0.008	-0.258259	0.757556	0.836418	18	136	5	1983914	None	1473246	PPE24	potentiator	FALSE	FALSE	FALSE
33	235	46877	1473246	46877	4	0	0.330324	0.759531	1.07888	136	1	1	46877	Rv0042c	1473246	None	sequential	FALSE	FALSE	FALSE
240	236	3482717	3482717	1473246	26	0.034	0.165806	0.771828	0.571635	73	136	21	3482717	None	1473246	None	potentiator	FALSE	FALSE	FALSE
241	237	316497	316497	1473246	0	0	-0.292968	0.782644	1.0617	1	136	1	316497	None	1473246	None	potentiator	FALSE	FALSE	FALSE
242	238	1473246_316497	316497	1473246	28	0	-0.286985	0.786973	1.06169	1	136	1	316497	None	1473246	None	potentiator	FALSE	TRUE	FALSE
243	239	1473246_966883	966883	1473246	29	0	0.368437	0.791266	1.39174	1	136	1	966883	None	1473246	moaA2	potentiator	FALSE	TRUE	FALSE
244	240	966883	966883	1473246	1	0	0.358105	0.796991	1.39175	1	136	1	966883	None	1473246	moaA2	potentiator	FALSE	FALSE	FALSE
245	241	1472362_3336528	3336528	1472362	133	0.001	0.832125	0.813546	3.5273	42	9	1	3336528	None	1472362	None	potentiator	FALSE	TRUE	FALSE
246	242	1341102	1341102	1918634	107	0.152	0.054323	0.81371	0.230476	303	8	7	1341102	tlyA	1918634	esxL	potentiator	FALSE	FALSE	FALSE
247	243	2626191	2626191	1473247	5	0.499	0.346001	0.82021	1.52203	1094	1	1	2626191	None	1473247	None	potentiator	FALSE	FALSE	FALSE
248	244	4385937	4385937	1472362	3	0.001	0.637056	0.828622	2.94223	3	9	0	4385937	None	1472362	Rv3900c	potentiator	FALSE	FALSE	FALSE
249	245	2435076	2435076	1473246	0	0.001	-0.153968	0.835293	0.740345	2	136	1	2435076	None	1473246	idsA2	potentiator	FALSE	FALSE	FALSE
250	246	2867693	2867693	1472359	15	0.006	0.0933022	0.836967	0.453313	14	18	5	2867693	None	1472359	lppB	potentiator	FALSE	FALSE	FALSE
251	247	3820565	3820565	1472362	16	0.001	0.589947	0.840769	2.93569	3	9	0	3820565	None	1472362	None	potentiator	FALSE	FALSE	FALSE
252	248	3820562	3820562	1472362	17	0.001	0.580232	0.843352	2.93559	3	9	0	3820562	None	1472362	None	potentiator	FALSE	FALSE	FALSE
253	249	1472359_2867575	2867575	1472359	76	0.002	0.117953	0.847664	0.613875	82	18	4	2867575	None	1472359	lppB	potentiator	FALSE	TRUE	FALSE
254	250	2867575	2867575	1473246	45	0.039	0.086135	0.849483	0.453764	82	136	19	2867575	None	1473246	lppB	potentiator	FALSE	FALSE	FALSE
255	251	1473246_3003147	3003147	1473246	29	0.001	0.14202	0.85449	0.774224	4	136	2	3003147	None	1473246	arsB1	potentiator	FALSE	TRUE	FALSE
256	252	1473246_2435076	2435076	1473246	28	0	0.175156	0.863794	1.0208	2	136	1	2435076	None	1473246	idsA2	potentiator	FALSE	TRUE	FALSE
257	253	4046007	4046007	1473246	5	0.005	0.135633	0.877921	0.882789	12	136	4	4046007	None	1473246	Rv3603c	potentiator	FALSE	FALSE	FALSE
258	254	2626189	2626189	1473247	6	0.498	0.234602	0.882398	1.58553	1092	1	1	2626189	None	1473247	None	potentiator	FALSE	FALSE	FALSE
259	255	1722228	1722228	1472359	4	0.053	-0.133214	0.901001	1.07063	117	18	13	1722228	None	1472359	pks5	potentiator	FALSE	FALSE	FALSE
260	256	3003147	3003147	1473246	2	0.002	0.0708735	0.906282	0.601865	4	136	2	3003147	None	1473246	arsB1	potentiator	FALSE	FALSE	FALSE
261	257	2625924	2625924	1918634	5	0.443	-0.0930014	0.907513	0.800341	972	8	8	2625924	tlyA	1918634	esxO	potentiator	FALSE	FALSE	FALSE
262	258	2626105	2626105	1472362	3	0.002	-0.105551	0.909946	0.932983	4	9	1	2626105	None	1472362	esxO	potentiator	FALSE	FALSE	FALSE
263	259	332951	332951	1918634	2	0.043	-0.0654611	0.910706	0.583569	95	8	7	332951	tlyA	1918634	vapC25	potentiator	FALSE	FALSE	FALSE
264	260	3239798	3239798	1472359	9	0.011	0.0567299	0.91202	0.513314	23	18	0	3239798	None	1472359	None	potentiator	FALSE	FALSE	FALSE
265	261	1472362_2240062	2240062	1472362	144	0.001	0.294629	0.933453	3.52765	5	9	1	2240062	None	1472362	None	potentiator	FALSE	TRUE	FALSE
266	262	3078579	3078579	1472359	1	0.023	0.0680237	0.935192	0.836368	51	18	9	3078579	None	1472359	PE27	potentiator	FALSE	FALSE	FALSE
267	263	1472362_2626105	2626105	1472362	38	0	0.279462	0.936872	3.52769	4	9	1	2626105	None	1472362	esxO	potentiator	FALSE	TRUE	FALSE
34	264	781687	781687	4338399	0	0.039	-0.0187434	0.939639	0.247467	86	1	1	4338399	whiB6	781687	rpsL	sequential	TRUE	FALSE	FALSE
268	265	1154646	1154646	1472359	5	0.013	0.059521	0.949031	0.930915	29	18	9	1154646	None	1472359	kdpB	potentiator	FALSE	FALSE	FALSE
269	266	2291161	2291161	1473246	5	0.013	0.0498073	0.957322	0.930505	29	136	9	2291161	None	1473246	lipT	potentiator	FALSE	FALSE	FALSE
270	267	4075422	4075422	1472359	0	0.023	0.0445901	0.957515	0.836824	51	18	9	4075422	None	1472359	None	potentiator	FALSE	FALSE	FALSE
271	268	2122395	2122395	1472359	5	0.117	-0.0138886	0.961183	0.285305	256	18	17	2122395	None	1472359	lldD2	potentiator	FALSE	FALSE	FALSE
272	269	4386971	4386971	1472359	3	0.013	0.0446953	0.961738	0.931457	29	18	9	4386971	None	1472359	None	potentiator	FALSE	FALSE	FALSE
273	270	1161026	1161026	1473246	9	0.001	-0.0723689	0.96328	1.57157	2	136	2	1161026	None	1473246	esxJ	potentiator	FALSE	FALSE	FALSE
274	271	4137219	4137219	1473246	0	0.001	-0.0639657	0.967526	1.57086	2	136	2	4137219	None	1473246	Rv3695	potentiator	FALSE	FALSE	FALSE
276	272	4338371	4338371	1473246	16	0.001	-0.0592411	0.969923	1.57081	2	136	2	4338371	None	1473246	whiB6	potentiator	FALSE	FALSE	FALSE
275	272	4338371	4338371	1473246	16	0.001	-0.0592411	0.969923	1.57081	2	136	2	4338371	None	1473246	whiB6	potentiator	FALSE	FALSE	FALSE
277	273	3239801	3239801	1472359	10	0.011	-0.0205575	0.970464	0.555084	24	18	0	3239801	None	1472359	None	potentiator	FALSE	FALSE	FALSE
278	274	3239797	3239797	1472359	11	0.011	-0.0203398	0.970777	0.555089	24	18	0	3239797	None	1472359	None	potentiator	FALSE	FALSE	FALSE
35	275	1094538	1918634	1094538	3	0.009	-0.0122297	0.9751	0.391734	8	19	0	1094538	None	1918634	tlyA	sequential	FALSE	FALSE	FALSE
279	276	1473246_1161026	1161026	1473246	37	0.001	-0.0463521	0.976475	1.57153	2	136	2	1161026	None	1473246	esxJ	potentiator	FALSE	TRUE	FALSE
280	277	1473246_4137219	4137219	1473246	28	0.001	-0.037972	0.980718	1.5708	2	136	2	4137219	None	1473246	Rv3695	potentiator	FALSE	TRUE	FALSE
281	278	2945167	2945167	1918634	190	0.127	0.00324535	0.982059	0.144286	231	8	5	2945167	tlyA	1918634	None	potentiator	FALSE	FALSE	FALSE
282	279	4338409	4338409	1473246	17	0.009	-0.0238424	0.982747	1.1023	20	136	5	4338409	None	1473246	whiB6	potentiator	FALSE	FALSE	FALSE
283	279	4338409	4338409	1473246	17	0.009	-0.0238424	0.982747	1.1023	20	136	5	4338409	None	1473246	whiB6	potentiator	FALSE	FALSE	FALSE
284	280	1473246_4338371	4338371	1473246	44	0.001	-0.0327312	0.983379	1.57075	2	136	2	4338371	None	1473246	whiB6	potentiator	FALSE	TRUE	FALSE
285	280	1473246_4338371	4338371	1473246	44	0.001	-0.0327312	0.983379	1.57075	2	136	2	4338371	None	1473246	whiB6	potentiator	FALSE	TRUE	FALSE
286	281	1340208	1340208	1472362	48	0.058	-0.026917	0.984242	1.36253	122	9	2	1340208	None	1472362	PPE18	potentiator	FALSE	FALSE	FALSE
287	282	1473246_886661	886661	1473246	29	0.001	-0.030741	0.98439	1.57084	4	136	2	886661	None	1473246	None	potentiator	FALSE	TRUE	FALSE
288	283	2401741	2401741	1473246	1	0.006	0.00707994	0.989545	0.540166	13	136	3	2401741	None	1473246	None	potentiator	FALSE	FALSE	FALSE

## Sheet: ETHAMBUTOL
	index	rs	first_mutation	second_mutation	n_miss	af	beta	p_wald	se	N_first	N_second	N_cross	test_position	second_gene_name	known_position	first_gene_name	type	known	cross	significant
0	0	4247429	4247429	4203252	9	0.075	0.558581	1.07443e-08	0.0971255	222	0	0	4203252	proW	4247429	embB	sequential	TRUE	FALSE	TRUE
264	1	4247429_1287112	1287112	4247429	15	0.074	0.545902	1.94356e-08	0.0966564	1456	222	218	1287112	embB	4247429	None	potentiator	FALSE	TRUE	TRUE
265	2	4247431	2611488	4247431	23	0.074	0.51772	2.94923e-08	0.0928785	17	218	3	2611488	embB	4247431	Rv2336	potentiator	TRUE	FALSE	TRUE
266	3	4247429_2626108	2626108	4247429	31	0.074	0.530431	4.66996e-08	0.0965838	1443	222	217	2626108	embB	4247429	esxO	potentiator	FALSE	TRUE	TRUE
267	4	4247429_2626191	2626191	4247429	46	0.075	0.504846	1.84938e-07	0.0963686	1429	222	216	2626191	embB	4247429	None	potentiator	FALSE	TRUE	TRUE
268	5	4247429_2626189	2626189	4247429	47	0.075	0.498342	2.14697e-07	0.0956404	1426	222	215	2626189	embB	4247429	None	potentiator	FALSE	TRUE	TRUE
269	6	4247431_1287112	1287112	4247431	27	0.074	0.478955	2.8044e-07	0.0928227	1456	218	215	1287112	embB	4247431	None	potentiator	FALSE	TRUE	TRUE
270	7	4247431_2626191	2626191	4247431	58	0.072	0.469858	3.06845e-07	0.0913638	1429	218	207	2626191	embB	4247431	None	potentiator	FALSE	TRUE	TRUE
271	8	4247431_2626108	2626108	4247431	43	0.073	0.470876	3.80489e-07	0.0923023	1443	218	212	2626108	embB	4247431	esxO	potentiator	FALSE	TRUE	TRUE
272	9	4247431_2626189	2626189	4247431	58	0.072	0.46273	4.19808e-07	0.0910441	1426	218	207	2626189	embB	4247431	None	potentiator	FALSE	TRUE	TRUE
273	10	4247429_2338994	2338994	4247429	62	0.066	0.446045	4.45428e-06	0.0968386	1062	222	189	2338994	embB	4247429	Rv2082	potentiator	FALSE	TRUE	TRUE
274	11	4247429_340132	340132	4247429	14	0.027	0.476699	0.000110371	0.122956	319	222	80	340132	embB	4247429	PPE3	potentiator	FALSE	TRUE	TRUE
275	12	4247429_1096633	1096633	4247429	88	0.07	0.343404	0.000240956	0.0932997	1297	222	197	1096633	embB	4247429	None	potentiator	FALSE	TRUE	TRUE
276	13	4247429_2122395	2122395	4247429	17	0.027	0.422633	0.000359032	0.118161	392	222	79	2122395	embB	4247429	lldD2	potentiator	FALSE	TRUE	TRUE
2	14	4248003	4248003	4243221	10	0.017	0.482119	0.000412047	0.136182	50	15	0	4243221	None	4248003	embB	sequential	TRUE	FALSE	TRUE
1	14	4248003	4248003	4243221	10	0.017	0.482119	0.000412047	0.136182	50	15	0	4243221	None	4248003	embB	sequential	TRUE	FALSE	TRUE
277	15	4248003_2338994	2338994	4248003	62	0.014	0.515029	0.000526989	0.148241	1062	50	39	2338994	embB	4248003	Rv2082	potentiator	FALSE	TRUE	TRUE
278	16	4247429_4060588	4060588	4247429	17	0.021	0.460869	0.000558378	0.133254	240	222	63	4060588	embB	4247429	esxW	potentiator	FALSE	TRUE	TRUE
279	17	4248003_1287112	1287112	4248003	16	0.016	0.463562	0.000760307	0.137398	1456	50	48	1287112	embB	4248003	None	potentiator	FALSE	TRUE	TRUE
280	18	4247429_75233	75233	4247429	24	0.024	0.426591	0.000769108	0.12656	280	222	71	75233	embB	4247429	None	potentiator	FALSE	TRUE	TRUE
281	19	4247429_1340208	1340208	4247429	73	0.023	0.436346	0.000961703	0.131902	246	222	65	1340208	embB	4247429	PPE18	potentiator	FALSE	TRUE	TRUE
282	20	4248003_2626108	2626108	4248003	31	0.015	0.445242	0.000985818	0.134876	1443	50	45	2626108	embB	4248003	esxO	potentiator	FALSE	TRUE	TRUE
283	21	4247429_2867575	2867575	4247429	82	0.017	0.48495	0.00114608	0.148835	161	222	48	2867575	embB	4247429	lppB	potentiator	FALSE	TRUE	TRUE
284	22	4247429_3446699	3446699	4247429	27	0.021	0.428919	0.00151173	0.134951	226	222	62	3446699	embB	4247429	Rv3081	potentiator	FALSE	TRUE	TRUE
285	23	4247429_1722228	1722228	4247429	25	0.021	0.42862	0.00152038	0.134928	222	222	62	1722228	embB	4247429	pks5	potentiator	FALSE	TRUE	TRUE
3	24	1638364_4247429	4247429	1638364	33	0.056	0.297099	0.00210429	0.0964444	222	1249	164	1638364	None	4247429	embB	sequential	FALSE	TRUE	TRUE
286	25	4248003_2626189	2626189	4248003	47	0.014	0.419972	0.00215727	0.136662	1426	50	40	2626189	embB	4248003	None	potentiator	FALSE	TRUE	TRUE
287	26	4248003_2626191	2626191	4248003	46	0.014	0.417474	0.00229064	0.136653	1429	50	40	2626191	embB	4248003	None	potentiator	FALSE	TRUE	TRUE
288	27	4052970	4052970	4247730	14	0.001	-1.43956	0.00354827	0.492927	2	95	0	4052970	embB	4247730	Rv3611	potentiator	FALSE	FALSE	TRUE
289	28	4247729_2626108	2626108	4247729	23	0.014	0.39732	0.00483947	0.140805	1443	43	42	2626108	embB	4247729	esxO	potentiator	FALSE	TRUE	TRUE
5	29	4243217	4247429	4243217	10	0.014	0.3911	0.00518136	0.139694	222	41	8	4243217	None	4247429	embB	sequential	FALSE	FALSE	TRUE
4	29	4243217	4247429	4243217	10	0.014	0.3911	0.00518136	0.139694	222	41	8	4243217	None	4247429	embB	sequential	FALSE	FALSE	TRUE
6	30	4247729	4247729	4088569	1	0.014	0.377865	0.00711561	0.140203	43	3	2	4088569	None	4247729	embB	sequential	TRUE	FALSE	FALSE
290	31	4247729_1164571	1164571	4247729	14	0.01	0.429743	0.00728242	0.159913	487	43	29	1164571	embB	4247729	None	potentiator	FALSE	TRUE	FALSE
291	32	2485309	2485309	4247729	1	0.004	0.78628	0.00862798	0.298972	11	43	5	2485309	embB	4247729	lipA	potentiator	FALSE	FALSE	FALSE
292	33	4247429_908186	908186	4247429	14	0.019	0.378397	0.00952745	0.145767	161	222	55	908186	embB	4247429	sseC2	potentiator	FALSE	TRUE	FALSE
293	34	4247429_3482717	3482717	4247429	56	0.013	0.412849	0.00967627	0.159368	157	222	36	3482717	embB	4247429	None	potentiator	FALSE	TRUE	FALSE
294	35	4247429_3894732	3894732	4247429	66	0.02	0.345619	0.0104879	0.134872	208	222	57	3894732	embB	4247429	PPE60	potentiator	FALSE	TRUE	FALSE
295	36	4247429_2626011	2626011	4247429	110	0.017	0.343172	0.0110484	0.134876	192	222	47	2626011	embB	4247429	esxO	potentiator	FALSE	TRUE	FALSE
296	37	4247574_1340208	1340208	4247574	71	0.002	0.957608	0.0115864	0.378856	246	29	5	1340208	embB	4247574	PPE18	potentiator	FALSE	TRUE	FALSE
297	38	4247729_2485309	2485309	4247729	2	0.002	0.822303	0.0140596	0.334454	11	43	5	2485309	embB	4247729	lipA	potentiator	FALSE	TRUE	FALSE
298	39	4247574_3894732	3894732	4247574	63	0.001	0.966702	0.0142623	0.394013	208	29	4	3894732	embB	4247574	PPE60	potentiator	FALSE	TRUE	FALSE
299	40	4247574_4060588	4060588	4247574	14	0.001	0.963921	0.0145369	0.393986	240	29	4	4060588	embB	4247574	esxW	potentiator	FALSE	TRUE	FALSE
300	41	4247574_340132	340132	4247574	12	0.001	0.96393	0.014539	0.393998	319	29	4	340132	embB	4247574	PPE3	potentiator	FALSE	TRUE	FALSE
301	42	4247730_2626189	2626189	4247730	40	0.032	0.303625	0.0147006	0.124308	1426	95	94	2626189	embB	4247730	None	potentiator	FALSE	TRUE	FALSE
302	43	4247574_3446699	3446699	4247574	25	0.001	0.961302	0.0148186	0.394036	226	29	4	3446699	embB	4247574	Rv3081	potentiator	FALSE	TRUE	FALSE
303	44	4247574_1722228	1722228	4247574	22	0.001	0.961067	0.0148369	0.394012	222	29	4	1722228	embB	4247574	pks5	potentiator	FALSE	TRUE	FALSE
304	45	4247574_3482717	3482717	4247574	53	0.001	0.953981	0.0155825	0.393989	157	29	4	3482717	embB	4247574	None	potentiator	FALSE	TRUE	FALSE
305	46	4247730_2626191	2626191	4247730	39	0.032	0.298994	0.0162916	0.124319	1429	95	94	2626191	embB	4247730	None	potentiator	FALSE	TRUE	FALSE
7	47	2626600_4248003	4248003	2626600	20	0.005	0.582503	0.0168251	0.243398	50	177	16	2626600	None	4248003	embB	sequential	FALSE	TRUE	FALSE
306	48	4060588	4060588	4247431	8	0.081	0.473214	0.0170057	0.198057	240	218	35	4060588	embB	4247431	esxW	potentiator	FALSE	FALSE	FALSE
307	49	4247730_1287112	1287112	4247730	8	0.032	0.29544	0.0176553	0.124374	1456	95	94	1287112	embB	4247730	None	potentiator	FALSE	TRUE	FALSE
9	50	4243221_4247730	4247730	4243221	12	0.001	1.1743	0.0184707	0.497872	95	15	2	4243221	None	4247730	embB	sequential	FALSE	TRUE	FALSE
8	50	4243221_4247730	4247730	4243221	12	0.001	1.1743	0.0184707	0.497872	95	15	2	4243221	None	4247730	embB	sequential	FALSE	TRUE	FALSE
308	51	4247730	1287112	4247730	2	0.032	0.292885	0.0184964	0.124202	1456	95	94	1287112	embB	4247730	None	potentiator	TRUE	FALSE	FALSE
309	52	4247729_2122395	2122395	4247729	9	0.009	0.394977	0.0195502	0.168981	392	43	26	2122395	embB	4247729	lldD2	potentiator	FALSE	TRUE	FALSE
310	53	4248003_3446699	3446699	4248003	29	0.007	0.474155	0.0220854	0.206937	226	50	21	3446699	embB	4248003	Rv3081	potentiator	FALSE	TRUE	FALSE
311	54	4247730_2626108	2626108	4247730	24	0.032	0.282341	0.0227223	0.123809	1443	95	93	2626108	embB	4247730	esxO	potentiator	FALSE	TRUE	FALSE
312	55	4247730_340132	340132	4247730	8	0.002	0.662726	0.0235177	0.292303	319	95	6	340132	embB	4247730	PPE3	potentiator	FALSE	TRUE	FALSE
10	56	1339436	4247429	1339436	114	0.007	0.38143	0.0272591	0.172595	222	19	2	1339436	PPE18	4247429	embB	sequential	FALSE	FALSE	FALSE
11	57	4248002	4248002	3073679	0	0.004	0.5671	0.0275306	0.257062	12	5	0	3073679	None	4248002	embB	sequential	TRUE	FALSE	FALSE
313	58	4248003_340132	340132	4248003	16	0.009	0.39214	0.0277069	0.177956	319	50	27	340132	embB	4248003	PPE3	potentiator	FALSE	TRUE	FALSE
314	59	4248002_1287112	1287112	4248002	6	0.004	0.564888	0.0281405	0.257062	1456	12	12	1287112	embB	4248002	None	potentiator	FALSE	TRUE	FALSE
315	60	4247730_3482717	3482717	4247730	50	0.001	0.890987	0.0287468	0.407016	157	95	3	3482717	embB	4247730	None	potentiator	FALSE	TRUE	FALSE
316	61	4247730_3894732	3894732	4247730	61	0.001	0.76538	0.0288222	0.349802	208	95	4	3894732	embB	4247730	PPE60	potentiator	FALSE	TRUE	FALSE
317	62	4247730_4060588	4060588	4247730	10	0.001	0.76345	0.02923	0.349808	240	95	4	4060588	embB	4247730	esxW	potentiator	FALSE	TRUE	FALSE
318	63	4247730_2867575	2867575	4247730	78	0.001	0.762344	0.0295121	0.349911	161	95	4	2867575	embB	4247730	lppB	potentiator	FALSE	TRUE	FALSE
319	64	4247730_3446699	3446699	4247730	21	0.001	0.761315	0.0296945	0.349831	226	95	4	3446699	embB	4247730	Rv3081	potentiator	FALSE	TRUE	FALSE
320	65	4247730_1722228	1722228	4247730	18	0.001	0.761106	0.0297269	0.349805	222	95	4	1722228	embB	4247730	pks5	potentiator	FALSE	TRUE	FALSE
321	66	4247729_3074495	3074495	4247729	97	0.006	0.430342	0.0298999	0.197994	57	43	18	3074495	embB	4247729	None	potentiator	FALSE	TRUE	FALSE
322	67	4247730_2122395	2122395	4247730	10	0.006	0.40154	0.0302791	0.185169	392	95	18	2122395	embB	4247730	lldD2	potentiator	FALSE	TRUE	FALSE
323	68	4248003_4060588	4060588	4248003	18	0.009	0.396107	0.0321153	0.184666	240	50	25	4060588	embB	4248003	esxW	potentiator	FALSE	TRUE	FALSE
12	69	2611488_4247429	4247429	2611488	19	0.001	1.0943	0.0326098	0.511627	222	17	2	2611488	Rv2336	4247429	embB	sequential	FALSE	TRUE	FALSE
13	70	3690947	4248003	3690947	67	0.003	-0.552302	0.0333539	0.259324	50	9	2	3690947	None	4248003	embB	sequential	FALSE	FALSE	FALSE
324	71	4248003_1340208	1340208	4248003	77	0.008	0.407843	0.03701	0.195371	246	50	22	1340208	embB	4248003	PPE18	potentiator	FALSE	TRUE	FALSE
325	72	4247730_2338994	2338994	4247730	56	0.021	0.270277	0.0376794	0.129929	1062	95	61	2338994	embB	4247730	Rv2082	potentiator	FALSE	TRUE	FALSE
326	73	4248003_2867575	2867575	4248003	85	0.002	0.679919	0.0429285	0.335573	161	50	5	2867575	embB	4248003	lppB	potentiator	FALSE	TRUE	FALSE
327	74	3074495	3074495	4247729	96	0.02	0.392395	0.0524523	0.202165	57	43	18	3074495	embB	4247729	None	potentiator	FALSE	FALSE	FALSE
14	75	3248028_4248003	4248003	3248028	60	0.001	0.889217	0.0574053	0.467594	50	96	2	3248028	ppsA	4248003	embB	sequential	FALSE	TRUE	FALSE
328	76	4247730_1340208	1340208	4247730	68	0.002	0.61681	0.0579311	0.325033	246	95	5	1340208	embB	4247730	PPE18	potentiator	FALSE	TRUE	FALSE
329	77	4248003_3894732	3894732	4248003	69	0.007	0.390867	0.0594347	0.207202	208	50	21	3894732	embB	4248003	PPE60	potentiator	FALSE	TRUE	FALSE
330	78	4243221_2626108	2626108	4243221	32	0.005	0.390334	0.0624393	0.209343	1443	15	15	2626108	None	4243221	esxO	potentiator	FALSE	TRUE	FALSE
331	79	4243221_2626189	2626189	4243221	47	0.005	0.38909	0.0633225	0.209378	1426	15	15	2626189	None	4243221	None	potentiator	FALSE	TRUE	FALSE
15	80	1983317	4247429	1983317	7	0.001	-1.53104	0.063911	0.825725	222	2	0	1983317	PPE24	4247429	embB	sequential	FALSE	FALSE	FALSE
332	81	4248003_1722228	1722228	4248003	25	0.007	0.383299	0.0644216	0.207119	222	50	21	1722228	embB	4248003	pks5	potentiator	FALSE	TRUE	FALSE
333	82	4243221	3446699	4243221	10	0.005	0.387298	0.0644608	0.20931	226	15	2	3446699	None	4243221	Rv3081	potentiator	TRUE	FALSE	FALSE
334	83	4248003_2122395	2122395	4248003	16	0.008	0.342594	0.0646257	0.185265	392	50	25	2122395	embB	4248003	lldD2	potentiator	FALSE	TRUE	FALSE
335	84	4243221_2626191	2626191	4243221	46	0.005	0.386891	0.0648038	0.209359	1429	15	15	2626191	None	4243221	None	potentiator	FALSE	TRUE	FALSE
16	85	1050996	4247429	1050996	1	0.001	-1.2617	0.0656319	0.684854	222	3	0	1050996	Rv0940c	4247429	embB	sequential	FALSE	FALSE	FALSE
336	86	4243221_1287112	1287112	4243221	16	0.005	0.385467	0.0657375	0.209314	1456	15	15	1287112	None	4243221	None	potentiator	FALSE	TRUE	FALSE
17	87	806172	4247429	806172	37	0.001	-1.21734	0.0680157	0.666585	222	2	1	806172	None	4247429	embB	sequential	FALSE	FALSE	FALSE
337	88	4247469_2626108	2626108	4247469	25	0.017	0.33633	0.0696712	0.18527	1443	51	51	2626108	embB	4247469	esxO	potentiator	FALSE	TRUE	FALSE
18	89	3774261	4247429	3774261	32	0.002	-0.614884	0.0700409	0.339162	222	5	2	3774261	Rv3363c	4247429	embB	sequential	FALSE	FALSE	FALSE
19	90	4195074	4247429	4195074	59	0.001	-1.20809	0.0701461	0.666617	222	2	1	4195074	ctpJ	4247429	embB	sequential	FALSE	FALSE	FALSE
20	91	3108350	4247431	3108350	14	0.001	-1.20573	0.0706908	0.666608	218	2	0	3108350	Rv2799	4247431	embB	sequential	FALSE	FALSE	FALSE
21	92	666107	4247429	666107	30	0.001	-1.20477	0.0709213	0.666624	222	2	1	666107	pncB2	4247429	embB	sequential	FALSE	FALSE	FALSE
22	93	2699402	4247429	2699402	0	0.001	-1.20319	0.0712933	0.666623	222	2	1	2699402	Rv2402	4247429	embB	sequential	FALSE	FALSE	FALSE
23	94	4201381	4247431	4201381	17	0	-1.43039	0.0739981	0.800044	218	1	1	4201381	Rv3755c	4247431	embB	sequential	FALSE	FALSE	FALSE
24	95	4201381_4247431	4247431	4201381	40	0	-1.4282	0.0744422	0.800046	218	1	1	4201381	Rv3755c	4247431	embB	sequential	FALSE	TRUE	FALSE
338	96	4247574_908186	908186	4247574	10	0.001	0.845491	0.0748775	0.474338	161	29	3	908186	embB	4247574	sseC2	potentiator	FALSE	TRUE	FALSE
339	97	4247574_2867575	2867575	4247574	82	0.001	0.844232	0.075357	0.474413	161	29	3	2867575	embB	4247574	lppB	potentiator	FALSE	TRUE	FALSE
340	98	4247469	2122395	4247469	3	0.017	0.328495	0.0764379	0.185279	392	51	6	2122395	embB	4247469	lldD2	potentiator	TRUE	FALSE	FALSE
341	99	4248003_75233	75233	4248003	24	0.008	0.352307	0.0824873	0.202754	280	50	22	75233	embB	4248003	None	potentiator	FALSE	TRUE	FALSE
26	100	4243190	4247431	4243190	9	0.002	0.527657	0.0833958	0.304567	218	6	0	4243190	None	4247431	embB	sequential	FALSE	FALSE	FALSE
25	100	4243190	4247431	4243190	9	0.002	0.527657	0.0833958	0.304567	218	6	0	4243190	None	4247431	embB	sequential	FALSE	FALSE	FALSE
27	101	1254144	4248003	1254144	6	0.001	0.698255	0.0854342	0.405694	50	3	0	1254144	Rv1129c	4248003	embB	sequential	FALSE	FALSE	FALSE
28	102	1093488	4247431	1093488	9	0.001	-0.678594	0.0860548	0.395054	218	4	2	1093488	PE_PGRS17	4247431	embB	sequential	FALSE	FALSE	FALSE
342	103	4249583	4249583	4247729	8	0.007	0.295692	0.087269	0.172807	22	43	0	4249583	embB	4247729	embB	potentiator	FALSE	FALSE	FALSE
343	103	4249583	4249583	4247729	8	0.007	0.295692	0.087269	0.172807	22	43	0	4249583	embB	4247729	embB	potentiator	FALSE	FALSE	FALSE
344	104	1983914	1983914	4247429	2	0.006	0.800122	0.0874255	0.467835	18	222	15	1983914	embB	4247429	PPE24	potentiator	FALSE	FALSE	FALSE
345	105	4248003_2626011	2626011	4248003	114	0.004	0.384387	0.0876689	0.224926	192	50	12	2626011	embB	4248003	esxO	potentiator	FALSE	TRUE	FALSE
29	106	1672463	4247729	1672463	6	0.002	0.486979	0.0882416	0.285473	43	6	5	1672463	Rv1482c	4247729	embB	sequential	FALSE	FALSE	FALSE
346	107	4247730_75233	75233	4247730	17	0.002	0.513588	0.0908367	0.303521	280	95	7	75233	embB	4247730	None	potentiator	FALSE	TRUE	FALSE
30	108	2197230_4247429	4247429	2197230	111	0.001	0.893853	0.0927353	0.531352	222	10	2	2197230	Rv1945	4247429	embB	sequential	FALSE	TRUE	FALSE
347	109	4247431_1341073	1341073	4247431	151	0.003	-0.455456	0.0956859	0.273187	27	218	7	1341073	embB	4247431	esxL	potentiator	FALSE	TRUE	FALSE
31	110	1339432	4247429	1339432	111	0.008	0.279951	0.096536	0.168347	222	21	4	1339432	PPE18	4247429	embB	sequential	FALSE	FALSE	FALSE
348	111	4248003_3482717	3482717	4248003	58	0.007	0.346988	0.0971526	0.209046	157	50	19	3482717	embB	4248003	None	potentiator	FALSE	TRUE	FALSE
350	112	4269308	4269308	4247431	2	0.002	0.447532	0.0985498	0.270745	7	218	2	4269308	embB	4247431	ubiA	potentiator	FALSE	FALSE	FALSE
349	112	4269308	4269308	4247431	2	0.002	0.447532	0.0985498	0.270745	7	218	2	4269308	embB	4247431	ubiA	potentiator	FALSE	FALSE	FALSE
351	113	1287112	1287112	4247730	6	0.491	1.22974	0.101728	0.750966	1456	95	94	1287112	embB	4247730	None	potentiator	FALSE	FALSE	FALSE
32	114	734624	4247429	734624	3	0.003	0.399741	0.102376	0.244572	222	9	0	734624	nusG	4247429	embB	sequential	FALSE	FALSE	FALSE
352	115	4247574	1340208	4247574	6	0.01	0.266039	0.103388	0.163249	246	29	5	1340208	embB	4247574	PPE18	potentiator	TRUE	FALSE	FALSE
33	116	105060_4247495	4247495	105060	23	0.001	1.43658	0.104491	0.884349	11	108	2	105060	Rv0095c	4247495	embB	sequential	FALSE	TRUE	FALSE
34	117	105063_4247495	4247495	105063	28	0.001	1.43345	0.105266	0.884392	11	105	2	105063	Rv0095c	4247495	embB	sequential	FALSE	TRUE	FALSE
35	118	1254144_4243221	4243221	1254144	16	0	1.16426	0.105289	0.718356	15	3	1	1254144	Rv1129c	4243221	None	sequential	FALSE	TRUE	FALSE
36	119	4243222	4247429	4243222	6	0.005	0.349246	0.105751	0.215774	222	14	0	4243222	None	4247429	embB	sequential	FALSE	FALSE	FALSE
37	119	4243222	4247429	4243222	6	0.005	0.349246	0.105751	0.215774	222	14	0	4243222	None	4247429	embB	sequential	FALSE	FALSE	FALSE
354	120	4247495	4248736	4247495	0	0.004	0.396226	0.108328	0.246606	10	11	2	4248736	embB	4247495	embB	potentiator	TRUE	FALSE	FALSE
353	120	4247495	4248736	4247495	0	0.004	0.396226	0.108328	0.246606	10	11	2	4248736	embB	4247495	embB	potentiator	TRUE	FALSE	FALSE
38	121	2127849	4247431	2127849	1	0	-1.26256	0.117536	0.806177	218	1	0	2127849	Rv1877	4247431	embB	sequential	FALSE	FALSE	FALSE
355	122	4247429_2976575	2976575	4247429	36	0.003	0.639859	0.118437	0.40957	28	222	9	2976575	embB	4247429	None	potentiator	FALSE	TRUE	FALSE
356	123	4247431_1164571	1164571	4247431	33	0.024	0.168415	0.119795	0.108199	487	218	70	1164571	embB	4247431	None	potentiator	FALSE	TRUE	FALSE
39	124	4243225	4247730	4243225	6	0.004	0.363691	0.120907	0.234357	95	11	1	4243225	None	4247730	embB	sequential	FALSE	FALSE	FALSE
40	124	4243225	4247730	4243225	6	0.004	0.363691	0.120907	0.234357	95	11	1	4243225	None	4247730	embB	sequential	FALSE	FALSE	FALSE
357	125	4248003_1523817	1523817	4248003	269	0	1.10834	0.12431	0.720732	31	50	1	1523817	embB	4248003	moeY	potentiator	FALSE	TRUE	FALSE
358	126	4248003_4046007	4046007	4248003	22	0	1.10829	0.124331	0.72074	32	50	1	4046007	embB	4248003	Rv3603c	potentiator	FALSE	TRUE	FALSE
41	127	4243225_4247431	4247431	4243225	29	0.001	0.545623	0.134595	0.364467	218	11	4	4243225	None	4247431	embB	sequential	FALSE	TRUE	FALSE
42	127	4243225_4247431	4247431	4243225	29	0.001	0.545623	0.134595	0.364467	218	11	4	4243225	None	4247431	embB	sequential	FALSE	TRUE	FALSE
43	128	853231_4247429	4247429	853231	16	0.004	0.324593	0.139064	0.219307	222	12	12	853231	phoR	4247429	embB	sequential	FALSE	TRUE	FALSE
359	129	4247429_3300658	3300658	4247429	10	0.007	0.36568	0.139587	0.247395	36	222	22	3300658	embB	4247429	fadD29	potentiator	FALSE	TRUE	FALSE
44	130	3067961_4247730	4247730	3067961	17	0.001	0.740919	0.140537	0.50246	95	47	2	3067961	None	4247730	embB	sequential	FALSE	TRUE	FALSE
360	131	4247429_1735920	1735920	4247429	10	0.007	0.364478	0.140904	0.247402	36	222	22	1735920	embB	4247429	None	potentiator	FALSE	TRUE	FALSE
45	132	853231	4247429	853231	8	0.004	0.322858	0.141199	0.219315	222	12	12	853231	phoR	4247429	embB	sequential	FALSE	FALSE	FALSE
361	133	4247429_4003619	4003619	4247429	10	0.007	0.364339	0.14135	0.247586	35	222	22	4003619	embB	4247429	fadE31	potentiator	FALSE	TRUE	FALSE
362	134	4247429_1036583	1036583	4247429	9	0.007	0.364062	0.141359	0.247404	36	222	22	1036583	embB	4247429	pstC2	potentiator	FALSE	TRUE	FALSE
363	135	4247429_4350639	4350639	4247429	10	0.007	0.363592	0.141865	0.247399	35	222	22	4350639	embB	4247429	None	potentiator	FALSE	TRUE	FALSE
364	136	4247429_787318	787318	4247429	11	0.007	0.362624	0.142918	0.247392	36	222	22	787318	embB	4247429	Rv0687	potentiator	FALSE	TRUE	FALSE
365	137	4247429_3401939	3401939	4247429	11	0.007	0.36235	0.143229	0.247397	35	222	22	3401939	embB	4247429	serB2	potentiator	FALSE	TRUE	FALSE
46	138	852468	4248003	852468	3	0.001	0.808631	0.143867	0.552981	50	2	0	852468	phoR	4248003	embB	sequential	FALSE	FALSE	FALSE
47	139	1339435	4247429	1339435	113	0.007	0.252666	0.144877	0.173221	222	20	3	1339435	PPE18	4247429	embB	sequential	FALSE	FALSE	FALSE
366	140	4247429_594351	594351	4247429	15	0.007	0.360697	0.145024	0.247374	35	222	22	594351	embB	4247429	cmaA2	potentiator	FALSE	TRUE	FALSE
48	141	2986827_4247730	4247730	2986827	7	0.004	-0.411563	0.145419	0.282537	95	26	12	2986827	Rv2670c	4247730	embB	sequential	FALSE	TRUE	FALSE
49	142	2908831_4247431	4247431	2908831	23	0.001	0.644664	0.145918	0.443109	218	4	4	2908831	relA	4247431	embB	sequential	FALSE	TRUE	FALSE
50	143	2908831	4247431	2908831	1	0.001	0.642311	0.147419	0.443136	218	4	4	2908831	relA	4247431	embB	sequential	FALSE	FALSE	FALSE
51	144	4269089	4247574	4269089	2	0.001	-0.815067	0.147642	0.562633	29	2	0	4269089	ubiA	4247574	embB	sequential	FALSE	FALSE	FALSE
52	144	4269089	4247574	4269089	2	0.001	-0.815067	0.147642	0.562633	29	2	0	4269089	ubiA	4247574	embB	sequential	FALSE	FALSE	FALSE
367	145	4247429_3874206	3874206	4247429	16	0.001	0.940296	0.147777	0.649294	8	222	3	3874206	embB	4247429	None	potentiator	FALSE	TRUE	FALSE
368	146	4247429_2043895	2043895	4247429	21	0.001	0.93857	0.148512	0.649278	8	222	3	2043895	embB	4247429	PPE30	potentiator	FALSE	TRUE	FALSE
369	147	4247429_2428517	2428517	4247429	12	0.001	0.937235	0.149106	0.649304	8	222	3	2428517	embB	4247429	Rv2165c	potentiator	FALSE	TRUE	FALSE
53	148	4379856	4247429	4379856	5	0	1.20244	0.160041	0.855442	222	1	0	4379856	eccC2	4247429	embB	sequential	FALSE	FALSE	FALSE
54	149	332759	4247431	332759	16	0.004	-0.410827	0.161548	0.293326	218	11	0	332759	vapC25	4247431	embB	sequential	FALSE	FALSE	FALSE
371	150	4269124	4269124	4247429	5	0.004	-0.334359	0.162508	0.239276	11	222	7	4269124	embB	4247429	ubiA	potentiator	FALSE	FALSE	FALSE
370	150	4269124	4269124	4247429	5	0.004	-0.334359	0.162508	0.239276	11	222	7	4269124	embB	4247429	ubiA	potentiator	FALSE	FALSE	FALSE
55	151	332882	4247429	332882	9	0.002	0.488002	0.174796	0.359459	222	5	3	332882	vapC25	4247429	embB	sequential	FALSE	FALSE	FALSE
372	152	4247429_1983914	1983914	4247429	10	0.005	0.464119	0.176497	0.343216	18	222	15	1983914	embB	4247429	PPE24	potentiator	FALSE	TRUE	FALSE
56	153	784100_4247429	4247429	784100	19	0	1.06251	0.176706	0.786104	222	1	1	784100	fusA1	4247429	embB	sequential	FALSE	TRUE	FALSE
58	154	4243190_4247429	4247429	4243190	18	0	1.06019	0.177645	0.786098	222	6	1	4243190	None	4247429	embB	sequential	FALSE	TRUE	FALSE
57	154	4243190_4247429	4247429	4243190	18	0	1.06019	0.177645	0.786098	222	6	1	4243190	None	4247429	embB	sequential	FALSE	TRUE	FALSE
59	155	784100	4247429	784100	10	0	1.05974	0.177837	0.78611	222	1	1	784100	fusA1	4247429	embB	sequential	FALSE	FALSE	FALSE
60	156	3594344	4247431	3594344	173	0.007	0.292992	0.183539	0.220203	218	18	2	3594344	None	4247431	embB	sequential	FALSE	FALSE	FALSE
61	157	3774261_4247429	4247429	3774261	41	0.001	-0.743211	0.183969	0.559119	222	5	2	3774261	Rv3363c	4247429	embB	sequential	FALSE	TRUE	FALSE
373	158	4247431_2747453	2747453	4247431	28	0.003	-0.337363	0.186647	0.25535	32	218	9	2747453	embB	4247431	folC	potentiator	FALSE	TRUE	FALSE
374	159	2338994	2338994	4247429	54	0.37	-0.31098	0.19731	0.241101	1062	222	189	2338994	embB	4247429	Rv2082	potentiator	FALSE	FALSE	FALSE
375	160	4247495_2747453	2747453	4247495	8	0.001	0.629765	0.202129	0.493518	32	11	2	2747453	embB	4247495	folC	potentiator	FALSE	TRUE	FALSE
376	162	4247495_2342999	2342999	4247495	1	0.001	0.62887	0.202773	0.493521	10	11	2	2342999	embB	4247495	None	potentiator	FALSE	TRUE	FALSE
62	161	2342999_4247495	4247495	2342999	1	0.001	0.62887	0.202773	0.493521	11	10	2	2342999	None	4247495	embB	sequential	FALSE	TRUE	FALSE
377	163	4243221_3894732	3894732	4243221	67	0.001	0.651875	0.203352	0.512231	208	15	2	3894732	None	4243221	PPE60	potentiator	FALSE	TRUE	FALSE
378	164	4247495_4248736	4248736	4247495	2	0.001	0.628054	0.203361	0.493522	10	11	2	4248736	embB	4247495	embB	potentiator	FALSE	TRUE	FALSE
379	164	4247495_4248736	4248736	4247495	2	0.001	0.628054	0.203361	0.493522	10	11	2	4248736	embB	4247495	embB	potentiator	FALSE	TRUE	FALSE
380	165	4247495_3579448	3579448	4247495	7	0.001	0.627881	0.203487	0.493524	10	11	2	3579448	embB	4247495	Rv3202c	potentiator	FALSE	TRUE	FALSE
381	166	4247431_340132	340132	4247431	28	0.019	0.176123	0.204302	0.138685	319	218	55	340132	embB	4247431	PPE3	potentiator	FALSE	TRUE	FALSE
64	167	4243190_4247495	4247495	4243190	9	0.001	0.626569	0.204431	0.493523	11	6	2	4243190	None	4247495	embB	sequential	FALSE	TRUE	FALSE
63	167	4243190_4247495	4247495	4243190	9	0.001	0.626569	0.204431	0.493523	11	6	2	4243190	None	4247495	embB	sequential	FALSE	TRUE	FALSE
382	168	4243221_2867575	2867575	4243221	86	0.001	0.648169	0.205985	0.512291	161	15	2	2867575	None	4243221	lppB	potentiator	FALSE	TRUE	FALSE
383	169	4243221_1722228	1722228	4243221	25	0.001	0.647619	0.206312	0.512225	222	15	2	1722228	None	4243221	pks5	potentiator	FALSE	TRUE	FALSE
384	170	4243221_3446699	3446699	4243221	29	0.001	0.647471	0.206462	0.512278	226	15	2	3446699	None	4243221	Rv3081	potentiator	FALSE	TRUE	FALSE
385	171	4243221_1340208	1340208	4243221	75	0.001	0.647079	0.206688	0.512222	246	15	2	1340208	None	4243221	PPE18	potentiator	FALSE	TRUE	FALSE
65	172	1093488_4247431	4247431	1093488	32	0.001	-0.739561	0.20789	0.586983	218	4	2	1093488	PE_PGRS17	4247431	embB	sequential	FALSE	TRUE	FALSE
386	173	4269296	4269296	4247431	2	0.002	0.369952	0.209805	0.294866	6	218	2	4269296	embB	4247431	ubiA	potentiator	FALSE	FALSE	FALSE
387	173	4269296	4269296	4247431	2	0.002	0.369952	0.209805	0.294866	6	218	2	4269296	embB	4247431	ubiA	potentiator	FALSE	FALSE	FALSE
388	174	4243221_3482717	3482717	4243221	56	0.001	0.641698	0.210496	0.512234	157	15	2	3482717	None	4243221	None	potentiator	FALSE	TRUE	FALSE
389	175	1096633	1096633	4247429	79	0.46	0.158935	0.21059	0.126895	1297	222	197	1096633	embB	4247429	None	potentiator	FALSE	FALSE	FALSE
66	176	1638364	4247429	1638364	25	0.427	0.386492	0.213002	0.310214	222	1249	164	1638364	None	4247429	embB	sequential	FALSE	FALSE	FALSE
390	177	3073679	3073679	4247431	12	0.002	0.415932	0.215235	0.335476	5	218	3	3073679	embB	4247431	None	potentiator	FALSE	FALSE	FALSE
67	178	3774261_4247730	4247730	3774261	34	0.001	-0.514682	0.218094	0.417716	95	5	3	3774261	Rv3363c	4247730	embB	sequential	FALSE	TRUE	FALSE
68	179	2439204_4247429	4247429	2439204	28	0.001	0.507711	0.223623	0.417024	222	48	3	2439204	None	4247429	embB	sequential	FALSE	TRUE	FALSE
391	180	2867575	2867575	4248003	76	0.057	-0.211473	0.223783	0.17376	161	50	5	2867575	embB	4248003	lppB	potentiator	FALSE	FALSE	FALSE
392	181	4247730_4154910	4154910	4247730	3	0.003	0.309625	0.224817	0.254977	44	95	10	4154910	embB	4247730	leuA	potentiator	FALSE	TRUE	FALSE
393	182	4243221_2122395	2122395	4243221	18	0.001	0.48062	0.238276	0.407381	392	15	3	2122395	None	4243221	lldD2	potentiator	FALSE	TRUE	FALSE
394	183	4243221_2626011	2626011	4243221	114	0.001	0.476715	0.242381	0.407616	192	15	3	2626011	None	4243221	esxO	potentiator	FALSE	TRUE	FALSE
395	184	4269116	4269116	4247429	1	0.002	0.362423	0.243333	0.310517	5	222	4	4269116	embB	4247429	ubiA	potentiator	FALSE	FALSE	FALSE
396	184	4269116	4269116	4247429	1	0.002	0.362423	0.243333	0.310517	5	222	4	4269116	embB	4247429	ubiA	potentiator	FALSE	FALSE	FALSE
397	185	4233202	4233202	4247730	13	0.004	0.482589	0.245372	0.415265	13	95	11	4233202	embB	4247730	Rv3786c	potentiator	FALSE	FALSE	FALSE
69	186	3894593_4247730	4247730	3894593	49	0	0.796871	0.247091	0.688204	95	8	1	3894593	PPE60	4247730	embB	sequential	FALSE	TRUE	FALSE
70	187	1672463_4247729	4247729	1672463	7	0.002	0.364934	0.247277	0.315293	43	6	5	1672463	Rv1482c	4247729	embB	sequential	FALSE	TRUE	FALSE
398	188	4248002_2122395	2122395	4248002	8	0.002	0.483948	0.247701	0.418492	392	12	5	2122395	embB	4248002	lldD2	potentiator	FALSE	TRUE	FALSE
399	189	4247495_4154910	4154910	4247495	1	0.001	0.454729	0.262809	0.405935	44	11	3	4154910	embB	4247495	leuA	potentiator	FALSE	TRUE	FALSE
72	190	4243225_4247730	4247730	4243225	8	0	0.728376	0.266899	0.655811	95	11	1	4243225	None	4247730	embB	sequential	FALSE	TRUE	FALSE
71	190	4243225_4247730	4247730	4243225	8	0	0.728376	0.266899	0.655811	95	11	1	4243225	None	4247730	embB	sequential	FALSE	TRUE	FALSE
73	191	581171	4247431	581171	7	0	-0.744825	0.273402	0.679792	218	1	1	581171	regX3	4247431	embB	sequential	FALSE	FALSE	FALSE
400	192	4247574_1523817	1523817	4247574	264	0.001	0.686992	0.27434	0.628235	31	29	2	1523817	embB	4247574	moeY	potentiator	FALSE	TRUE	FALSE
74	193	581171_4247431	4247431	581171	30	0	-0.743224	0.27443	0.679786	218	1	1	581171	regX3	4247431	embB	sequential	FALSE	TRUE	FALSE
75	194	3067961_4248003	4248003	3067961	25	0.004	0.361856	0.274653	0.331124	50	47	11	3067961	None	4248003	embB	sequential	FALSE	TRUE	FALSE
401	195	4247574_4046007	4046007	4247574	17	0.001	0.68648	0.27471	0.628252	32	29	2	4046007	embB	4247574	Rv3603c	potentiator	FALSE	TRUE	FALSE
76	196	732110_4247431	4247431	732110	70	0.001	0.457396	0.278387	0.421817	218	11	3	732110	hadA	4247431	embB	sequential	FALSE	TRUE	FALSE
77	197	4243221_4247431	4247431	4243221	32	0.001	0.492783	0.281752	0.457644	218	15	3	4243221	None	4247431	embB	sequential	FALSE	TRUE	FALSE
78	197	4243221_4247431	4247431	4243221	32	0.001	0.492783	0.281752	0.457644	218	15	3	4243221	None	4247431	embB	sequential	FALSE	TRUE	FALSE
79	198	75247	4247429	75247	11	0.003	-0.326914	0.283389	0.304637	222	9	3	75247	None	4247429	embB	sequential	FALSE	FALSE	FALSE
402	199	952536	952536	4247469	0	0	-0.864052	0.284296	0.806693	1	51	0	952536	embB	4247469	far	potentiator	FALSE	FALSE	FALSE
403	200	4243221_340132	340132	4243221	16	0.001	0.486628	0.287441	0.4573	319	15	3	340132	None	4243221	PPE3	potentiator	FALSE	TRUE	FALSE
404	201	4247431_4154910	4154910	4247431	23	0.003	-0.25848	0.288544	0.243458	44	218	10	4154910	embB	4247431	leuA	potentiator	FALSE	TRUE	FALSE
405	202	1540352	1540352	4247730	49	0.001	-0.767892	0.292193	0.72876	3	95	0	1540352	embB	4247730	Rv1367c	potentiator	FALSE	FALSE	FALSE
80	203	1011592_4247429	4247429	1011592	9	0	0.802128	0.298359	0.771037	222	1	1	1011592	Rv0907	4247429	embB	sequential	FALSE	TRUE	FALSE
81	204	1861709_4247429	4247429	1861709	18	0	0.801794	0.298556	0.77103	222	1	1	1861709	pheT	4247429	embB	sequential	FALSE	TRUE	FALSE
406	205	2101193	2101193	4248003	2	0	0.944461	0.299371	0.909758	1	50	0	2101193	embB	4248003	ureD	potentiator	FALSE	FALSE	FALSE
82	206	2216485	4243221	2216485	6	0	0.944092	0.299561	0.909759	15	1	0	2216485	mce3F	4243221	None	sequential	FALSE	FALSE	FALSE
83	207	1516145	4243221	1516145	4	0	0.943969	0.299628	0.909767	15	1	0	1516145	irtB	4243221	None	sequential	FALSE	FALSE	FALSE
84	208	3136828	4247431	3136828	4	0	0.800006	0.29964	0.771039	218	1	0	3136828	vapC22	4247431	embB	sequential	FALSE	FALSE	FALSE
85	209	1861709	4247429	1861709	10	0	0.799979	0.299653	0.771035	222	1	1	1861709	pheT	4247429	embB	sequential	FALSE	FALSE	FALSE
86	210	1011592	4247429	1011592	0	0	0.799484	0.299957	0.771043	222	1	1	1011592	Rv0907	4247429	embB	sequential	FALSE	FALSE	FALSE
407	211	4137219	4137219	4247431	0	0	0.942817	0.300217	0.909766	1	218	0	4137219	embB	4247431	Rv3695	potentiator	FALSE	FALSE	FALSE
87	212	3799523	4243221	3799523	1	0	0.942344	0.300461	0.909768	15	1	0	3799523	vapC46	4243221	None	sequential	FALSE	FALSE	FALSE
409	213	4247399	4247399	4243221	1	0	0.941883	0.300695	0.909764	1	15	0	4247399	None	4243221	embB	potentiator	FALSE	FALSE	FALSE
408	213	4247399	4247399	4243221	1	0	0.941883	0.300695	0.909764	1	15	0	4247399	None	4243221	embB	potentiator	FALSE	FALSE	FALSE
88	214	2573793	4243221	2573793	1	0	0.941827	0.300726	0.909769	15	1	0	2573793	None	4243221	None	sequential	FALSE	FALSE	FALSE
89	215	3798062	4243221	3798062	4	0	0.941261	0.301019	0.909772	15	1	0	3798062	idsB	4243221	None	sequential	FALSE	FALSE	FALSE
410	216	4090823	4090823	4248003	11	0	0.940576	0.30137	0.909771	1	50	0	4090823	embB	4248003	Rv3649	potentiator	FALSE	FALSE	FALSE
90	217	4060466	4247429	4060466	19	0.046	-0.183948	0.30435	0.179024	222	134	41	4060466	esxW	4247429	embB	sequential	FALSE	FALSE	FALSE
411	218	1431097	1431097	4243221	14	0.001	-0.733856	0.314205	0.728915	3	15	0	1431097	None	4243221	Rv1279	potentiator	FALSE	FALSE	FALSE
91	219	4243217_4247431	4247431	4243217	33	0.001	0.348362	0.315635	0.347041	218	41	4	4243217	None	4247431	embB	sequential	FALSE	TRUE	FALSE
92	219	4243217_4247431	4247431	4243217	33	0.001	0.348362	0.315635	0.347041	218	41	4	4243217	None	4247431	embB	sequential	FALSE	TRUE	FALSE
93	220	2986827_4247429	4247429	2986827	14	0.001	0.4593	0.320385	0.462072	222	26	4	2986827	Rv2670c	4247429	embB	sequential	FALSE	TRUE	FALSE
412	221	1626655	1626655	4247730	54	0.001	-0.719799	0.323444	0.728738	3	95	0	1626655	embB	4247730	zwf2	potentiator	FALSE	FALSE	FALSE
94	222	1490804_4247431	4247431	1490804	23	0	0.731233	0.326983	0.745752	218	2	1	1490804	glgB	4247431	embB	sequential	FALSE	TRUE	FALSE
95	223	3003147	4247429	3003147	2	0.001	-0.353333	0.335589	0.366821	222	4	4	3003147	arsB1	4247429	embB	sequential	FALSE	FALSE	FALSE
96	224	332916_4247574	4247574	332916	20	0.001	0.554898	0.337161	0.577958	29	113	2	332916	vapC25	4247574	embB	sequential	FALSE	TRUE	FALSE
97	225	1799060_4247729	4247729	1799060	1	0	0.611113	0.338327	0.638048	43	1	1	1799060	None	4247729	embB	sequential	FALSE	TRUE	FALSE
98	226	1799060	4247729	1799060	0	0	0.611077	0.338347	0.638038	43	1	1	1799060	None	4247729	embB	sequential	FALSE	FALSE	FALSE
413	227	4247574_2122395	2122395	4247574	14	0.006	0.190477	0.338438	0.198918	392	29	17	2122395	embB	4247574	lldD2	potentiator	FALSE	TRUE	FALSE
99	228	3003147_4247429	4247429	3003147	11	0.001	-0.350933	0.338881	0.366821	222	4	4	3003147	arsB1	4247429	embB	sequential	FALSE	TRUE	FALSE
414	229	1340208	1340208	4247574	67	0.087	0.326728	0.339438	0.341915	246	29	5	1340208	embB	4247574	PPE18	potentiator	FALSE	FALSE	FALSE
415	230	3030956	3030956	4247429	0	0	0.70041	0.346047	0.743073	1	222	0	3030956	embB	4247429	None	potentiator	FALSE	FALSE	FALSE
416	231	4248003_1253330	1253330	4248003	19	0	0.684554	0.346174	0.726444	1	50	1	1253330	embB	4248003	Rv1129c	potentiator	FALSE	TRUE	FALSE
417	232	1501733	1501733	4247429	2	0	0.700209	0.346187	0.743078	1	222	0	1501733	embB	4247429	Rv1333	potentiator	FALSE	FALSE	FALSE
418	233	3781103	3781103	4247429	8	0	0.700163	0.346223	0.743084	1	222	0	3781103	embB	4247429	Rv3369	potentiator	FALSE	FALSE	FALSE
419	234	1693509	1693509	4247429	7	0	0.699531	0.346654	0.743077	1	222	0	1693509	embB	4247429	Rv1502	potentiator	FALSE	FALSE	FALSE
420	235	1253330	1253330	4248003	10	0	0.683371	0.347004	0.726438	1	50	1	1253330	embB	4248003	Rv1129c	potentiator	FALSE	FALSE	FALSE
421	236	4247431_2122395	2122395	4247431	30	0.021	0.110987	0.348329	0.118306	392	218	60	2122395	embB	4247431	lldD2	potentiator	FALSE	TRUE	FALSE
422	237	4247431_2611488	2611488	4247431	32	0.001	-0.463392	0.349188	0.494832	17	218	3	2611488	embB	4247431	Rv2336	potentiator	FALSE	TRUE	FALSE
100	238	1184080	4247431	1184080	5	0	-1.02554	0.351652	1.10074	218	1	1	1184080	Rv1061	4247431	embB	sequential	FALSE	FALSE	FALSE
101	239	1339435_4247429	4247429	1339435	119	0.001	0.376448	0.353182	0.405339	222	20	3	1339435	PPE18	4247429	embB	sequential	FALSE	TRUE	FALSE
102	240	1184080_4247431	4247431	1184080	28	0	-1.02152	0.353592	1.10086	218	1	1	1184080	Rv1061	4247431	embB	sequential	FALSE	TRUE	FALSE
423	241	4247431_4269089	4269089	4247431	25	0	-1.01952	0.354533	1.10085	2	218	1	4269089	embB	4247431	ubiA	potentiator	FALSE	TRUE	FALSE
424	241	4247431_4269089	4269089	4247431	25	0	-1.01952	0.354533	1.10085	2	218	1	4269089	embB	4247431	ubiA	potentiator	FALSE	TRUE	FALSE
425	242	2611488	2611488	4247431	10	0.006	-0.471772	0.358797	0.513944	17	218	3	2611488	embB	4247431	Rv2336	potentiator	FALSE	FALSE	FALSE
103	243	922528_4247431	4247431	922528	27	0.001	-0.467275	0.359	0.509261	218	6	2	922528	Rv0830	4247431	embB	sequential	FALSE	TRUE	FALSE
104	244	75247_4247429	4247429	75247	20	0.001	0.531996	0.359394	0.580272	222	9	3	75247	None	4247429	embB	sequential	FALSE	TRUE	FALSE
105	245	1339436_4247429	4247429	1339436	120	0.001	0.443478	0.360317	0.484652	222	19	2	1339436	PPE18	4247429	embB	sequential	FALSE	TRUE	FALSE
426	246	4247429_886661	886661	4247429	12	0	-0.776491	0.362578	0.852591	5	222	1	886661	embB	4247429	None	potentiator	FALSE	TRUE	FALSE
106	247	3840952	4247431	3840952	1	0.003	0.24947	0.363295	0.274329	218	10	1	3840952	alr	4247431	embB	sequential	FALSE	FALSE	FALSE
427	248	3300658	3300658	4247429	1	0.012	0.569626	0.36708	0.631352	36	222	22	3300658	embB	4247429	fadD29	potentiator	FALSE	FALSE	FALSE
428	249	4248003_908186	908186	4248003	15	0.002	0.268266	0.369584	0.298895	161	50	7	908186	embB	4248003	sseC2	potentiator	FALSE	TRUE	FALSE
429	250	4247574_2338994	2338994	4247574	60	0.007	0.162119	0.371248	0.181258	1062	29	21	2338994	embB	4247574	Rv2082	potentiator	FALSE	TRUE	FALSE
430	251	4307160	4307160	4247495	6	0	0.669381	0.371256	0.748419	1	11	1	4307160	embB	4247495	Rv3833	potentiator	FALSE	FALSE	FALSE
431	252	593648	593648	4247431	2	0.002	-0.261144	0.377382	0.295748	6	218	4	593648	embB	4247431	Rv0502	potentiator	FALSE	FALSE	FALSE
432	253	1735920	1735920	4247429	1	0.012	0.556739	0.378038	0.63138	36	222	22	1735920	embB	4247429	None	potentiator	FALSE	FALSE	FALSE
107	254	3894593	4247730	3894593	47	0.003	-0.248602	0.379966	0.283075	95	8	1	3894593	PPE60	4247730	embB	sequential	FALSE	FALSE	FALSE
433	255	1036583	1036583	4247429	0	0.012	0.552637	0.38168	0.631539	36	222	22	1036583	embB	4247429	pstC2	potentiator	FALSE	FALSE	FALSE
108	256	2747471	4247431	2747471	4	0.004	0.205291	0.387124	0.237304	218	13	6	2747471	folC	4247431	embB	sequential	FALSE	FALSE	FALSE
109	257	853660	4248003	853660	2	0	-0.574571	0.391001	0.669621	50	1	0	853660	phoR	4248003	embB	sequential	FALSE	FALSE	FALSE
434	259	4247431_2986827	2986827	4247431	28	0.002	0.269392	0.394798	0.316486	26	218	6	2986827	embB	4247431	Rv2670c	potentiator	FALSE	TRUE	FALSE
110	258	2986827_4247431	4247431	2986827	28	0.002	0.269392	0.394798	0.316486	218	26	6	2986827	Rv2670c	4247431	embB	sequential	FALSE	TRUE	FALSE
435	260	787318	787318	4247429	2	0.012	0.537335	0.394833	0.631317	36	222	22	787318	embB	4247429	Rv0687	potentiator	FALSE	FALSE	FALSE
111	261	1965921	4247729	1965921	3	0.002	-0.275964	0.396077	0.325086	43	5	5	1965921	Rv1738	4247729	embB	sequential	FALSE	FALSE	FALSE
112	262	1965921_4247729	4247729	1965921	4	0.002	-0.27598	0.396081	0.325108	43	5	5	1965921	Rv1738	4247729	embB	sequential	FALSE	TRUE	FALSE
436	263	4247431_3894732	3894732	4247431	81	0.011	0.139495	0.398341	0.165116	208	218	31	3894732	embB	4247431	PPE60	potentiator	FALSE	TRUE	FALSE
113	264	3594344_4247431	4247431	3594344	193	0.001	0.456829	0.398406	0.540807	218	18	2	3594344	None	4247431	embB	sequential	FALSE	TRUE	FALSE
114	265	332882_4247429	4247429	332882	17	0.001	0.355016	0.402205	0.423683	222	5	3	332882	vapC25	4247429	embB	sequential	FALSE	TRUE	FALSE
437	266	4247730_2626011	2626011	4247730	106	0.003	0.220145	0.403901	0.263674	192	95	7	2626011	embB	4247730	esxO	potentiator	FALSE	TRUE	FALSE
438	267	4247730_2747453	2747453	4247730	10	0.003	0.226075	0.405196	0.271525	32	95	9	2747453	embB	4247730	folC	potentiator	FALSE	TRUE	FALSE
439	268	4003619	4003619	4247429	1	0.012	0.413213	0.406195	0.497342	35	222	22	4003619	embB	4247429	fadE31	potentiator	FALSE	FALSE	FALSE
440	269	4248002_340132	340132	4248002	6	0.001	0.401554	0.416267	0.49383	319	12	4	340132	embB	4248002	PPE3	potentiator	FALSE	TRUE	FALSE
441	270	886661	886661	4247431	4	0.002	0.307273	0.417007	0.378485	5	218	1	886661	embB	4247431	None	potentiator	FALSE	FALSE	FALSE
115	271	2976575	4248002	2976575	27	0.01	0.151084	0.419906	0.187261	12	28	1	2976575	None	4248002	embB	sequential	FALSE	FALSE	FALSE
116	272	3067954_4247431	4247431	3067954	34	0	-0.581326	0.421219	0.722565	218	3	1	3067954	None	4247431	embB	sequential	FALSE	TRUE	FALSE
117	273	4243221_4247429	4247429	4243221	19	0.001	0.463635	0.422215	0.577518	222	15	2	4243221	None	4247429	embB	sequential	FALSE	TRUE	FALSE
118	273	4243221_4247429	4247429	4243221	19	0.001	0.463635	0.422215	0.577518	222	15	2	4243221	None	4247429	embB	sequential	FALSE	TRUE	FALSE
119	274	4243217_4247429	4247429	4243217	19	0.003	0.210751	0.426449	0.264928	222	41	8	4243217	None	4247429	embB	sequential	FALSE	TRUE	FALSE
120	274	4243217_4247429	4247429	4243217	19	0.003	0.210751	0.426449	0.264928	222	41	8	4243217	None	4247429	embB	sequential	FALSE	TRUE	FALSE
443	275	4269133	4269133	4247429	4	0	0.570754	0.428576	0.720787	1	222	0	4269133	embB	4247429	ubiA	potentiator	FALSE	FALSE	FALSE
442	275	4269133	4269133	4247429	4	0	0.570754	0.428576	0.720787	1	222	0	4269133	embB	4247429	ubiA	potentiator	FALSE	FALSE	FALSE
122	276	4243218	4247431	4243218	6	0.002	0.256277	0.430624	0.325085	218	5	2	4243218	None	4247431	embB	sequential	FALSE	FALSE	FALSE
121	276	4243218	4247431	4243218	6	0.002	0.256277	0.430624	0.325085	218	5	2	4243218	None	4247431	embB	sequential	FALSE	FALSE	FALSE
123	277	684363	4247431	684363	5	0.002	-0.628807	0.439507	0.813217	218	7	1	684363	None	4247431	embB	sequential	FALSE	FALSE	FALSE
444	278	4243221_75233	75233	4243221	24	0.002	0.276738	0.441754	0.35966	280	15	6	75233	None	4243221	None	potentiator	FALSE	TRUE	FALSE
124	279	3067949_4247431	4247431	3067949	26	0.001	-0.39003	0.445391	0.510962	218	6	2	3067949	None	4247431	embB	sequential	FALSE	TRUE	FALSE
445	280	3446699	3446699	4243221	19	0.077	0.159019	0.445598	0.208419	226	15	2	3446699	None	4243221	Rv3081	potentiator	FALSE	FALSE	FALSE
446	281	4247431_3073679	3073679	4247431	35	0.001	0.308799	0.446654	0.40567	5	218	3	3073679	embB	4247431	None	potentiator	FALSE	TRUE	FALSE
447	282	4350639	4350639	4247429	2	0.012	0.481923	0.448274	0.635366	35	222	22	4350639	embB	4247429	None	potentiator	FALSE	FALSE	FALSE
448	283	2122395	2122395	4247469	8	0.132	0.103688	0.448793	0.136858	392	51	6	2122395	embB	4247469	lldD2	potentiator	FALSE	FALSE	FALSE
449	284	4247429_1523817	1523817	4247429	268	0.003	0.254734	0.450456	0.337461	31	222	7	1523817	embB	4247429	moeY	potentiator	FALSE	TRUE	FALSE
125	285	13638_4247429	4247429	13638	17	0.001	0.352376	0.455188	0.471728	222	7	3	13638	None	4247429	embB	sequential	FALSE	TRUE	FALSE
450	286	3562775	3562775	4247431	6	0.006	-0.505818	0.457526	0.680667	18	218	4	3562775	embB	4247431	Rv3193c	potentiator	FALSE	FALSE	FALSE
451	287	3401939	3401939	4247429	3	0.012	0.468785	0.460648	0.635235	35	222	22	3401939	embB	4247429	serB2	potentiator	FALSE	FALSE	FALSE
126	288	2197248	4248003	2197248	106	0.003	-0.186711	0.461596	0.253541	50	8	0	2197248	Rv1945	4248003	embB	sequential	FALSE	FALSE	FALSE
127	289	3767338	4247429	3767338	147	0	0.597895	0.462783	0.814059	222	1	0	3767338	None	4247429	embB	sequential	FALSE	FALSE	FALSE
128	290	332951	4247429	332951	5	0.033	0.201671	0.465036	0.275971	222	99	6	332951	vapC25	4247429	embB	sequential	FALSE	FALSE	FALSE
452	291	3894732	3894732	4243221	59	0.073	0.173496	0.465449	0.237636	208	15	2	3894732	None	4243221	PPE60	potentiator	FALSE	FALSE	FALSE
129	292	1418351_4247429	4247429	1418351	16	0.001	0.240941	0.467786	0.33175	222	4	4	1418351	Rv1268c	4247429	embB	sequential	FALSE	TRUE	FALSE
453	293	4247431_593648	593648	4247431	25	0.001	-0.251806	0.469793	0.348279	6	218	4	593648	embB	4247431	Rv0502	potentiator	FALSE	TRUE	FALSE
454	294	4247431_4249583	4249583	4247431	30	0.001	0.380214	0.470456	0.526669	22	218	2	4249583	embB	4247431	embB	potentiator	FALSE	TRUE	FALSE
455	294	4247431_4249583	4249583	4247431	30	0.001	0.380214	0.470456	0.526669	22	218	2	4249583	embB	4247431	embB	potentiator	FALSE	TRUE	FALSE
130	295	1418351	4247429	1418351	7	0.001	0.238982	0.471414	0.331751	222	4	4	1418351	Rv1268c	4247429	embB	sequential	FALSE	FALSE	FALSE
131	296	684363_4247431	4247431	684363	28	0	0.546666	0.474641	0.764429	218	7	1	684363	None	4247431	embB	sequential	FALSE	TRUE	FALSE
132	297	3841356	4247431	3841356	2	0.001	-0.36984	0.47467	0.517198	218	2	2	3841356	alr	4247431	embB	sequential	FALSE	FALSE	FALSE
133	298	2147653	4247429	2147653	16	0.003	0.227654	0.476231	0.319488	222	8	0	2147653	None	4247429	embB	sequential	FALSE	FALSE	FALSE
134	299	3841356_4247431	4247431	3841356	25	0.001	-0.368002	0.476868	0.517198	218	2	2	3841356	alr	4247431	embB	sequential	FALSE	TRUE	FALSE
456	300	594351	594351	4247429	7	0.012	0.45141	0.47708	0.634727	35	222	22	594351	embB	4247429	cmaA2	potentiator	FALSE	FALSE	FALSE
457	302	4247431_3074495	3074495	4247431	119	0.005	0.141234	0.477168	0.198629	57	218	14	3074495	embB	4247431	None	potentiator	FALSE	TRUE	FALSE
135	301	3074495_4247431	4247431	3074495	119	0.005	0.141234	0.477168	0.198629	218	57	14	3074495	None	4247431	embB	sequential	FALSE	TRUE	FALSE
458	303	4243221_4060588	4060588	4243221	18	0.001	0.306965	0.481136	0.435626	240	15	3	4060588	None	4243221	esxW	potentiator	FALSE	TRUE	FALSE
136	304	2197230	4247431	2197230	103	0.004	0.158839	0.483183	0.226471	218	10	1	2197230	Rv1945	4247431	embB	sequential	FALSE	FALSE	FALSE
459	305	1722228	1722228	4248003	16	0.075	0.320073	0.483542	0.45673	222	50	21	1722228	embB	4248003	pks5	potentiator	FALSE	FALSE	FALSE
460	306	4247429_4046007	4046007	4247429	21	0.003	0.226277	0.492431	0.329553	32	222	8	4046007	embB	4247429	Rv3603c	potentiator	FALSE	TRUE	FALSE
461	307	4248004	4248004	4247431	2	0.002	-0.217014	0.498683	0.320681	7	218	6	4248004	embB	4247431	embB	potentiator	FALSE	FALSE	FALSE
462	307	4248004	4248004	4247431	2	0.002	-0.217014	0.498683	0.320681	7	218	6	4248004	embB	4247431	embB	potentiator	FALSE	FALSE	FALSE
137	308	1254056	4247729	1254056	1	0.002	0.18477	0.500223	0.274016	43	7	0	1254056	Rv1129c	4247729	embB	sequential	FALSE	FALSE	FALSE
463	309	2232237	2232237	4243221	8	0.001	-0.495453	0.500893	0.735913	3	15	0	2232237	None	4243221	None	potentiator	FALSE	FALSE	FALSE
464	310	2626191	2626191	4246734	37	0.492	-0.267987	0.511427	0.408035	1429	4	4	2626191	embB	4246734	None	potentiator	FALSE	FALSE	FALSE
138	311	806172_4247429	4247429	806172	46	0	-0.505465	0.512014	0.770687	222	2	1	806172	None	4247429	embB	sequential	FALSE	TRUE	FALSE
139	312	332951_4247429	4247429	332951	14	0.002	0.185074	0.513686	0.283307	222	99	6	332951	vapC25	4247429	embB	sequential	FALSE	TRUE	FALSE
140	313	4088558	4247429	4088558	29	0	-0.503418	0.513742	0.77072	222	1	1	4088558	None	4247429	embB	sequential	FALSE	FALSE	FALSE
141	314	4088558_4247429	4247429	4088558	37	0	-0.501607	0.515257	0.770719	222	1	1	4088558	None	4247429	embB	sequential	FALSE	TRUE	FALSE
465	315	4154910	4154910	4247730	1	0.015	-0.182665	0.515732	0.280983	44	95	10	4154910	embB	4247730	leuA	potentiator	FALSE	FALSE	FALSE
466	316	2626108	2626108	4247429	22	0.492	0.26764	0.517191	0.41313	1443	222	217	2626108	embB	4247429	esxO	potentiator	FALSE	FALSE	FALSE
467	317	4247429_4195074	4195074	4247429	68	0	-0.499194	0.517276	0.770713	2	222	1	4195074	embB	4247429	ctpJ	potentiator	FALSE	TRUE	FALSE
142	318	4195074_4247429	4247429	4195074	68	0	-0.499194	0.517276	0.770713	222	2	1	4195074	ctpJ	4247429	embB	sequential	FALSE	TRUE	FALSE
143	319	626309	4247429	626309	1	0	-0.498641	0.517746	0.770723	222	1	1	626309	menA	4247429	embB	sequential	FALSE	FALSE	FALSE
468	320	2342999	2342999	4247431	1	0.003	0.188663	0.518362	0.292036	10	218	2	2342999	embB	4247431	None	potentiator	FALSE	FALSE	FALSE
144	321	3108350_4247429	4247429	3108350	23	0	-0.49773	0.51851	0.77072	222	2	1	3108350	Rv2799	4247429	embB	sequential	FALSE	TRUE	FALSE
145	322	2895318	4247469	2895318	18	0.001	0.316594	0.519086	0.490914	51	2	2	2895318	Rv2571c	4247469	embB	sequential	FALSE	FALSE	FALSE
469	323	4247429_666107	666107	4247429	39	0	-0.497018	0.519107	0.770719	2	222	1	666107	embB	4247429	pncB2	potentiator	FALSE	TRUE	FALSE
146	324	666107_4247429	4247429	666107	39	0	-0.497018	0.519107	0.770719	222	2	1	666107	pncB2	4247429	embB	sequential	FALSE	TRUE	FALSE
470	326	4247429_2699402	2699402	4247429	9	0	-0.496016	0.519951	0.770722	2	222	1	2699402	embB	4247429	Rv2402	potentiator	FALSE	TRUE	FALSE
147	325	2699402_4247429	4247429	2699402	9	0	-0.496016	0.519951	0.770722	222	2	1	2699402	Rv2402	4247429	embB	sequential	FALSE	TRUE	FALSE
148	327	626309_4247429	4247429	626309	10	0	-0.495993	0.519972	0.770723	222	1	1	626309	menA	4247429	embB	sequential	FALSE	TRUE	FALSE
149	328	2895318_4247469	4247469	2895318	21	0.001	0.315513	0.520512	0.490912	51	2	2	2895318	Rv2571c	4247469	embB	sequential	FALSE	TRUE	FALSE
150	329	2747480	4247429	2747480	7	0	-0.423947	0.521013	0.660419	222	1	0	2747480	folC	4247429	embB	sequential	FALSE	FALSE	FALSE
472	330	4248736	4248736	4247495	2	0.003	0.187232	0.521538	0.292035	10	11	2	4248736	embB	4247495	embB	potentiator	FALSE	FALSE	FALSE
471	330	4248736	4248736	4247495	2	0.003	0.187232	0.521538	0.292035	10	11	2	4248736	embB	4247495	embB	potentiator	FALSE	FALSE	FALSE
473	331	3579448	3579448	4247495	7	0.003	0.186924	0.522224	0.292036	10	11	2	3579448	embB	4247495	Rv3202c	potentiator	FALSE	FALSE	FALSE
151	332	2747480_4247431	4247431	2747480	30	0	-0.422422	0.522506	0.660407	218	1	1	2747480	folC	4247431	embB	sequential	FALSE	TRUE	FALSE
152	333	3840391	4248003	3840391	11	0	0.481169	0.522779	0.752746	50	1	0	3840391	alr	4248003	embB	sequential	FALSE	FALSE	FALSE
153	334	2976582_4247431	4247431	2976582	51	0.001	-0.337049	0.524381	0.529321	218	13	2	2976582	None	4247431	embB	sequential	FALSE	TRUE	FALSE
154	335	2747471_4247431	4247431	2747471	27	0.002	0.209401	0.52831	0.331995	218	13	6	2747471	folC	4247431	embB	sequential	FALSE	TRUE	FALSE
155	336	732110	4247429	732110	49	0.004	0.150199	0.528886	0.238466	222	11	1	732110	hadA	4247429	embB	sequential	FALSE	FALSE	FALSE
156	337	3067954	4247431	3067954	11	0.001	-0.268914	0.53363	0.431907	218	3	1	3067954	None	4247431	embB	sequential	FALSE	FALSE	FALSE
157	338	4088569_4247729	4247729	4088569	60	0.001	0.295683	0.538064	0.480093	43	3	2	4088569	None	4247729	embB	sequential	FALSE	TRUE	FALSE
158	339	2827857	4247469	2827857	8	0	0.388016	0.542178	0.636443	51	1	1	2827857	None	4247469	embB	sequential	FALSE	FALSE	FALSE
159	340	2827857_4247469	4247469	2827857	11	0	0.387126	0.543109	0.636449	51	1	1	2827857	None	4247469	embB	sequential	FALSE	TRUE	FALSE
474	341	4386971	4386971	4247429	7	0.01	0.242512	0.548469	0.404057	31	222	9	4386971	embB	4247429	None	potentiator	FALSE	FALSE	FALSE
475	342	4247429_425871	425871	4247429	11	0.004	0.150554	0.553593	0.254091	39	222	12	425871	embB	4247429	PPE8	potentiator	FALSE	TRUE	FALSE
476	343	4247429_4215793	4215793	4247429	10	0.004	0.150328	0.554192	0.254093	39	222	12	4215793	embB	4247429	None	potentiator	FALSE	TRUE	FALSE
477	344	4247429_2474686	2474686	4247429	24	0.004	0.149486	0.556389	0.254078	39	222	12	2474686	embB	4247429	Rv2209	potentiator	FALSE	TRUE	FALSE
160	345	2747151	4247429	2747151	2	0.001	0.313274	0.558992	0.535996	222	2	1	2747151	folC	4247429	embB	sequential	FALSE	FALSE	FALSE
161	346	732110_4247429	4247429	732110	58	0	0.420059	0.559466	0.719566	222	11	1	732110	hadA	4247429	embB	sequential	FALSE	TRUE	FALSE
478	347	4248025	4248025	4243221	0	0.001	0.254813	0.565895	0.443742	3	15	0	4248025	None	4243221	embB	potentiator	FALSE	FALSE	FALSE
479	347	4248025	4248025	4243221	0	0.001	0.254813	0.565895	0.443742	3	15	0	4248025	None	4243221	embB	potentiator	FALSE	FALSE	FALSE
162	348	1339432_4247429	4247429	1339432	117	0.001	0.197255	0.571284	0.348331	222	21	4	1339432	PPE18	4247429	embB	sequential	FALSE	TRUE	FALSE
480	349	4247429_3355057	3355057	4247429	22	0.004	0.143498	0.572268	0.25405	39	222	12	3355057	embB	4247429	serA1	potentiator	FALSE	TRUE	FALSE
481	350	4247429_4269116	4269116	4247429	9	0.001	0.194157	0.572862	0.34427	5	222	4	4269116	embB	4247429	ubiA	potentiator	FALSE	TRUE	FALSE
482	350	4247429_4269116	4269116	4247429	9	0.001	0.194157	0.572862	0.34427	5	222	4	4269116	embB	4247429	ubiA	potentiator	FALSE	TRUE	FALSE
483	351	1751563	1751563	4247431	4	0.002	-0.157624	0.57455	0.280726	7	218	5	1751563	embB	4247431	PPE21	potentiator	FALSE	FALSE	FALSE
163	352	1157092	4247574	1157092	4	0	0.437896	0.577714	0.786381	29	1	1	1157092	trcS	4247574	embB	sequential	FALSE	FALSE	FALSE
484	353	1341073	1341073	4247431	131	0.01	-0.0954408	0.578401	0.171704	27	218	7	1341073	embB	4247431	esxL	potentiator	FALSE	FALSE	FALSE
164	354	1157092_4247574	4247574	1157092	10	0	0.436676	0.578773	0.786378	29	1	1	1157092	trcS	4247574	embB	sequential	FALSE	TRUE	FALSE
165	355	4054246	4247574	4054246	0	0	0.436297	0.579106	0.786386	29	1	1	4054246	espD	4247574	embB	sequential	FALSE	FALSE	FALSE
166	356	1050374	4247574	1050374	2	0	0.436111	0.579269	0.786387	29	1	1	1050374	None	4247574	embB	sequential	FALSE	FALSE	FALSE
167	357	3864073	4247574	3864073	12	0	0.435148	0.580102	0.786378	29	1	1	3864073	Rv3446c	4247574	embB	sequential	FALSE	FALSE	FALSE
168	358	4054246_4247574	4247574	4054246	6	0	0.435074	0.580169	0.786383	29	1	1	4054246	espD	4247574	embB	sequential	FALSE	TRUE	FALSE
169	359	1050374_4247574	4247574	1050374	8	0	0.434885	0.580334	0.786385	29	1	1	1050374	None	4247574	embB	sequential	FALSE	TRUE	FALSE
170	360	3864073_4247574	4247574	3864073	18	0	0.43391	0.581178	0.786376	29	1	1	3864073	Rv3446c	4247574	embB	sequential	FALSE	TRUE	FALSE
485	361	4247431_2867575	2867575	4247431	96	0.01	-0.098768	0.584286	0.180479	161	218	27	2867575	embB	4247431	lppB	potentiator	FALSE	TRUE	FALSE
486	362	3564934	3564934	4247574	4	0.001	-0.296521	0.584709	0.542443	2	29	0	3564934	embB	4247574	Rv3195	potentiator	FALSE	FALSE	FALSE
171	363	1339399	4247429	1339399	23	0.046	0.079277	0.587597	0.146149	222	135	17	1339399	PPE18	4247429	embB	sequential	FALSE	FALSE	FALSE
487	364	3067961	3067961	4247429	15	0.016	0.079263	0.588768	0.146583	47	222	8	3067961	embB	4247429	None	potentiator	FALSE	FALSE	FALSE
172	365	3067961_4247431	4247431	3067961	38	0.001	0.179414	0.602989	0.344883	218	47	4	3067961	None	4247431	embB	sequential	FALSE	TRUE	FALSE
174	366	4247431_4247730	4247730	4247431	24	0.002	0.159192	0.604082	0.306935	95	218	5	4247431	embB	4247730	embB	sequential	FALSE	TRUE	FALSE
173	366	4247431_4247730	4247730	4247431	24	0.002	0.159192	0.604082	0.306935	95	218	5	4247431	embB	4247730	embB	sequential	FALSE	TRUE	FALSE
488	367	4247431_3562775	3562775	4247431	28	0.001	-0.218072	0.608459	0.425604	18	218	4	3562775	embB	4247431	Rv3193c	potentiator	FALSE	TRUE	FALSE
175	368	13638	4247429	13638	8	0.002	0.160714	0.60934	0.314431	222	7	3	13638	None	4247429	embB	sequential	FALSE	FALSE	FALSE
176	369	1010054	4247429	1010054	6	0.001	-0.295484	0.618297	0.592901	222	2	2	1010054	Rv0906	4247429	embB	sequential	FALSE	FALSE	FALSE
177	370	1673406	4247429	1673406	8	0.001	0.244999	0.618531	0.491929	222	2	0	1673406	None	4247429	embB	sequential	FALSE	FALSE	FALSE
178	371	2895272	4247431	2895272	43	0.002	-0.175216	0.619765	0.353054	218	5	5	2895272	Rv2571c	4247431	embB	sequential	FALSE	FALSE	FALSE
179	372	3073679_4247429	4247429	3073679	21	0	0.358948	0.620468	0.724722	222	5	1	3073679	None	4247429	embB	sequential	FALSE	TRUE	FALSE
180	373	1731431	4247429	1731431	5	0.001	-0.293176	0.621043	0.592902	222	2	2	1731431	adh	4247429	embB	sequential	FALSE	FALSE	FALSE
181	374	1010054_4247429	4247429	1010054	15	0.001	-0.292365	0.622007	0.592899	222	2	2	1010054	Rv0906	4247429	embB	sequential	FALSE	TRUE	FALSE
182	375	935234	4247429	935234	3	0.001	-0.291161	0.623444	0.592902	222	2	2	935234	lpqR	4247429	embB	sequential	FALSE	FALSE	FALSE
183	376	2895272_4247431	4247431	2895272	65	0.002	-0.172914	0.624351	0.353034	218	5	5	2895272	Rv2571c	4247431	embB	sequential	FALSE	TRUE	FALSE
184	377	1731431_4247429	4247429	1731431	14	0.001	-0.290045	0.624774	0.592899	222	2	2	1731431	adh	4247429	embB	sequential	FALSE	TRUE	FALSE
489	378	4246734_2626189	2626189	4246734	40	0.001	0.171624	0.625389	0.351453	1426	4	4	2626189	embB	4246734	None	potentiator	FALSE	TRUE	FALSE
490	379	4246734_2122395	2122395	4246734	10	0.001	0.170819	0.627005	0.351445	392	4	4	2122395	embB	4246734	lldD2	potentiator	FALSE	TRUE	FALSE
185	380	935234_4247429	4247429	935234	12	0.001	-0.288022	0.627191	0.5929	222	2	2	935234	lpqR	4247429	embB	sequential	FALSE	TRUE	FALSE
491	381	4246734	3482717	4246734	2	0.001	0.170165	0.628339	0.35146	157	4	0	3482717	embB	4246734	None	potentiator	TRUE	FALSE	FALSE
492	382	4246734_2626191	2626191	4246734	39	0.001	0.170041	0.628583	0.351454	1429	4	4	2626191	embB	4246734	None	potentiator	FALSE	TRUE	FALSE
186	383	852982_4247429	4247429	852982	21	0	0.304839	0.634112	0.640357	222	1	1	852982	phoR	4247429	embB	sequential	FALSE	TRUE	FALSE
187	384	852982	4247429	852982	13	0	0.303591	0.635502	0.640359	222	1	1	852982	phoR	4247429	embB	sequential	FALSE	FALSE	FALSE
494	385	4269309	4269309	4247431	43	0.001	0.186099	0.63795	0.395396	3	218	0	4269309	embB	4247431	ubiA	potentiator	FALSE	FALSE	FALSE
493	385	4269309	4269309	4247431	43	0.001	0.186099	0.63795	0.395396	3	218	0	4269309	embB	4247431	ubiA	potentiator	FALSE	FALSE	FALSE
495	386	4247730_4233202	4233202	4247730	15	0.004	-0.198336	0.640235	0.42428	13	95	11	4233202	embB	4247730	Rv3786c	potentiator	FALSE	TRUE	FALSE
496	387	4247730_2718727	2718727	4247730	3	0.004	-0.193912	0.647758	0.42434	14	95	11	2718727	embB	4247730	nadD	potentiator	FALSE	TRUE	FALSE
497	388	4248002_75233	75233	4248002	15	0	-0.323953	0.656639	0.728562	280	12	1	75233	embB	4248002	None	potentiator	FALSE	TRUE	FALSE
188	389	2976575_4248002	4248002	2976575	27	0	-0.322388	0.658187	0.728547	12	28	1	2976575	None	4248002	embB	sequential	FALSE	TRUE	FALSE
189	390	1339399_4247429	4247429	1339399	31	0.006	0.0875298	0.660534	0.199265	222	135	17	1339399	PPE18	4247429	embB	sequential	FALSE	TRUE	FALSE
498	391	4247431_75233	75233	4247431	36	0.014	0.0652192	0.668389	0.152223	280	218	40	75233	embB	4247431	None	potentiator	FALSE	TRUE	FALSE
499	392	340132	340132	4248003	6	0.108	0.0851371	0.679539	0.206056	319	50	27	340132	embB	4248003	PPE3	potentiator	FALSE	FALSE	FALSE
190	393	2747151_4247429	4247429	2747151	11	0	0.326297	0.681892	0.795917	222	2	1	2747151	folC	4247429	embB	sequential	FALSE	TRUE	FALSE
191	394	1338877_4248003	4248003	1338877	15	0.001	0.172812	0.682612	0.422542	50	3	3	1338877	None	4248003	embB	sequential	FALSE	TRUE	FALSE
192	395	1338877	4248003	1338877	5	0.001	0.172726	0.682746	0.422521	50	3	3	1338877	None	4248003	embB	sequential	FALSE	FALSE	FALSE
193	396	4243221_4247574	4247574	4243221	15	0	0.27365	0.683185	0.670381	29	15	1	4243221	None	4247574	embB	sequential	FALSE	TRUE	FALSE
194	396	4243221_4247574	4247574	4243221	15	0	0.27365	0.683185	0.670381	29	15	1	4243221	None	4247574	embB	sequential	FALSE	TRUE	FALSE
195	397	4269306	4247730	4269306	1	0	-0.277565	0.688107	0.691315	95	1	1	4269306	ubiA	4247730	embB	sequential	FALSE	FALSE	FALSE
196	397	4269306	4247730	4269306	1	0	-0.277565	0.688107	0.691315	95	1	1	4269306	ubiA	4247730	embB	sequential	FALSE	FALSE	FALSE
197	398	4269306_4247730	4247730	4269306	3	0	-0.277173	0.688525	0.691315	95	1	1	4269306	ubiA	4247730	embB	sequential	FALSE	TRUE	FALSE
198	398	4269306_4247730	4247730	4269306	3	0	-0.277173	0.688525	0.691315	95	1	1	4269306	ubiA	4247730	embB	sequential	FALSE	TRUE	FALSE
500	399	2718727	2718727	4247730	1	0.005	-0.145598	0.691067	0.366299	14	95	11	2718727	embB	4247730	nadD	potentiator	FALSE	FALSE	FALSE
501	400	2428517	2428517	4247429	3	0.003	-0.172107	0.691504	0.433637	8	222	3	2428517	embB	4247429	Rv2165c	potentiator	FALSE	FALSE	FALSE
502	401	2043895	2043895	4247429	13	0.003	-0.170741	0.693816	0.433619	8	222	3	2043895	embB	4247429	PPE30	potentiator	FALSE	FALSE	FALSE
199	402	3841083_4247429	4247429	3841083	10	0	0.293954	0.694863	0.749234	222	5	1	3841083	alr	4247429	embB	sequential	FALSE	TRUE	FALSE
503	403	1161026	1161026	4247429	18	0.002	-0.179732	0.695762	0.459526	6	222	2	1161026	embB	4247429	esxJ	potentiator	FALSE	FALSE	FALSE
504	404	4247469_2867575	2867575	4247469	79	0.001	0.144311	0.696171	0.369488	161	51	4	2867575	embB	4247469	lppB	potentiator	FALSE	TRUE	FALSE
505	405	3874206	3874206	4247429	7	0.003	-0.168483	0.697672	0.433631	8	222	3	3874206	embB	4247429	None	potentiator	FALSE	FALSE	FALSE
506	406	2157509	2157509	4247431	3	0.005	0.148588	0.699811	0.385291	16	218	5	2157509	embB	4247431	lppC	potentiator	FALSE	FALSE	FALSE
507	407	4247431_4269296	4269296	4247431	25	0.001	0.183697	0.706903	0.488437	6	218	2	4269296	embB	4247431	ubiA	potentiator	FALSE	TRUE	FALSE
508	407	4247431_4269296	4269296	4247431	25	0.001	0.183697	0.706903	0.488437	6	218	2	4269296	embB	4247431	ubiA	potentiator	FALSE	TRUE	FALSE
200	408	374004	4247730	374004	14	0.001	-0.149837	0.708477	0.400663	95	3	0	374004	PPE6	4247730	embB	sequential	FALSE	FALSE	FALSE
201	409	105063	4247495	105063	28	0.036	-0.0574238	0.709421	0.154073	11	105	2	105063	Rv0095c	4247495	embB	sequential	FALSE	FALSE	FALSE
509	410	75233	75233	4248003	15	0.095	0.0798316	0.709702	0.214412	280	50	22	75233	embB	4248003	None	potentiator	FALSE	FALSE	FALSE
202	411	1490804	4247431	1490804	0	0.001	0.210797	0.718601	0.584901	218	2	1	1490804	glgB	4247431	embB	sequential	FALSE	FALSE	FALSE
510	412	4247431_1751563	1751563	4247431	27	0.002	-0.110223	0.728949	0.31802	7	218	5	1751563	embB	4247431	PPE21	potentiator	FALSE	TRUE	FALSE
511	413	2747453	2747453	4247431	8	0.011	0.161286	0.730506	0.468149	32	218	9	2747453	embB	4247431	folC	potentiator	FALSE	FALSE	FALSE
203	414	2986827	4247730	2986827	6	0.009	0.0625742	0.738709	0.187558	95	26	12	2986827	Rv2670c	4247730	embB	sequential	FALSE	FALSE	FALSE
512	415	4247429_1626655	1626655	4247429	63	0.001	0.21432	0.739826	0.645257	3	222	2	1626655	embB	4247429	zwf2	potentiator	FALSE	TRUE	FALSE
513	416	4247429_1431097	1431097	4247429	23	0.001	0.207041	0.748373	0.645301	3	222	2	1431097	embB	4247429	Rv1279	potentiator	FALSE	TRUE	FALSE
514	417	2626011	2626011	4247730	104	0.069	0.0337599	0.748862	0.105434	192	95	7	2626011	embB	4247730	esxO	potentiator	FALSE	FALSE	FALSE
515	418	3078579	3078579	4247429	5	0.021	0.108204	0.75087	0.340747	63	222	14	3078579	embB	4247429	PE27	potentiator	FALSE	FALSE	FALSE
204	419	3840393	4248003	3840393	4	0.001	-0.18397	0.751266	0.580293	50	2	0	3840393	alr	4248003	embB	sequential	FALSE	FALSE	FALSE
205	420	1340093_4247429	4247429	1340093	23	0.002	0.123002	0.752217	0.389524	222	17	5	1340093	PPE18	4247429	embB	sequential	FALSE	TRUE	FALSE
516	421	3482717	3482717	4246734	48	0.055	-0.0553833	0.753597	0.176404	157	4	0	3482717	embB	4246734	None	potentiator	FALSE	FALSE	FALSE
206	422	32411	4247469	32411	5	0.005	-0.0761624	0.754191	0.243194	51	14	13	32411	Rv0029	4247469	embB	sequential	FALSE	FALSE	FALSE
207	423	3111656	4247429	3111656	11	0.001	-0.117987	0.754306	0.376928	222	4	3	3111656	Rv2802c	4247429	embB	sequential	FALSE	FALSE	FALSE
208	424	2197230_4247431	4247431	2197230	125	0	0.211378	0.761136	0.69522	218	10	1	2197230	Rv1945	4247431	embB	sequential	FALSE	TRUE	FALSE
518	425	4247431_4269308	4269308	4247431	25	0.001	-0.141736	0.764131	0.472273	7	218	2	4269308	embB	4247431	ubiA	potentiator	FALSE	TRUE	FALSE
517	425	4247431_4269308	4269308	4247431	25	0.001	-0.141736	0.764131	0.472273	7	218	2	4269308	embB	4247431	ubiA	potentiator	FALSE	TRUE	FALSE
210	426	4243217_4247574	4247574	4243217	15	0	0.190955	0.767076	0.644562	29	41	1	4243217	None	4247574	embB	sequential	FALSE	TRUE	FALSE
209	426	4243217_4247574	4247574	4243217	15	0	0.190955	0.767076	0.644562	29	41	1	4243217	None	4247574	embB	sequential	FALSE	TRUE	FALSE
519	427	3247640	3247640	4247429	10	0	-0.210313	0.769524	0.717669	1	222	0	3247640	embB	4247429	ppsA	potentiator	FALSE	FALSE	FALSE
520	428	4247429_1540352	1540352	4247429	58	0.001	0.189052	0.769568	0.645242	3	222	2	1540352	embB	4247429	Rv1367c	potentiator	FALSE	TRUE	FALSE
212	429	4248004_4247431	4247431	4248004	24	0.002	-0.102225	0.770463	0.350299	218	7	6	4248004	embB	4247431	embB	sequential	FALSE	TRUE	FALSE
211	429	4248004_4247431	4247431	4248004	24	0.002	-0.102225	0.770463	0.350299	218	7	6	4248004	embB	4247431	embB	sequential	FALSE	TRUE	FALSE
522	430	4247431_4248004	4248004	4247431	24	0.002	-0.102225	0.770463	0.350299	7	218	6	4248004	embB	4247431	embB	potentiator	FALSE	TRUE	FALSE
521	430	4247431_4248004	4248004	4247431	24	0.002	-0.102225	0.770463	0.350299	7	218	6	4248004	embB	4247431	embB	potentiator	FALSE	TRUE	FALSE
213	431	3067954_4247729	4247729	3067954	12	0	-0.190282	0.773986	0.662504	43	3	1	3067954	None	4247729	embB	sequential	FALSE	TRUE	FALSE
214	432	3248028	4248003	3248028	50	0.033	0.0561285	0.776327	0.197524	50	96	2	3248028	ppsA	4248003	embB	sequential	FALSE	FALSE	FALSE
523	433	4247431_3189523	3189523	4247431	49	0.002	-0.0861164	0.778807	0.306546	42	218	6	3189523	embB	4247431	None	potentiator	FALSE	TRUE	FALSE
215	434	2277474	4248003	2277474	4	0.001	0.0985139	0.778821	0.350699	50	4	1	2277474	Rv2030c	4248003	embB	sequential	FALSE	FALSE	FALSE
216	435	4056258	4247730	4056258	8	0.001	0.101872	0.780882	0.366156	95	4	3	4056258	espA	4247730	embB	sequential	FALSE	FALSE	FALSE
217	436	1222864	4247429	1222864	9	0.001	-0.11337	0.781001	0.407712	222	3	3	1222864	None	4247429	embB	sequential	FALSE	FALSE	FALSE
524	437	4247730_4046007	4046007	4247730	14	0	-0.196786	0.78127	0.708593	32	95	1	4046007	embB	4247730	Rv3603c	potentiator	FALSE	TRUE	FALSE
525	438	4247730_1523817	1523817	4247730	261	0	-0.19664	0.781425	0.708581	31	95	1	1523817	embB	4247730	moeY	potentiator	FALSE	TRUE	FALSE
218	439	2626600	4248003	2626600	12	0.06	0.0447565	0.784728	0.163816	50	177	16	2626600	None	4248003	embB	sequential	FALSE	FALSE	FALSE
219	440	1222864_4247429	4247429	1222864	18	0.001	-0.111153	0.785177	0.40771	222	3	3	1222864	None	4247429	embB	sequential	FALSE	TRUE	FALSE
526	441	4247469_3482717	3482717	4247469	50	0.001	-0.0981919	0.785202	0.360211	157	51	4	3482717	embB	4247469	None	potentiator	FALSE	TRUE	FALSE
220	442	3111656_4247429	4247429	3111656	20	0.001	-0.109508	0.788281	0.407713	222	4	3	3111656	Rv2802c	4247429	embB	sequential	FALSE	TRUE	FALSE
221	443	832109	4247431	832109	11	0.004	0.0687148	0.790932	0.259155	218	11	7	832109	Rv0740	4247431	embB	sequential	FALSE	FALSE	FALSE
527	444	4248002_2867575	2867575	4248002	76	0.001	0.139938	0.792342	0.531441	161	12	2	2867575	embB	4248002	lppB	potentiator	FALSE	TRUE	FALSE
222	445	1340093_4247729	4247729	1340093	15	0.001	0.12791	0.794732	0.491551	43	17	3	1340093	PPE18	4247729	embB	sequential	FALSE	TRUE	FALSE
528	446	908186	908186	4247431	5	0.054	-0.115066	0.798058	0.449638	161	218	21	908186	embB	4247431	sseC2	potentiator	FALSE	FALSE	FALSE
529	448	4247730_4056258	4056258	4247730	10	0.001	0.100992	0.804973	0.408941	4	95	3	4056258	embB	4247730	espA	potentiator	FALSE	TRUE	FALSE
223	447	4056258_4247730	4247730	4056258	10	0.001	0.100992	0.804973	0.408941	95	4	3	4056258	espA	4247730	embB	sequential	FALSE	TRUE	FALSE
530	449	4248003_4154910	4154910	4248003	11	0.001	-0.115991	0.806707	0.473973	44	50	2	4154910	embB	4248003	leuA	potentiator	FALSE	TRUE	FALSE
224	450	1340093	4247729	1340093	14	0.006	0.0510811	0.815668	0.21908	43	17	3	1340093	PPE18	4247729	embB	sequential	FALSE	FALSE	FALSE
531	451	2626189	2626189	4246734	38	0.492	0.118418	0.818878	0.517045	1426	4	4	2626189	embB	4246734	None	potentiator	FALSE	FALSE	FALSE
225	452	2270408_4247431	4247431	2270408	25	0	0.165451	0.82187	0.734752	218	1	1	2270408	None	4247431	embB	sequential	FALSE	TRUE	FALSE
226	453	2270408	4247431	2270408	2	0	0.16357	0.823859	0.734741	218	1	1	2270408	None	4247431	embB	sequential	FALSE	FALSE	FALSE
532	454	4247431_3482717	3482717	4247431	69	0.009	0.0425827	0.825199	0.192768	157	218	26	3482717	embB	4247431	None	potentiator	FALSE	TRUE	FALSE
533	455	1164571	1164571	4247729	13	0.165	0.0266635	0.827573	0.122392	487	43	29	1164571	embB	4247729	None	potentiator	FALSE	FALSE	FALSE
227	456	733294_4247431	4247431	733294	24	0	-0.161639	0.82856	0.746302	218	2	1	733294	hadC	4247431	embB	sequential	FALSE	TRUE	FALSE
228	457	4088543_4247730	4247730	4088543	14	0.001	0.106288	0.828682	0.491094	95	4	4	4088543	None	4247730	embB	sequential	FALSE	TRUE	FALSE
229	458	4088543	4247730	4088543	12	0.001	0.105488	0.829953	0.491099	95	4	4	4088543	None	4247730	embB	sequential	FALSE	FALSE	FALSE
534	459	3382737	3382737	4247574	11	0.004	-0.0484452	0.830227	0.225907	11	29	0	3382737	embB	4247574	None	potentiator	FALSE	FALSE	FALSE
230	460	3841083_4247431	4247431	3841083	23	0.001	-0.0797268	0.831035	0.373581	218	5	4	3841083	alr	4247431	embB	sequential	FALSE	TRUE	FALSE
535	461	4247431_1722228	1722228	4247431	39	0.012	0.0341565	0.834686	0.163638	222	218	34	1722228	embB	4247431	pks5	potentiator	FALSE	TRUE	FALSE
536	462	27455	27455	4247431	52	0.02	-0.117212	0.836689	0.568528	58	218	11	27455	embB	4247431	None	potentiator	FALSE	FALSE	FALSE
537	463	4247431_2626011	2626011	4247431	122	0.01	0.0357854	0.841208	0.178584	192	218	28	2626011	embB	4247431	esxO	potentiator	FALSE	TRUE	FALSE
538	464	4247730_908186	908186	4247730	7	0.001	0.0976389	0.841276	0.487473	161	95	2	908186	embB	4247730	sseC2	potentiator	FALSE	TRUE	FALSE
539	465	3983542	3983542	4247469	5	0.006	0.118985	0.843887	0.604112	18	51	3	3983542	embB	4247469	fadE28	potentiator	FALSE	FALSE	FALSE
540	466	425871	425871	4247429	2	0.013	0.0716227	0.847643	0.372723	39	222	12	425871	embB	4247429	PPE8	potentiator	FALSE	FALSE	FALSE
541	467	4247429_1902867	1902867	4247429	66	0	-0.230928	0.847866	1.20353	5	222	1	1902867	embB	4247429	Rv1678	potentiator	FALSE	TRUE	FALSE
542	468	4215793	4215793	4247429	1	0.013	0.0700586	0.850947	0.372766	39	222	12	4215793	embB	4247429	None	potentiator	FALSE	FALSE	FALSE
231	469	922528	4247431	922528	4	0.002	-0.0580074	0.854191	0.31559	218	6	2	922528	Rv0830	4247431	embB	sequential	FALSE	FALSE	FALSE
232	470	733294	4247431	733294	1	0.001	-0.0955292	0.854984	0.522605	218	2	1	733294	hadC	4247431	embB	sequential	FALSE	FALSE	FALSE
543	471	4247469_1340208	1340208	4247469	70	0.002	-0.0583866	0.855262	0.320032	246	51	6	1340208	embB	4247469	PPE18	potentiator	FALSE	TRUE	FALSE
233	472	2140487	4247429	2140487	2	0	-0.219307	0.855429	1.20348	222	1	1	2140487	Rv1893	4247429	embB	sequential	FALSE	FALSE	FALSE
544	473	3521253	3521253	4247730	6	0	-0.151487	0.856277	0.836268	1	95	0	3521253	embB	4247730	nuoJ	potentiator	FALSE	FALSE	FALSE
545	474	4247469_1722228	1722228	4247469	19	0.002	-0.0579122	0.856421	0.32002	222	51	6	1722228	embB	4247469	pks5	potentiator	FALSE	TRUE	FALSE
546	475	2241091	2241091	4247730	5	0	-0.150921	0.85681	0.836276	1	95	0	2241091	embB	4247730	ctpF	potentiator	FALSE	FALSE	FALSE
547	476	2487024	2487024	4247429	5	0	-0.150782	0.85694	0.836275	1	222	0	2487024	embB	4247429	Rv2219A	potentiator	FALSE	FALSE	FALSE
548	477	4046007	4046007	4248003	12	0.011	-0.069264	0.856964	0.384221	32	50	1	4046007	embB	4248003	Rv3603c	potentiator	FALSE	FALSE	FALSE
549	478	3969183	3969183	4247469	3	0.006	0.108883	0.857011	0.604195	18	51	3	3969183	embB	4247469	None	potentiator	FALSE	FALSE	FALSE
550	479	4247469_3446699	3446699	4247469	21	0.002	-0.0575587	0.857294	0.320035	226	51	6	3446699	embB	4247469	Rv3081	potentiator	FALSE	TRUE	FALSE
551	480	4247431_3521253	3521253	4247431	29	0	-0.149082	0.858534	0.836262	1	218	1	3521253	embB	4247431	nuoJ	potentiator	FALSE	TRUE	FALSE
234	481	32411_4247469	4247469	32411	8	0.004	-0.0440488	0.858814	0.247584	51	14	13	32411	Rv0029	4247469	embB	sequential	FALSE	TRUE	FALSE
552	482	4247431_2241091	2241091	4247431	28	0	-0.148508	0.859074	0.836271	1	218	1	2241091	embB	4247431	ctpF	potentiator	FALSE	TRUE	FALSE
553	483	4247431_1161026	1161026	4247431	41	0	-0.148499	0.859088	0.836303	6	218	1	1161026	embB	4247431	esxJ	potentiator	FALSE	TRUE	FALSE
554	484	1363359	1363359	4247730	2	0.032	-0.0905783	0.859151	0.51034	94	95	2	1363359	embB	4247730	Rv1219c	potentiator	FALSE	FALSE	FALSE
555	485	4247431_2487024	2487024	4247431	27	0	-0.148114	0.859443	0.836267	1	218	1	2487024	embB	4247431	Rv2219A	potentiator	FALSE	TRUE	FALSE
235	486	2140487_4247429	4247429	2140487	11	0	-0.212828	0.85965	1.20344	222	1	1	2140487	Rv1893	4247429	embB	sequential	FALSE	TRUE	FALSE
556	487	4247431_886661	886661	4247431	27	0	-0.147462	0.860056	0.836268	5	218	1	886661	embB	4247431	None	potentiator	FALSE	TRUE	FALSE
557	488	4247431_1523817	1523817	4247431	281	0	-0.147076	0.86042	0.836272	31	218	1	1523817	embB	4247431	moeY	potentiator	FALSE	TRUE	FALSE
558	489	4247431_4046007	4046007	4247431	35	0	-0.146108	0.86133	0.836284	32	218	1	4046007	embB	4247431	Rv3603c	potentiator	FALSE	TRUE	FALSE
236	490	3894818_4247730	4247730	3894818	49	0.003	0.0567918	0.862103	0.3269	95	17	8	3894818	PPE60	4247730	embB	sequential	FALSE	TRUE	FALSE
559	491	4247469_340132	340132	4247469	9	0.002	-0.0550706	0.8634	0.320034	319	51	6	340132	embB	4247469	PPE3	potentiator	FALSE	TRUE	FALSE
560	492	2474686	2474686	4247429	15	0.013	0.0640424	0.863452	0.372316	39	222	12	2474686	embB	4247429	Rv2209	potentiator	FALSE	FALSE	FALSE
561	493	4247469_4060588	4060588	4247469	11	0.002	-0.0550224	0.86352	0.320038	240	51	6	4060588	embB	4247469	esxW	potentiator	FALSE	TRUE	FALSE
237	494	105060	4247495	105060	23	0.037	-0.0257805	0.86353	0.149963	11	108	2	105060	Rv0095c	4247495	embB	sequential	FALSE	FALSE	FALSE
238	495	3839645_4247469	4247469	3839645	12	0.004	-0.0422282	0.86459	0.24758	51	17	13	3839645	Rv3421c	4247469	embB	sequential	FALSE	TRUE	FALSE
562	496	4247730_1363359	1363359	4247730	4	0.001	0.0791779	0.86505	0.465809	94	95	2	1363359	embB	4247730	Rv1219c	potentiator	FALSE	TRUE	FALSE
563	497	4247469_2122395	2122395	4247469	11	0.002	-0.054172	0.865616	0.320053	392	51	6	2122395	embB	4247469	lldD2	potentiator	FALSE	TRUE	FALSE
239	498	2976582	4247431	2976582	28	0.004	-0.0598072	0.866415	0.35548	218	13	2	2976582	None	4247431	embB	sequential	FALSE	FALSE	FALSE
564	499	4247431_3579448	3579448	4247431	30	0.001	-0.078542	0.868812	0.475449	10	218	2	3579448	embB	4247431	Rv3202c	potentiator	FALSE	TRUE	FALSE
565	500	4247469_3894732	3894732	4247469	62	0.002	-0.0526759	0.869316	0.32011	208	51	6	3894732	embB	4247469	PPE60	potentiator	FALSE	TRUE	FALSE
566	501	4247431_4248736	4248736	4247431	24	0.001	-0.0782173	0.86935	0.475447	10	218	2	4248736	embB	4247431	embB	potentiator	FALSE	TRUE	FALSE
567	501	4247431_4248736	4248736	4247431	24	0.001	-0.0782173	0.86935	0.475447	10	218	2	4248736	embB	4247431	embB	potentiator	FALSE	TRUE	FALSE
568	502	4247431_2342999	2342999	4247431	23	0.001	-0.0780426	0.869639	0.475446	10	218	2	2342999	embB	4247431	None	potentiator	FALSE	TRUE	FALSE
240	503	1684184	4247429	1684184	7	0.001	0.219038	0.873382	1.37421	222	2	0	1684184	mutB	4247429	embB	sequential	FALSE	FALSE	FALSE
570	504	4245131	4245131	4247429	2	0.001	0.0756092	0.882012	0.509344	2	222	0	4245131	embB	4247429	embA	potentiator	FALSE	FALSE	FALSE
569	504	4245131	4245131	4247429	2	0.001	0.0756092	0.882012	0.509344	2	222	0	4245131	embB	4247429	embA	potentiator	FALSE	FALSE	FALSE
241	505	4060466_4247429	4247429	4060466	28	0.014	0.0378829	0.883839	0.259242	222	134	41	4060466	esxW	4247429	embB	sequential	FALSE	TRUE	FALSE
571	506	4247431_908186	908186	4247431	27	0.007	-0.0306683	0.88708	0.215936	161	218	21	908186	embB	4247431	sseC2	potentiator	FALSE	TRUE	FALSE
242	507	3067961_4247429	4247429	3067961	24	0.003	0.0363266	0.888038	0.257979	222	47	8	3067961	None	4247429	embB	sequential	FALSE	TRUE	FALSE
572	508	4247429_3067961	3067961	4247429	24	0.003	0.0363266	0.888038	0.257979	47	222	8	3067961	embB	4247429	None	potentiator	FALSE	TRUE	FALSE
574	509	4247429_4269124	4269124	4247429	13	0.002	0.0407115	0.895799	0.310792	11	222	7	4269124	embB	4247429	ubiA	potentiator	FALSE	TRUE	FALSE
573	509	4247429_4269124	4269124	4247429	13	0.002	0.0407115	0.895799	0.310792	11	222	7	4269124	embB	4247429	ubiA	potentiator	FALSE	TRUE	FALSE
243	510	3919373_4247431	4247431	3919373	24	0	0.0809782	0.903592	0.668437	218	1	1	3919373	yrbE4B	4247431	embB	sequential	FALSE	TRUE	FALSE
244	511	3919373	4247431	3919373	1	0	0.079439	0.905415	0.668431	218	1	1	3919373	yrbE4B	4247431	embB	sequential	FALSE	FALSE	FALSE
245	512	895936	4247469	895936	6	0.001	0.0431702	0.910568	0.384276	51	3	3	895936	purL	4247469	embB	sequential	FALSE	FALSE	FALSE
575	513	1902867	1902867	4247429	57	0.002	0.0414536	0.911591	0.373286	5	222	1	1902867	embB	4247429	Rv1678	potentiator	FALSE	FALSE	FALSE
246	514	895936_4247469	4247469	895936	9	0.001	0.0421924	0.912588	0.384287	51	3	3	895936	purL	4247469	embB	sequential	FALSE	TRUE	FALSE
247	515	3894818	4247730	3894818	47	0.006	0.024091	0.913689	0.222231	95	17	8	3894818	PPE60	4247730	embB	sequential	FALSE	FALSE	FALSE
248	516	3690947_4248003	4248003	3690947	77	0.001	-0.0535701	0.914449	0.498573	50	9	2	3690947	None	4248003	embB	sequential	FALSE	TRUE	FALSE
249	517	4269293	4247429	4269293	4	0	-0.0875711	0.917254	0.842748	222	1	0	4269293	ubiA	4247429	embB	sequential	FALSE	FALSE	FALSE
250	517	4269293	4247429	4269293	4	0	-0.0875711	0.917254	0.842748	222	1	0	4269293	ubiA	4247429	embB	sequential	FALSE	FALSE	FALSE
251	518	832109_4247431	4247431	832109	33	0.002	0.031783	0.921558	0.322709	218	11	7	832109	Rv0740	4247431	embB	sequential	FALSE	TRUE	FALSE
576	519	4247431_4060588	4060588	4247431	31	0.012	0.014465	0.927828	0.159669	240	218	35	4060588	embB	4247431	esxW	potentiator	FALSE	TRUE	FALSE
252	520	2232657	4247431	2232657	1	0	-0.0631045	0.935534	0.780054	218	1	0	2232657	None	4247431	embB	sequential	FALSE	FALSE	FALSE
577	521	4247431_3446699	3446699	4247431	41	0.011	-0.0119367	0.943824	0.16937	226	218	31	3446699	embB	4247431	Rv3081	potentiator	FALSE	TRUE	FALSE
578	522	3355057	3355057	4247429	13	0.013	0.0233332	0.950069	0.372555	39	222	12	3355057	embB	4247429	serA1	potentiator	FALSE	FALSE	FALSE
579	523	4247730_2342999	2342999	4247730	3	0.002	0.017161	0.958551	0.330139	10	95	6	2342999	embB	4247730	None	potentiator	FALSE	TRUE	FALSE
581	524	4247730_4248736	4248736	4247730	3	0.002	0.0162971	0.960635	0.330138	10	95	6	4248736	embB	4247730	embB	potentiator	FALSE	TRUE	FALSE
580	524	4247730_4248736	4248736	4247730	3	0.002	0.0162971	0.960635	0.330138	10	95	6	4248736	embB	4247730	embB	potentiator	FALSE	TRUE	FALSE
582	525	3189523	3189523	4247431	26	0.014	-0.00977906	0.961194	0.200951	42	218	6	3189523	embB	4247431	None	potentiator	FALSE	FALSE	FALSE
583	526	4247730_3579448	3579448	4247730	9	0.002	0.0158285	0.961767	0.33014	10	95	6	3579448	embB	4247730	Rv3202c	potentiator	FALSE	TRUE	FALSE
253	527	3067949	4247431	3067949	3	0.002	-0.0151741	0.963549	0.331975	218	6	2	3067949	None	4247431	embB	sequential	FALSE	FALSE	FALSE
584	528	1523817	1523817	4243221	259	0.013	0.01699	0.968112	0.42493	31	15	1	1523817	None	4243221	moeY	potentiator	FALSE	FALSE	FALSE
585	529	4075422	4075422	4247429	3	0.022	0.0138305	0.969648	0.363427	64	222	14	4075422	embB	4247429	None	potentiator	FALSE	FALSE	FALSE
254	530	2277474_4248003	4248003	2277474	13	0	-0.0238541	0.970684	0.648964	50	4	1	2277474	Rv2030c	4248003	embB	sequential	FALSE	TRUE	FALSE
255	531	3840952_4247431	4247431	3840952	24	0	0.0254653	0.972367	0.735015	218	10	1	3840952	alr	4247431	embB	sequential	FALSE	TRUE	FALSE
586	532	4248003_2747453	2747453	4248003	16	0	-0.0221046	0.972833	0.648964	32	50	1	2747453	embB	4248003	folC	potentiator	FALSE	TRUE	FALSE
587	533	4247429_4386971	4386971	4247429	16	0.003	0.00778632	0.977084	0.271021	31	222	9	4386971	embB	4247429	None	potentiator	FALSE	TRUE	FALSE
588	534	4247431_2157509	2157509	4247431	26	0.002	0.0102296	0.978519	0.379854	16	218	5	2157509	embB	4247431	lppC	potentiator	FALSE	TRUE	FALSE
256	535	3841083	4247429	3841083	1	0.002	-0.00746321	0.982289	0.336127	222	5	1	3841083	alr	4247429	embB	sequential	FALSE	FALSE	FALSE
257	536	3839645	4247469	3839645	9	0.006	-0.00429312	0.984608	0.2225	51	17	13	3839645	Rv3421c	4247469	embB	sequential	FALSE	FALSE	FALSE
589	537	4247429_3078579	3078579	4247429	14	0.005	0.00439227	0.984902	0.232066	63	222	14	3078579	embB	4247429	PE27	potentiator	FALSE	TRUE	FALSE
590	538	4247429_4075422	4075422	4247429	12	0.005	0.003794	0.986958	0.232058	64	222	14	4075422	embB	4247429	None	potentiator	FALSE	TRUE	FALSE
258	539	2439204	4247429	2439204	20	0.016	-0.00268935	0.987388	0.170105	222	48	3	2439204	None	4247429	embB	sequential	FALSE	FALSE	FALSE
591	540	3876881	3876881	4247429	6	0.001	-0.00999262	0.987771	0.651821	2	222	2	3876881	embB	4247429	None	potentiator	FALSE	FALSE	FALSE
592	541	4247431_27455	27455	4247431	74	0.004	-0.00374791	0.988232	0.25406	58	218	11	27455	embB	4247431	None	potentiator	FALSE	TRUE	FALSE
593	542	4247429_1161026	1161026	4247429	27	0.001	-0.00855153	0.989535	0.651888	6	222	2	1161026	embB	4247429	esxJ	potentiator	FALSE	TRUE	FALSE
594	543	4247469_3983542	3983542	4247469	8	0.001	0.00496763	0.990586	0.42094	18	51	3	3983542	embB	4247469	fadE28	potentiator	FALSE	TRUE	FALSE
260	544	4243218_4247431	4247431	4243218	29	0.001	-0.00593	0.990606	0.503545	218	5	2	4243218	None	4247431	embB	sequential	FALSE	TRUE	FALSE
259	544	4243218_4247431	4247431	4243218	29	0.001	-0.00593	0.990606	0.503545	218	5	2	4243218	None	4247431	embB	sequential	FALSE	TRUE	FALSE
595	545	4247469_3969183	3969183	4247469	6	0.001	0.00415067	0.992134	0.420952	18	51	3	3969183	embB	4247469	None	potentiator	FALSE	TRUE	FALSE
596	546	4247429_3876881	3876881	4247429	15	0.001	-0.00618609	0.992429	0.651813	2	222	2	3876881	embB	4247429	None	potentiator	FALSE	TRUE	FALSE
261	547	2017164	4247431	2017164	6	0.001	0.00378122	0.992834	0.420949	218	3	0	2017164	malQ	4247431	embB	sequential	FALSE	FALSE	FALSE
262	548	332916	4247574	332916	15	0.038	0.00156773	0.993602	0.195482	29	113	2	332916	vapC25	4247574	embB	sequential	FALSE	FALSE	FALSE
263	549	4088569	4247729	4088569	59	0.001	-0.00317149	0.993773	0.406291	43	3	2	4088569	None	4247729	embB	sequential	FALSE	FALSE	FALSE
597	550	4243221_4046007	4046007	4243221	22	0	0.00349582	0.996376	0.769564	32	15	1	4046007	None	4243221	Rv3603c	potentiator	FALSE	TRUE	FALSE
598	551	4243221_1523817	1523817	4243221	269	0	0.00337839	0.996498	0.769542	31	15	1	1523817	None	4243221	moeY	potentiator	FALSE	TRUE	FALSE
599	552	4195366	4195366	4243221	2	0	-0.00154093	0.998602	0.879453	1	15	0	4195366	None	4243221	ctpJ	potentiator	FALSE	FALSE	FALSE
600	553	4243221_908186	908186	4243221	14	0	0.00127097	0.998683	0.769552	161	15	1	908186	None	4243221	sseC2	potentiator	FALSE	TRUE	FALSE

## Sheet: ETHIONAMIDE
	index	rs	first_mutation	second_mutation	n_miss	af	beta	p_wald	se	N_first	N_second	N_cross	test_position	second_gene_name	known_position	first_gene_name	type	known	cross	significant
30	0	1673425	1674262	1673425	3	0.083	0.849129	1.0876e-10	0.130404	5	202	1	1674262	None	1673425	inhA	potentiator	TRUE	FALSE	TRUE
31	1	1674481	4385937	1674481	1	0.011	1.14194	2.97876e-06	0.243257	3	27	0	4385937	inhA	1674481	Rv3900c	potentiator	TRUE	FALSE	TRUE
32	2	1674481_2030521	2030521	1674481	9	0.011	1.13751	3.26326e-06	0.243298	1204	27	27	2030521	inhA	1674481	esxM	potentiator	FALSE	TRUE	TRUE
33	3	1674263	1674263	1674048	1	0.014	0.931593	0.000204132	0.250078	35	25	1	1674263	fabG1	1674048	inhA	potentiator	FALSE	FALSE	TRUE
34	4	1673425_1674263	1674263	1673425	4	0.014	0.806287	0.00179795	0.25771	35	202	34	1674263	None	1673425	inhA	potentiator	FALSE	TRUE	TRUE
0	5	1674263_1673425	1673425	1674263	4	0.014	0.806287	0.00179795	0.25771	202	35	34	1674263	inhA	1673425	None	sequential	FALSE	TRUE	TRUE
1	6	1532777_1674481	1674481	1532777	59	0.006	0.987378	0.00221436	0.321997	27	225	13	1532777	PPE19	1674481	inhA	sequential	FALSE	TRUE	TRUE
35	7	1674481_2829918	2829918	1674481	18	0.003	1.25922	0.00239397	0.413829	168	27	8	2829918	inhA	1674481	None	potentiator	FALSE	TRUE	TRUE
36	8	1674048	1674263	1674048	1	0.01	0.687221	0.00283858	0.229777	35	25	1	1674263	fabG1	1674048	inhA	potentiator	TRUE	FALSE	TRUE
2	9	1674782_1673425	1673425	1674782	3	0.001	2.19474	0.00323347	0.74385	202	4	2	1674782	inhA	1673425	None	sequential	FALSE	TRUE	TRUE
37	10	1673425_1674782	1674782	1673425	3	0.001	2.19474	0.00323347	0.74385	4	202	2	1674782	None	1673425	inhA	potentiator	FALSE	TRUE	TRUE
38	11	1674481_2338990	2338990	1674481	39	0.006	1.07082	0.00333499	0.364116	883	27	13	2338990	inhA	1674481	Rv2082	potentiator	FALSE	TRUE	TRUE
39	12	1674481_2338994	2338994	1674481	39	0.006	1.07075	0.00333774	0.364124	882	27	13	2338994	inhA	1674481	Rv2082	potentiator	FALSE	TRUE	TRUE
3	13	1674782	1673425	1674782	0	0.002	1.33167	0.00859064	0.50591	202	4	2	1674782	inhA	1673425	None	sequential	FALSE	FALSE	TRUE
40	14	1674048_1674263	1674263	1674048	2	0	2.38431	0.010392	0.929009	35	25	1	1674263	fabG1	1674048	inhA	potentiator	FALSE	TRUE	FALSE
41	15	1161026	1161026	4327211	11	0.002	-1.61806	0.0152777	0.666092	4	1	0	1161026	ethA	4327211	esxJ	potentiator	FALSE	FALSE	FALSE
42	17	1673425_1674262	1674262	1673425	3	0	1.91343	0.0376892	0.919696	5	202	1	1674262	None	1673425	inhA	potentiator	FALSE	TRUE	FALSE
4	16	1674262_1673425	1673425	1674262	3	0	1.91343	0.0376892	0.919696	202	5	1	1674262	inhA	1673425	None	sequential	FALSE	TRUE	FALSE
43	18	3876881	3876881	4327404	4	0	-2.08524	0.0424306	1.0265	1	1	0	3876881	ethA	4327404	None	potentiator	FALSE	FALSE	FALSE
5	19	2030862	4326302	2030862	35	0.005	0.681163	0.0519049	0.350061	2	12	0	2030862	esxN	4326302	ethA	sequential	FALSE	FALSE	FALSE
44	20	3482717	3482717	4326341	28	0.054	-0.466873	0.0778411	0.26454	127	36	0	3482717	ethA	4326341	None	potentiator	FALSE	FALSE	FALSE
45	21	1638364	1638364	4326350	10	0.431	0.891577	0.0881437	0.522414	1038	1	1	1638364	ethA	4326350	None	potentiator	FALSE	FALSE	FALSE
46	22	3894732	3894732	4326855	38	0.073	0.600443	0.0918753	0.355939	172	0	0	3894732	ethA	4326855	PPE60	potentiator	FALSE	FALSE	FALSE
47	23	340130	340130	4327472	3	0.002	-0.902958	0.0941687	0.53904	4	1	1	340130	ethA	4327472	PPE3	potentiator	FALSE	FALSE	FALSE
48	24	1674481_1340208	1340208	1674481	52	0.002	0.959916	0.0984195	0.580417	188	27	4	1340208	inhA	1674481	PPE18	potentiator	FALSE	TRUE	FALSE
6	25	4326302	4326302	2030855	6	0.001	-1.20338	0.103735	0.739072	2	22	1	2030855	esxN	4326302	ethA	sequential	TRUE	FALSE	FALSE
49	26	4327404_2122395	2122395	4327404	13	0	-1.60576	0.123901	1.04292	330	1	1	2122395	ethA	4327404	lldD2	potentiator	FALSE	TRUE	FALSE
50	27	4327404	2122395	4327404	5	0	-1.60521	0.124025	1.04291	330	1	1	2122395	ethA	4327404	lldD2	potentiator	TRUE	FALSE	FALSE
7	28	1532777	1674481	1532777	59	0.097	-0.447715	0.125986	0.292399	27	225	13	1532777	PPE19	1674481	inhA	sequential	FALSE	FALSE	FALSE
8	29	853231	4326341	853231	6	0.005	-0.467598	0.1316	0.309906	36	12	12	853231	phoR	4326341	ethA	sequential	FALSE	FALSE	FALSE
9	30	853231_4326341	4326341	853231	12	0.005	-0.466965	0.132122	0.309905	36	12	12	853231	phoR	4326341	ethA	sequential	FALSE	TRUE	FALSE
51	31	1094538	1094538	1674481	4	0.01	-0.414369	0.136213	0.277907	25	27	1	1094538	inhA	1674481	None	potentiator	FALSE	FALSE	FALSE
52	32	2030521	2030521	1674481	8	0.5	2.4221	0.165268	1.74451	1204	27	27	2030521	inhA	1674481	esxM	potentiator	FALSE	FALSE	FALSE
53	33	2122395	2122395	4327054	8	0.137	-0.299196	0.166636	0.216194	330	0	0	2122395	ethA	4327054	lldD2	potentiator	FALSE	FALSE	FALSE
54	34	1722228	1722228	4327054	12	0.077	0.761442	0.187699	0.577655	185	0	0	1722228	ethA	4327054	pks5	potentiator	FALSE	FALSE	FALSE
55	35	1674481_1094472	1094472	1674481	45	0.002	0.876886	0.19197	0.671685	15	27	4	1094472	inhA	1674481	None	potentiator	FALSE	TRUE	FALSE
56	36	886661	886661	4326707	1	0.001	-0.783086	0.199254	0.609698	3	0	0	886661	ethA	4326707	None	potentiator	FALSE	FALSE	FALSE
57	37	4326632	964177	4326632	12	0.001	-0.857774	0.214021	0.689953	0	2	0	964177	ethA	4326632	moaE2	potentiator	TRUE	FALSE	FALSE
58	38	2867575	2867575	4326855	71	0.056	-0.316014	0.215426	0.254968	128	0	0	2867575	ethA	4326855	lppB	potentiator	FALSE	FALSE	FALSE
59	39	2626011	2626011	4327054	84	0.07	0.202036	0.23275	0.169223	159	0	0	2626011	ethA	4327054	esxO	potentiator	FALSE	FALSE	FALSE
60	40	316497	316497	4327081	0	0	-1.09037	0.240929	0.92936	1	1	0	316497	ethA	4327081	None	potentiator	FALSE	FALSE	FALSE
61	41	2240062	2240062	1674481	118	0.002	2.84845	0.245396	2.45098	5	27	1	2240062	inhA	1674481	None	potentiator	FALSE	FALSE	FALSE
62	42	3413903	3413903	4327350	33	0.001	0.823645	0.252903	0.720051	2	5	1	3413903	ethA	4327350	nrdE	potentiator	FALSE	FALSE	FALSE
63	43	4326341	3482717	4326341	7	0.015	-0.665371	0.260374	0.590897	127	36	0	3482717	ethA	4326341	None	potentiator	TRUE	FALSE	FALSE
10	44	4327480	4327480	188619	6	0.001	-0.795129	0.267854	0.717284	2	0	0	188619	PE3	4327480	None	sequential	TRUE	FALSE	FALSE
64	45	3336528	3336528	1674481	111	0.019	-0.287979	0.285965	0.269773	42	27	1	3336528	inhA	1674481	None	potentiator	FALSE	FALSE	FALSE
11	46	2030855_4326302	4326302	2030855	29	0	-1.02706	0.286726	0.963655	2	22	1	2030855	esxN	4326302	ethA	sequential	FALSE	TRUE	FALSE
12	47	3584990	4327472	3584990	6	0	1.50321	0.287293	1.41207	1	1	0	3584990	None	4327472	ethA	sequential	FALSE	FALSE	FALSE
65	48	4326452_1339399	1339399	4326452	23	0.001	-0.7755	0.312444	0.76742	120	3	2	1339399	ethA	4326452	PPE18	potentiator	FALSE	TRUE	FALSE
66	49	2030489	2030489	1674481	5	0.002	1.81327	0.357544	1.97007	4	27	0	2030489	inhA	1674481	esxM	potentiator	FALSE	FALSE	FALSE
13	50	1418351	4326341	1418351	6	0.002	-0.425132	0.365706	0.469818	36	4	4	1418351	Rv1268c	4326341	ethA	sequential	FALSE	FALSE	FALSE
14	51	1418351_4326341	4326341	1418351	12	0.002	-0.425023	0.365829	0.469818	36	4	4	1418351	Rv1268c	4326341	ethA	sequential	FALSE	TRUE	FALSE
15	52	4326613	4326613	1340136	24	0	-0.847641	0.381286	0.967793	1	1	0	1340136	PPE18	4326613	ethA	sequential	TRUE	FALSE	FALSE
67	53	4327350_27463	27463	4327350	56	0	-0.825804	0.3879	0.956075	255	5	1	27463	ethA	4327350	None	potentiator	FALSE	TRUE	FALSE
68	54	3446699	3446699	4326707	12	0.078	0.257979	0.398639	0.305535	188	0	0	3446699	ethA	4326707	Rv3081	potentiator	FALSE	FALSE	FALSE
17	56	1340135	4326613	1340135	8	0	-0.784265	0.44707	1.03117	1	1	0	1340135	PPE18	4326613	ethA	sequential	FALSE	FALSE	FALSE
16	55	1340136	4326613	1340136	8	0	-0.784265	0.44707	1.03117	1	1	0	1340136	PPE18	4326613	ethA	sequential	FALSE	FALSE	FALSE
18	57	1673425_1674481	1674481	1673425	4	0.001	0.659813	0.450141	0.873433	27	202	2	1673425	None	1674481	inhA	sequential	FALSE	TRUE	FALSE
69	58	1340208	1340208	1674481	51	0.081	0.447809	0.451113	0.594065	188	27	4	1340208	inhA	1674481	PPE18	potentiator	FALSE	FALSE	FALSE
70	59	1094472	1094472	1674481	44	0.006	-0.262823	0.46491	0.359531	15	27	4	1094472	inhA	1674481	None	potentiator	FALSE	FALSE	FALSE
71	60	3847310	3847310	4327193	45	0.009	-0.227657	0.465951	0.312153	22	1	0	3847310	ethA	4327193	PPE59	potentiator	FALSE	FALSE	FALSE
72	61	3003147	3003147	4327081	2	0.002	-0.371982	0.469699	0.514358	4	1	0	3003147	ethA	4327081	arsB1	potentiator	FALSE	FALSE	FALSE
73	62	975542	975542	4327480	3	0	0.887075	0.476291	1.24501	1	2	0	975542	None	4327480	Rv0876c	potentiator	FALSE	FALSE	FALSE
74	63	2626191	2626191	4327033	25	0.499	0.780445	0.478027	1.09969	1185	0	0	2626191	ethA	4327033	None	potentiator	FALSE	FALSE	FALSE
75	64	2626108	2626108	4326855	11	0.498	0.495299	0.499143	0.732645	1197	0	0	2626108	ethA	4326855	esxO	potentiator	FALSE	FALSE	FALSE
76	65	1287112	1287112	4326707	1	0.498	1.40975	0.500194	2.09041	1206	0	0	1287112	ethA	4326707	None	potentiator	FALSE	FALSE	FALSE
19	66	2030855	4326302	2030855	23	0.009	0.185168	0.507935	0.279603	2	22	1	2030855	esxN	4326302	ethA	sequential	FALSE	FALSE	FALSE
77	67	4385937	4385937	1674481	5	0.001	1.27416	0.520476	1.9822	3	27	0	4385937	inhA	1674481	Rv3900c	potentiator	FALSE	FALSE	FALSE
20	68	2747471	4326341	2747471	4	0.004	0.223944	0.531092	0.357442	36	10	0	2747471	folC	4326341	ethA	sequential	FALSE	FALSE	FALSE
78	69	1468150	1468150	1674481	4	0.003	-0.267057	0.534579	0.429898	8	27	1	1468150	inhA	1674481	None	potentiator	FALSE	FALSE	FALSE
79	70	908186	908186	4327033	2	0.056	-0.400183	0.541398	0.6551	135	0	0	908186	ethA	4327033	sseC2	potentiator	FALSE	FALSE	FALSE
80	71	2626189	2626189	4326707	27	0.498	0.691996	0.54506	1.14313	1182	0	0	2626189	ethA	4326707	None	potentiator	FALSE	FALSE	FALSE
81	72	1341174	1341174	4327268	27	0.019	-0.188375	0.54745	0.313044	46	0	0	1341174	ethA	4327268	esxL	potentiator	FALSE	FALSE	FALSE
82	73	919564	919564	4327193	4	0.019	0.281129	0.573958	0.499887	45	1	0	919564	ethA	4327193	None	potentiator	FALSE	FALSE	FALSE
21	74	3760557	4326452	3760557	138	0	0.532005	0.574211	0.946606	3	1	0	3760557	PPE56	4326452	ethA	sequential	FALSE	FALSE	FALSE
83	75	2986827	2986827	4327307	3	0.01	0.150951	0.577871	0.271179	23	0	0	2986827	ethA	4327307	Rv2670c	potentiator	FALSE	FALSE	FALSE
84	76	1902867	1902867	4327404	24	0.001	0.354085	0.591152	0.658995	3	1	0	1902867	ethA	4327404	Rv1678	potentiator	FALSE	FALSE	FALSE
85	77	4326350_1638364	1638364	4326350	16	0	-0.707233	0.606064	1.37105	1038	1	1	1638364	ethA	4326350	None	potentiator	FALSE	TRUE	FALSE
86	78	4326350	12163	4326350	6	0	-0.706225	0.606581	1.37106	1	1	1	12163	ethA	4326350	Rv0008c	potentiator	TRUE	FALSE	FALSE
87	79	4326350_3156715	3156715	4326350	8	0	-0.706166	0.606614	1.37107	1	1	1	3156715	ethA	4326350	cobB	potentiator	FALSE	TRUE	FALSE
88	80	4326350_105063	105063	4326350	24	0	-0.705684	0.606859	1.37107	72	1	1	105063	ethA	4326350	Rv0095c	potentiator	FALSE	TRUE	FALSE
89	81	4326350_12163	12163	4326350	7	0	-0.70536	0.607023	1.37106	1	1	1	12163	ethA	4326350	Rv0008c	potentiator	FALSE	TRUE	FALSE
90	82	3156715	3156715	4326350	2	0	-0.70368	0.607888	1.37109	1	1	1	3156715	ethA	4326350	cobB	potentiator	FALSE	FALSE	FALSE
91	83	4326350_105060	105060	4326350	21	0	-0.703279	0.608085	1.37107	73	1	1	105060	ethA	4326350	Rv0095c	potentiator	FALSE	TRUE	FALSE
92	84	12163	12163	4326350	1	0	-0.70288	0.608294	1.37109	1	1	1	12163	ethA	4326350	Rv0008c	potentiator	FALSE	FALSE	FALSE
93	85	4326350_832109	832109	4326350	15	0	-0.69879	0.610371	1.37105	9	1	1	832109	ethA	4326350	Rv0740	potentiator	FALSE	TRUE	FALSE
94	86	4326350_2339255	2339255	4326350	22	0	-0.693599	0.613035	1.37108	999	1	1	2339255	ethA	4326350	Rv2082	potentiator	FALSE	TRUE	FALSE
22	87	642022	4326632	642022	1	0	-0.437338	0.632795	0.915091	2	1	0	642022	fadD8	4326632	ethA	sequential	FALSE	FALSE	FALSE
23	88	4071176	4326632	4071176	0	0	-0.436531	0.633423	0.915092	2	1	0	4071176	Rv3631	4326632	ethA	sequential	FALSE	FALSE	FALSE
24	89	4160974	4326632	4160974	3	0	-0.433732	0.635603	0.915095	2	1	0	4160974	None	4326632	ethA	sequential	FALSE	FALSE	FALSE
95	90	4046007	4046007	4327033	7	0.007	-0.267625	0.638116	0.568866	16	0	0	4046007	ethA	4327033	Rv3603c	potentiator	FALSE	FALSE	FALSE
25	91	2435076	4327193	2435076	0	0.001	-0.306197	0.63996	0.654445	1	2	0	2435076	idsA2	4327193	ethA	sequential	FALSE	FALSE	FALSE
96	92	1339399	1339399	4326452	14	0.05	0.101914	0.640346	0.218076	120	3	2	1339399	ethA	4326452	PPE18	potentiator	FALSE	FALSE	FALSE
97	93	1164571	1164571	4327193	10	0.17	-0.0772635	0.655335	0.173053	409	1	1	1164571	ethA	4327193	None	potentiator	FALSE	FALSE	FALSE
98	94	1626655	1626655	4326855	18	0	0.547413	0.66571	1.26672	1	0	0	1626655	ethA	4326855	zwf2	potentiator	FALSE	FALSE	FALSE
99	95	4327350_1341103	1341103	4327350	124	0.002	-0.204801	0.667531	0.476677	312	5	4	1341103	ethA	4327350	esxL	potentiator	FALSE	TRUE	FALSE
100	96	1341103	1341103	4327350	119	0.143	0.0762646	0.672517	0.18038	312	5	4	1341103	ethA	4327350	esxL	potentiator	FALSE	FALSE	FALSE
101	97	4327350_1341102	1341102	4327350	117	0.002	-0.200515	0.674071	0.476658	315	5	4	1341102	ethA	4327350	esxL	potentiator	FALSE	TRUE	FALSE
102	98	1431097	1431097	4327033	12	0	0.529053	0.676269	1.2667	1	0	0	1431097	ethA	4327033	Rv1279	potentiator	FALSE	FALSE	FALSE
103	99	75233	75233	4326855	5	0.085	0.134241	0.680047	0.325432	206	0	0	75233	ethA	4326855	None	potentiator	FALSE	FALSE	FALSE
104	100	1540352	1540352	4326855	41	0	0.519353	0.6819	1.2668	1	0	0	1540352	ethA	4326855	Rv1367c	potentiator	FALSE	FALSE	FALSE
105	101	2123169	2123169	1674481	2	0.019	-0.101201	0.686283	0.250497	46	27	1	2123169	inhA	1674481	None	potentiator	FALSE	FALSE	FALSE
106	102	2123146	2123146	4327350	4	0.03	-0.0967173	0.694937	0.246566	73	5	3	2123146	ethA	4327350	lldD2	potentiator	FALSE	FALSE	FALSE
107	103	4327211	1161026	4327211	4	0	0.35682	0.713129	0.970297	4	1	0	1161026	ethA	4327211	esxJ	potentiator	TRUE	FALSE	FALSE
108	104	4327211_2122395	2122395	4327211	12	0	0.356414	0.713453	0.970341	330	1	1	2122395	ethA	4327211	lldD2	potentiator	FALSE	TRUE	FALSE
109	105	1341102	1341102	4327350	112	0.143	0.06676	0.718123	0.184903	315	5	4	1341102	ethA	4327350	esxL	potentiator	FALSE	FALSE	FALSE
110	106	2339255	2339255	4326350	16	0.417	-0.185393	0.735581	0.548843	999	1	1	2339255	ethA	4326350	Rv2082	potentiator	FALSE	FALSE	FALSE
111	107	2338994	2338994	1674481	38	0.375	0.12374	0.736935	0.368281	882	27	13	2338994	inhA	1674481	Rv2082	potentiator	FALSE	FALSE	FALSE
112	108	4327350	27463	4327350	6	0.002	-0.142246	0.7381	0.425315	255	5	1	27463	ethA	4327350	None	potentiator	TRUE	FALSE	FALSE
113	109	3239801	3239801	4327404	10	0.01	0.141261	0.750602	0.444332	24	1	0	3239801	ethA	4327404	None	potentiator	FALSE	FALSE	FALSE
114	110	3895247	3895247	1674481	16	0.001	-0.213965	0.75285	0.679351	3	27	0	3895247	inhA	1674481	PPE60	potentiator	FALSE	FALSE	FALSE
115	111	3239797	3239797	4327404	11	0.01	0.136557	0.758646	0.444337	24	1	0	3239797	ethA	4327404	None	potentiator	FALSE	FALSE	FALSE
116	112	2101193	2101193	4326302	2	0	0.410345	0.763912	1.36593	1	2	0	2101193	ethA	4326302	ureD	potentiator	FALSE	FALSE	FALSE
117	113	4137219	4137219	4326707	0	0	0.409012	0.764658	1.36594	1	0	0	4137219	ethA	4326707	Rv3695	potentiator	FALSE	FALSE	FALSE
118	114	4090823	4090823	4326302	4	0	0.407098	0.76573	1.36596	1	2	0	4090823	ethA	4326302	Rv3649	potentiator	FALSE	FALSE	FALSE
119	115	3239798	3239798	4327404	9	0.01	0.115588	0.781694	0.417025	23	1	0	3239798	ethA	4327404	None	potentiator	FALSE	FALSE	FALSE
120	116	2829918	2829918	1674481	18	0.07	-0.0842816	0.78969	0.315931	168	27	8	2829918	inhA	1674481	None	potentiator	FALSE	FALSE	FALSE
121	117	1674262	1674262	1673425	0	0.002	0.111537	0.803594	0.448384	5	202	1	1674262	None	1673425	inhA	potentiator	FALSE	FALSE	FALSE
122	118	4327472_340130	340130	4327472	10	0	-0.222294	0.81165	0.93264	4	1	1	340130	ethA	4327472	PPE3	potentiator	FALSE	TRUE	FALSE
123	119	4327472	1268475	4327472	7	0	-0.219998	0.813559	0.932635	0	1	0	1268475	ethA	4327472	echA11	potentiator	TRUE	FALSE	FALSE
124	120	4060588	4060588	4327054	5	0.082	0.0744917	0.82056	0.328339	198	0	0	4060588	ethA	4327054	esxW	potentiator	FALSE	FALSE	FALSE
125	121	4327081	316497	4327081	6	0	0.203698	0.822212	0.906334	1	1	0	316497	ethA	4327081	None	potentiator	TRUE	FALSE	FALSE
126	122	3847318	3847318	4327193	41	0.012	0.0676379	0.829704	0.314408	28	1	0	3847318	ethA	4327193	PPE59	potentiator	FALSE	FALSE	FALSE
127	123	1523817	1523817	4327033	227	0.008	-0.115968	0.850279	0.61423	15	0	0	1523817	ethA	4327033	moeY	potentiator	FALSE	FALSE	FALSE
128	124	2338990	2338990	1674481	38	0.376	0.0647551	0.857314	0.360084	883	27	13	2338990	inhA	1674481	Rv2082	potentiator	FALSE	FALSE	FALSE
129	125	105063	105063	4326350	18	0.03	-0.0367501	0.869266	0.223234	72	1	1	105063	ethA	4326350	Rv0095c	potentiator	FALSE	FALSE	FALSE
130	126	3847320	3847320	4327193	43	0.013	0.0440552	0.891603	0.32321	30	1	0	3847320	ethA	4327193	PPE59	potentiator	FALSE	FALSE	FALSE
131	127	832109	832109	4327307	9	0.004	-0.051493	0.900213	0.410568	9	0	0	832109	ethA	4327307	Rv0740	potentiator	FALSE	FALSE	FALSE
132	128	2030355	2030355	4326301	5	0.034	-0.0481246	0.907151	0.412528	83	0	0	2030355	ethA	4326301	esxM	potentiator	FALSE	FALSE	FALSE
133	129	4327193	3074495	4327193	5	0	-0.104967	0.907719	0.905352	56	1	0	3074495	ethA	4327193	None	potentiator	TRUE	FALSE	FALSE
134	130	3074495	3074495	4327193	45	0.024	-0.0342863	0.907914	0.296351	56	1	0	3074495	ethA	4327193	None	potentiator	FALSE	FALSE	FALSE
135	131	4327193_1164571	1164571	4327193	15	0	-0.104551	0.908086	0.905379	409	1	1	1164571	ethA	4327193	None	potentiator	FALSE	TRUE	FALSE
136	132	2626105	2626105	1674481	10	0.002	-0.0810835	0.915279	0.762029	4	27	1	2626105	inhA	1674481	esxO	potentiator	FALSE	FALSE	FALSE
137	133	27463	27463	4327350	51	0.11	-0.0453676	0.918214	0.441726	255	5	1	27463	ethA	4327350	None	potentiator	FALSE	FALSE	FALSE
138	134	4327350_3413903	3413903	4327350	39	0	0.0786088	0.933841	0.946742	2	5	1	3413903	ethA	4327350	nrdE	potentiator	FALSE	TRUE	FALSE
139	135	1674481_3336528	3336528	1674481	112	0	0.195029	0.935304	2.40213	42	27	1	3336528	inhA	1674481	None	potentiator	FALSE	TRUE	FALSE
26	136	2102011	2155168	2102011	10	0.004	-0.0156005	0.963672	0.342454	677	9	9	2102011	ndh	2155168	katG	sequential	FALSE	FALSE	FALSE
140	137	4326452_1287112	1287112	4326452	10	0.001	-0.0254082	0.965497	0.587261	1206	3	3	1287112	ethA	4326452	None	potentiator	FALSE	TRUE	FALSE
27	138	2102011_2155168	2155168	2102011	20	0.004	-0.0142475	0.966821	0.34245	677	9	9	2102011	ndh	2155168	katG	sequential	FALSE	TRUE	FALSE
28	139	4326452	4326452	3760557	9	0.001	-0.0237947	0.967687	0.587264	3	1	0	3760557	PPE56	4326452	ethA	sequential	TRUE	FALSE	FALSE
141	140	340132	340132	4327033	4	0.103	-0.0101883	0.974534	0.31909	249	0	0	340132	ethA	4327033	PPE3	potentiator	FALSE	FALSE	FALSE
142	141	1371721	1371721	1674481	1	0	-0.0647809	0.978491	2.40224	1	27	1	1371721	inhA	1674481	None	potentiator	FALSE	FALSE	FALSE
143	142	4345682	4345682	1674481	0	0	-0.0629603	0.979095	2.40225	1	27	1	4345682	inhA	1674481	eccB1	potentiator	FALSE	FALSE	FALSE
144	143	1674481_1371721	1371721	1674481	2	0	-0.0616934	0.979515	2.40222	1	27	1	1371721	inhA	1674481	None	potentiator	FALSE	TRUE	FALSE
145	144	1674481_1094538	1094538	1674481	5	0	-0.0612509	0.979662	2.40221	25	27	1	1094538	inhA	1674481	None	potentiator	FALSE	TRUE	FALSE
146	145	1674481_2123169	2123169	1674481	3	0	-0.0605029	0.979911	2.40223	46	27	1	2123169	inhA	1674481	None	potentiator	FALSE	TRUE	FALSE
147	146	1674481_4345682	4345682	1674481	1	0	-0.0598739	0.980119	2.40223	1	27	1	4345682	inhA	1674481	eccB1	potentiator	FALSE	TRUE	FALSE
148	147	1674481_2626105	2626105	1674481	11	0	-0.059228	0.980334	2.4022	4	27	1	2626105	inhA	1674481	esxO	potentiator	FALSE	TRUE	FALSE
149	148	1674481_2240062	2240062	1674481	119	0	-0.0505305	0.983221	2.4022	5	27	1	2240062	inhA	1674481	None	potentiator	FALSE	TRUE	FALSE
150	149	105060	105060	4326350	15	0.03	0.00395854	0.985378	0.215949	73	1	1	105060	ethA	4326350	Rv0095c	potentiator	FALSE	FALSE	FALSE
29	150	2155168	2155168	2102011	11	0.282	0.00221472	0.986481	0.130675	677	9	9	2102011	ndh	2155168	katG	sequential	TRUE	FALSE	FALSE
151	151	1674481_1468150	1468150	1674481	5	0	-0.0287684	0.990447	2.40213	8	27	1	1468150	inhA	1674481	None	potentiator	FALSE	TRUE	FALSE
152	152	4327350_2123146	2123146	4327350	10	0.001	0.00523004	0.992385	0.547911	73	5	3	2123146	ethA	4327350	lldD2	potentiator	FALSE	TRUE	FALSE

## Sheet: ISONIAZID
	index	rs	first_mutation	second_mutation	n_miss	af	beta	p_wald	se	N_first	N_second	N_cross	test_position	second_gene_name	known_position	first_gene_name	type	known	cross	significant
0	0	2155168	2155168	4137219	19	0.283	1.99212	1.30765e-22	0.200306	838	2	2	4137219	Rv3695	2155168	katG	sequential	TRUE	FALSE	TRUE
315	1	2155168_1287112	1287112	2155168	23	0.281	1.8467	5.81288e-20	0.199022	1465	838	827	1287112	katG	2155168	None	potentiator	FALSE	TRUE	TRUE
1	2	1638364_2155168	2155168	1638364	41	0.24	1.08241	3.32393e-10	0.171116	838	1255	698	1638364	None	2155168	katG	sequential	FALSE	TRUE	TRUE
316	3	2155168_1096633	1096633	2155168	94	0.255	0.877034	7.56044e-08	0.162283	1305	838	715	1096633	katG	2155168	None	potentiator	FALSE	TRUE	TRUE
317	4	1674048	1674263	1674048	4	0.009	1.49236	3.77709e-06	0.321584	35	27	1	1674263	fabG1	1674048	inhA	potentiator	TRUE	FALSE	TRUE
318	5	2726141	2726141	2155168	1	0.019	1.52462	7.00797e-06	0.338098	58	838	42	2726141	katG	2155168	None	potentiator	FALSE	FALSE	TRUE
319	5	2726141	2726141	2155168	1	0.019	1.52462	7.00797e-06	0.338098	58	838	42	2726141	katG	2155168	None	potentiator	FALSE	FALSE	TRUE
320	6	1673425	1674262	1673425	9	0.08	1.05342	1.8558e-05	0.24524	6	238	2	1674262	None	1673425	inhA	potentiator	TRUE	FALSE	TRUE
321	7	2155648	2155648	1673425	2	0.001	2.89398	7.7139e-05	0.730039	2	238	0	2155648	None	1673425	katG	potentiator	FALSE	FALSE	TRUE
2	8	4088558_2155168	2155168	4088558	47	0	-5.21032	9.69128e-05	1.33298	838	1	1	4088558	None	2155168	katG	sequential	FALSE	TRUE	TRUE
3	9	4088558	2155168	4088558	29	0	-5.20178	9.95385e-05	1.33302	838	1	1	4088558	None	2155168	katG	sequential	FALSE	FALSE	TRUE
4	10	2123182_2155168	2155168	2123182	62	0.033	1.372	0.000187684	0.366414	838	118	96	2123182	Rv1873	2155168	katG	sequential	FALSE	TRUE	TRUE
322	11	1674263	1674263	1674048	1	0.012	1.24921	0.00176371	0.398722	35	27	1	1674263	fabG1	1674048	inhA	potentiator	FALSE	FALSE	TRUE
5	12	1673423	2155168	1673423	11	0.01	1.55185	0.00343712	0.529576	838	29	1	1673423	None	2155168	katG	sequential	FALSE	FALSE	FALSE
323	13	3730394	3730394	2155167	26	0.019	-1.37337	0.00544037	0.493346	56	18	1	3730394	katG	2155167	PPE54	potentiator	FALSE	FALSE	FALSE
6	15	1674263_1673425	1673425	1674263	10	0.011	1.12271	0.00669274	0.413438	238	35	34	1674263	inhA	1673425	None	sequential	FALSE	TRUE	FALSE
324	14	1673425_1674263	1674263	1673425	10	0.011	1.12271	0.00669274	0.413438	35	238	34	1674263	None	1673425	inhA	potentiator	FALSE	TRUE	FALSE
325	16	2155168_3248028	3248028	2155168	67	0.029	1.00647	0.00716105	0.373742	96	838	82	3248028	katG	2155168	ppsA	potentiator	FALSE	TRUE	FALSE
7	17	2030848	2155168	2030848	19	0	2.85902	0.010917	1.12183	838	1	0	2030848	esxN	2155168	katG	sequential	FALSE	FALSE	FALSE
326	18	2976575	2976575	2155168	27	0.01	0.932796	0.015759	0.385898	28	838	9	2976575	katG	2155168	None	potentiator	FALSE	FALSE	FALSE
8	19	1532827_2155168	2155168	1532827	75	0.039	0.45592	0.0159983	0.189045	838	272	112	1532827	PPE19	2155168	katG	sequential	FALSE	TRUE	FALSE
9	20	332916_2155168	2155168	332916	33	0.03	0.856791	0.0179072	0.361492	838	112	89	332916	vapC25	2155168	katG	sequential	FALSE	TRUE	FALSE
10	21	1339741_2155168	2155168	1339741	74	0.045	0.399598	0.0253211	0.178494	838	308	127	1339741	PPE18	2155168	katG	sequential	FALSE	TRUE	FALSE
327	22	1674481_2030521	2030521	1674481	17	0.011	0.73338	0.0314502	0.340575	1480	33	33	2030521	inhA	1674481	esxM	potentiator	FALSE	TRUE	FALSE
328	23	1674481	4385937	1674481	1	0.011	0.733193	0.0314877	0.340564	11	33	0	4385937	inhA	1674481	Rv3900c	potentiator	TRUE	FALSE	FALSE
11	24	1339774_2155168	2155168	1339774	65	0.051	0.365534	0.036724	0.174839	838	337	147	1339774	PPE18	2155168	katG	sequential	FALSE	TRUE	FALSE
12	25	784100_2155168	2155168	784100	29	0	-2.92112	0.0469046	1.46878	838	1	1	784100	fusA1	2155168	katG	sequential	FALSE	TRUE	FALSE
13	26	13636	2155168	13636	4	0.002	1.06784	0.0469813	0.53711	838	5	2	13636	None	2155168	katG	sequential	FALSE	FALSE	FALSE
329	27	1674481_2829918	2829918	1674481	27	0.003	0.974067	0.0474491	0.490985	181	33	10	2829918	inhA	1674481	None	potentiator	FALSE	TRUE	FALSE
14	28	784100	2155168	784100	10	0	-2.91221	0.0475789	1.46878	838	1	1	784100	fusA1	2155168	katG	sequential	FALSE	FALSE	FALSE
330	29	2155167	3730426	2155167	14	0.006	0.767513	0.0490649	0.389673	65	18	2	3730426	katG	2155167	PPE54	potentiator	TRUE	FALSE	FALSE
331	30	2155168_3730411	3730411	2155168	67	0.139	0.313982	0.0537149	0.16263	665	838	398	3730411	katG	2155168	PPE54	potentiator	FALSE	TRUE	FALSE
332	31	3730390	3730390	2155167	26	0.018	-0.851304	0.0565756	0.446163	52	18	1	3730390	katG	2155167	PPE54	potentiator	FALSE	FALSE	FALSE
15	32	332795	2155168	332795	3	0.01	2.08343	0.0620145	1.11557	838	30	29	332795	vapC25	2155168	katG	sequential	FALSE	FALSE	FALSE
16	33	1339436	2155168	1339436	115	0.007	0.509905	0.072603	0.283818	838	20	13	1339436	PPE18	2155168	katG	sequential	FALSE	FALSE	FALSE
17	34	1673432	2155168	1673432	4	0.008	0.60457	0.0762874	0.340819	838	23	12	1673432	None	2155168	katG	sequential	FALSE	FALSE	FALSE
333	35	3847221	3847221	2155168	116	0.089	0.582139	0.0793514	0.331579	246	838	147	3847221	katG	2155168	PPE59	potentiator	FALSE	FALSE	FALSE
334	36	1674481_1094472	1094472	1674481	56	0.001	1.36675	0.0798468	0.779769	27	33	4	1094472	inhA	1674481	None	potentiator	FALSE	TRUE	FALSE
335	37	2155276	4329945	2155276	3	0.001	1.4041	0.0820611	0.806943	0	2	0	4329945	katG	2155276	None	potentiator	TRUE	FALSE	FALSE
18	38	732111_2155168	2155168	732111	20	0.001	-1.12153	0.0896028	0.660267	838	4	3	732111	hadA	2155168	katG	sequential	FALSE	TRUE	FALSE
19	39	3065914	2155168	3065914	0	0.001	1.40777	0.0960894	0.845424	838	2	1	3065914	Rv2752c	2155168	katG	sequential	FALSE	FALSE	FALSE
20	39	3065914	2155168	3065914	0	0.001	1.40777	0.0960894	0.845424	838	2	1	3065914	Rv2752c	2155168	katG	sequential	FALSE	FALSE	FALSE
336	40	2155167_2625924	2625924	2155167	26	0.006	0.65133	0.099344	0.394969	1184	18	17	2625924	katG	2155167	esxO	potentiator	FALSE	TRUE	FALSE
337	41	1287112	1287112	2155168	6	0.491	2.61423	0.102209	1.59868	1465	838	827	1287112	katG	2155168	None	potentiator	FALSE	FALSE	FALSE
338	42	2155167_2339255	2339255	2155167	43	0.006	0.645148	0.102543	0.394912	1179	18	17	2339255	katG	2155167	Rv2082	potentiator	FALSE	TRUE	FALSE
21	43	966883_2155168	2155168	966883	26	0	-2.10224	0.102739	1.28757	838	1	1	966883	moaA2	2155168	katG	sequential	FALSE	TRUE	FALSE
22	44	966883	2155168	966883	7	0	-2.09546	0.103856	1.28759	838	1	1	966883	moaA2	2155168	katG	sequential	FALSE	FALSE	FALSE
23	45	2123145_2155168	2155168	2123145	26	0.025	0.45779	0.105267	0.282443	838	141	74	2123145	lldD2	2155168	katG	sequential	FALSE	TRUE	FALSE
339	46	4060466	4060466	2155168	19	0.046	-0.59495	0.109669	0.371696	135	838	56	4060466	katG	2155168	esxW	potentiator	FALSE	FALSE	FALSE
24	47	3073679	2155168	3073679	12	0.002	-0.943327	0.10978	0.589529	838	5	3	3073679	None	2155168	katG	sequential	FALSE	FALSE	FALSE
340	48	1673425_2155102	2155102	1673425	11	0.001	1.12089	0.112396	0.705648	4	238	3	2155102	None	1673425	katG	potentiator	FALSE	TRUE	FALSE
341	49	2155168_2626600	2626600	2155168	30	0.039	0.414035	0.1166	0.263698	172	838	113	2626600	katG	2155168	None	potentiator	FALSE	TRUE	FALSE
342	51	2155168_1164571	1164571	2155168	27	0.093	0.293469	0.119159	0.188217	494	838	272	1164571	katG	2155168	None	potentiator	FALSE	TRUE	FALSE
25	50	1164571_2155168	2155168	1164571	27	0.093	0.293469	0.119159	0.188217	838	494	272	1164571	None	2155168	katG	sequential	FALSE	TRUE	FALSE
343	52	2155168_3959506	3959506	2155168	22	0.01	-0.598381	0.121365	0.386064	50	838	29	3959506	katG	2155168	ltp4	potentiator	FALSE	TRUE	FALSE
344	53	2155168_1824823	1824823	2155168	19	0.01	-0.596658	0.122484	0.38611	50	838	29	1824823	katG	2155168	cydA	potentiator	FALSE	TRUE	FALSE
345	54	2945201	2945201	2155168	11	0.001	-1.27013	0.130222	0.838893	3	838	1	2945201	katG	2155168	None	potentiator	FALSE	FALSE	FALSE
346	55	2945204	2945204	2155168	4	0.001	-1.26301	0.132389	0.838894	3	838	1	2945204	katG	2155168	None	potentiator	FALSE	FALSE	FALSE
347	56	2945205	2945205	2155168	1	0.001	-1.262	0.1327	0.838893	3	838	1	2945205	katG	2155168	None	potentiator	FALSE	FALSE	FALSE
26	57	1184080_2155168	2155168	1184080	24	0	-3.86994	0.136404	2.59707	838	1	1	1184080	Rv1061	2155168	katG	sequential	FALSE	TRUE	FALSE
348	58	1096633	1096633	2155168	79	0.46	0.347745	0.136959	0.233698	1305	838	715	1096633	katG	2155168	None	potentiator	FALSE	FALSE	FALSE
27	59	1184080	2155168	1184080	5	0	-3.84005	0.139344	2.59633	838	1	1	1184080	Rv1061	2155168	katG	sequential	FALSE	FALSE	FALSE
349	60	2155168_105063	105063	2155168	47	0.02	0.40119	0.150532	0.278916	102	838	58	105063	katG	2155168	Rv0095c	potentiator	FALSE	TRUE	FALSE
28	61	105063_2155168	2155168	105063	47	0.02	0.40119	0.150532	0.278916	838	102	58	105063	Rv0095c	2155168	katG	sequential	FALSE	TRUE	FALSE
29	62	1341099_2155168	2155168	1341099	122	0.017	0.334701	0.152449	0.233785	838	70	46	1341099	esxL	2155168	katG	sequential	FALSE	TRUE	FALSE
350	63	2155168_27455	27455	2155168	71	0.012	0.634844	0.152489	0.443474	54	838	35	27455	katG	2155168	None	potentiator	FALSE	TRUE	FALSE
30	64	732111	2155168	732111	1	0.001	-0.889871	0.153729	0.623506	838	4	3	732111	hadA	2155168	katG	sequential	FALSE	FALSE	FALSE
31	65	1983317_2155168	2155168	1983317	27	0	2.53991	0.154834	1.78442	838	2	1	1983317	PPE24	2155168	katG	sequential	FALSE	TRUE	FALSE
32	66	3690947	2155168	3690947	67	0.003	-0.709738	0.157287	0.501594	838	8	5	3690947	None	2155168	katG	sequential	FALSE	FALSE	FALSE
33	67	1254580	2155168	1254580	1	0.002	0.966662	0.159943	0.687546	838	5	4	1254580	prpD	2155168	katG	sequential	FALSE	FALSE	FALSE
351	68	1674481_2338990	2338990	1674481	56	0.006	0.643361	0.161533	0.459338	1060	33	16	2338990	inhA	1674481	Rv2082	potentiator	FALSE	TRUE	FALSE
352	69	2155168_4060562	4060562	2155168	22	0.015	-0.614362	0.162072	0.439198	121	838	45	4060562	katG	2155168	esxW	potentiator	FALSE	TRUE	FALSE
34	70	1533466	1674481	1533466	49	0	-1.71664	0.162145	1.22741	33	1	0	1533466	PPE19	1674481	inhA	sequential	FALSE	FALSE	FALSE
353	71	1674481_2338994	2338994	1674481	55	0.006	0.641146	0.16301	0.45937	1061	33	16	2338994	inhA	1674481	Rv2082	potentiator	FALSE	TRUE	FALSE
354	72	2155168_3847215	3847215	2155168	144	0.053	0.275936	0.167922	0.200014	236	838	143	3847215	katG	2155168	PPE59	potentiator	FALSE	TRUE	FALSE
35	73	1340093	2155168	1340093	14	0.005	-0.623346	0.169994	0.454041	838	15	11	1340093	PPE18	2155168	katG	sequential	FALSE	FALSE	FALSE
355	74	2155168_3847221	3847221	2155168	134	0.054	0.277041	0.172543	0.203001	246	838	147	3847221	katG	2155168	PPE59	potentiator	FALSE	TRUE	FALSE
356	75	2155168_2867575	2867575	2155168	95	0.036	0.308712	0.175181	0.227599	163	838	100	2867575	katG	2155168	lppB	potentiator	FALSE	TRUE	FALSE
357	76	2155168_3446699	3446699	2155168	36	0.047	0.294819	0.182958	0.221282	228	838	137	3446699	katG	2155168	Rv3081	potentiator	FALSE	TRUE	FALSE
36	77	2030355_2155168	2155168	2030355	22	0.009	0.481141	0.185882	0.363546	838	94	28	2030355	esxM	2155168	katG	sequential	FALSE	TRUE	FALSE
358	78	3847215	3847215	2155168	126	0.086	0.378381	0.186433	0.286259	236	838	143	3847215	katG	2155168	PPE59	potentiator	FALSE	FALSE	FALSE
37	79	1339436_2155168	2155168	1339436	133	0.005	0.459369	0.191024	0.35116	838	20	13	1339436	PPE18	2155168	katG	sequential	FALSE	TRUE	FALSE
38	80	1339435	2155168	1339435	114	0.008	0.376445	0.191367	0.287992	838	21	13	1339435	PPE18	2155168	katG	sequential	FALSE	FALSE	FALSE
39	81	1532777_1674481	1674481	1532777	67	0.005	0.525878	0.193279	0.404047	33	265	15	1532777	PPE19	1674481	inhA	sequential	FALSE	TRUE	FALSE
40	82	332735	2155168	332735	34	0.003	-0.742659	0.194001	0.571532	838	10	7	332735	vapC25	2155168	katG	sequential	FALSE	FALSE	FALSE
359	83	2197313	2197313	2155168	9	0.006	-0.554195	0.195607	0.428033	17	838	6	2197313	katG	2155168	Rv1945	potentiator	FALSE	FALSE	FALSE
41	84	1339432	2155168	1339432	112	0.008	0.358762	0.195741	0.277173	838	22	14	1339432	PPE18	2155168	katG	sequential	FALSE	FALSE	FALSE
42	85	733191	2155168	733191	13	0.001	1.26107	0.199607	0.982723	838	2	2	733191	hadC	2155168	katG	sequential	FALSE	FALSE	FALSE
360	86	1674048_1674263	1674263	1674048	5	0	1.34019	0.201402	1.04856	35	27	1	1674263	fabG1	1674048	inhA	potentiator	FALSE	TRUE	FALSE
43	87	733191_2155168	2155168	733191	31	0.001	1.25501	0.2019	0.982998	838	2	2	733191	hadC	2155168	katG	sequential	FALSE	TRUE	FALSE
44	88	666107_2155168	2155168	666107	49	0.001	-1.58852	0.216843	1.28575	838	2	2	666107	pncB2	2155168	katG	sequential	FALSE	TRUE	FALSE
45	89	4195074_2155168	2155168	4195074	78	0.001	-1.58218	0.218692	1.28577	838	2	2	4195074	ctpJ	2155168	katG	sequential	FALSE	TRUE	FALSE
46	90	806172_2155168	2155168	806172	55	0.001	-1.58022	0.219227	1.28567	838	2	2	806172	None	2155168	katG	sequential	FALSE	TRUE	FALSE
47	91	3108350_2155168	2155168	3108350	32	0.001	-1.57881	0.219654	1.28571	838	2	2	3108350	Rv2799	2155168	katG	sequential	FALSE	TRUE	FALSE
48	92	1340093_2155168	2155168	1340093	31	0.004	-0.636556	0.220005	0.518779	838	15	11	1340093	PPE18	2155168	katG	sequential	FALSE	TRUE	FALSE
49	93	2699402_2155168	2155168	2699402	19	0.001	-1.57726	0.220125	1.28576	838	2	2	2699402	Rv2402	2155168	katG	sequential	FALSE	TRUE	FALSE
50	94	666107	2155168	666107	30	0.001	-1.57465	0.220899	1.28579	838	2	2	666107	pncB2	2155168	katG	sequential	FALSE	FALSE	FALSE
51	95	4195074	2155168	4195074	60	0.001	-1.56751	0.223005	1.28581	838	2	2	4195074	ctpJ	2155168	katG	sequential	FALSE	FALSE	FALSE
52	96	806172	2155168	806172	36	0.001	-1.56639	0.223299	1.28571	838	2	2	806172	None	2155168	katG	sequential	FALSE	FALSE	FALSE
53	97	3108350	2155168	3108350	14	0.001	-1.56597	0.223439	1.28576	838	2	2	3108350	Rv2799	2155168	katG	sequential	FALSE	FALSE	FALSE
54	98	2699402	2155168	2699402	0	0.001	-1.5638	0.224099	1.2858	838	2	2	2699402	Rv2402	2155168	katG	sequential	FALSE	FALSE	FALSE
361	99	2881472	2881472	2155168	2	0.001	-1.37987	0.229464	1.14776	3	838	1	2881472	katG	2155168	Rv2561	potentiator	FALSE	FALSE	FALSE
362	100	2155168_4060466	4060466	2155168	36	0.019	-0.445887	0.230954	0.372071	135	838	56	4060466	katG	2155168	esxW	potentiator	FALSE	TRUE	FALSE
363	101	1340208	1340208	1674481	67	0.087	0.798607	0.231068	0.666561	248	33	5	1340208	inhA	1674481	PPE18	potentiator	FALSE	FALSE	FALSE
364	102	2155168_105060	105060	2155168	42	0.02	0.337549	0.237515	0.285649	105	838	58	105060	katG	2155168	Rv0095c	potentiator	FALSE	TRUE	FALSE
55	103	105060_2155168	2155168	105060	42	0.02	0.337549	0.237515	0.285649	838	105	58	105060	Rv0095c	2155168	katG	sequential	FALSE	TRUE	FALSE
366	104	2155168_2726141	2726141	2155168	20	0.014	-0.566477	0.238767	0.480658	58	838	42	2726141	katG	2155168	None	potentiator	FALSE	TRUE	FALSE
365	104	2155168_2726141	2726141	2155168	20	0.014	-0.566477	0.238767	0.480658	58	838	42	2726141	katG	2155168	None	potentiator	FALSE	TRUE	FALSE
56	105	1673425_2155168	2155168	1673425	26	0.019	-0.28067	0.240563	0.239062	838	238	55	1673425	None	2155168	katG	sequential	FALSE	TRUE	FALSE
57	106	4137219_2155168	2155168	4137219	20	0.001	-1.49867	0.241553	1.27919	838	2	2	4137219	Rv3695	2155168	katG	sequential	FALSE	TRUE	FALSE
367	107	2155168_3173107	3173107	2155168	41	0	1.17572	0.242238	1.00499	5	838	1	3173107	katG	2155168	None	potentiator	FALSE	TRUE	FALSE
368	108	2155168_3894732	3894732	2155168	76	0.048	0.254711	0.243517	0.218317	211	838	136	3894732	katG	2155168	PPE60	potentiator	FALSE	TRUE	FALSE
58	109	4137219	2155168	4137219	1	0.001	-1.48526	0.245784	1.27918	838	2	2	4137219	Rv3695	2155168	katG	sequential	FALSE	FALSE	FALSE
59	110	1339399_2155168	2155168	1339399	42	0.028	0.30076	0.24845	0.260494	838	135	81	1339399	PPE18	2155168	katG	sequential	FALSE	TRUE	FALSE
369	111	1339894	1339894	2155168	38	0.02	-0.493519	0.252252	0.430893	58	838	28	1339894	katG	2155168	PPE18	potentiator	FALSE	FALSE	FALSE
370	112	2155168_1722228	1722228	2155168	34	0.049	0.258879	0.25266	0.226223	224	838	142	1722228	katG	2155168	pks5	potentiator	FALSE	TRUE	FALSE
371	113	2123169	2123169	1674481	7	0.021	0.40138	0.255533	0.352878	63	33	2	2123169	inhA	1674481	None	potentiator	FALSE	FALSE	FALSE
60	114	1339435_2155168	2155168	1339435	132	0.005	0.397292	0.258035	0.351127	838	21	13	1339435	PPE18	2155168	katG	sequential	FALSE	TRUE	FALSE
61	115	1532777	1674481	1532777	67	0.093	-0.454088	0.258041	0.401328	33	265	15	1532777	PPE19	1674481	inhA	sequential	FALSE	FALSE	FALSE
62	116	1254144	2155168	1254144	6	0.001	-0.682931	0.259857	0.605888	838	4	2	1254144	Rv1129c	2155168	katG	sequential	FALSE	FALSE	FALSE
372	117	2155167_2626600	2626600	2155167	26	0	1.66692	0.263006	1.48867	172	18	1	2626600	katG	2155167	None	potentiator	FALSE	TRUE	FALSE
63	118	1339432_2155168	2155168	1339432	130	0.005	0.370597	0.264255	0.331835	838	22	14	1339432	PPE18	2155168	katG	sequential	FALSE	TRUE	FALSE
373	119	2155168_2122395	2122395	2155168	27	0.083	0.200609	0.278523	0.185058	393	838	244	2122395	katG	2155168	lldD2	potentiator	FALSE	TRUE	FALSE
374	120	2155168_3583542	3583542	2155168	58	0.009	0.595125	0.280282	0.551003	30	838	26	3583542	katG	2155168	moeB1	potentiator	FALSE	TRUE	FALSE
375	121	1094538	1094538	1674481	8	0.013	-0.374194	0.284162	0.349257	38	33	2	1094538	inhA	1674481	None	potentiator	FALSE	FALSE	FALSE
376	122	4307160	4307160	2155168	6	0	1.50832	0.286816	1.41558	1	838	1	4307160	katG	2155168	Rv3833	potentiator	FALSE	FALSE	FALSE
64	123	852984	2155168	852984	16	0	1.50683	0.287284	1.41555	838	1	1	852984	phoR	2155168	katG	sequential	FALSE	FALSE	FALSE
65	124	32411	2155168	32411	5	0.005	-0.521598	0.288941	0.49169	838	14	13	32411	Rv0029	2155168	katG	sequential	FALSE	FALSE	FALSE
377	125	2155168_4307160	4307160	2155168	24	0	1.50088	0.289203	1.41559	1	838	1	4307160	katG	2155168	Rv3833	potentiator	FALSE	TRUE	FALSE
378	126	2155168_2945205	2945205	2155168	20	0	1.49735	0.290218	1.41524	3	838	1	2945205	katG	2155168	None	potentiator	FALSE	TRUE	FALSE
66	127	852984_2155168	2155168	852984	34	0	1.49704	0.290433	1.41558	838	1	1	852984	phoR	2155168	katG	sequential	FALSE	TRUE	FALSE
379	128	2155168_4087495	4087495	2155168	33	0.01	-0.548406	0.290528	0.518666	38	838	28	4087495	katG	2155168	None	potentiator	FALSE	TRUE	FALSE
380	129	2155168_2945204	2945204	2155168	23	0	1.49639	0.290532	1.41525	3	838	1	2945204	katG	2155168	None	potentiator	FALSE	TRUE	FALSE
381	130	2155168_2945199	2945199	2155168	26	0	1.49235	0.291844	1.41527	2	838	1	2945199	katG	2155168	None	potentiator	FALSE	TRUE	FALSE
382	131	2155168_2945201	2945201	2155168	30	0	1.48947	0.292758	1.41522	3	838	1	2945201	katG	2155168	None	potentiator	FALSE	TRUE	FALSE
67	132	2075517_2155168	2155168	2075517	25	0.001	-0.857251	0.297279	0.822185	838	2	2	2075517	Rv1830	2155168	katG	sequential	FALSE	TRUE	FALSE
68	133	2075517	2155168	2075517	6	0.001	-0.851694	0.300423	0.822189	838	2	2	2075517	Rv1830	2155168	katG	sequential	FALSE	FALSE	FALSE
383	134	1722228	1722228	2155168	16	0.076	0.951543	0.304204	0.925794	224	838	142	1722228	katG	2155168	pks5	potentiator	FALSE	FALSE	FALSE
384	136	2155168_2986827	2986827	2155168	24	0.006	-0.461547	0.306597	0.451286	27	838	18	2986827	katG	2155168	Rv2670c	potentiator	FALSE	TRUE	FALSE
69	135	2986827_2155168	2155168	2986827	24	0.006	-0.461547	0.306597	0.451286	838	27	18	2986827	Rv2670c	2155168	katG	sequential	FALSE	TRUE	FALSE
385	137	2155168_3247316	3247316	2155168	64	0.003	0.632588	0.307054	0.619109	16	838	8	3247316	katG	2155168	ppsA	potentiator	FALSE	TRUE	FALSE
386	138	2300546	2300546	2155168	294	0.04	-0.391912	0.309427	0.385447	97	838	31	2300546	katG	2155168	pks12	potentiator	FALSE	FALSE	FALSE
387	139	2155168_3482717	3482717	2155168	66	0.037	0.243388	0.321187	0.245264	160	838	106	3482717	katG	2155168	None	potentiator	FALSE	TRUE	FALSE
388	140	2155168_1340208	1340208	2155168	83	0.053	0.211369	0.337542	0.220327	248	838	149	1340208	katG	2155168	PPE18	potentiator	FALSE	TRUE	FALSE
70	141	2154083	2155168	2154083	5	0.001	0.729915	0.343607	0.77047	838	2	2	2154083	katG	2155168	katG	sequential	FALSE	FALSE	FALSE
71	141	2154083	2155168	2154083	5	0.001	0.729915	0.343607	0.77047	838	2	2	2154083	katG	2155168	katG	sequential	FALSE	FALSE	FALSE
72	142	479269	2155168	479269	9	0.001	0.729745	0.343732	0.77049	838	2	2	479269	fadE7	2155168	katG	sequential	FALSE	FALSE	FALSE
73	143	4181947	2155168	4181947	10	0.001	0.727446	0.345253	0.770489	838	2	2	4181947	ligC	2155168	katG	sequential	FALSE	FALSE	FALSE
74	144	2154083_2155168	2155168	2154083	24	0.001	0.725082	0.346814	0.770475	838	2	2	2154083	katG	2155168	katG	sequential	FALSE	TRUE	FALSE
75	144	2154083_2155168	2155168	2154083	24	0.001	0.725082	0.346814	0.770475	838	2	2	2154083	katG	2155168	katG	sequential	FALSE	TRUE	FALSE
76	145	479269_2155168	2155168	479269	28	0.001	0.724896	0.34695	0.770494	838	2	2	479269	fadE7	2155168	katG	sequential	FALSE	TRUE	FALSE
77	146	13636_2155168	2155168	13636	23	0.001	0.723741	0.347714	0.770489	838	5	2	13636	None	2155168	katG	sequential	FALSE	TRUE	FALSE
78	147	4181947_2155168	2155168	4181947	29	0.001	0.722564	0.348502	0.770494	838	2	2	4181947	ligC	2155168	katG	sequential	FALSE	TRUE	FALSE
389	148	2155168_2197287	2197287	2155168	51	0.001	0.980933	0.353084	1.056	5	838	2	2197287	katG	2155168	Rv1945	potentiator	FALSE	TRUE	FALSE
79	149	2123145	2155168	2123145	7	0.047	-0.252069	0.355042	0.272466	838	141	74	2123145	lldD2	2155168	katG	sequential	FALSE	FALSE	FALSE
80	150	2895272_2155168	2155168	2895272	62	0.002	-0.55616	0.356268	0.602698	838	5	5	2895272	Rv2571c	2155168	katG	sequential	FALSE	TRUE	FALSE
390	151	2155168_3883626	3883626	2155168	97	0.046	0.16045	0.357142	0.174192	278	838	130	3883626	katG	2155168	Rv3466	potentiator	FALSE	TRUE	FALSE
81	152	1339966_2155168	2155168	1339966	43	0.002	-0.520492	0.362236	0.571096	838	9	7	1339966	PPE18	2155168	katG	sequential	FALSE	TRUE	FALSE
82	153	2895272	2155168	2895272	43	0.002	-0.548594	0.36286	0.602714	838	5	5	2895272	Rv2571c	2155168	katG	sequential	FALSE	FALSE	FALSE
391	154	2300552	2300552	2155168	53	0.025	-0.750191	0.366811	0.831018	72	838	24	2300552	katG	2155168	pks12	potentiator	FALSE	FALSE	FALSE
83	155	1674782	1673425	1674782	2	0.002	0.521848	0.367394	0.578777	238	6	4	1674782	inhA	1673425	None	sequential	FALSE	FALSE	FALSE
84	156	1254144_2155168	2155168	1254144	24	0.001	-0.760795	0.37254	0.852916	838	4	2	1254144	Rv1129c	2155168	katG	sequential	FALSE	TRUE	FALSE
85	157	832109_2155168	2155168	832109	30	0.001	0.74049	0.378093	0.839864	838	10	3	832109	Rv0740	2155168	katG	sequential	FALSE	TRUE	FALSE
86	158	1673425_1674481	1674481	1673425	10	0.002	-0.624352	0.378105	0.70816	33	238	5	1673425	None	1674481	inhA	sequential	FALSE	TRUE	FALSE
87	159	1341083_2155168	2155168	1341083	126	0.011	0.250753	0.379002	0.284947	838	39	29	1341083	esxL	2155168	katG	sequential	FALSE	TRUE	FALSE
392	160	4363544	4363544	2155168	2	0	1.70167	0.380662	1.94047	1	838	1	4363544	katG	2155168	mycP1	potentiator	FALSE	FALSE	FALSE
393	161	2155168_1646283	1646283	2155168	53	0	1.69971	0.380931	1.93933	2	838	1	1646283	katG	2155168	Rv1460	potentiator	FALSE	TRUE	FALSE
394	162	2747470	2747470	2155168	4	0.001	0.732445	0.382016	0.837611	4	838	4	2747470	katG	2155168	folC	potentiator	FALSE	FALSE	FALSE
395	163	2155168_141889	141889	2155168	22	0	1.68668	0.3846	1.93937	3	838	1	141889	katG	2155168	oxyS	potentiator	FALSE	TRUE	FALSE
396	164	2155168_2397228	2397228	2155168	36	0	1.68562	0.384876	1.93927	2	838	1	2397228	katG	2155168	Rv2137c	potentiator	FALSE	TRUE	FALSE
397	165	2155168_4363544	4363544	2155168	21	0	1.68633	0.384984	1.94053	1	838	1	4363544	katG	2155168	mycP1	potentiator	FALSE	TRUE	FALSE
398	166	2155168_2881472	2881472	2155168	21	0	1.68318	0.385577	1.93932	3	838	1	2881472	katG	2155168	Rv2561	potentiator	FALSE	TRUE	FALSE
399	167	2155168_2747470	2747470	2155168	23	0.001	0.720917	0.389558	0.837624	4	838	4	2747470	katG	2155168	folC	potentiator	FALSE	TRUE	FALSE
400	168	4060562	4060562	2155168	4	0.041	-0.790255	0.389822	0.918697	121	838	45	4060562	katG	2155168	esxW	potentiator	FALSE	FALSE	FALSE
401	169	3482717	3482717	2155819	49	0.055	-0.315914	0.390767	0.367995	160	1	1	3482717	katG	2155819	None	potentiator	FALSE	FALSE	FALSE
402	170	2155168_4060020	4060020	2155168	28	0.004	-0.967332	0.393508	1.13335	12	838	12	4060020	katG	2155168	esxV	potentiator	FALSE	TRUE	FALSE
403	171	1339905	1339905	2155168	25	0.021	0.391794	0.395302	0.460779	61	838	31	1339905	katG	2155168	PPE18	potentiator	FALSE	FALSE	FALSE
88	172	1339774	2155168	1339774	50	0.116	-0.346507	0.396945	0.408939	838	337	147	1339774	PPE18	2155168	katG	sequential	FALSE	FALSE	FALSE
404	173	3074495	3074495	2155168	92	0.02	0.315088	0.397795	0.372529	57	838	57	3074495	katG	2155168	None	potentiator	FALSE	FALSE	FALSE
89	174	1533470	1674481	1533470	45	0.001	-0.829524	0.399457	0.984209	33	2	0	1533470	PPE19	1674481	inhA	sequential	FALSE	FALSE	FALSE
90	175	1533471	1674481	1533471	44	0.001	-0.827605	0.400549	0.984212	33	2	0	1533471	PPE19	1674481	inhA	sequential	FALSE	FALSE	FALSE
405	176	2155168_3488122	3488122	2155168	84	0.009	-0.435572	0.401441	0.518978	38	838	26	3488122	katG	2155168	Rv3122	potentiator	FALSE	TRUE	FALSE
406	177	2155168_3133075	3133075	2155168	138	0	1.55919	0.402065	1.86021	3	838	1	3133075	katG	2155168	Rv2825c	potentiator	FALSE	TRUE	FALSE
91	178	13638	2155168	13638	8	0.003	0.46416	0.409202	0.562256	838	8	4	13638	None	2155168	katG	sequential	FALSE	FALSE	FALSE
407	179	2155732	2155732	1673425	11	0.001	0.672064	0.409781	0.815107	2	238	2	2155732	None	1673425	katG	potentiator	FALSE	FALSE	FALSE
408	180	1673425_2155732	2155732	1673425	19	0.001	0.671205	0.41038	0.815108	2	238	2	2155732	None	1673425	katG	potentiator	FALSE	TRUE	FALSE
92	181	895936	2155168	895936	6	0.001	0.495307	0.412679	0.604463	838	3	3	895936	purL	2155168	katG	sequential	FALSE	FALSE	FALSE
93	182	895936_2155168	2155168	895936	25	0.001	0.490836	0.416921	0.604478	838	3	3	895936	purL	2155168	katG	sequential	FALSE	TRUE	FALSE
409	183	2439204	2439204	2155168	20	0.016	-0.288269	0.418156	0.355953	47	838	14	2439204	katG	2155168	None	potentiator	FALSE	FALSE	FALSE
410	184	1094472	1094472	1674481	55	0.009	0.314797	0.418571	0.389058	27	33	4	1094472	inhA	1674481	None	potentiator	FALSE	FALSE	FALSE
94	185	332726	2155168	332726	16	0.003	-0.489956	0.420474	0.60802	838	9	7	332726	vapC25	2155168	katG	sequential	FALSE	FALSE	FALSE
411	186	2155167_3730426	3730426	2155167	127	0.001	-0.841155	0.420925	1.04486	65	18	2	3730426	katG	2155167	PPE54	potentiator	FALSE	TRUE	FALSE
95	187	13638_2155168	2155168	13638	27	0.001	0.58615	0.424244	0.733331	838	8	4	13638	None	2155168	katG	sequential	FALSE	TRUE	FALSE
412	188	4060020	4060020	2155168	9	0.004	-0.903708	0.425434	1.13353	12	838	12	4060020	katG	2155168	esxV	potentiator	FALSE	FALSE	FALSE
413	189	2154974	2154974	1673425	1	0	0.836827	0.42663	1.05236	1	238	1	2154974	None	1673425	katG	potentiator	FALSE	FALSE	FALSE
414	190	1673425_2154974	2154974	1673425	10	0	0.83574	0.42725	1.05241	1	238	1	2154974	None	1673425	katG	potentiator	FALSE	TRUE	FALSE
96	191	733294_2155168	2155168	733294	20	0.001	-0.693963	0.428888	0.87698	838	2	2	733294	hadC	2155168	katG	sequential	FALSE	TRUE	FALSE
415	192	2625924	2625924	2155167	12	0.399	0.522715	0.42932	0.661188	1184	18	17	2625924	katG	2155167	esxO	potentiator	FALSE	FALSE	FALSE
416	193	3784808	3784808	2155168	3	0.001	0.691784	0.430053	0.876436	2	838	1	3784808	katG	2155168	None	potentiator	FALSE	FALSE	FALSE
97	194	733294	2155168	733294	1	0.001	-0.6877	0.433071	0.876989	838	2	2	733294	hadC	2155168	katG	sequential	FALSE	FALSE	FALSE
98	195	3840393_2155168	2155168	3840393	23	0	0.943489	0.434748	1.20758	838	2	1	3840393	alr	2155168	katG	sequential	FALSE	TRUE	FALSE
417	196	2155168_3784808	3784808	2155168	22	0	0.908442	0.441154	1.1791	2	838	1	3784808	katG	2155168	None	potentiator	FALSE	TRUE	FALSE
418	197	2945199	2945199	2155168	7	0.001	-0.770728	0.441263	1.0006	2	838	1	2945199	katG	2155168	None	potentiator	FALSE	FALSE	FALSE
419	198	2155168_75247	75247	2155168	29	0.002	0.587573	0.447721	0.773713	9	838	5	75247	katG	2155168	None	potentiator	FALSE	TRUE	FALSE
99	199	75247_2155168	2155168	75247	29	0.002	0.587573	0.447721	0.773713	838	9	5	75247	None	2155168	katG	sequential	FALSE	TRUE	FALSE
420	200	2155168_3074495	3074495	2155168	111	0.021	0.280108	0.452057	0.372391	57	838	57	3074495	katG	2155168	None	potentiator	FALSE	TRUE	FALSE
421	201	2155168_4060588	4060588	2155168	27	0.05	0.161291	0.452062	0.214432	242	838	146	4060588	katG	2155168	esxW	potentiator	FALSE	TRUE	FALSE
422	202	2155168_3730426	3730426	2155168	135	0.015	-0.197416	0.457611	0.265709	65	838	41	3730426	katG	2155168	PPE54	potentiator	FALSE	TRUE	FALSE
423	203	2829918	2829918	1674481	27	0.062	-0.283345	0.464373	0.387161	181	33	10	2829918	inhA	1674481	None	potentiator	FALSE	FALSE	FALSE
424	204	2155168_2338768	2338768	2155168	101	0.014	0.361794	0.471364	0.502181	47	838	39	2338768	katG	2155168	Rv2082	potentiator	FALSE	TRUE	FALSE
425	205	1468150	1468150	1674481	7	0.006	0.405933	0.475267	0.568442	17	33	2	1468150	inhA	1674481	None	potentiator	FALSE	FALSE	FALSE
100	206	732110	2155168	732110	48	0.004	0.319026	0.475885	0.447369	838	12	11	732110	hadA	2155168	katG	sequential	FALSE	FALSE	FALSE
101	207	2487024	2155168	2487024	5	0	0.970643	0.477582	1.36638	838	1	1	2487024	Rv2219A	2155168	katG	sequential	FALSE	FALSE	FALSE
102	208	3521253	2155168	3521253	6	0	0.967015	0.479221	1.36635	838	1	1	3521253	nuoJ	2155168	katG	sequential	FALSE	FALSE	FALSE
103	209	2241091	2155168	2241091	5	0	0.966101	0.479639	1.36636	838	1	1	2241091	ctpF	2155168	katG	sequential	FALSE	FALSE	FALSE
104	210	3690947_2155168	2155168	3690947	86	0.002	-0.428995	0.479941	0.607148	838	8	5	3690947	None	2155168	katG	sequential	FALSE	TRUE	FALSE
105	211	1339741	2155168	1339741	60	0.107	-0.250251	0.479993	0.354217	838	308	127	1339741	PPE18	2155168	katG	sequential	FALSE	FALSE	FALSE
106	212	2487024_2155168	2155168	2487024	23	0	0.96163	0.481677	1.36637	838	1	1	2487024	Rv2219A	2155168	katG	sequential	FALSE	TRUE	FALSE
107	213	3521253_2155168	2155168	3521253	25	0	0.959355	0.482706	1.36634	838	1	1	3521253	nuoJ	2155168	katG	sequential	FALSE	TRUE	FALSE
108	214	2241091_2155168	2155168	2241091	23	0	0.958876	0.482928	1.36636	838	1	1	2241091	ctpF	2155168	katG	sequential	FALSE	TRUE	FALSE
109	215	46640	1674481	46640	2	0.001	1.0671	0.487912	1.53804	33	2	0	46640	Rv0042c	1674481	inhA	sequential	FALSE	FALSE	FALSE
111	216	2155163	2155168	2155163	1	0.001	1.06598	0.488367	1.53803	838	2	2	2155163	katG	2155168	katG	sequential	FALSE	FALSE	FALSE
110	216	2155163	2155168	2155163	1	0.001	1.06598	0.488367	1.53803	838	2	2	2155163	katG	2155168	katG	sequential	FALSE	FALSE	FALSE
112	217	3136828	2155168	3136828	4	0	0.946398	0.493279	1.38106	838	1	1	3136828	vapC22	2155168	katG	sequential	FALSE	FALSE	FALSE
113	218	1861709	2155168	1861709	10	0	0.945237	0.493807	1.38105	838	1	1	1861709	pheT	2155168	katG	sequential	FALSE	FALSE	FALSE
114	219	1011592	2155168	1011592	0	0	0.945187	0.493836	1.38107	838	1	1	1011592	Rv0907	2155168	katG	sequential	FALSE	FALSE	FALSE
426	220	2155168_239791	239791	2155168	22	0	1.12111	0.495732	1.64533	3	838	1	239791	katG	2155168	mmpL11	potentiator	FALSE	TRUE	FALSE
115	221	1673423_2155168	2155168	1673423	29	0	0.805026	0.496232	1.18282	838	29	1	1673423	None	2155168	katG	sequential	FALSE	TRUE	FALSE
117	222	2155163_2155168	2155168	2155163	20	0.001	1.0467	0.496281	1.53809	838	2	2	2155163	katG	2155168	katG	sequential	FALSE	TRUE	FALSE
116	222	2155163_2155168	2155168	2155163	20	0.001	1.0467	0.496281	1.53809	838	2	2	2155163	katG	2155168	katG	sequential	FALSE	TRUE	FALSE
118	223	3136828_2155168	2155168	3136828	23	0	0.938603	0.496842	1.38105	838	1	1	3136828	vapC22	2155168	katG	sequential	FALSE	TRUE	FALSE
119	224	1011592_2155168	2155168	1011592	19	0	0.937398	0.497398	1.38105	838	1	1	1011592	Rv0907	2155168	katG	sequential	FALSE	TRUE	FALSE
120	225	1861709_2155168	2155168	1861709	28	0	0.935962	0.498052	1.38104	838	1	1	1861709	pheT	2155168	katG	sequential	FALSE	TRUE	FALSE
121	226	2155017_2155168	2155168	2155017	20	0.004	-0.310013	0.500852	0.460428	838	13	13	2155017	katG	2155168	katG	sequential	FALSE	TRUE	FALSE
122	226	2155017_2155168	2155168	2155017	20	0.004	-0.310013	0.500852	0.460428	838	13	13	2155017	katG	2155168	katG	sequential	FALSE	TRUE	FALSE
427	227	737591	737591	2155167	20	0.001	0.636212	0.501515	0.946363	2	18	1	737591	katG	2155167	mmaA3	potentiator	FALSE	FALSE	FALSE
428	228	2338994	2338994	1674481	54	0.368	-0.332063	0.504236	0.4971	1061	33	16	2338994	inhA	1674481	Rv2082	potentiator	FALSE	FALSE	FALSE
430	229	2155168_2155289	2155289	2155168	21	0	-0.813216	0.504455	1.21801	1	838	1	2155289	katG	2155168	katG	potentiator	FALSE	TRUE	FALSE
429	229	2155168_2155289	2155289	2155168	21	0	-0.813216	0.504455	1.21801	1	838	1	2155289	katG	2155168	katG	potentiator	FALSE	TRUE	FALSE
123	230	401678_2155168	2155168	401678	25	0.016	-0.183237	0.504465	0.274454	838	100	46	401678	Rv0336	2155168	katG	sequential	FALSE	TRUE	FALSE
431	231	2155289	2155289	2155168	3	0	-0.806829	0.507813	1.21803	1	838	1	2155289	katG	2155168	katG	potentiator	FALSE	FALSE	FALSE
432	231	2155289	2155289	2155168	3	0	-0.806829	0.507813	1.21803	1	838	1	2155289	katG	2155168	katG	potentiator	FALSE	FALSE	FALSE
124	232	1341083	2155168	1341083	108	0.014	0.163355	0.508894	0.247239	838	39	29	1341083	esxL	2155168	katG	sequential	FALSE	FALSE	FALSE
126	233	2155017	2155168	2155017	1	0.004	-0.298837	0.516452	0.460473	838	13	13	2155017	katG	2155168	katG	sequential	FALSE	FALSE	FALSE
125	233	2155017	2155168	2155017	1	0.004	-0.298837	0.516452	0.460473	838	13	13	2155017	katG	2155168	katG	sequential	FALSE	FALSE	FALSE
433	234	2155168_2626011	2626011	2155168	124	0.044	0.114644	0.521578	0.178833	191	838	120	2626011	katG	2155168	esxO	potentiator	FALSE	TRUE	FALSE
127	235	2030355	2155168	2030355	6	0.032	-0.358994	0.522541	0.561294	838	94	28	2030355	esxM	2155168	katG	sequential	FALSE	FALSE	FALSE
434	236	1674481_1340208	1340208	1674481	68	0.002	-0.438976	0.523012	0.687124	248	33	5	1340208	inhA	1674481	PPE18	potentiator	FALSE	TRUE	FALSE
128	237	2017164	2155168	2017164	6	0.001	0.442994	0.52712	0.700324	838	3	3	2017164	malQ	2155168	katG	sequential	FALSE	FALSE	FALSE
435	238	4060588	4060588	2155168	8	0.081	0.254498	0.528313	0.403497	242	838	146	4060588	katG	2155168	esxW	potentiator	FALSE	FALSE	FALSE
129	239	2611488_2155168	2155168	2611488	28	0.002	0.416669	0.531709	0.666089	838	16	6	2611488	Rv2336	2155168	katG	sequential	FALSE	TRUE	FALSE
130	240	2017164_2155168	2155168	2017164	25	0.001	0.43695	0.532773	0.700326	838	3	3	2017164	malQ	2155168	katG	sequential	FALSE	TRUE	FALSE
436	241	2030489	2030489	1674481	9	0.006	0.874628	0.533257	1.40348	19	33	0	2030489	inhA	1674481	esxM	potentiator	FALSE	FALSE	FALSE
131	242	1254580_2155168	2155168	1254580	20	0.001	0.472717	0.53493	0.761658	838	5	4	1254580	prpD	2155168	katG	sequential	FALSE	TRUE	FALSE
132	243	1339966	2155168	1339966	24	0.003	-0.338155	0.537544	0.548352	838	9	7	1339966	PPE18	2155168	katG	sequential	FALSE	FALSE	FALSE
133	244	2123145_2155167	2155167	2123145	21	0	0.929876	0.537953	1.50941	18	141	1	2123145	lldD2	2155167	katG	sequential	FALSE	TRUE	FALSE
134	245	811218	2155168	811218	1	0	0.886487	0.538883	1.44227	838	1	1	811218	None	2155168	katG	sequential	FALSE	FALSE	FALSE
135	246	32411_2155168	2155168	32411	24	0.004	-0.302844	0.539706	0.493714	838	14	13	32411	Rv0029	2155168	katG	sequential	FALSE	TRUE	FALSE
437	247	2155102	2155102	1673425	2	0.001	0.361187	0.540222	0.58958	4	238	3	2155102	None	1673425	katG	potentiator	FALSE	FALSE	FALSE
136	248	1634762	2155168	1634762	11	0.001	-0.526415	0.540656	0.86021	838	2	1	1634762	None	2155168	katG	sequential	FALSE	FALSE	FALSE
438	249	2339255	2339255	2155167	29	0.402	-0.356334	0.540835	0.58254	1179	18	17	2339255	katG	2155167	Rv2082	potentiator	FALSE	FALSE	FALSE
137	250	1516145	2155168	1516145	3	0	1.04813	0.541	1.71419	838	1	1	1516145	irtB	2155168	katG	sequential	FALSE	FALSE	FALSE
138	251	1191861	2155168	1191861	7	0.013	0.331257	0.542239	0.543426	838	38	33	1191861	PE_PGRS20	2155168	katG	sequential	FALSE	FALSE	FALSE
139	252	4090823	2155168	4090823	11	0	1.04462	0.542361	1.71421	838	1	1	4090823	Rv3649	2155168	katG	sequential	FALSE	FALSE	FALSE
140	253	2101193	2155168	2101193	2	0	1.04396	0.542602	1.71416	838	1	1	2101193	ureD	2155168	katG	sequential	FALSE	FALSE	FALSE
141	254	811218_2155168	2155168	811218	20	0	0.878017	0.54277	1.44228	838	1	1	811218	None	2155168	katG	sequential	FALSE	TRUE	FALSE
142	255	3798062	2155168	3798062	4	0	1.04344	0.542813	1.7142	838	1	1	3798062	idsB	2155168	katG	sequential	FALSE	FALSE	FALSE
143	256	2573793	2155168	2573793	1	0	1.04203	0.543355	1.71419	838	1	1	2573793	None	2155168	katG	sequential	FALSE	FALSE	FALSE
144	257	2216485	2155168	2216485	7	0	1.04184	0.543425	1.71418	838	1	1	2216485	mce3F	2155168	katG	sequential	FALSE	FALSE	FALSE
145	258	3799523	2155168	3799523	1	0	1.04056	0.543924	1.71419	838	1	1	3799523	vapC46	2155168	katG	sequential	FALSE	FALSE	FALSE
146	259	3463933	2155168	3463933	47	0	1.04049	0.543931	1.71409	838	1	1	3463933	None	2155168	katG	sequential	FALSE	FALSE	FALSE
147	260	1516145_2155168	2155168	1516145	22	0	1.03627	0.545601	1.71425	838	1	1	1516145	irtB	2155168	katG	sequential	FALSE	TRUE	FALSE
148	261	1634762_2155168	2155168	1634762	30	0	0.744456	0.546599	1.23458	838	2	1	1634762	None	2155168	katG	sequential	FALSE	TRUE	FALSE
149	262	4090823_2155168	2155168	4090823	30	0	1.03265	0.54701	1.71427	838	1	1	4090823	Rv3649	2155168	katG	sequential	FALSE	TRUE	FALSE
150	263	2101193_2155168	2155168	2101193	21	0	1.03206	0.547227	1.71422	838	1	1	2101193	ureD	2155168	katG	sequential	FALSE	TRUE	FALSE
151	264	3798062_2155168	2155168	3798062	23	0	1.03151	0.547448	1.71426	838	1	1	3798062	idsB	2155168	katG	sequential	FALSE	TRUE	FALSE
152	265	2573793_2155168	2155168	2573793	20	0	1.03011	0.54799	1.71424	838	1	1	2573793	None	2155168	katG	sequential	FALSE	TRUE	FALSE
153	266	2216485_2155168	2155168	2216485	26	0	1.02987	0.54808	1.71423	838	1	1	2216485	mce3F	2155168	katG	sequential	FALSE	TRUE	FALSE
154	267	3799523_2155168	2155168	3799523	20	0	1.02862	0.548568	1.71424	838	1	1	3799523	vapC46	2155168	katG	sequential	FALSE	TRUE	FALSE
155	268	3463933_2155168	2155168	3463933	66	0	1.02816	0.548725	1.71415	838	1	1	3463933	None	2155168	katG	sequential	FALSE	TRUE	FALSE
439	269	3074408	3074408	2155168	14	0.001	0.513305	0.555634	0.870789	2	838	2	3074408	katG	2155168	thyA	potentiator	FALSE	FALSE	FALSE
440	270	2155168_3074408	3074408	2155168	33	0.001	0.507104	0.560425	0.870803	2	838	2	3074408	katG	2155168	thyA	potentiator	FALSE	TRUE	FALSE
441	271	1674481_3336528	3336528	1674481	226	0	1.03006	0.563663	1.78353	58	33	1	3336528	inhA	1674481	None	potentiator	FALSE	TRUE	FALSE
442	272	4250526	4250526	2155168	9	0	0.650513	0.566904	1.13578	1	838	1	4250526	katG	2155168	Rv3796	potentiator	FALSE	FALSE	FALSE
443	273	3841356	3841356	2155168	2	0.001	-0.543691	0.567766	0.951388	2	838	1	3841356	katG	2155168	alr	potentiator	FALSE	FALSE	FALSE
444	274	2155168_4250526	4250526	2155168	28	0	0.645209	0.570064	1.13577	1	838	1	4250526	katG	2155168	Rv3796	potentiator	FALSE	TRUE	FALSE
445	275	2155168_75233	75233	2155168	33	0.059	0.115739	0.573936	0.205799	283	838	172	75233	katG	2155168	None	potentiator	FALSE	TRUE	FALSE
446	276	3446699	3446699	2155168	19	0.077	-0.231181	0.575668	0.412936	228	838	137	3446699	katG	2155168	Rv3081	potentiator	FALSE	FALSE	FALSE
156	277	2895318	2155168	2895318	18	0.001	0.438743	0.583178	0.79936	838	2	2	2895318	Rv2571c	2155168	katG	sequential	FALSE	FALSE	FALSE
157	278	2895318_2155168	2155168	2895318	37	0.001	0.433511	0.587678	0.799363	838	2	2	2895318	Rv2571c	2155168	katG	sequential	FALSE	TRUE	FALSE
447	279	1674481_1371721	1371721	1674481	4	0	0.964831	0.588578	1.78337	4	33	1	1371721	inhA	1674481	None	potentiator	FALSE	TRUE	FALSE
448	280	1674481_4345682	4345682	1674481	4	0	0.964013	0.588903	1.78341	4	33	1	4345682	inhA	1674481	eccB1	potentiator	FALSE	TRUE	FALSE
449	281	2155168_2439204	2439204	2155168	38	0.005	-0.204946	0.590245	0.380519	47	838	14	2439204	katG	2155168	None	potentiator	FALSE	TRUE	FALSE
159	282	2155167_2155168	2155168	2155167	33	0.005	0.224556	0.591802	0.418681	838	18	14	2155167	katG	2155168	katG	sequential	FALSE	TRUE	FALSE
158	282	2155167_2155168	2155168	2155167	33	0.005	0.224556	0.591802	0.418681	838	18	14	2155167	katG	2155168	katG	sequential	FALSE	TRUE	FALSE
160	283	2211537_2155168	2155168	2211537	28	0.003	0.240453	0.595109	0.452352	838	10	8	2211537	mce3B	2155168	katG	sequential	FALSE	TRUE	FALSE
450	284	2300555	2300555	2155168	22	0.024	-0.451204	0.595146	0.848912	72	838	24	2300555	katG	2155168	pks12	potentiator	FALSE	FALSE	FALSE
451	285	2155167_3730390	3730390	2155167	40	0	0.633972	0.597058	1.199	52	18	1	3730390	katG	2155167	PPE54	potentiator	FALSE	TRUE	FALSE
452	286	4187929	4187929	2155167	8	0	0.63328	0.597453	1.19899	1	18	1	4187929	katG	2155167	Rv3737	potentiator	FALSE	FALSE	FALSE
453	287	2155167_3730394	3730394	2155167	40	0	0.632171	0.598092	1.19898	56	18	1	3730394	katG	2155167	PPE54	potentiator	FALSE	TRUE	FALSE
454	288	2155167_4187929	4187929	2155167	22	0	0.632025	0.59818	1.19899	1	18	1	4187929	katG	2155167	Rv3737	potentiator	FALSE	TRUE	FALSE
455	289	4351356	4351356	2155167	10	0	0.631089	0.598735	1.19903	1	18	1	4351356	katG	2155167	PPE68	potentiator	FALSE	FALSE	FALSE
456	290	2155167_737591	737591	2155167	31	0	0.63036	0.599141	1.19898	2	18	1	737591	katG	2155167	mmaA3	potentiator	FALSE	TRUE	FALSE
457	291	2155167_4351356	4351356	2155167	24	0	0.629811	0.599475	1.19903	1	18	1	4351356	katG	2155167	PPE68	potentiator	FALSE	TRUE	FALSE
458	292	3594344	3594344	2155168	170	0.006	0.215662	0.609909	0.422609	17	838	9	3594344	katG	2155168	None	potentiator	FALSE	FALSE	FALSE
161	293	1941738_2155167	2155167	1941738	15	0.001	-0.401836	0.610256	0.788199	18	4	4	1941738	None	2155167	katG	sequential	FALSE	TRUE	FALSE
459	294	2626011	2626011	2155168	107	0.069	-0.097501	0.61026	0.191249	191	838	120	2626011	katG	2155168	esxO	potentiator	FALSE	FALSE	FALSE
460	295	3894732	3894732	2155168	57	0.073	0.240004	0.61121	0.472026	211	838	136	3894732	katG	2155168	PPE60	potentiator	FALSE	FALSE	FALSE
162	296	1941738	2155167	1941738	1	0.001	-0.399718	0.612155	0.788233	18	4	4	1941738	None	2155167	katG	sequential	FALSE	FALSE	FALSE
461	297	2155168_3781103	3781103	2155168	27	0	-0.685381	0.619443	1.37975	1	838	1	3781103	katG	2155168	Rv3369	potentiator	FALSE	TRUE	FALSE
462	298	2155168_1693509	1693509	2155168	26	0	-0.685284	0.619487	1.37973	1	838	1	1693509	katG	2155168	Rv1502	potentiator	FALSE	TRUE	FALSE
463	299	2155168_3030956	3030956	2155168	19	0	-0.683802	0.620242	1.37971	1	838	1	3030956	katG	2155168	None	potentiator	FALSE	TRUE	FALSE
163	300	1288	2155819	1288	2	0	0.504082	0.620274	1.01719	1	1	0	1288	dnaA	2155819	katG	sequential	FALSE	FALSE	FALSE
464	301	2155168_1501733	1501733	2155168	21	0	-0.682954	0.620678	1.37973	1	838	1	1501733	katG	2155168	Rv1333	potentiator	FALSE	TRUE	FALSE
465	302	3781103	3781103	2155168	8	0	-0.677592	0.623437	1.37978	1	838	1	3781103	katG	2155168	Rv3369	potentiator	FALSE	FALSE	FALSE
466	303	1693509	1693509	2155168	7	0	-0.677502	0.623478	1.37976	1	838	1	1693509	katG	2155168	Rv1502	potentiator	FALSE	FALSE	FALSE
164	304	1673406	2155168	1673406	8	0.001	0.406303	0.62353	0.827577	838	2	2	1673406	None	2155168	katG	sequential	FALSE	FALSE	FALSE
467	305	3030956	3030956	2155168	0	0	-0.676075	0.624206	1.37974	1	838	1	3030956	katG	2155168	None	potentiator	FALSE	FALSE	FALSE
468	306	1501733	1501733	2155168	2	0	-0.675227	0.624643	1.37976	1	838	1	1501733	katG	2155168	Rv1333	potentiator	FALSE	FALSE	FALSE
469	307	2155168_3247686	3247686	2155168	27	0.001	-0.407734	0.624658	0.833197	2	838	2	3247686	katG	2155168	ppsA	potentiator	FALSE	TRUE	FALSE
165	308	1341295	2155168	1341295	30	0.02	0.201873	0.627744	0.41623	838	60	33	1341295	None	2155168	katG	sequential	FALSE	FALSE	FALSE
166	309	1673406_2155168	2155168	1673406	27	0.001	0.400671	0.628348	0.827571	838	2	2	1673406	None	2155168	katG	sequential	FALSE	TRUE	FALSE
167	310	3840393	2155168	3840393	4	0.001	0.513986	0.628596	1.06239	838	2	1	3840393	alr	2155168	katG	sequential	FALSE	FALSE	FALSE
470	311	3247686	3247686	2155168	8	0.001	-0.40199	0.629543	0.833191	2	838	2	3247686	katG	2155168	ppsA	potentiator	FALSE	FALSE	FALSE
168	312	2827857	2155168	2827857	8	0	0.457639	0.638172	0.972971	838	1	1	2827857	None	2155168	katG	sequential	FALSE	FALSE	FALSE
471	313	2338768	2338768	2155168	84	0.017	0.310096	0.639637	0.662172	47	838	39	2338768	katG	2155168	Rv2082	potentiator	FALSE	FALSE	FALSE
472	314	3730411	3730411	2155168	48	0.229	0.149971	0.639898	0.320493	665	838	398	3730411	katG	2155168	PPE54	potentiator	FALSE	FALSE	FALSE
169	315	2827857_2155168	2155168	2827857	27	0	0.453781	0.641008	0.972976	838	1	1	2827857	None	2155168	katG	sequential	FALSE	TRUE	FALSE
473	316	1674481_1094538	1094538	1674481	9	0.001	0.7337	0.643006	1.58264	38	33	2	1094538	inhA	1674481	None	potentiator	FALSE	TRUE	FALSE
474	317	3895247	3895247	1674481	43	0.004	0.263537	0.644383	0.570831	13	33	0	3895247	inhA	1674481	PPE60	potentiator	FALSE	FALSE	FALSE
475	318	1674481_2626105	2626105	1674481	21	0.001	0.730149	0.644613	1.58263	22	33	2	2626105	inhA	1674481	esxO	potentiator	FALSE	TRUE	FALSE
476	319	1674481_1468150	1468150	1674481	8	0.001	0.729564	0.644869	1.58258	17	33	2	1468150	inhA	1674481	None	potentiator	FALSE	TRUE	FALSE
477	320	1674481_2240062	2240062	1674481	152	0.001	0.729274	0.645016	1.58266	26	33	2	2240062	inhA	1674481	None	potentiator	FALSE	TRUE	FALSE
478	321	1674481_2123169	2123169	1674481	8	0.001	0.724417	0.647197	1.58255	63	33	2	2123169	inhA	1674481	None	potentiator	FALSE	TRUE	FALSE
170	322	125931	2155168	125931	2	0	-0.611525	0.647368	1.33663	838	1	0	125931	ctpI	2155168	katG	sequential	FALSE	FALSE	FALSE
171	323	1340500	2155168	1340500	10	0.028	-0.160756	0.65296	0.357438	838	83	39	1340500	PPE18	2155168	katG	sequential	FALSE	FALSE	FALSE
172	324	832069	2155168	832069	6	0.001	0.46327	0.65448	1.03492	838	2	0	832069	Rv0740	2155168	katG	sequential	FALSE	FALSE	FALSE
173	325	3841403_2155168	2155168	3841403	20	0	-0.567076	0.655233	1.26978	838	1	1	3841403	alr	2155168	katG	sequential	FALSE	TRUE	FALSE
174	326	3851664_2155168	2155168	3851664	25	0	-0.566715	0.655431	1.26975	838	1	1	3851664	gadB	2155168	katG	sequential	FALSE	TRUE	FALSE
479	327	908186	908186	2155168	5	0.056	0.429502	0.655703	0.963132	167	838	106	908186	katG	2155168	sseC2	potentiator	FALSE	FALSE	FALSE
480	328	2626189	2626189	2155819	38	0.492	0.524375	0.657647	1.18301	1435	1	1	2626189	katG	2155819	None	potentiator	FALSE	FALSE	FALSE
175	329	3841403	2155168	3841403	1	0	-0.560509	0.658973	1.26979	838	1	1	3841403	alr	2155168	katG	sequential	FALSE	FALSE	FALSE
176	330	3851664	2155168	3851664	6	0	-0.560131	0.659181	1.26976	838	1	1	3851664	gadB	2155168	katG	sequential	FALSE	FALSE	FALSE
481	331	2155168_1339905	1339905	2155168	42	0.011	0.173058	0.65961	0.39283	61	838	31	1339905	katG	2155168	PPE18	potentiator	FALSE	TRUE	FALSE
177	332	1164571	2155168	1164571	13	0.166	-0.122216	0.661227	0.278836	838	494	272	1164571	None	2155168	katG	sequential	FALSE	FALSE	FALSE
482	333	3382738	3382738	2155168	15	0.008	0.269254	0.661732	0.615282	25	838	21	3382738	katG	2155168	None	potentiator	FALSE	FALSE	FALSE
178	334	4102905	2155168	4102905	2	0.003	0.172727	0.662647	0.395846	838	9	9	4102905	dppD	2155168	katG	sequential	FALSE	FALSE	FALSE
179	335	3880250	2155168	3880250	5	0.003	0.172307	0.66343	0.395862	838	9	9	3880250	None	2155168	katG	sequential	FALSE	FALSE	FALSE
180	336	1983317	2155168	1983317	8	0.001	-0.77028	0.665193	1.77959	838	2	1	1983317	PPE24	2155168	katG	sequential	FALSE	FALSE	FALSE
181	337	2102011	2155168	2102011	14	0.003	0.170544	0.666659	0.395856	838	9	9	2102011	ndh	2155168	katG	sequential	FALSE	FALSE	FALSE
182	337	2102011	2155168	2102011	14	0.003	0.170544	0.666659	0.395856	838	9	9	2102011	ndh	2155168	katG	sequential	FALSE	FALSE	FALSE
183	338	3840259_2155168	2155168	3840259	26	0	-0.549178	0.667017	1.27618	838	1	1	3840259	alr	2155168	katG	sequential	FALSE	TRUE	FALSE
483	339	3336528	3336528	2155168	225	0.023	0.134597	0.669998	0.31578	58	838	45	3336528	katG	2155168	None	potentiator	FALSE	FALSE	FALSE
484	340	3247316	3247316	2155168	45	0.006	-0.225746	0.670626	0.530702	16	838	8	3247316	katG	2155168	ppsA	potentiator	FALSE	FALSE	FALSE
184	341	3840259	2155168	3840259	7	0	-0.542541	0.670802	1.27617	838	1	1	3840259	alr	2155168	katG	sequential	FALSE	FALSE	FALSE
185	342	2155541_1673425	1673425	2155541	13	0.002	0.21331	0.672833	0.50506	238	11	6	2155541	katG	1673425	None	sequential	FALSE	TRUE	FALSE
485	343	1673425_2155541	2155541	1673425	13	0.002	0.21331	0.672833	0.50506	11	238	6	2155541	None	1673425	katG	potentiator	FALSE	TRUE	FALSE
186	344	4102905_2155168	2155168	4102905	21	0.003	0.166988	0.673204	0.395857	838	9	9	4102905	dppD	2155168	katG	sequential	FALSE	TRUE	FALSE
486	345	2155276_4329958	4329958	2155276	5	0	0.527087	0.673724	1.25162	3	2	1	4329958	katG	2155276	None	potentiator	FALSE	TRUE	FALSE
187	346	3880250_2155168	2155168	3880250	24	0.003	0.16655	0.674023	0.395873	838	9	9	3880250	None	2155168	katG	sequential	FALSE	TRUE	FALSE
188	347	1340500_2155168	2155168	1340500	27	0.013	0.123776	0.675344	0.295474	838	83	39	1340500	PPE18	2155168	katG	sequential	FALSE	TRUE	FALSE
190	348	2102011_2155168	2155168	2102011	32	0.003	0.165062	0.676765	0.395867	838	9	9	2102011	ndh	2155168	katG	sequential	FALSE	TRUE	FALSE
189	348	2102011_2155168	2155168	2102011	32	0.003	0.165062	0.676765	0.395867	838	9	9	2102011	ndh	2155168	katG	sequential	FALSE	TRUE	FALSE
487	349	2155168_3382738	3382738	2155168	34	0.007	0.266367	0.679717	0.645066	25	838	21	3382738	katG	2155168	None	potentiator	FALSE	TRUE	FALSE
488	350	1646283	1646283	2155168	34	0.001	1.53485	0.680201	3.72292	2	838	1	1646283	katG	2155168	Rv1460	potentiator	FALSE	FALSE	FALSE
489	351	2030521	2030521	1674481	16	0.5	1.36365	0.681699	3.32415	1480	33	33	2030521	inhA	1674481	esxM	potentiator	FALSE	FALSE	FALSE
490	352	2747471	2747471	2155168	4	0.004	0.184927	0.681725	0.450833	13	838	8	2747471	katG	2155168	folC	potentiator	FALSE	FALSE	FALSE
191	353	1751563	2155168	1751563	4	0.003	0.18349	0.682086	0.447866	838	8	8	1751563	PPE21	2155168	katG	sequential	FALSE	FALSE	FALSE
192	354	2611488	2155168	2611488	10	0.005	-0.438188	0.687181	1.08796	838	16	6	2611488	Rv2336	2155168	katG	sequential	FALSE	FALSE	FALSE
193	355	1751563_2155168	2155168	1751563	23	0.003	0.176918	0.69287	0.447848	838	8	8	1751563	PPE21	2155168	katG	sequential	FALSE	TRUE	FALSE
491	356	2155819_340132	340132	2155819	12	0	0.543682	0.693783	1.38059	318	1	1	340132	katG	2155819	PPE3	potentiator	FALSE	TRUE	FALSE
492	357	2155819	340132	2155819	6	0	0.540859	0.695293	1.3806	318	1	1	340132	katG	2155819	PPE3	potentiator	TRUE	FALSE	FALSE
493	358	2155819_2122395	2122395	2155819	14	0	0.540803	0.695319	1.38058	393	1	1	2122395	katG	2155819	lldD2	potentiator	FALSE	TRUE	FALSE
494	359	75233	75233	2155819	15	0.095	0.168114	0.695595	0.429575	283	1	0	75233	katG	2155819	None	potentiator	FALSE	FALSE	FALSE
495	360	2155819_3482717	3482717	2155819	54	0	0.539135	0.696212	1.38058	160	1	1	3482717	katG	2155819	None	potentiator	FALSE	TRUE	FALSE
496	361	2155819_2626189	2626189	2155819	44	0	0.535547	0.698237	1.38107	1435	1	1	2626189	katG	2155819	None	potentiator	FALSE	TRUE	FALSE
497	362	2155819_2626191	2626191	2155819	43	0	0.535016	0.698503	1.38098	1438	1	1	2626191	katG	2155819	None	potentiator	FALSE	TRUE	FALSE
498	363	2397228	2397228	2155168	17	0.001	1.43304	0.700369	3.72318	2	838	1	2397228	katG	2155168	Rv2137c	potentiator	FALSE	FALSE	FALSE
499	364	2155168_1339823	1339823	2155168	41	0.008	0.191131	0.701213	0.498053	40	838	22	1339823	katG	2155168	PPE18	potentiator	FALSE	TRUE	FALSE
194	365	1341099	2155168	1341099	103	0.025	0.073969	0.708733	0.197974	838	70	46	1341099	esxL	2155168	katG	sequential	FALSE	FALSE	FALSE
500	366	2197287	2197287	2155168	33	0.002	-0.285802	0.709298	0.766493	5	838	2	2197287	katG	2155168	Rv1945	potentiator	FALSE	FALSE	FALSE
195	367	2123090_2155168	2155168	2123090	19	0	-0.403767	0.709845	1.085	838	1	1	2123090	lldD2	2155168	katG	sequential	FALSE	TRUE	FALSE
196	368	2277474	2155168	2277474	3	0.001	0.210698	0.712157	0.57095	838	4	4	2277474	Rv2030c	2155168	katG	sequential	FALSE	FALSE	FALSE
197	369	922528_2155168	2155168	922528	24	0.001	0.27421	0.713122	0.745669	838	6	3	922528	Rv0830	2155168	katG	sequential	FALSE	TRUE	FALSE
198	370	2123090	2155168	2123090	0	0	-0.398966	0.71314	1.085	838	1	1	2123090	lldD2	2155168	katG	sequential	FALSE	FALSE	FALSE
199	371	2747480	2155168	2747480	7	0.001	0.308441	0.714521	0.843056	838	2	1	2747480	folC	2155168	katG	sequential	FALSE	FALSE	FALSE
200	372	316497_2155168	2155168	316497	21	0	-0.385451	0.71454	1.05362	838	1	1	316497	None	2155168	katG	sequential	FALSE	TRUE	FALSE
501	373	1371721	1371721	1674481	3	0.001	0.493848	0.715713	1.35574	4	33	1	1371721	inhA	1674481	None	potentiator	FALSE	FALSE	FALSE
502	374	2747481	2747481	2155168	15	0.002	-0.218663	0.717231	0.603658	5	838	0	2747481	katG	2155168	folC	potentiator	FALSE	FALSE	FALSE
201	375	316497	2155168	316497	2	0	-0.38092	0.717753	1.05363	838	1	1	316497	None	2155168	katG	sequential	FALSE	FALSE	FALSE
503	376	3883626	3883626	2155168	83	0.098	0.0586466	0.71861	0.162733	278	838	130	3883626	katG	2155168	Rv3466	potentiator	FALSE	FALSE	FALSE
202	377	2277474_2155168	2155168	2277474	22	0.001	0.205354	0.719139	0.57094	838	4	4	2277474	Rv2030c	2155168	katG	sequential	FALSE	TRUE	FALSE
504	378	2155168_340132	340132	2155168	25	0.066	0.0718155	0.721362	0.201329	318	838	195	340132	katG	2155168	PPE3	potentiator	FALSE	TRUE	FALSE
203	379	593648	2155168	593648	2	0.002	0.163876	0.722209	0.460877	838	7	7	593648	Rv0502	2155168	katG	sequential	FALSE	FALSE	FALSE
204	380	3067949	2155168	3067949	3	0.002	-0.220955	0.722252	0.621501	838	6	3	3067949	None	2155168	katG	sequential	FALSE	FALSE	FALSE
505	381	3730426	3730426	2155167	118	0.024	0.123317	0.722476	0.347159	65	18	2	3730426	katG	2155167	PPE54	potentiator	FALSE	FALSE	FALSE
205	382	2123182	2155168	2123182	44	0.041	-0.1487	0.724759	0.422238	838	118	96	2123182	Rv1873	2155168	katG	sequential	FALSE	FALSE	FALSE
506	383	4385937	4385937	1674481	21	0.004	0.438758	0.728146	1.26204	11	33	0	4385937	inhA	1674481	Rv3900c	potentiator	FALSE	FALSE	FALSE
206	384	593648_2155168	2155168	593648	21	0.002	0.157795	0.732101	0.460856	838	7	7	593648	Rv0502	2155168	katG	sequential	FALSE	TRUE	FALSE
207	385	3840952	2155168	3840952	1	0.003	0.168633	0.733077	0.494382	838	10	10	3840952	alr	2155168	katG	sequential	FALSE	FALSE	FALSE
208	387	3067961_2155168	2155168	3067961	33	0.016	-0.103648	0.737081	0.308674	838	48	48	3067961	None	2155168	katG	sequential	FALSE	TRUE	FALSE
507	386	2155168_3067961	3067961	2155168	33	0.016	-0.103648	0.737081	0.308674	48	838	48	3067961	katG	2155168	None	potentiator	FALSE	TRUE	FALSE
209	388	1532827	2155168	1532827	61	0.095	-0.171006	0.739727	0.514648	838	272	112	1532827	PPE19	2155168	katG	sequential	FALSE	FALSE	FALSE
508	389	2155168_2300555	2300555	2155168	39	0.008	0.146619	0.742166	0.445586	72	838	24	2300555	katG	2155168	pks12	potentiator	FALSE	TRUE	FALSE
509	390	2155168_3067954	3067954	2155168	30	0.001	-0.251552	0.74774	0.781996	3	838	3	3067954	katG	2155168	None	potentiator	FALSE	TRUE	FALSE
210	391	3840952_2155168	2155168	3840952	20	0.003	0.158669	0.748295	0.494377	838	10	10	3840952	alr	2155168	katG	sequential	FALSE	TRUE	FALSE
211	392	935234_2155168	2155168	935234	22	0.001	-0.351307	0.750225	1.10335	838	2	2	935234	lpqR	2155168	katG	sequential	FALSE	TRUE	FALSE
212	393	105063	2155168	105063	28	0.035	0.114786	0.751041	0.361729	838	102	58	105063	Rv0095c	2155168	katG	sequential	FALSE	FALSE	FALSE
213	394	1010054_2155168	2155168	1010054	25	0.001	-0.349927	0.751175	1.10335	838	2	2	1010054	Rv0906	2155168	katG	sequential	FALSE	TRUE	FALSE
214	395	1731431_2155168	2155168	1731431	23	0.001	-0.3485	0.752156	1.10335	838	2	2	1731431	adh	2155168	katG	sequential	FALSE	TRUE	FALSE
510	396	3067954	3067954	2155168	11	0.001	-0.244011	0.755059	0.782006	3	838	3	3067954	katG	2155168	None	potentiator	FALSE	FALSE	FALSE
511	397	2155168_3067949	3067949	2155168	22	0.001	0.232804	0.755091	0.746189	6	838	3	3067949	katG	2155168	None	potentiator	FALSE	TRUE	FALSE
215	398	3067949_2155168	2155168	3067949	22	0.001	0.232804	0.755091	0.746189	838	6	3	3067949	None	2155168	katG	sequential	FALSE	TRUE	FALSE
216	399	935234	2155168	935234	3	0.001	-0.341355	0.757081	1.10338	838	2	2	935234	lpqR	2155168	katG	sequential	FALSE	FALSE	FALSE
217	400	1010054	2155168	1010054	6	0.001	-0.339972	0.758035	1.10338	838	2	2	1010054	Rv0906	2155168	katG	sequential	FALSE	FALSE	FALSE
218	401	1731431	2155168	1731431	4	0.001	-0.338576	0.758997	1.10338	838	2	2	1731431	adh	2155168	katG	sequential	FALSE	FALSE	FALSE
219	402	3840391	2155168	3840391	11	0	0.429091	0.764373	1.43127	838	1	1	3840391	alr	2155168	katG	sequential	FALSE	FALSE	FALSE
220	403	3840391_2155168	2155168	3840391	30	0	0.42075	0.768823	1.43128	838	1	1	3840391	alr	2155168	katG	sequential	FALSE	TRUE	FALSE
512	404	2338990	2338990	1674481	55	0.368	-0.144387	0.768829	0.491178	1060	33	16	2338990	inhA	1674481	Rv2082	potentiator	FALSE	FALSE	FALSE
513	405	3067961	3067961	2155168	15	0.016	-0.0896209	0.771611	0.308696	48	838	48	3067961	katG	2155168	None	potentiator	FALSE	FALSE	FALSE
514	406	2155168_908186	908186	2155168	22	0.036	0.0729129	0.774129	0.254025	167	838	106	908186	katG	2155168	sseC2	potentiator	FALSE	TRUE	FALSE
221	407	2029211_2155168	2155168	2029211	36	0	0.284275	0.775201	0.995256	838	6	1	2029211	PPE27	2155168	katG	sequential	FALSE	TRUE	FALSE
222	408	1222864_2155168	2155168	1222864	28	0.001	-0.187568	0.780263	0.672223	838	3	3	1222864	None	2155168	katG	sequential	FALSE	TRUE	FALSE
515	409	2626105	2626105	1674481	20	0.007	0.237193	0.781021	0.853093	22	33	2	2626105	inhA	1674481	esxO	potentiator	FALSE	FALSE	FALSE
223	410	734446	2155168	734446	3	0.001	0.214453	0.783012	0.778568	838	2	2	734446	nusG	2155168	katG	sequential	FALSE	FALSE	FALSE
224	411	1222864	2155168	1222864	9	0.001	-0.182008	0.786618	0.672228	838	3	3	1222864	None	2155168	katG	sequential	FALSE	FALSE	FALSE
225	412	734446_2155168	2155168	734446	22	0.001	0.209515	0.787895	0.778598	838	2	2	734446	nusG	2155168	katG	sequential	FALSE	TRUE	FALSE
226	413	1341120	2155168	1341120	106	0.055	-0.0613486	0.790173	0.230518	838	152	100	1341120	esxL	2155168	katG	sequential	FALSE	FALSE	FALSE
227	414	332759	2155168	332759	16	0.003	-0.151193	0.79558	0.583492	838	9	6	332759	vapC25	2155168	katG	sequential	FALSE	FALSE	FALSE
516	415	2155168_2300552	2300552	2155168	70	0.008	0.115256	0.795774	0.445232	72	838	24	2300552	katG	2155168	pks12	potentiator	FALSE	TRUE	FALSE
517	416	3173107	3173107	2155168	22	0.002	0.151477	0.80144	0.602227	5	838	1	3173107	katG	2155168	None	potentiator	FALSE	FALSE	FALSE
228	417	581171	2155168	581171	7	0	0.28466	0.803605	1.14446	838	1	1	581171	regX3	2155168	katG	sequential	FALSE	FALSE	FALSE
229	418	1924000_2155168	2155168	1924000	20	0	-0.249084	0.806765	1.01815	838	1	1	1924000	pyrG	2155168	katG	sequential	FALSE	TRUE	FALSE
230	419	210888	2155168	210888	2	0.001	0.181295	0.8072	0.742758	838	2	2	210888	None	2155168	katG	sequential	FALSE	FALSE	FALSE
231	420	581171_2155168	2155168	581171	26	0	0.279287	0.807239	1.14447	838	1	1	581171	regX3	2155168	katG	sequential	FALSE	TRUE	FALSE
232	421	853660	2155168	853660	2	0	0.265274	0.807311	1.08746	838	1	1	853660	phoR	2155168	katG	sequential	FALSE	FALSE	FALSE
518	422	2155168_3336528	3336528	2155168	241	0.018	0.0848126	0.807476	0.347983	58	838	45	3336528	katG	2155168	None	potentiator	FALSE	TRUE	FALSE
519	423	3959506	3959506	2155168	3	0.017	-0.560349	0.807868	2.30388	50	838	29	3959506	katG	2155168	ltp4	potentiator	FALSE	FALSE	FALSE
233	424	1924000	2155168	1924000	1	0	-0.244832	0.809993	1.01811	838	1	1	1924000	pyrG	2155168	katG	sequential	FALSE	FALSE	FALSE
234	425	853660_2155168	2155168	853660	21	0	0.260441	0.810754	1.08746	838	1	1	853660	phoR	2155168	katG	sequential	FALSE	TRUE	FALSE
235	426	210888_2155168	2155168	210888	21	0.001	0.176816	0.81187	0.742747	838	2	2	210888	None	2155168	katG	sequential	FALSE	TRUE	FALSE
520	427	1673425_2155783	2155783	1673425	12	0	-0.8083	0.812149	3.40055	1	238	1	2155783	None	1673425	katG	potentiator	FALSE	TRUE	FALSE
521	428	2155783	2155783	1673425	3	0	-0.796348	0.814876	3.40055	1	238	1	2155783	None	1673425	katG	potentiator	FALSE	FALSE	FALSE
236	429	4160974	2155168	4160974	5	0	0.232145	0.821782	1.03041	838	1	1	4160974	None	2155168	katG	sequential	FALSE	FALSE	FALSE
237	430	4071176	2155168	4071176	0	0	0.231795	0.822045	1.03041	838	1	1	4071176	Rv3631	2155168	katG	sequential	FALSE	FALSE	FALSE
238	431	401678	2155168	401678	8	0.034	-0.0673538	0.822383	0.29999	838	100	46	401678	Rv0336	2155168	katG	sequential	FALSE	FALSE	FALSE
522	432	3488122	3488122	2155168	66	0.013	0.250305	0.823559	1.1224	38	838	26	3488122	katG	2155168	Rv3122	potentiator	FALSE	FALSE	FALSE
239	433	642022	2155168	642022	2	0	0.229763	0.823581	1.03042	838	1	1	642022	fadD8	2155168	katG	sequential	FALSE	FALSE	FALSE
240	434	4160974_2155168	2155168	4160974	23	0	0.227548	0.82525	1.03039	838	1	1	4160974	None	2155168	katG	sequential	FALSE	TRUE	FALSE
241	435	4071176_2155168	2155168	4071176	19	0	0.22746	0.825316	1.03039	838	1	1	4071176	Rv3631	2155168	katG	sequential	FALSE	TRUE	FALSE
523	436	3133075	3133075	2155168	119	0.001	-0.168447	0.825781	0.765135	3	838	1	3133075	katG	2155168	Rv2825c	potentiator	FALSE	FALSE	FALSE
242	437	642022_2155168	2155168	642022	21	0	0.225396	0.826877	1.0304	838	1	1	642022	fadD8	2155168	katG	sequential	FALSE	TRUE	FALSE
243	438	3065914_2155168	2155168	3065914	19	0	0.295463	0.828021	1.35984	838	2	1	3065914	Rv2752c	2155168	katG	sequential	FALSE	TRUE	FALSE
244	438	3065914_2155168	2155168	3065914	19	0	0.295463	0.828021	1.35984	838	2	1	3065914	Rv2752c	2155168	katG	sequential	FALSE	TRUE	FALSE
245	439	1418351	2155168	1418351	9	0.001	0.108303	0.831809	0.509852	838	4	4	1418351	Rv1268c	2155168	katG	sequential	FALSE	FALSE	FALSE
246	440	2270408	2155168	2270408	2	0	0.284267	0.832951	1.34752	838	1	1	2270408	None	2155168	katG	sequential	FALSE	FALSE	FALSE
524	441	3751911	3751911	2155168	164	0	0.300558	0.83494	1.44217	1	838	1	3751911	katG	2155168	PPE55	potentiator	FALSE	FALSE	FALSE
247	442	2270408_2155168	2155168	2270408	21	0	0.276856	0.837245	1.34753	838	1	1	2270408	None	2155168	katG	sequential	FALSE	TRUE	FALSE
248	443	1418351_2155168	2155168	1418351	28	0.001	0.104015	0.838374	0.509852	838	4	4	1418351	Rv1268c	2155168	katG	sequential	FALSE	TRUE	FALSE
525	444	2155168_3751911	3751911	2155168	183	0	0.291118	0.840093	1.44254	1	838	1	3751911	katG	2155168	PPE55	potentiator	FALSE	TRUE	FALSE
249	445	105060	2155168	105060	23	0.036	0.0697507	0.8426	0.351206	838	105	58	105060	Rv0095c	2155168	katG	sequential	FALSE	FALSE	FALSE
526	446	1824823	1824823	2155168	0	0.017	-0.455693	0.843908	2.31396	50	838	29	1824823	katG	2155168	cydA	potentiator	FALSE	FALSE	FALSE
250	447	2155541	1673425	2155541	4	0.004	0.0885589	0.843971	0.449877	238	11	6	2155541	katG	1673425	None	sequential	FALSE	FALSE	FALSE
251	448	332759_2155168	2155168	332759	34	0.002	0.134879	0.84726	0.700129	838	9	6	332759	vapC25	2155168	katG	sequential	FALSE	TRUE	FALSE
252	449	2029211	2155168	2029211	17	0.002	0.111987	0.847501	0.58223	838	6	1	2029211	PPE27	2155168	katG	sequential	FALSE	FALSE	FALSE
253	450	332916	2155168	332916	15	0.038	0.0780594	0.84938	0.410963	838	112	89	332916	vapC25	2155168	katG	sequential	FALSE	FALSE	FALSE
254	451	2201177	2155168	2201177	6	0	0.187356	0.852466	1.00726	838	1	1	2201177	vapC14	2155168	katG	sequential	FALSE	FALSE	FALSE
255	452	2201177_2155168	2155168	2201177	24	0	0.183437	0.85552	1.00728	838	1	1	2201177	vapC14	2155168	katG	sequential	FALSE	TRUE	FALSE
256	453	3874080_2155168	2155168	3874080	21	0.002	-0.116746	0.856	0.643231	838	5	5	3874080	cut4	2155168	katG	sequential	FALSE	TRUE	FALSE
527	454	2867575	2867575	2155168	77	0.057	-0.0582335	0.857946	0.325289	163	838	100	2867575	katG	2155168	lppB	potentiator	FALSE	FALSE	FALSE
257	455	1263387_2155168	2155168	1263387	23	0.002	-0.114327	0.858949	0.643214	838	5	5	1263387	PPE16	2155168	katG	sequential	FALSE	TRUE	FALSE
528	457	1673425_1674782	1674782	1673425	11	0.001	-0.139445	0.861615	0.799802	6	238	4	1674782	None	1673425	inhA	potentiator	FALSE	TRUE	FALSE
258	456	1674782_1673425	1673425	1674782	11	0.001	-0.139445	0.861615	0.799802	238	6	4	1674782	inhA	1673425	None	sequential	FALSE	TRUE	FALSE
259	458	3864073_2155168	2155168	3864073	31	0	-0.254209	0.863143	1.4745	838	1	1	3864073	Rv3446c	2155168	katG	sequential	FALSE	TRUE	FALSE
260	459	4054246_2155168	2155168	4054246	19	0	-0.250378	0.865189	1.47453	838	1	1	4054246	espD	2155168	katG	sequential	FALSE	TRUE	FALSE
261	460	1050374_2155168	2155168	1050374	21	0	-0.250185	0.865292	1.47453	838	1	1	1050374	None	2155168	katG	sequential	FALSE	TRUE	FALSE
262	461	1157092_2155168	2155168	1157092	22	0	-0.250076	0.865349	1.47452	838	1	1	1157092	trcS	2155168	katG	sequential	FALSE	TRUE	FALSE
263	462	3874080	2155168	3874080	2	0.002	-0.108296	0.866326	0.643254	838	5	5	3874080	cut4	2155168	katG	sequential	FALSE	FALSE	FALSE
264	463	2747480_2155168	2155168	2747480	26	0	-0.178682	0.867631	1.0719	838	2	1	2747480	folC	2155168	katG	sequential	FALSE	TRUE	FALSE
265	464	3864073	2155168	3864073	12	0	-0.245239	0.867928	1.47451	838	1	1	3864073	Rv3446c	2155168	katG	sequential	FALSE	FALSE	FALSE
266	465	1263387	2155168	1263387	4	0.002	-0.105896	0.869258	0.643236	838	5	5	1263387	PPE16	2155168	katG	sequential	FALSE	FALSE	FALSE
529	466	3823862	3823862	2155168	2	0.001	0.121022	0.86934	0.735583	4	838	4	3823862	katG	2155168	Rv3403c	potentiator	FALSE	FALSE	FALSE
267	467	4054246	2155168	4054246	0	0	-0.241528	0.869911	1.47454	838	1	1	4054246	espD	2155168	katG	sequential	FALSE	FALSE	FALSE
268	468	1050374	2155168	1050374	2	0	-0.241325	0.87002	1.47454	838	1	1	1050374	None	2155168	katG	sequential	FALSE	FALSE	FALSE
269	469	1157092	2155168	1157092	4	0	-0.239596	0.870942	1.47453	838	1	1	1157092	trcS	2155168	katG	sequential	FALSE	FALSE	FALSE
270	470	4056258	2155168	4056258	8	0.001	0.0980676	0.872837	0.612602	838	4	4	4056258	espA	2155168	katG	sequential	FALSE	FALSE	FALSE
530	471	2155168_1339894	1339894	2155168	55	0.01	0.0660479	0.873617	0.415153	58	838	28	1339894	katG	2155168	PPE18	potentiator	FALSE	TRUE	FALSE
531	472	1339823	1339823	2155168	22	0.014	-0.0864565	0.874515	0.547355	40	838	22	1339823	katG	2155168	PPE18	potentiator	FALSE	FALSE	FALSE
532	473	2155168_2976582	2976582	2155168	46	0.004	-0.0945348	0.877917	0.615314	14	838	13	2976582	katG	2155168	None	potentiator	FALSE	TRUE	FALSE
533	474	2155168_3823862	3823862	2155168	21	0.001	0.112179	0.878809	0.735579	4	838	4	3823862	katG	2155168	Rv3403c	potentiator	FALSE	TRUE	FALSE
271	475	4056258_2155168	2155168	4056258	27	0.001	0.0919871	0.880662	0.612613	838	4	4	4056258	espA	2155168	katG	sequential	FALSE	TRUE	FALSE
272	476	853231	2155168	853231	8	0.004	0.0491658	0.884834	0.339381	838	12	12	853231	phoR	2155168	katG	sequential	FALSE	FALSE	FALSE
534	477	2155168_3065453	3065453	2155168	24	0.001	-0.143839	0.886183	1.00474	2	838	2	3065453	katG	2155168	Rv2752c	potentiator	FALSE	TRUE	FALSE
535	477	2155168_3065453	3065453	2155168	24	0.001	-0.143839	0.886183	1.00474	2	838	2	3065453	katG	2155168	Rv2752c	potentiator	FALSE	TRUE	FALSE
273	478	3767338	2155168	3767338	146	0	-0.216275	0.887563	1.5294	838	1	0	3767338	None	2155168	katG	sequential	FALSE	FALSE	FALSE
536	479	2155168_2976575	2976575	2155168	46	0.003	0.0858088	0.888795	0.613565	28	838	9	2976575	katG	2155168	None	potentiator	FALSE	TRUE	FALSE
274	480	2747471_2155168	2155168	2747471	23	0.003	0.0694043	0.890588	0.504451	838	13	8	2747471	folC	2155168	katG	sequential	FALSE	TRUE	FALSE
537	481	2155168_2747471	2747471	2155168	23	0.003	0.0694043	0.890588	0.504451	13	838	8	2747471	katG	2155168	folC	potentiator	FALSE	TRUE	FALSE
539	482	3065453	3065453	2155168	5	0.001	-0.135565	0.89269	1.00475	2	838	2	3065453	katG	2155168	Rv2752c	potentiator	FALSE	FALSE	FALSE
538	482	3065453	3065453	2155168	5	0.001	-0.135565	0.89269	1.00475	2	838	2	3065453	katG	2155168	Rv2752c	potentiator	FALSE	FALSE	FALSE
275	483	1638364	2155168	1638364	25	0.426	0.0852341	0.893958	0.63932	838	1255	698	1638364	None	2155168	katG	sequential	FALSE	FALSE	FALSE
276	484	332795_2155168	2155168	332795	20	0.01	0.219384	0.894517	1.65432	838	30	29	332795	vapC25	2155168	katG	sequential	FALSE	TRUE	FALSE
540	485	4329958	4329958	2155276	3	0.001	0.121574	0.89493	0.920374	3	2	1	4329958	katG	2155276	None	potentiator	FALSE	FALSE	FALSE
541	486	2122395	2122395	2155168	8	0.132	0.0390595	0.896461	0.300099	393	838	244	2122395	katG	2155168	lldD2	potentiator	FALSE	FALSE	FALSE
542	487	2155168_2197313	2197313	2155168	28	0.002	-0.0784211	0.897765	0.610248	17	838	6	2197313	katG	2155168	Rv1945	potentiator	FALSE	TRUE	FALSE
277	488	853231_2155168	2155168	853231	25	0.004	0.0434085	0.898237	0.339367	838	12	12	853231	phoR	2155168	katG	sequential	FALSE	TRUE	FALSE
278	489	1339399	2155168	1339399	24	0.046	0.0382122	0.901696	0.30931	838	135	81	1339399	PPE18	2155168	katG	sequential	FALSE	FALSE	FALSE
279	490	1404600_2155168	2155168	1404600	19	0	-0.180423	0.902186	1.46779	838	1	1	1404600	cyp130	2155168	katG	sequential	FALSE	TRUE	FALSE
280	491	1404600	2155168	1404600	0	0	-0.17166	0.906916	1.46782	838	1	1	1404600	cyp130	2155168	katG	sequential	FALSE	FALSE	FALSE
281	492	4926	2155168	4926	4	0	0.12248	0.916289	1.16506	838	1	1	4926	Rv0004	2155168	katG	sequential	FALSE	FALSE	FALSE
543	493	2976582	2976582	2155168	28	0.005	0.0728251	0.916414	0.693771	14	838	13	2976582	katG	2155168	None	potentiator	FALSE	FALSE	FALSE
282	494	1684184	2155168	1684184	7	0.001	-0.366251	0.918833	3.59349	838	2	0	1684184	mutB	2155168	katG	sequential	FALSE	FALSE	FALSE
283	495	1965921	2155168	1965921	3	0.002	0.0554613	0.919725	0.550227	838	5	5	1965921	Rv1738	2155168	katG	sequential	FALSE	FALSE	FALSE
284	496	4926_2155168	2155168	4926	23	0	0.116916	0.920078	1.16506	838	1	1	4926	Rv0004	2155168	katG	sequential	FALSE	TRUE	FALSE
285	497	922528	2155168	922528	5	0.002	0.056707	0.92063	0.569019	838	6	3	922528	Rv0830	2155168	katG	sequential	FALSE	FALSE	FALSE
545	498	2155168_2155693	2155693	2155168	21	0.001	-0.0608414	0.925681	0.652138	3	838	3	2155693	katG	2155168	katG	potentiator	FALSE	TRUE	FALSE
544	498	2155168_2155693	2155693	2155168	21	0.001	-0.0608414	0.925681	0.652138	3	838	3	2155693	katG	2155168	katG	potentiator	FALSE	TRUE	FALSE
546	499	1673425_1674262	1674262	1673425	10	0.001	-0.0766906	0.926625	0.832618	6	238	2	1674262	None	1673425	inhA	potentiator	FALSE	TRUE	FALSE
286	500	1674262_1673425	1673425	1674262	10	0.001	-0.0766906	0.926625	0.832618	238	6	2	1674262	inhA	1673425	None	sequential	FALSE	TRUE	FALSE
287	501	1965921_2155168	2155168	1965921	22	0.002	0.0492513	0.928686	0.550214	838	5	5	1965921	Rv1738	2155168	katG	sequential	FALSE	TRUE	FALSE
547	502	2240062	2240062	1674481	151	0.01	-0.385603	0.929001	4.32693	26	33	2	2240062	inhA	1674481	None	potentiator	FALSE	FALSE	FALSE
549	503	2155693	2155693	2155168	2	0.001	-0.0556144	0.932046	0.652099	3	838	3	2155693	katG	2155168	katG	potentiator	FALSE	FALSE	FALSE
548	503	2155693	2155693	2155168	2	0.001	-0.0556144	0.932046	0.652099	3	838	3	2155693	katG	2155168	katG	potentiator	FALSE	FALSE	FALSE
550	504	2626600	2626600	2155167	12	0.058	-0.0294481	0.93401	0.355593	172	18	1	2626600	katG	2155167	None	potentiator	FALSE	FALSE	FALSE
551	505	2155168_2747151	2747151	2155168	21	0.001	-0.0621979	0.934986	0.762349	3	838	3	2747151	katG	2155168	folC	potentiator	FALSE	TRUE	FALSE
288	506	2747151_2155168	2155168	2747151	21	0.001	-0.0621979	0.934986	0.762349	838	3	3	2747151	folC	2155168	katG	sequential	FALSE	TRUE	FALSE
289	507	2211537	2155168	2211537	9	0.003	0.0377086	0.935221	0.463869	838	10	8	2211537	mce3B	2155168	katG	sequential	FALSE	FALSE	FALSE
552	508	3583542	3583542	2155168	40	0.01	0.0626198	0.935257	0.770746	30	838	26	3583542	katG	2155168	moeB1	potentiator	FALSE	FALSE	FALSE
290	509	3841083	2155168	3841083	1	0.002	0.0473622	0.93887	0.617474	838	5	5	3841083	alr	2155168	katG	sequential	FALSE	FALSE	FALSE
553	510	141889	141889	2155168	4	0.001	-0.143976	0.940649	1.93344	3	838	1	141889	katG	2155168	oxyS	potentiator	FALSE	FALSE	FALSE
291	511	3774261_2155168	2155168	3774261	51	0.002	-0.0440769	0.941325	0.598737	838	5	5	3774261	Rv3363c	2155168	katG	sequential	FALSE	TRUE	FALSE
292	512	2747151	2155168	2747151	2	0.001	-0.0550411	0.942452	0.762341	838	3	3	2747151	folC	2155168	katG	sequential	FALSE	FALSE	FALSE
554	513	2155168_2747195	2747195	2155168	21	0.001	-0.0675681	0.946512	1.007	2	838	2	2747195	katG	2155168	folC	potentiator	FALSE	TRUE	FALSE
555	514	4087495	4087495	2155168	15	0.013	0.0357083	0.947869	0.546045	38	838	28	4087495	katG	2155168	None	potentiator	FALSE	FALSE	FALSE
293	515	3841083_2155168	2155168	3841083	19	0.002	0.0402549	0.94803	0.617485	838	5	5	3841083	alr	2155168	katG	sequential	FALSE	TRUE	FALSE
294	516	3774261	2155168	3774261	32	0.002	-0.0366705	0.951172	0.598751	838	5	5	3774261	Rv3363c	2155168	katG	sequential	FALSE	FALSE	FALSE
295	517	166603	2155168	166603	0	0.002	0.0305277	0.952436	0.511715	838	6	6	166603	Rv0139	2155168	katG	sequential	FALSE	FALSE	FALSE
556	518	2747195	2747195	2155168	2	0.001	-0.0592777	0.953067	1.00699	2	838	2	2747195	katG	2155168	folC	potentiator	FALSE	FALSE	FALSE
296	519	332735_2155168	2155168	332735	52	0.002	0.0358233	0.954802	0.631951	838	10	7	332735	vapC25	2155168	katG	sequential	FALSE	TRUE	FALSE
557	520	2155168_3841356	3841356	2155168	21	0	0.0684196	0.961035	1.40023	2	838	1	3841356	katG	2155168	alr	potentiator	FALSE	TRUE	FALSE
558	521	1674262	1674262	1673425	1	0.002	-0.0256403	0.961088	0.525451	6	238	2	1674262	None	1673425	inhA	potentiator	FALSE	FALSE	FALSE
559	522	2626191	2626191	2155819	37	0.492	-0.0422195	0.962114	0.888664	1438	1	1	2626191	katG	2155819	None	potentiator	FALSE	FALSE	FALSE
297	523	166603_2155168	2155168	166603	19	0.002	0.0241296	0.962397	0.51172	838	6	6	166603	Rv0139	2155168	katG	sequential	FALSE	TRUE	FALSE
560	524	3248028	3248028	2155168	49	0.033	-0.0185356	0.963184	0.401498	96	838	82	3248028	katG	2155168	ppsA	potentiator	FALSE	FALSE	FALSE
298	525	1191861_2155168	2155168	1191861	26	0.011	0.0502501	0.964102	1.11631	838	38	33	1191861	PE_PGRS20	2155168	katG	sequential	FALSE	TRUE	FALSE
299	526	332726_2155168	2155168	332726	34	0.002	0.0272709	0.965588	0.632004	838	9	7	332726	vapC25	2155168	katG	sequential	FALSE	TRUE	FALSE
561	527	27455	27455	2155168	53	0.019	0.0475946	0.968166	1.1924	54	838	35	27455	katG	2155168	None	potentiator	FALSE	FALSE	FALSE
562	528	340132	340132	2155819	6	0.107	0.0182	0.968916	0.466967	318	1	1	340132	katG	2155819	PPE3	potentiator	FALSE	FALSE	FALSE
563	529	4345682	4345682	1674481	3	0.001	0.10186	0.970545	2.75809	4	33	1	4345682	inhA	1674481	eccB1	potentiator	FALSE	FALSE	FALSE
300	530	2029215	2155168	2029215	13	0.002	0.0226892	0.973493	0.682734	838	5	0	2029215	PPE27	2155168	katG	sequential	FALSE	FALSE	FALSE
301	531	2986827	2155168	2986827	6	0.009	-0.0118355	0.97535	0.382973	838	27	18	2986827	Rv2670c	2155168	katG	sequential	FALSE	FALSE	FALSE
564	532	75247	75247	2155168	10	0.003	0.0175573	0.975594	0.573811	9	838	5	75247	katG	2155168	None	potentiator	FALSE	FALSE	FALSE
565	533	2155168_3594344	3594344	2155168	188	0.003	0.0142941	0.975899	0.473058	17	838	9	3594344	katG	2155168	None	potentiator	FALSE	TRUE	FALSE
302	534	732110_2155168	2155168	732110	65	0.004	-0.0126963	0.978109	0.462612	838	12	11	732110	hadA	2155168	katG	sequential	FALSE	TRUE	FALSE
566	535	239791	239791	2155168	3	0.001	-0.0435367	0.97895	1.64975	3	838	1	239791	katG	2155168	mmpL11	potentiator	FALSE	FALSE	FALSE
303	536	1341120_2155168	2155168	1341120	124	0.036	-0.00648962	0.97964	0.25425	838	152	100	1341120	esxL	2155168	katG	sequential	FALSE	TRUE	FALSE
304	537	3579448_2155168	2155168	3579448	25	0.003	-0.0134368	0.981546	0.580806	838	10	10	3579448	Rv3202c	2155168	katG	sequential	FALSE	TRUE	FALSE
305	538	1341295_2155168	2155168	1341295	48	0.011	-0.00835976	0.982581	0.382822	838	60	33	1341295	None	2155168	katG	sequential	FALSE	TRUE	FALSE
306	539	832109	2155168	832109	11	0.003	-0.0101905	0.984546	0.526003	838	10	3	832109	Rv0740	2155168	katG	sequential	FALSE	FALSE	FALSE
307	540	1673432_2155168	2155168	1673432	23	0.004	0.0069761	0.986339	0.407353	838	23	12	1673432	None	2155168	katG	sequential	FALSE	TRUE	FALSE
308	541	2342999	2155168	2342999	1	0.003	0.00872078	0.988022	0.580812	838	10	10	2342999	None	2155168	katG	sequential	FALSE	FALSE	FALSE
309	542	2147653_2155168	2155168	2147653	32	0.003	-0.00853775	0.988202	0.577282	838	8	8	2147653	None	2155168	katG	sequential	FALSE	TRUE	FALSE
310	543	2342999_2155168	2155168	2342999	20	0.003	-0.00501194	0.993116	0.580796	838	10	10	2342999	None	2155168	katG	sequential	FALSE	TRUE	FALSE
311	544	2147653	2155168	2147653	15	0.003	0.00458244	0.993668	0.577308	838	8	8	2147653	None	2155168	katG	sequential	FALSE	FALSE	FALSE
312	545	2232657	2155168	2232657	1	0	0.0116509	0.993874	1.5172	838	1	0	2232657	None	2155168	katG	sequential	FALSE	FALSE	FALSE
313	546	3579448	2155168	3579448	7	0.003	0.00295639	0.995939	0.580815	838	10	10	3579448	Rv3202c	2155168	katG	sequential	FALSE	FALSE	FALSE
314	547	3073679_2155168	2155168	3073679	31	0.001	0.000749162	0.999201	0.748094	838	5	3	3073679	None	2155168	katG	sequential	FALSE	TRUE	FALSE

## Sheet: KANAMYCIN
	index	rs	first_mutation	second_mutation	n_miss	af	beta	p_wald	se	N_first	N_second	N_cross	test_position	second_gene_name	known_position	first_gene_name	type	known	cross	significant
0	0	1473246	1473246	2270408	30	0.072	2.88629	5.23334e-177	0.085394	170	1	0	2270408	None	1473246	None	sequential	TRUE	FALSE	TRUE
40	1	1473246_1287112	1287112	1473246	31	0.072	2.88562	7.62024e-177	0.0854287	1208	170	170	1287112	None	1473246	None	potentiator	FALSE	TRUE	TRUE
41	2	1473246_2626108	2626108	1473246	41	0.069	2.82454	2.29236e-156	0.0909231	1199	170	162	2626108	None	1473246	esxO	potentiator	FALSE	TRUE	TRUE
42	3	1473246_1096633	1096633	1473246	100	0.069	2.81665	9.42116e-144	0.0958627	1041	170	153	1096633	None	1473246	None	potentiator	FALSE	TRUE	TRUE
43	4	1473246_2626191	2626191	1473246	54	0.067	2.75129	3.73045e-133	0.0984158	1187	170	156	2626191	None	1473246	None	potentiator	FALSE	TRUE	TRUE
44	5	1473246_2626189	2626189	1473246	56	0.067	2.72141	3.93721e-128	0.0997786	1184	170	155	2626189	None	1473246	None	potentiator	FALSE	TRUE	TRUE
45	6	1473246_2338994	2338994	1473246	65	0.055	1.9896	9.37381e-31	0.167825	883	170	127	2338994	None	1473246	Rv2082	potentiator	FALSE	TRUE	TRUE
46	7	1473246_2122395	2122395	1473246	36	0.035	1.40819	6.07006e-13	0.193485	331	170	82	2122395	None	1473246	lldD2	potentiator	FALSE	TRUE	TRUE
47	8	2715346_2626189	2626189	2715346	37	0.008	2.23191	8.42517e-13	0.308629	1184	20	19	2626189	None	2715346	None	potentiator	FALSE	TRUE	TRUE
48	9	2715346_2626191	2626191	2715346	35	0.008	2.22959	8.86716e-13	0.308618	1187	20	19	2626191	None	2715346	None	potentiator	FALSE	TRUE	TRUE
49	10	2715346_2626108	2626108	2715346	21	0.008	2.2033	1.34478e-12	0.307499	1199	20	20	2626108	None	2715346	esxO	potentiator	FALSE	TRUE	TRUE
50	11	2715346	2986827	2715346	10	0.008	2.20212	1.39632e-12	0.307566	23	20	0	2986827	None	2715346	Rv2670c	potentiator	TRUE	FALSE	TRUE
51	12	1473246_3894732	3894732	1473246	65	0.025	1.0342	4.84436e-06	0.225212	173	170	57	3894732	None	1473246	PPE60	potentiator	FALSE	TRUE	TRUE
52	13	1473246_1722228	1722228	1473246	41	0.026	0.960141	1.63807e-05	0.221911	186	170	61	1722228	None	1473246	pks5	potentiator	FALSE	TRUE	TRUE
53	14	1473246_75233	75233	1473246	35	0.025	0.949759	2.01494e-05	0.221899	207	170	59	75233	None	1473246	None	potentiator	FALSE	TRUE	TRUE
54	15	2715342_1096633	1096633	2715342	76	0.004	1.67938	2.204e-05	0.394236	1041	11	9	1096633	None	2715342	None	potentiator	FALSE	TRUE	TRUE
55	16	1473246_4060588	4060588	1473246	35	0.025	0.949931	2.21693e-05	0.223067	199	170	60	4060588	None	1473246	esxW	potentiator	FALSE	TRUE	TRUE
56	17	1473246_340132	340132	1473246	33	0.026	0.931285	2.48278e-05	0.22002	250	170	61	340132	None	1473246	PPE3	potentiator	FALSE	TRUE	TRUE
57	18	2715342_2626108	2626108	2715342	17	0.005	1.54336	5.54272e-05	0.381466	1199	11	11	2626108	None	2715342	esxO	potentiator	FALSE	TRUE	TRUE
58	19	2715342_2338994	2338994	2715342	43	0.005	1.54288	5.57261e-05	0.381469	883	11	11	2338994	None	2715342	Rv2082	potentiator	FALSE	TRUE	TRUE
59	20	2715342	3521253	2715342	6	0.005	1.5416	5.63686e-05	0.381407	0	11	0	3521253	None	2715342	nuoJ	potentiator	TRUE	FALSE	TRUE
60	21	1473246_1340208	1340208	1473246	77	0.026	0.884799	5.70466e-05	0.219063	189	170	59	1340208	None	1473246	PPE18	potentiator	FALSE	TRUE	TRUE
61	22	2715342_1287112	1287112	2715342	7	0.005	1.53971	5.75661e-05	0.381412	1208	11	11	1287112	None	2715342	None	potentiator	FALSE	TRUE	TRUE
62	23	1473246_3446699	3446699	1473246	41	0.025	0.882174	8.61717e-05	0.223909	189	170	59	3446699	None	1473246	Rv3081	potentiator	FALSE	TRUE	TRUE
63	24	2715342_2626189	2626189	2715342	33	0.004	1.46818	0.000189353	0.392107	1184	11	10	2626189	None	2715342	None	potentiator	FALSE	TRUE	TRUE
64	25	2715342_2626191	2626191	2715342	31	0.004	1.46658	0.000192512	0.39212	1187	11	10	2626191	None	2715342	None	potentiator	FALSE	TRUE	TRUE
65	26	1473246_3847310	3847310	1473246	73	0.001	2.06581	0.000403999	0.582355	22	170	3	3847310	None	1473246	PPE59	potentiator	FALSE	TRUE	TRUE
66	27	3336528	3336528	1472362	111	0.019	1.0343	0.000606691	0.300875	42	9	1	3336528	None	1472362	None	potentiator	FALSE	FALSE	TRUE
67	28	3895077	3895077	2715346	16	0.002	-3.22339	0.000643906	0.942146	4	20	0	3895077	None	2715346	PPE60	potentiator	FALSE	FALSE	TRUE
68	29	1473246_3239798	3239798	1473246	37	0.005	1.28958	0.00214243	0.419193	23	170	11	3239798	None	1473246	None	potentiator	FALSE	TRUE	TRUE
69	30	1473246_2626011	2626011	1473246	111	0.019	0.671487	0.00234647	0.220238	160	170	42	2626011	None	1473246	esxO	potentiator	FALSE	TRUE	TRUE
70	31	1473246_908186	908186	1473246	32	0.015	0.742216	0.00304231	0.249953	135	170	36	908186	None	1473246	sseC2	potentiator	FALSE	TRUE	TRUE
71	32	1473246_3239801	3239801	1473246	38	0.005	1.24935	0.00345343	0.426403	24	170	12	3239801	None	1473246	None	potentiator	FALSE	TRUE	TRUE
72	33	1473246_3239797	3239797	1473246	39	0.005	1.2487	0.00346995	0.426401	24	170	12	3239797	None	1473246	None	potentiator	FALSE	TRUE	TRUE
73	34	1473246_2867575	2867575	1473246	100	0.013	0.716766	0.0052169	0.256134	129	170	30	2867575	None	1473246	lppB	potentiator	FALSE	TRUE	TRUE
74	35	1473246_4088569	4088569	1473246	52	0.001	1.98996	0.00669654	0.732615	2	170	2	4088569	None	1473246	None	potentiator	FALSE	TRUE	TRUE
75	36	4088569	4088569	1473246	26	0.001	1.98287	0.00689219	0.732596	2	170	2	4088569	None	1473246	None	potentiator	FALSE	FALSE	TRUE
1	37	732110	1473246	732110	45	0.003	1.16127	0.00804462	0.437459	170	8	3	732110	hadA	1473246	None	sequential	FALSE	FALSE	TRUE
76	38	3841362	3841362	1473246	1	0.002	1.60116	0.00881766	0.610363	5	170	4	3841362	None	1473246	alr	potentiator	FALSE	FALSE	TRUE
2	39	732110_1473246	1473246	732110	73	0.001	1.74814	0.00937897	0.671824	170	8	3	732110	hadA	1473246	None	sequential	FALSE	TRUE	TRUE
77	40	1473246_3482717	3482717	1473246	55	0.018	0.647259	0.0122176	0.257917	128	170	41	3482717	None	1473246	None	potentiator	FALSE	TRUE	FALSE
78	41	1473246_919564	919564	1473246	34	0.003	0.974521	0.0140097	0.396053	45	170	8	919564	None	1473246	None	potentiator	FALSE	TRUE	FALSE
79	42	1473246_2435076	2435076	1473246	30	0	2.20901	0.0162345	0.917758	2	170	1	2435076	None	1473246	idsA2	potentiator	FALSE	TRUE	FALSE
80	43	1473246_3074495	3074495	1473246	71	0.004	0.863672	0.0167653	0.360595	57	170	10	3074495	None	1473246	None	potentiator	FALSE	TRUE	FALSE
81	44	1473246_1673423	1673423	1473246	37	0.002	1.26366	0.0247487	0.5621	28	170	4	1673423	None	1473246	None	potentiator	FALSE	TRUE	FALSE
82	45	3073679	3073679	2715344	9	0.002	-1.2309	0.0265447	0.554245	5	7	0	3073679	None	2715344	None	potentiator	FALSE	FALSE	FALSE
83	46	1473246_3067961	3067961	1473246	36	0.011	0.694246	0.0303156	0.320152	38	170	25	3067961	None	1473246	None	potentiator	FALSE	TRUE	FALSE
84	47	2986827	2986827	2715346	3	0.009	0.773516	0.0319142	0.360116	23	20	0	2986827	None	2715346	Rv2670c	potentiator	FALSE	FALSE	FALSE
85	48	75233	75233	1473246	5	0.086	0.895196	0.0367108	0.428062	207	170	59	75233	None	1473246	None	potentiator	FALSE	FALSE	FALSE
3	49	853231_1473246	1473246	853231	35	0.005	0.654871	0.0373354	0.314182	170	12	12	853231	phoR	1473246	None	sequential	FALSE	TRUE	FALSE
4	50	853231	1473246	853231	6	0.005	0.64713	0.0396661	0.314228	170	12	12	853231	phoR	1473246	None	sequential	FALSE	FALSE	FALSE
86	51	1473246_3841362	3841362	1473246	31	0.002	1.40536	0.0414072	0.688363	5	170	4	3841362	None	1473246	alr	potentiator	FALSE	TRUE	FALSE
87	52	1096633	1096633	1473246	72	0.455	-0.465994	0.048548	0.236003	1041	170	153	1096633	None	1473246	None	potentiator	FALSE	FALSE	FALSE
88	53	1473246_332787	332787	1473246	33	0.006	0.733847	0.0667163	0.399867	31	170	15	332787	None	1473246	vapC25	potentiator	FALSE	TRUE	FALSE
89	54	3847310	3847310	1473246	45	0.009	0.702887	0.0677844	0.384496	22	170	3	3847310	None	1473246	PPE59	potentiator	FALSE	FALSE	FALSE
5	55	46877_1473246	1473246	46877	47	0	1.76556	0.0780912	1.00125	170	1	1	46877	Rv0042c	1473246	None	sequential	FALSE	TRUE	FALSE
6	56	46877	1473246	46877	17	0	1.75692	0.0795504	1.00122	170	1	1	46877	Rv0042c	1473246	None	sequential	FALSE	FALSE	FALSE
90	57	1473246_2986827	2986827	1473246	32	0.005	0.779065	0.0819449	0.447493	23	170	12	2986827	None	1473246	Rv2670c	potentiator	FALSE	TRUE	FALSE
91	58	1473246_3847320	3847320	1473246	70	0.002	0.878268	0.084713	0.509027	30	170	4	3847320	None	1473246	PPE59	potentiator	FALSE	TRUE	FALSE
92	59	1473246_3847318	3847318	1473246	68	0.002	0.877389	0.0850838	0.509125	28	170	4	3847318	None	1473246	PPE59	potentiator	FALSE	TRUE	FALSE
93	60	2715342_2122395	2122395	2715342	14	0.002	1.05628	0.0902577	0.623032	331	11	5	2122395	None	2715342	lldD2	potentiator	FALSE	TRUE	FALSE
94	61	908186	908186	2715369	2	0.056	-1.48419	0.0953162	0.889112	135	5	3	908186	None	2715369	sseC2	potentiator	FALSE	FALSE	FALSE
95	62	1473246_2291161	2291161	1473246	35	0.004	0.750459	0.100127	0.456069	30	170	9	2291161	None	1473246	lipT	potentiator	FALSE	TRUE	FALSE
96	63	1473246_1154646	1154646	1473246	36	0.004	0.749927	0.100349	0.456045	30	170	9	1154646	None	1473246	kdpB	potentiator	FALSE	TRUE	FALSE
97	64	2715369_3894732	3894732	2715369	38	0.001	1.23302	0.105407	0.760939	173	5	3	3894732	None	2715369	PPE60	potentiator	FALSE	TRUE	FALSE
98	65	2715369_4060588	4060588	2715369	6	0.001	1.23055	0.106101	0.760928	199	5	3	4060588	None	2715369	esxW	potentiator	FALSE	TRUE	FALSE
99	66	2715369_3446699	3446699	2715369	13	0.001	1.22727	0.107049	0.760957	189	5	3	3446699	None	2715369	Rv3081	potentiator	FALSE	TRUE	FALSE
100	67	2715369_340132	340132	2715369	5	0.001	1.22441	0.10787	0.760961	250	5	3	340132	None	2715369	PPE3	potentiator	FALSE	TRUE	FALSE
101	68	2715369_908186	908186	2715369	3	0.001	1.22364	0.108097	0.760972	135	5	3	908186	None	2715369	sseC2	potentiator	FALSE	TRUE	FALSE
102	69	2715369_75233	75233	2715369	6	0.001	1.22307	0.108256	0.76096	207	5	3	75233	None	2715369	None	potentiator	FALSE	TRUE	FALSE
103	70	2715369_1340208	1340208	2715369	52	0.001	1.22105	0.108829	0.760941	189	5	3	1340208	None	2715369	PPE18	potentiator	FALSE	TRUE	FALSE
104	71	2715369_2867575	2867575	2715369	72	0.001	1.21967	0.10928	0.761048	129	5	3	2867575	None	2715369	lppB	potentiator	FALSE	TRUE	FALSE
105	72	2715369_1722228	1722228	2715369	13	0.001	1.21915	0.109374	0.760929	186	5	3	1722228	None	2715369	pks5	potentiator	FALSE	TRUE	FALSE
7	73	3568759	2715344	3568759	0	0	1.62288	0.113927	1.02589	7	1	0	3568759	None	2715344	None	sequential	FALSE	FALSE	FALSE
8	73	3568759	2715344	3568759	0	0	1.62288	0.113927	1.02589	7	1	0	3568759	None	2715344	None	sequential	FALSE	FALSE	FALSE
106	74	1473246_332792	332792	1473246	38	0.006	0.666278	0.11799	0.425907	30	170	14	332792	None	1473246	vapC25	potentiator	FALSE	TRUE	FALSE
107	75	1473246_332795	332795	1473246	31	0.006	0.666107	0.118107	0.425933	30	170	14	332795	None	1473246	vapC25	potentiator	FALSE	TRUE	FALSE
9	76	3841083	1472359	3841083	0	0.002	0.994862	0.121232	0.641553	21	4	0	3841083	alr	1472359	None	sequential	FALSE	FALSE	FALSE
108	77	3239798	3239798	1472359	9	0.01	0.78571	0.131931	0.521185	23	21	0	3239798	None	1472359	None	potentiator	FALSE	FALSE	FALSE
10	78	1418351_1473246	1473246	1418351	35	0.002	0.666109	0.159781	0.473536	170	4	4	1418351	Rv1268c	1473246	None	sequential	FALSE	TRUE	FALSE
11	79	1418351	1473246	1418351	6	0.002	0.659007	0.164294	0.473555	170	4	4	1418351	Rv1268c	1473246	None	sequential	FALSE	FALSE	FALSE
109	80	3239801	3239801	1472359	10	0.01	0.788519	0.170942	0.575564	24	21	0	3239801	None	1472359	None	potentiator	FALSE	FALSE	FALSE
110	81	3239797	3239797	1472359	11	0.01	0.786603	0.172017	0.575609	24	21	0	3239797	None	1472359	None	potentiator	FALSE	FALSE	FALSE
111	82	1473246_886661	886661	1473246	31	0	2.88233	0.177434	2.13588	3	170	1	886661	None	1473246	None	potentiator	FALSE	TRUE	FALSE
112	83	1473246_3073679	3073679	1473246	39	0	2.87967	0.177825	2.13584	5	170	1	3073679	None	1473246	None	potentiator	FALSE	TRUE	FALSE
113	84	1473246_4090823	4090823	1473246	34	0	2.87798	0.178096	2.13592	1	170	1	4090823	None	1473246	Rv3649	potentiator	FALSE	TRUE	FALSE
114	85	1473246_3799523	3799523	1473246	30	0	2.87771	0.178122	2.13585	1	170	1	3799523	None	1473246	vapC46	potentiator	FALSE	TRUE	FALSE
115	86	1473246_4137219	4137219	1473246	30	0	2.87771	0.178122	2.13585	1	170	1	4137219	None	1473246	Rv3695	potentiator	FALSE	TRUE	FALSE
116	87	1473246_2101193	2101193	1473246	32	0	2.87764	0.178123	2.13579	1	170	1	2101193	None	1473246	ureD	potentiator	FALSE	TRUE	FALSE
12	88	1254056_1473246	1473246	1254056	30	0.001	0.920589	0.178217	0.683414	170	7	3	1254056	Rv1129c	1473246	None	sequential	FALSE	TRUE	FALSE
117	89	1473246_2216485	2216485	1473246	32	0	2.8767	0.178265	2.1358	1	170	1	2216485	None	1473246	mce3F	potentiator	FALSE	TRUE	FALSE
118	90	1473246_1516145	1516145	1473246	32	0	2.87552	0.178454	2.13585	1	170	1	1516145	None	1473246	irtB	potentiator	FALSE	TRUE	FALSE
119	91	1473246_2573793	2573793	1473246	31	0	2.8755	0.178456	2.13585	1	170	1	2573793	None	1473246	None	potentiator	FALSE	TRUE	FALSE
120	92	1473246_4338371	4338371	1473246	46	0	2.87413	0.178653	2.1358	1	170	1	4338371	None	1473246	whiB6	potentiator	FALSE	TRUE	FALSE
121	93	1473246_1161026	1161026	1473246	41	0	2.87432	0.178705	2.1362	4	170	1	1161026	None	1473246	esxJ	potentiator	FALSE	TRUE	FALSE
122	94	1473246_3798062	3798062	1473246	34	0	2.87205	0.178983	2.13588	1	170	1	3798062	None	1473246	idsB	potentiator	FALSE	TRUE	FALSE
123	95	4090823	4090823	2715344	4	0	2.83957	0.183975	2.13602	1	7	0	4090823	None	2715344	Rv3649	potentiator	FALSE	FALSE	FALSE
125	97	4137219	4137219	2715344	0	0	2.83943	0.18398	2.13595	1	7	0	4137219	None	2715344	Rv3695	potentiator	FALSE	FALSE	FALSE
124	96	3799523	3799523	2715369	0	0	2.83943	0.18398	2.13595	1	5	0	3799523	None	2715369	vapC46	potentiator	FALSE	FALSE	FALSE
126	98	2101193	2101193	2715369	2	0	2.8393	0.183991	2.1359	1	5	0	2101193	None	2715369	ureD	potentiator	FALSE	FALSE	FALSE
127	99	2216485	2216485	1473246	2	0	2.83839	0.184133	2.13591	1	170	1	2216485	None	1473246	mce3F	potentiator	FALSE	FALSE	FALSE
128	100	2573793	2573793	1473246	1	0	2.83725	0.184318	2.13595	1	170	1	2573793	None	1473246	None	potentiator	FALSE	FALSE	FALSE
129	101	1516145	1516145	2715369	2	0	2.83724	0.184321	2.13596	1	5	0	1516145	None	2715369	irtB	potentiator	FALSE	FALSE	FALSE
130	102	4338371	4338371	1473246	16	0	2.83544	0.18459	2.13591	1	170	1	4338371	None	1473246	whiB6	potentiator	FALSE	FALSE	FALSE
131	103	3798062	3798062	1473246	4	0	2.83379	0.18486	2.13598	1	170	1	3798062	None	1473246	idsB	potentiator	FALSE	FALSE	FALSE
132	104	2626011	2626011	1473246	84	0.071	0.265994	0.197608	0.20634	160	170	42	2626011	None	1473246	esxO	potentiator	FALSE	FALSE	FALSE
133	105	2715342_3841083	3841083	2715342	6	0	1.52133	0.204993	1.19966	4	11	1	3841083	None	2715342	alr	potentiator	FALSE	TRUE	FALSE
134	106	2715342_3894732	3894732	2715342	43	0.001	1.28258	0.205834	1.01327	173	11	2	3894732	None	2715342	PPE60	potentiator	FALSE	TRUE	FALSE
135	107	2715342_4060588	4060588	2715342	11	0.001	1.27961	0.206894	1.01329	199	11	2	4060588	None	2715342	esxW	potentiator	FALSE	TRUE	FALSE
136	108	2715342_3446699	3446699	2715342	18	0.001	1.27561	0.208312	1.01328	189	11	2	3446699	None	2715342	Rv3081	potentiator	FALSE	TRUE	FALSE
137	109	2715342_75233	75233	2715342	11	0.001	1.27083	0.210061	1.01337	207	11	2	75233	None	2715342	None	potentiator	FALSE	TRUE	FALSE
138	110	1982901	1982901	1472359	31	0.203	0.632723	0.211313	0.505926	480	21	1	1982901	None	1472359	PPE24	potentiator	FALSE	FALSE	FALSE
139	111	2715342_2867575	2867575	2715342	77	0.001	1.26687	0.211506	1.01342	129	11	2	2867575	None	2715342	lppB	potentiator	FALSE	TRUE	FALSE
140	112	2715342_1340208	1340208	2715342	55	0.001	1.2654	0.212029	1.0134	189	11	2	1340208	None	2715342	PPE18	potentiator	FALSE	TRUE	FALSE
141	113	2715342_1722228	1722228	2715342	17	0.001	1.2651	0.212164	1.01346	186	11	2	1722228	None	2715342	pks5	potentiator	FALSE	TRUE	FALSE
142	114	2715342_2626011	2626011	2715342	89	0.001	1.25944	0.214331	1.01372	160	11	2	2626011	None	2715342	esxO	potentiator	FALSE	TRUE	FALSE
143	115	2715369_2626011	2626011	2715369	85	0.001	1.02988	0.217428	0.834562	160	5	2	2626011	None	2715369	esxO	potentiator	FALSE	TRUE	FALSE
144	116	2747480	2747480	1473246	5	0	-1.22071	0.219333	0.993305	1	170	1	2747480	None	1473246	folC	potentiator	FALSE	FALSE	FALSE
145	117	2715369_2626189	2626189	2715369	28	0.002	0.704229	0.221937	0.576282	1184	5	5	2626189	None	2715369	None	potentiator	FALSE	TRUE	FALSE
13	118	374004	2715342	374004	12	0.001	-0.783156	0.222498	0.641648	11	3	0	374004	PPE6	2715342	None	sequential	FALSE	FALSE	FALSE
146	119	1473246_2747480	2747480	1473246	34	0	-1.21215	0.222575	0.993295	1	170	1	2747480	None	1473246	folC	potentiator	FALSE	TRUE	FALSE
147	120	2715369_2626191	2626191	2715369	26	0.002	0.702423	0.223111	0.576266	1187	5	5	2626191	None	2715369	None	potentiator	FALSE	TRUE	FALSE
148	121	2715369_2338994	2338994	2715369	39	0.002	0.702071	0.223258	0.576161	883	5	5	2338994	None	2715369	Rv2082	potentiator	FALSE	TRUE	FALSE
149	122	2715369_2626108	2626108	2715369	12	0.002	0.69977	0.224872	0.576278	1199	5	5	2626108	None	2715369	esxO	potentiator	FALSE	TRUE	FALSE
150	123	2715369	1523817	2715369	1	0.002	0.698648	0.225642	0.57631	15	5	0	1523817	None	2715369	moeY	potentiator	TRUE	FALSE	FALSE
151	124	2715369_1287112	1287112	2715369	2	0.002	0.696723	0.226923	0.57631	1208	5	5	1287112	None	2715369	None	potentiator	FALSE	TRUE	FALSE
152	125	2435076	2435076	1473246	0	0.001	0.814898	0.227926	0.675519	2	170	1	2435076	None	1473246	idsA2	potentiator	FALSE	FALSE	FALSE
153	126	2715369_2122395	2122395	2715369	9	0.002	0.694746	0.228237	0.576302	331	5	5	2122395	None	2715369	lldD2	potentiator	FALSE	TRUE	FALSE
14	127	1254131	1472359	1254131	12	0.005	0.508987	0.229081	0.42298	21	11	1	1254131	Rv1129c	1472359	None	sequential	FALSE	FALSE	FALSE
15	128	1273215	1472359	1273215	6	0.002	-0.730853	0.229524	0.607934	21	4	4	1273215	mmpL13a	1472359	None	sequential	FALSE	FALSE	FALSE
154	129	2463732	2463732	1472359	2	0.002	-0.73072	0.229612	0.607939	4	21	4	2463732	None	1472359	ctaC	potentiator	FALSE	FALSE	FALSE
155	130	3960734	3960734	1472359	0	0.002	-0.730233	0.229921	0.607936	4	21	4	3960734	None	1472359	None	potentiator	FALSE	FALSE	FALSE
16	131	769504	1472359	769504	12	0.002	-0.728804	0.230877	0.607993	21	4	4	769504	Rv0669c	1472359	None	sequential	FALSE	FALSE	FALSE
17	132	1273215_1472359	1472359	1273215	40	0.002	-0.720315	0.236255	0.607868	21	4	4	1273215	mmpL13a	1472359	None	sequential	FALSE	TRUE	FALSE
156	133	1472359_2463732	2463732	1472359	36	0.002	-0.720212	0.236325	0.607872	4	21	4	2463732	None	1472359	ctaC	potentiator	FALSE	TRUE	FALSE
157	134	1472359_3960734	3960734	1472359	34	0.002	-0.719729	0.236638	0.60787	4	21	4	3960734	None	1472359	None	potentiator	FALSE	TRUE	FALSE
18	135	769504_1472359	1472359	769504	46	0.002	-0.718149	0.237712	0.607927	21	4	4	769504	Rv0669c	1472359	None	sequential	FALSE	TRUE	FALSE
158	136	1473246_2867693	2867693	1473246	49	0.003	0.576599	0.249376	0.500338	14	170	6	2867693	None	1473246	lppB	potentiator	FALSE	TRUE	FALSE
159	137	2715346_3894732	3894732	2715346	48	0.001	0.838399	0.261605	0.746485	173	20	3	3894732	None	2715346	PPE60	potentiator	FALSE	TRUE	FALSE
160	138	2715346_3446699	3446699	2715346	22	0.001	0.833172	0.264558	0.746436	189	20	3	3446699	None	2715346	Rv3081	potentiator	FALSE	TRUE	FALSE
19	139	1941738	2715369	1941738	0	0.002	-0.762197	0.292677	0.724023	5	4	2	1941738	None	2715369	None	sequential	FALSE	FALSE	FALSE
161	140	1486287	1486287	2715369	5	0.002	-0.762152	0.292716	0.724039	4	5	2	1486287	None	2715369	fadA4	potentiator	FALSE	FALSE	FALSE
20	141	1338877_1472359	1472359	1338877	38	0.001	0.696572	0.306391	0.68074	21	3	3	1338877	None	1472359	None	sequential	FALSE	TRUE	FALSE
162	142	2715346_2626011	2626011	2715346	93	0.001	0.915004	0.311365	0.903454	160	20	2	2626011	None	2715346	esxO	potentiator	FALSE	TRUE	FALSE
21	143	1338877	1472359	1338877	4	0.001	0.686749	0.313248	0.680724	21	3	3	1338877	None	1472359	None	sequential	FALSE	FALSE	FALSE
163	144	1472359_3482717	3482717	1472359	59	0.005	0.420356	0.318585	0.421291	128	21	12	3482717	None	1472359	None	potentiator	FALSE	TRUE	FALSE
164	145	1473246_316497	316497	1473246	30	0	0.960592	0.325267	0.976121	1	170	1	316497	None	1473246	None	potentiator	FALSE	TRUE	FALSE
165	146	316497	316497	1473246	0	0	0.952526	0.329343	0.976119	1	170	1	316497	None	1473246	None	potentiator	FALSE	FALSE	FALSE
166	147	2715346_4060588	4060588	2715346	15	0.002	0.647104	0.329584	0.663462	199	20	4	4060588	None	2715346	esxW	potentiator	FALSE	TRUE	FALSE
167	148	2715346_3482717	3482717	2715346	38	0.002	0.642071	0.333272	0.663344	128	20	4	3482717	None	2715346	None	potentiator	FALSE	TRUE	FALSE
168	149	2715346_340132	340132	2715346	14	0.002	0.640666	0.334402	0.663442	250	20	4	340132	None	2715346	PPE3	potentiator	FALSE	TRUE	FALSE
169	150	4121054	4121054	1472362	8	0	-1.09934	0.334431	1.1385	1	9	0	4121054	None	1472362	None	potentiator	FALSE	FALSE	FALSE
170	151	2715346_75233	75233	2715346	14	0.002	0.639078	0.335609	0.663453	207	20	4	75233	None	2715346	None	potentiator	FALSE	TRUE	FALSE
171	152	2715346_1722228	1722228	2715346	21	0.002	0.637847	0.336546	0.663461	186	20	4	1722228	None	2715346	pks5	potentiator	FALSE	TRUE	FALSE
172	153	4926	4926	1473329	4	0	1.03023	0.336933	1.07246	1	2	0	4926	None	1473329	Rv0004	potentiator	FALSE	FALSE	FALSE
173	154	2715346_2122395	2122395	2715346	18	0.002	0.635509	0.338361	0.663519	331	20	4	2122395	None	2715346	lldD2	potentiator	FALSE	TRUE	FALSE
174	155	2715346_1340208	1340208	2715346	58	0.002	0.635093	0.338621	0.663441	189	20	4	1340208	None	2715346	PPE18	potentiator	FALSE	TRUE	FALSE
175	156	3876881	3876881	1472359	4	0	-1.20028	0.342437	1.2638	1	21	0	3876881	None	1472359	None	potentiator	FALSE	FALSE	FALSE
22	157	3841083_1473246	1473246	3841083	30	0.001	0.86229	0.348145	0.918741	170	4	2	3841083	alr	1473246	None	sequential	FALSE	TRUE	FALSE
176	158	3730426	3730426	1472362	92	0.025	0.330627	0.361994	0.362563	57	9	1	3730426	None	1472362	PPE54	potentiator	FALSE	FALSE	FALSE
23	159	1254131_1472359	1472359	1254131	44	0	-0.906659	0.367665	1.00607	21	11	1	1254131	Rv1129c	1472359	None	sequential	FALSE	TRUE	FALSE
177	160	1473246_3229276	3229276	1473246	32	0.002	0.500992	0.373428	0.562659	16	170	5	3229276	None	1473246	glnD	potentiator	FALSE	TRUE	FALSE
178	161	122335	122335	2715369	5	0	1.21999	0.378015	1.3834	1	5	0	122335	None	2715369	Rv0104	potentiator	FALSE	FALSE	FALSE
179	162	1472359_3894732	3894732	1472359	69	0.007	0.322125	0.394877	0.378476	173	21	16	3894732	None	1472359	PPE60	potentiator	FALSE	TRUE	FALSE
180	163	1472359_4060588	4060588	1472359	39	0.007	0.321082	0.396371	0.378447	199	21	16	4060588	None	1472359	esxW	potentiator	FALSE	TRUE	FALSE
181	164	1472359_340132	340132	1472359	38	0.007	0.312554	0.408999	0.37842	250	21	16	340132	None	1472359	PPE3	potentiator	FALSE	TRUE	FALSE
182	165	1472359_75233	75233	1472359	39	0.007	0.310756	0.411699	0.378421	207	21	16	75233	None	1472359	None	potentiator	FALSE	TRUE	FALSE
183	166	1472359_1340208	1340208	1472359	82	0.007	0.306665	0.417792	0.37835	189	21	16	1340208	None	1472359	PPE18	potentiator	FALSE	TRUE	FALSE
184	167	1472359_1722228	1722228	1472359	46	0.007	0.305714	0.41935	0.378442	186	21	16	1722228	None	1472359	pks5	potentiator	FALSE	TRUE	FALSE
185	168	332787	332787	1473246	4	0.013	0.506358	0.421244	0.629378	31	170	15	332787	None	1473246	vapC25	potentiator	FALSE	FALSE	FALSE
186	169	1473246_1983914	1983914	1473246	30	0.002	0.419752	0.427393	0.528703	18	170	5	1983914	None	1473246	PPE24	potentiator	FALSE	TRUE	FALSE
187	170	1473246_4338409	4338409	1473246	47	0.002	0.419622	0.427575	0.528749	20	170	5	4338409	None	1473246	whiB6	potentiator	FALSE	TRUE	FALSE
188	171	2715342_340132	340132	2715342	10	0.002	0.593921	0.432047	0.755668	250	11	4	340132	None	2715342	PPE3	potentiator	FALSE	TRUE	FALSE
189	172	3894732	3894732	1472359	38	0.073	0.358011	0.433939	0.457388	173	21	16	3894732	None	1472359	PPE60	potentiator	FALSE	FALSE	FALSE
190	173	27463	27463	2715346	51	0.11	0.508769	0.436862	0.654145	255	20	0	27463	None	2715346	None	potentiator	FALSE	FALSE	FALSE
191	174	2715346_2867575	2867575	2715346	80	0.001	0.642132	0.445767	0.841877	129	20	3	2867575	None	2715346	lppB	potentiator	FALSE	TRUE	FALSE
192	175	2715346_908186	908186	2715346	12	0.001	0.570635	0.476771	0.801762	135	20	2	908186	None	2715346	sseC2	potentiator	FALSE	TRUE	FALSE
193	176	3003147	3003147	1473246	2	0.002	0.407149	0.477167	0.572573	4	170	2	3003147	None	1473246	arsB1	potentiator	FALSE	FALSE	FALSE
194	177	1472359_2867693	2867693	1472359	52	0.002	0.400983	0.483031	0.571485	14	21	5	2867693	None	1472359	lppB	potentiator	FALSE	TRUE	FALSE
24	178	2270408	1473246	2270408	1	0	-0.859698	0.497731	1.26749	170	1	0	2270408	None	1473246	None	sequential	FALSE	FALSE	FALSE
195	179	3847318	3847318	1473246	41	0.012	0.268589	0.499805	0.39791	28	170	4	3847318	None	1473246	PPE59	potentiator	FALSE	FALSE	FALSE
196	180	1472362_3730426	3730426	1472362	124	0	-0.8538	0.500712	1.26757	57	9	1	3730426	None	1472362	PPE54	potentiator	FALSE	TRUE	FALSE
197	181	1472359_1982901	1982901	1472359	64	0	-0.72832	0.505321	1.09302	480	21	1	1982901	None	1472359	PPE24	potentiator	FALSE	TRUE	FALSE
25	182	1341295	1473246	1341295	24	0.009	-0.249039	0.514632	0.382059	170	22	2	1341295	None	1473246	None	sequential	FALSE	FALSE	FALSE
26	183	1164571	1472362	1164571	10	0.17	0.168255	0.520945	0.262049	9	409	0	1164571	None	1472362	None	sequential	FALSE	FALSE	FALSE
198	184	4075422	4075422	1472359	0	0.024	0.562627	0.534868	0.906337	58	21	10	4075422	None	1472359	None	potentiator	FALSE	FALSE	FALSE
199	185	2042462	2042462	1473246	3	0.002	-0.525279	0.537235	0.851102	4	170	0	2042462	None	1473246	PPE29	potentiator	FALSE	FALSE	FALSE
200	186	3067949	3067949	2715346	1	0.002	0.347937	0.540277	0.567997	6	20	1	3067949	None	2715346	None	potentiator	FALSE	FALSE	FALSE
201	187	2908831	2908831	1472359	0	0.001	0.549538	0.550242	0.919628	3	21	0	2908831	None	1472359	relA	potentiator	FALSE	FALSE	FALSE
202	188	1472359_3078579	3078579	1472359	37	0.004	0.289231	0.554632	0.489394	57	21	10	3078579	None	1472359	PE27	potentiator	FALSE	TRUE	FALSE
203	189	1472359_4075422	4075422	1472359	34	0.004	0.287412	0.557138	0.489411	58	21	10	4075422	None	1472359	None	potentiator	FALSE	TRUE	FALSE
204	190	919564	919564	1473246	4	0.019	0.334183	0.56046	0.573884	45	170	8	919564	None	1473246	None	potentiator	FALSE	FALSE	FALSE
27	191	3568736	781687	3568736	4	0.001	-0.394895	0.56452	0.685227	99	2	0	3568736	None	781687	rpsL	sequential	FALSE	FALSE	FALSE
205	192	1472359_2122395	2122395	1472359	41	0.009	0.197297	0.565086	0.342851	331	21	20	2122395	None	1472359	lldD2	potentiator	FALSE	TRUE	FALSE
206	193	1473246_2147653	2147653	1473246	42	0.003	0.306289	0.567269	0.53525	8	170	8	2147653	None	1473246	None	potentiator	FALSE	TRUE	FALSE
207	194	1473246_3840952	3840952	1473246	30	0.003	0.300952	0.574144	0.535396	10	170	8	3840952	None	1473246	alr	potentiator	FALSE	TRUE	FALSE
208	195	3078579	3078579	1472359	3	0.024	0.443414	0.576371	0.793447	57	21	10	3078579	None	1472359	PE27	potentiator	FALSE	FALSE	FALSE
209	196	1472362_2030521	2030521	1472362	44	0.004	-0.2499	0.576814	0.447693	1206	9	9	2030521	None	1472362	esxM	potentiator	FALSE	TRUE	FALSE
210	197	1472362	3067954	1472362	37	0.004	-0.249632	0.577194	0.447658	2	9	0	3067954	None	1472362	None	potentiator	TRUE	FALSE	FALSE
211	198	2030521	2030521	1472359	8	0.5	1.66825	0.58456	3.05046	1206	21	20	2030521	None	1472359	esxM	potentiator	FALSE	FALSE	FALSE
212	199	2147653	2147653	1473246	13	0.003	0.291044	0.586774	0.535341	8	170	8	2147653	None	1473246	None	potentiator	FALSE	FALSE	FALSE
213	200	1154646	1154646	1472359	7	0.012	-0.505726	0.602005	0.969462	30	21	9	1154646	None	1472359	kdpB	potentiator	FALSE	FALSE	FALSE
214	201	2291161	2291161	1473246	5	0.012	-0.505365	0.602202	0.969294	30	170	9	2291161	None	1473246	lipT	potentiator	FALSE	FALSE	FALSE
215	202	2715344_2626189	2626189	2715344	32	0.003	0.23284	0.610179	0.456594	1184	7	7	2626189	None	2715344	None	potentiator	FALSE	TRUE	FALSE
216	203	2715344_2626191	2626191	2715344	30	0.003	0.231267	0.612583	0.456578	1187	7	7	2626191	None	2715344	None	potentiator	FALSE	TRUE	FALSE
217	204	332792	332792	1473246	9	0.012	-0.51809	0.612882	1.0237	30	170	14	332792	None	1473246	vapC25	potentiator	FALSE	FALSE	FALSE
218	205	332795	332795	1473246	2	0.012	-0.517193	0.612913	1.02202	30	170	14	332795	None	1473246	vapC25	potentiator	FALSE	FALSE	FALSE
219	206	2715344_2626108	2626108	2715344	16	0.003	0.2289	0.616239	0.456598	1199	7	7	2626108	None	2715344	esxO	potentiator	FALSE	TRUE	FALSE
220	207	4386971	4386971	1472359	4	0.012	-0.486184	0.616383	0.970211	30	21	9	4386971	None	1472359	None	potentiator	FALSE	FALSE	FALSE
221	208	2715344_1096633	1096633	2715344	77	0.003	0.228522	0.616826	0.456603	1041	7	7	1096633	None	2715344	None	potentiator	FALSE	TRUE	FALSE
222	209	2715344	1431097	2715344	5	0.003	0.227828	0.617899	0.456607	1	7	0	1431097	None	2715344	Rv1279	potentiator	TRUE	FALSE	FALSE
223	210	2715344_1287112	1287112	2715344	6	0.003	0.226138	0.620509	0.456608	1208	7	7	1287112	None	2715344	None	potentiator	FALSE	TRUE	FALSE
224	211	3841356	3841356	1473246	2	0.001	-0.433536	0.621218	0.877158	2	170	1	3841356	None	1473246	alr	potentiator	FALSE	FALSE	FALSE
225	212	1472359_2867575	2867575	1472359	104	0.003	0.233846	0.63556	0.493309	129	21	6	2867575	None	1472359	lppB	potentiator	FALSE	TRUE	FALSE
226	213	1472359_3446699	3446699	1472359	46	0.006	0.178303	0.635882	0.376496	189	21	15	3446699	None	1472359	Rv3081	potentiator	FALSE	TRUE	FALSE
227	214	3067961	3067961	1472359	7	0.016	0.139724	0.645659	0.303804	38	21	0	3067961	None	1472359	None	potentiator	FALSE	FALSE	FALSE
228	215	3229276	3229276	1473246	2	0.007	0.378068	0.64649	0.824112	16	170	5	3229276	None	1473246	glnD	potentiator	FALSE	FALSE	FALSE
28	216	1341295_1473246	1473246	1341295	53	0.001	0.616611	0.647565	1.34848	170	22	2	1341295	None	1473246	None	sequential	FALSE	TRUE	FALSE
229	217	2715344_2338994	2338994	2715344	42	0.003	0.223233	0.648516	0.489613	883	7	6	2338994	None	2715344	Rv2082	potentiator	FALSE	TRUE	FALSE
230	218	2715346_3067949	3067949	2715346	11	0	0.558744	0.657106	1.25837	6	20	1	3067949	None	2715346	None	potentiator	FALSE	TRUE	FALSE
231	219	285751	285751	1473246	12	0	-0.774036	0.66066	1.76274	1	170	1	285751	None	1473246	aftD	potentiator	FALSE	FALSE	FALSE
232	220	4338365	4338365	1472359	16	0.001	0.290459	0.663155	0.666698	3	21	0	4338365	None	1472359	whiB6	potentiator	FALSE	FALSE	FALSE
233	221	2867575	2867575	2715369	71	0.056	0.142468	0.665281	0.329223	129	5	3	2867575	None	2715369	lppB	potentiator	FALSE	FALSE	FALSE
234	222	3067954	3067954	1472362	7	0.001	0.330838	0.670144	0.776518	2	9	0	3067954	None	1472362	None	potentiator	FALSE	FALSE	FALSE
235	223	1473246_285751	285751	1473246	41	0	-0.749648	0.670717	1.76277	1	170	1	285751	None	1473246	aftD	potentiator	FALSE	TRUE	FALSE
236	224	1472359_908186	908186	1472359	36	0.006	0.166798	0.676189	0.39926	135	21	14	908186	None	1472359	sseC2	potentiator	FALSE	TRUE	FALSE
237	225	3970636	3970636	2715369	2	0.001	-0.297029	0.69142	0.74814	2	5	0	3970636	None	2715369	None	potentiator	FALSE	FALSE	FALSE
238	226	1473329_340132	340132	1473329	13	0.001	0.766313	0.694347	1.94963	250	2	2	340132	None	1473329	PPE3	potentiator	FALSE	TRUE	FALSE
239	227	1472359_2626191	2626191	1472359	59	0.009	0.132372	0.694487	0.33694	1187	21	21	2626191	None	1472359	None	potentiator	FALSE	TRUE	FALSE
240	228	1472359_2338994	2338994	1472359	70	0.009	0.131826	0.695635	0.336881	883	21	21	2338994	None	1472359	Rv2082	potentiator	FALSE	TRUE	FALSE
241	229	1287112	1287112	2715369	1	0.498	1.48631	0.695733	3.79956	1208	5	5	1287112	None	2715369	None	potentiator	FALSE	FALSE	FALSE
242	230	1473329	980206	1473329	9	0.001	0.761537	0.696157	1.94963	0	2	0	980206	None	1473329	Rv0881	potentiator	TRUE	FALSE	FALSE
243	231	2715342_2747471	2747471	2715342	10	0	-0.510001	0.698069	1.31437	10	11	1	2747471	None	2715342	folC	potentiator	FALSE	TRUE	FALSE
244	232	2240062	2240062	1472362	118	0.002	1.73923	0.702566	4.55356	5	9	1	2240062	None	1472362	None	potentiator	FALSE	FALSE	FALSE
245	233	1472359_2626108	2626108	1472359	45	0.009	0.128139	0.703719	0.336858	1199	21	21	2626108	None	1472359	esxO	potentiator	FALSE	TRUE	FALSE
246	234	1472359	4386971	1472359	34	0.009	0.126219	0.707989	0.336901	30	21	9	4386971	None	1472359	None	potentiator	TRUE	FALSE	FALSE
247	235	3482717	3482717	2715369	28	0.054	-0.136654	0.708314	0.365181	128	5	0	3482717	None	2715369	None	potentiator	FALSE	FALSE	FALSE
248	236	1472362_1340208	1340208	1472362	85	0.001	0.629601	0.711292	1.70067	189	9	2	1340208	None	1472362	PPE18	potentiator	FALSE	TRUE	FALSE
249	237	1161026	1161026	2715346	11	0.002	-0.357938	0.711362	0.967101	4	20	0	1161026	None	2715346	esxJ	potentiator	FALSE	FALSE	FALSE
250	238	1472359_1287112	1287112	1472359	35	0.009	0.123421	0.714207	0.33694	1208	21	21	1287112	None	1472359	None	potentiator	FALSE	TRUE	FALSE
251	239	2747471	2747471	2715342	4	0.004	0.162227	0.715583	0.445125	10	11	1	2747471	None	2715342	folC	potentiator	FALSE	FALSE	FALSE
252	240	2747454	2747454	1472359	14	0.004	0.159197	0.71572	0.437032	9	21	0	2747454	None	1472359	folC	potentiator	FALSE	FALSE	FALSE
253	241	1472359_2474686	2474686	1472359	45	0.004	0.183498	0.719702	0.511222	35	21	9	2474686	None	1472359	Rv2209	potentiator	FALSE	TRUE	FALSE
254	242	3527974	3527974	1472362	11	0	-0.419278	0.721605	1.17643	1	9	0	3527974	None	1472362	PPE53	potentiator	FALSE	FALSE	FALSE
29	243	13624	1472359	13624	2	0	1.1846	0.721638	3.32423	21	1	0	13624	None	1472359	None	sequential	FALSE	FALSE	FALSE
255	244	3895078	3895078	2715346	14	0.002	0.761143	0.721805	2.13726	5	20	0	3895078	None	2715346	PPE60	potentiator	FALSE	FALSE	FALSE
256	245	3895082	3895082	2715346	14	0.002	0.761143	0.721805	2.13726	5	20	0	3895082	None	2715346	PPE60	potentiator	FALSE	FALSE	FALSE
30	246	3851664_1472362	1472362	3851664	39	0	0.654837	0.722884	1.84623	9	1	1	3851664	gadB	1472362	None	sequential	FALSE	TRUE	FALSE
31	247	3841403_1472362	1472362	3841403	38	0	0.654776	0.722906	1.84621	9	1	1	3841403	alr	1472362	None	sequential	FALSE	TRUE	FALSE
257	248	3895081	3895081	2715346	15	0.002	0.751509	0.725173	2.13719	5	20	0	3895081	None	2715346	PPE60	potentiator	FALSE	FALSE	FALSE
258	249	3446699	3446699	2715369	12	0.079	0.139676	0.726379	0.399043	189	5	3	3446699	None	2715369	Rv3081	potentiator	FALSE	FALSE	FALSE
259	250	1472359_3355057	3355057	1472359	44	0.004	0.178873	0.726596	0.511447	35	21	9	3355057	None	1472359	serA1	potentiator	FALSE	TRUE	FALSE
261	252	1472359_4215793	4215793	1472359	34	0.004	0.174525	0.732938	0.511355	35	21	9	4215793	None	1472359	None	potentiator	FALSE	TRUE	FALSE
260	251	1472359_425871	425871	1472359	34	0.004	0.174525	0.732938	0.511355	35	21	9	425871	None	1472359	PPE8	potentiator	FALSE	TRUE	FALSE
262	253	1472359_4386971	4386971	1472359	37	0.004	0.173981	0.733733	0.511343	30	21	9	4386971	None	1472359	None	potentiator	FALSE	TRUE	FALSE
263	254	2715342_975542	975542	2715342	9	0	0.626823	0.734297	1.84635	1	11	1	975542	None	2715342	Rv0876c	potentiator	FALSE	TRUE	FALSE
264	255	1473247_2626189	2626189	1473247	45	0	0.382538	0.734424	1.12735	1184	1	1	2626189	None	1473247	None	potentiator	FALSE	TRUE	FALSE
265	256	1473247_2626191	2626191	1473247	43	0	0.381181	0.735332	1.12736	1187	1	1	2626191	None	1473247	None	potentiator	FALSE	TRUE	FALSE
266	257	1473247_3446699	3446699	1473247	30	0	0.381153	0.735353	1.12737	189	1	1	3446699	None	1473247	Rv3081	potentiator	FALSE	TRUE	FALSE
267	258	1902867	1902867	1472359	24	0.001	0.295456	0.736027	0.876212	3	21	0	1902867	None	1472359	Rv1678	potentiator	FALSE	FALSE	FALSE
268	259	1473247_2626108	2626108	1473247	29	0	0.379182	0.736674	1.12738	1199	1	1	2626108	None	1473247	esxO	potentiator	FALSE	TRUE	FALSE
269	260	1472359_2291161	2291161	1472359	39	0.004	0.171827	0.736933	0.511398	30	21	9	2291161	None	1472359	lipT	potentiator	FALSE	TRUE	FALSE
270	261	975542	975542	2715346	3	0	0.619862	0.737144	1.8464	1	20	0	975542	None	2715346	Rv0876c	potentiator	FALSE	FALSE	FALSE
271	262	2715342_3482717	3482717	2715342	34	0	0.619602	0.73723	1.84625	128	11	1	3482717	None	2715342	None	potentiator	FALSE	TRUE	FALSE
272	263	2715342_1523817	1523817	2715342	233	0.001	0.619572	0.737255	1.84634	15	11	1	1523817	None	2715342	moeY	potentiator	FALSE	TRUE	FALSE
273	264	1473247	2626108	1473247	18	0	0.378306	0.737262	1.12739	1199	1	1	2626108	None	1473247	esxO	potentiator	TRUE	FALSE	FALSE
274	265	1472359_1154646	1154646	1472359	40	0.004	0.17117	0.737851	0.511296	30	21	9	1154646	None	1472359	kdpB	potentiator	FALSE	TRUE	FALSE
32	266	852468	1472359	852468	3	0	0.539376	0.738356	1.61438	21	1	0	852468	phoR	1472359	None	sequential	FALSE	FALSE	FALSE
275	267	2715342_908186	908186	2715342	8	0	0.614959	0.739141	1.84635	135	11	1	908186	None	2715342	sseC2	potentiator	FALSE	TRUE	FALSE
33	268	3851664	1472362	3851664	3	0	0.610583	0.740937	1.8464	9	1	1	3851664	gadB	1472362	None	sequential	FALSE	FALSE	FALSE
276	269	3895080	3895080	2715346	16	0.002	0.705478	0.741375	2.13711	5	20	0	3895080	None	2715346	PPE60	potentiator	FALSE	FALSE	FALSE
277	270	2715342_4046007	4046007	2715342	13	0	0.607536	0.742176	1.84634	16	11	1	4046007	None	2715342	Rv3603c	potentiator	FALSE	TRUE	FALSE
34	271	3841403	2715346	3841403	1	0	0.607321	0.742272	1.8464	20	1	0	3841403	alr	2715346	None	sequential	FALSE	FALSE	FALSE
278	272	3074495	3074495	1473246	45	0.024	-0.125904	0.746061	0.3887	57	170	10	3074495	None	1473246	None	potentiator	FALSE	FALSE	FALSE
279	273	1473246_4046007	4046007	1473246	36	0.001	0.38064	0.758594	1.23827	16	170	3	4046007	None	1473246	Rv3603c	potentiator	FALSE	TRUE	FALSE
280	274	1472359_2626011	2626011	1472359	114	0.007	0.107454	0.760607	0.352595	160	21	16	2626011	None	1472359	esxO	potentiator	FALSE	TRUE	FALSE
281	275	1673406	1673406	1473246	4	0.001	-0.229275	0.765408	0.768208	2	170	1	1673406	None	1473246	None	potentiator	FALSE	FALSE	FALSE
282	276	2401741	2401741	1473246	1	0.005	-0.15802	0.766476	0.531955	13	170	3	2401741	None	1473246	None	potentiator	FALSE	FALSE	FALSE
283	277	4060588	4060588	1473246	5	0.082	0.127587	0.769033	0.434405	199	170	60	4060588	None	1473246	esxW	potentiator	FALSE	FALSE	FALSE
284	278	2030489	2030489	1472362	5	0.002	0.999347	0.781869	3.60846	4	9	0	2030489	None	1472362	esxM	potentiator	FALSE	FALSE	FALSE
285	279	1431097	1431097	2715344	12	0	-0.510723	0.787981	1.89865	1	7	0	1431097	None	2715344	Rv1279	potentiator	FALSE	FALSE	FALSE
286	280	1540352	1540352	1473246	41	0	-0.510058	0.788261	1.89874	1	170	1	1540352	None	1473246	Rv1367c	potentiator	FALSE	FALSE	FALSE
287	281	3136828	3136828	1473246	1	0	-0.505791	0.789974	1.89859	1	170	1	3136828	None	1473246	vapC22	potentiator	FALSE	FALSE	FALSE
288	282	1634762	1634762	1472362	11	0.001	-0.210554	0.792112	0.79868	2	9	0	1634762	None	1472362	None	potentiator	FALSE	FALSE	FALSE
289	283	1473246_1540352	1540352	1473246	69	0	-0.485185	0.798354	1.89871	1	170	1	1540352	None	1473246	Rv1367c	potentiator	FALSE	TRUE	FALSE
290	284	1473246_1431097	1431097	1473246	40	0	-0.483636	0.79898	1.89867	1	170	1	1431097	None	1473246	Rv1279	potentiator	FALSE	TRUE	FALSE
291	285	1626655	1626655	1473246	18	0	-0.482497	0.79945	1.89874	1	170	1	1626655	None	1473246	zwf2	potentiator	FALSE	FALSE	FALSE
292	286	2338994	2338994	1472359	38	0.375	-0.124564	0.801869	0.496303	883	21	21	2338994	None	1472359	Rv2082	potentiator	FALSE	FALSE	FALSE
293	287	1473246_3136828	3136828	1473246	30	0	-0.474786	0.802571	1.89857	1	170	1	3136828	None	1473246	vapC22	potentiator	FALSE	TRUE	FALSE
294	288	1472359_2626189	2626189	1472359	61	0.009	0.0848221	0.802875	0.339721	1184	21	20	2626189	None	1472359	None	potentiator	FALSE	TRUE	FALSE
295	289	2867693	2867693	1472359	19	0.006	-0.109767	0.80396	0.442109	14	21	5	2867693	None	1472359	lppB	potentiator	FALSE	FALSE	FALSE
35	290	1254056	1472359	1254056	1	0.003	0.108716	0.807689	0.446543	21	7	0	1254056	Rv1129c	1472359	None	sequential	FALSE	FALSE	FALSE
296	291	1673423	1673423	1473246	7	0.012	0.122224	0.809364	0.506522	28	170	4	1673423	None	1473246	None	potentiator	FALSE	FALSE	FALSE
297	292	1473246_1626655	1626655	1473246	47	0	-0.452773	0.811562	1.89871	1	170	1	1626655	None	1473246	zwf2	potentiator	FALSE	TRUE	FALSE
298	293	2626191	2626191	2715346	25	0.499	0.406096	0.817831	1.76268	1187	20	19	2626191	None	2715346	None	potentiator	FALSE	FALSE	FALSE
299	294	1473246_2747471	2747471	1473246	33	0.001	0.217115	0.818238	0.944548	10	170	3	2747471	None	1473246	folC	potentiator	FALSE	TRUE	FALSE
300	295	2474686	2474686	1472359	12	0.015	0.21495	0.818282	0.93536	35	21	9	2474686	None	1472359	Rv2209	potentiator	FALSE	FALSE	FALSE
301	296	1472359_2030521	2030521	1472359	41	0.009	0.0759687	0.823095	0.339731	1206	21	20	2030521	None	1472359	esxM	potentiator	FALSE	TRUE	FALSE
302	297	3895067	3895067	2715346	15	0.003	0.208156	0.833467	0.989792	6	20	0	3895067	None	2715346	PPE60	potentiator	FALSE	FALSE	FALSE
303	298	1722228	1722228	2715369	12	0.077	0.165	0.835279	0.793341	186	5	3	1722228	None	2715369	pks5	potentiator	FALSE	FALSE	FALSE
304	299	886661	886661	2715342	1	0.001	0.137355	0.845687	0.705593	3	11	0	886661	None	2715342	None	potentiator	FALSE	FALSE	FALSE
305	300	3895068	3895068	2715346	19	0.003	0.189896	0.847883	0.989755	6	20	0	3895068	None	2715346	PPE60	potentiator	FALSE	FALSE	FALSE
306	301	2626189	2626189	1473247	27	0.498	0.337398	0.854049	1.83375	1184	1	1	2626189	None	1473247	None	potentiator	FALSE	FALSE	FALSE
307	302	3840952	3840952	1473246	0	0.004	0.083159	0.856111	0.458517	10	170	8	3840952	None	1473246	alr	potentiator	FALSE	FALSE	FALSE
308	303	4385937	4385937	1472362	6	0.001	0.634198	0.861828	3.64304	3	9	0	4385937	None	1472362	Rv3900c	potentiator	FALSE	FALSE	FALSE
36	304	853660_1473246	1473246	853660	30	0	0.171064	0.86478	1.00432	170	1	1	853660	phoR	1473246	None	sequential	FALSE	TRUE	FALSE
309	305	1472359_1096633	1096633	1472359	102	0.009	0.0557685	0.869652	0.339772	1041	21	20	1096633	None	1472359	None	potentiator	FALSE	TRUE	FALSE
310	306	1472362_3336528	3336528	1472362	135	0	0.707655	0.870475	4.33904	42	9	1	3336528	None	1472362	None	potentiator	FALSE	TRUE	FALSE
37	307	853660	1473246	853660	0	0	0.162595	0.871417	1.00434	170	1	1	853660	phoR	1473246	None	sequential	FALSE	FALSE	FALSE
311	308	4116769	4116769	1473329	4	0	0.183488	0.871767	1.13651	1	2	0	4116769	None	1473329	crp	potentiator	FALSE	FALSE	FALSE
312	309	2976575	2976575	1472359	13	0.01	0.0584003	0.872656	0.364273	25	21	0	2976575	None	1472359	None	potentiator	FALSE	FALSE	FALSE
313	310	1473246_2401741	2401741	1473246	31	0.001	0.097961	0.877087	0.633249	13	170	3	2401741	None	1473246	None	potentiator	FALSE	TRUE	FALSE
314	311	3847320	3847320	1473246	43	0.013	0.0582827	0.88764	0.412414	30	170	4	3847320	None	1473246	PPE59	potentiator	FALSE	FALSE	FALSE
315	312	3355057	3355057	1472359	10	0.015	0.125374	0.893615	0.937309	35	21	9	3355057	None	1472359	serA1	potentiator	FALSE	FALSE	FALSE
316	313	4338409	4338409	1473246	17	0.008	0.176785	0.896771	1.36231	20	170	5	4338409	None	1473246	whiB6	potentiator	FALSE	FALSE	FALSE
317	314	1472362_2240062	2240062	1472362	151	0	0.549685	0.899242	4.34036	5	9	1	2240062	None	1472362	None	potentiator	FALSE	TRUE	FALSE
318	315	1472362_2626105	2626105	1472362	47	0	0.541936	0.900653	4.34027	4	9	1	2626105	None	1472362	esxO	potentiator	FALSE	TRUE	FALSE
319	316	340132	340132	2715342	4	0.103	-0.0578872	0.904559	0.482676	250	11	4	340132	None	2715342	PPE3	potentiator	FALSE	FALSE	FALSE
320	317	3820565	3820565	1472362	21	0.001	0.434422	0.904906	3.63559	3	9	0	3820565	None	1472362	None	potentiator	FALSE	FALSE	FALSE
321	318	1340208	1340208	1472362	51	0.081	0.0889213	0.90496	0.744592	189	9	2	1340208	None	1472362	PPE18	potentiator	FALSE	FALSE	FALSE
322	319	3820562	3820562	1472362	23	0.001	0.410604	0.910091	3.63533	3	9	0	3820562	None	1472362	None	potentiator	FALSE	FALSE	FALSE
323	320	2123181	2123181	2715346	7	0.002	0.0656557	0.915909	0.621677	5	20	0	2123181	None	2715346	Rv1873	potentiator	FALSE	FALSE	FALSE
324	321	1473246_1673406	1673406	1473246	34	0	0.11596	0.920602	1.16314	2	170	1	1673406	None	1473246	None	potentiator	FALSE	TRUE	FALSE
325	322	2626105	2626105	1472362	10	0.002	0.0887373	0.924952	0.941832	4	9	1	2626105	None	1472362	esxO	potentiator	FALSE	FALSE	FALSE
326	323	425871	425871	1472359	1	0.014	0.0859282	0.92707	0.938584	35	21	9	425871	None	1472359	PPE8	potentiator	FALSE	FALSE	FALSE
327	324	2122395	2122395	1472359	8	0.137	0.0280081	0.927284	0.306832	331	21	20	2122395	None	1472359	lldD2	potentiator	FALSE	FALSE	FALSE
328	325	4215793	4215793	1472359	0	0.014	0.0730967	0.937957	0.9389	35	21	9	4215793	None	1472359	None	potentiator	FALSE	FALSE	FALSE
329	326	2626108	2626108	1473247	11	0.498	0.0656318	0.943443	0.924947	1199	1	1	2626108	None	1473247	esxO	potentiator	FALSE	FALSE	FALSE
330	327	1473246_3003147	3003147	1473246	31	0.001	-0.0493383	0.944911	0.713879	4	170	2	3003147	None	1473246	arsB1	potentiator	FALSE	TRUE	FALSE
331	328	1523817	1523817	2715369	228	0.008	-0.0700156	0.947566	1.06444	15	5	0	1523817	None	2715369	moeY	potentiator	FALSE	FALSE	FALSE
332	329	171155	171155	1473246	1	0.001	0.0515598	0.950109	0.82386	2	170	0	171155	None	1473246	None	potentiator	FALSE	FALSE	FALSE
333	330	4046007	4046007	2715346	7	0.007	-0.0602222	0.950616	0.972168	16	20	0	4046007	None	2715346	Rv3603c	potentiator	FALSE	FALSE	FALSE
334	331	3895247	3895247	1472362	16	0.001	0.0341858	0.967928	0.850072	3	9	0	3895247	None	1472362	PPE60	potentiator	FALSE	FALSE	FALSE
38	332	781687	781687	3568759	2	0.041	0.00662817	0.979382	0.256424	99	1	0	3568759	None	781687	rpsL	sequential	TRUE	FALSE	FALSE
335	333	2715344_340132	340132	2715344	9	0	-0.0152707	0.98707	0.942109	250	7	1	340132	None	2715344	PPE3	potentiator	FALSE	TRUE	FALSE
336	334	1983914	1983914	1473246	1	0.007	-0.0136036	0.987827	0.891459	18	170	5	1983914	None	1473246	PPE24	potentiator	FALSE	FALSE	FALSE
337	335	1473246_3841356	3841356	1473246	32	0	0.0152015	0.990623	1.2932	2	170	1	3841356	None	1473246	alr	potentiator	FALSE	TRUE	FALSE
338	336	3173107	3173107	1472359	16	0.002	-0.00378678	0.994699	0.569811	5	21	0	3173107	None	1472359	None	potentiator	FALSE	FALSE	FALSE
39	337	1941738_2715369	2715369	1941738	1	0.001	-0.00443559	0.995709	0.824628	5	4	2	1941738	None	2715369	None	sequential	FALSE	TRUE	FALSE
339	338	2715369_1486287	1486287	2715369	6	0.001	-0.00438735	0.995756	0.824631	4	5	2	1486287	None	2715369	fadA4	potentiator	FALSE	TRUE	FALSE

## Sheet: MOXIFLOXACIN
	index	rs	first_mutation	second_mutation	n_miss	af	beta	p_wald	se	N_first	N_second	N_cross	test_position	second_gene_name	known_position	first_gene_name	type	known	cross	significant
2	0	7582_2626191	2626191	7582	37	0.025	2.29631	1.29308e-31	0.190101	1065	58	53	2626191	gyrA	7582	None	potentiator	FALSE	TRUE	TRUE
3	1	7582_2626189	2626189	7582	40	0.026	2.27153	1.30678e-31	0.188065	1062	58	54	2626189	gyrA	7582	None	potentiator	FALSE	TRUE	TRUE
4	2	7582	3074408	7582	14	0.027	2.17444	4.65232e-30	0.18519	1	58	1	3074408	gyrA	7582	thyA	potentiator	TRUE	FALSE	TRUE
5	3	7582_1287112	1287112	7582	15	0.027	2.17471	4.66937e-30	0.185218	1088	58	58	1287112	gyrA	7582	None	potentiator	FALSE	TRUE	TRUE
6	4	7582_2626108	2626108	7582	24	0.026	2.17213	8.59808e-30	0.185921	1077	58	56	2626108	gyrA	7582	esxO	potentiator	FALSE	TRUE	TRUE
7	5	7582_2338994	2338994	7582	46	0.023	1.76552	2.67311e-16	0.21228	787	58	48	2338994	gyrA	7582	Rv2082	potentiator	FALSE	TRUE	TRUE
8	6	7582_1096633	1096633	7582	84	0.021	1.76637	6.3292e-16	0.215212	923	58	43	1096633	gyrA	7582	None	potentiator	FALSE	TRUE	TRUE
9	7	7581_2626191	2626191	7581	29	0.008	2.64787	6.5313e-15	0.334956	1065	17	16	2626191	gyrA	7581	None	potentiator	FALSE	TRUE	TRUE
10	8	7581_2626108	2626108	7581	17	0.007	2.64523	6.71538e-15	0.334777	1077	17	16	2626108	gyrA	7581	esxO	potentiator	FALSE	TRUE	TRUE
11	9	7581_2626189	2626189	7581	32	0.008	2.64628	7.00491e-15	0.335146	1062	17	16	2626189	gyrA	7581	None	potentiator	FALSE	TRUE	TRUE
12	10	7581_1287112	1287112	7581	7	0.008	2.61086	7.05426e-15	0.330698	1088	17	17	1287112	gyrA	7581	None	potentiator	FALSE	TRUE	TRUE
13	11	7581	2266314	7581	6	0.008	2.61081	7.05732e-15	0.330695	0	17	0	2266314	gyrA	7581	Rv2019	potentiator	TRUE	FALSE	TRUE
14	12	7570	2487024	7570	9	0.018	1.88296	3.98959e-14	0.245703	0	39	0	2487024	gyrA	7570	Rv2219A	potentiator	TRUE	FALSE	TRUE
15	13	7570_1287112	1287112	7570	10	0.018	1.88289	3.9977e-14	0.245702	1088	39	39	1287112	gyrA	7570	None	potentiator	FALSE	TRUE	TRUE
16	14	7570_2626191	2626191	7570	33	0.014	1.9692	5.95252e-14	0.25879	1065	39	29	2626191	gyrA	7570	None	potentiator	FALSE	TRUE	TRUE
17	15	7570_2626189	2626189	7570	36	0.014	1.89142	2.42077e-13	0.255041	1062	39	30	2626189	gyrA	7570	None	potentiator	FALSE	TRUE	TRUE
18	16	7570_2626108	2626108	7570	20	0.016	1.74452	2.41428e-12	0.246064	1077	39	34	2626108	gyrA	7570	esxO	potentiator	FALSE	TRUE	TRUE
19	17	7570_2338994	2338994	7570	40	0.016	1.76192	2.54217e-11	0.261363	787	39	33	2338994	gyrA	7570	Rv2082	potentiator	FALSE	TRUE	TRUE
20	18	7581_2338994	2338994	7581	39	0.006	2.56351	3.80705e-11	0.383763	787	17	13	2338994	gyrA	7581	Rv2082	potentiator	FALSE	TRUE	TRUE
21	19	7581_1096633	1096633	7581	78	0.006	2.41073	4.63165e-11	0.362518	923	17	12	1096633	gyrA	7581	None	potentiator	FALSE	TRUE	TRUE
22	20	7582_2122395	2122395	7582	21	0.016	1.57745	5.72737e-10	0.252218	291	58	35	2122395	gyrA	7582	lldD2	potentiator	FALSE	TRUE	TRUE
23	21	7581_2122395	2122395	7581	14	0.006	2.46408	1.55759e-09	0.404568	291	17	12	2122395	gyrA	7581	lldD2	potentiator	FALSE	TRUE	TRUE
24	22	7582_908186	908186	7582	16	0.01	1.8004	2.62512e-08	0.321163	111	58	22	908186	gyrA	7582	sseC2	potentiator	FALSE	TRUE	TRUE
25	23	7582_75233	75233	7582	19	0.014	1.49942	7.9437e-08	0.277393	173	58	30	75233	gyrA	7582	None	potentiator	FALSE	TRUE	TRUE
26	24	7570_1096633	1096633	7570	80	0.016	1.3253	3.47174e-07	0.258465	923	39	33	1096633	gyrA	7570	None	potentiator	FALSE	TRUE	TRUE
27	25	7582_3446699	3446699	7582	25	0.013	1.43935	9.69219e-07	0.292192	154	58	27	3446699	gyrA	7582	Rv3081	potentiator	FALSE	TRUE	TRUE
28	26	7582_4060588	4060588	7582	19	0.013	1.39633	1.31736e-06	0.287053	164	58	28	4060588	gyrA	7582	esxW	potentiator	FALSE	TRUE	TRUE
29	27	7582_340132	340132	7582	18	0.013	1.38962	1.49953e-06	0.287222	207	58	28	340132	gyrA	7582	PPE3	potentiator	FALSE	TRUE	TRUE
30	28	7582_1340208	1340208	7582	62	0.014	1.38633	1.59868e-06	0.287317	152	58	28	1340208	gyrA	7582	PPE18	potentiator	FALSE	TRUE	TRUE
31	29	7582_1722228	1722228	7582	26	0.013	1.31488	4.81504e-06	0.286105	154	58	27	1722228	gyrA	7582	pks5	potentiator	FALSE	TRUE	TRUE
32	30	7581_340132	340132	7581	10	0.005	2.01984	1.42975e-05	0.463363	207	17	10	340132	gyrA	7581	PPE3	potentiator	FALSE	TRUE	TRUE
33	31	7582_3894732	3894732	7582	43	0.011	1.18656	5.38032e-05	0.292647	143	58	24	3894732	gyrA	7582	PPE60	potentiator	FALSE	TRUE	TRUE
34	32	7570_3067961	3067961	7570	14	0.004	1.73106	0.00011691	0.447697	33	39	8	3067961	gyrA	7570	None	potentiator	FALSE	TRUE	TRUE
35	33	7582_2626011	2626011	7582	89	0.008	1.29366	0.000157517	0.341135	128	58	16	2626011	gyrA	7582	esxO	potentiator	FALSE	TRUE	TRUE
36	34	7581_4060588	4060588	7581	11	0.003	1.82764	0.00022519	0.493776	164	17	7	4060588	gyrA	7581	esxW	potentiator	FALSE	TRUE	TRUE
37	35	7581_3482717	3482717	7581	17	0.003	1.82624	0.000227301	0.493718	108	17	7	3482717	gyrA	7581	None	potentiator	FALSE	TRUE	TRUE
38	36	7581_1722228	1722228	7581	17	0.003	1.82573	0.000229085	0.493846	154	17	7	1722228	gyrA	7581	pks5	potentiator	FALSE	TRUE	TRUE
39	37	7581_3446699	3446699	7581	17	0.003	1.8255	0.000230024	0.493927	154	17	7	3446699	gyrA	7581	Rv3081	potentiator	FALSE	TRUE	TRUE
40	38	7581_3894732	3894732	7581	35	0.003	1.82404	0.000233045	0.493981	143	17	7	3894732	gyrA	7581	PPE60	potentiator	FALSE	TRUE	TRUE
41	39	7581_1340208	1340208	7581	54	0.003	1.81986	0.000239846	0.493838	152	17	7	1340208	gyrA	7581	PPE18	potentiator	FALSE	TRUE	TRUE
42	40	6742_2626191	2626191	6742	25	0.003	1.50505	0.000271247	0.411973	1065	8	7	2626191	gyrB	6742	None	potentiator	FALSE	TRUE	TRUE
43	41	6742_2626189	2626189	6742	28	0.003	1.50263	0.000277561	0.411983	1062	8	7	2626189	gyrB	6742	None	potentiator	FALSE	TRUE	TRUE
44	42	7581_2626011	2626011	7581	80	0.002	2.23143	0.000282781	0.612619	128	17	4	2626011	gyrA	7581	esxO	potentiator	FALSE	TRUE	TRUE
45	43	6742_1287112	1287112	6742	2	0.004	1.43376	0.000292843	0.394613	1088	8	8	1287112	gyrB	6742	None	potentiator	FALSE	TRUE	TRUE
46	44	6742	1523817	6742	1	0.004	1.43376	0.00029287	0.394615	9	8	0	1523817	gyrB	6742	moeY	potentiator	TRUE	FALSE	TRUE
47	45	7581_908186	908186	7581	8	0.001	2.37928	0.000412299	0.671533	111	17	3	908186	gyrA	7581	sseC2	potentiator	FALSE	TRUE	TRUE
48	46	7581_75233	75233	7581	11	0.003	1.81178	0.000518643	0.520422	173	17	6	75233	gyrA	7581	None	potentiator	FALSE	TRUE	TRUE
49	47	7581_2867575	2867575	7581	69	0.002	1.89543	0.000544261	0.546502	102	17	5	2867575	gyrA	7581	lppB	potentiator	FALSE	TRUE	TRUE
50	48	7582_4287221	4287221	7582	15	0.003	1.98266	0.000797242	0.589515	9	58	7	4287221	gyrA	7582	Rv3822	potentiator	FALSE	TRUE	TRUE
51	49	7582_3073679	3073679	7582	19	0.002	2.01001	0.00131739	0.624123	5	58	4	3073679	gyrA	7582	None	potentiator	FALSE	TRUE	TRUE
52	50	7582_3482717	3482717	7582	26	0.006	1.24197	0.0015204	0.390699	108	58	13	3482717	gyrA	7582	None	potentiator	FALSE	TRUE	TRUE
53	51	7582_732110	732110	7582	57	0.001	2.1076	0.00265609	0.699756	7	58	3	732110	gyrA	7582	hadA	potentiator	FALSE	TRUE	TRUE
54	52	7581_3074495	3074495	7581	25	0	3.08703	0.00308099	1.04074	55	17	1	3074495	gyrA	7581	None	potentiator	FALSE	TRUE	TRUE
55	53	7581_1965921	1965921	7581	8	0	3.08511	0.00309956	1.04075	4	17	1	1965921	gyrA	7581	Rv1738	potentiator	FALSE	TRUE	TRUE
56	54	7581_4088569	4088569	7581	17	0	3.07973	0.00315162	1.04075	2	17	1	4088569	gyrA	7581	None	potentiator	FALSE	TRUE	TRUE
57	55	7570_1982901	1982901	7570	39	0.003	1.31493	0.00394387	0.455183	446	39	6	1982901	gyrA	7570	PPE24	potentiator	FALSE	TRUE	TRUE
58	56	7582_2867575	2867575	7582	79	0.008	0.975111	0.00704652	0.361184	102	58	16	2867575	gyrA	7582	lppB	potentiator	FALSE	TRUE	TRUE
59	57	7572_2626108	2626108	7572	15	0.004	1.32367	0.0089816	0.505709	1077	8	8	2626108	gyrA	7572	esxO	potentiator	FALSE	TRUE	TRUE
60	58	7572_2338994	2338994	7572	37	0.004	1.31935	0.00915386	0.50532	787	8	8	2338994	gyrA	7572	Rv2082	potentiator	FALSE	TRUE	TRUE
61	59	7572_1287112	1287112	7572	5	0.004	1.31485	0.00939147	0.505305	1088	8	8	1287112	gyrA	7572	None	potentiator	FALSE	TRUE	TRUE
62	60	7572	1340208	7572	4	0.004	1.31482	0.00939311	0.505304	152	8	6	1340208	gyrA	7572	PPE18	potentiator	TRUE	FALSE	TRUE
63	61	732110	732110	7582	45	0.003	1.20648	0.0106703	0.471699	7	58	3	732110	gyrA	7582	hadA	potentiator	FALSE	FALSE	TRUE
64	62	6734	1704929	6734	0	0	2.52684	0.0125991	1.01112	0	1	0	1704929	gyrB	6734	epiA	potentiator	TRUE	FALSE	TRUE
65	63	7570_2122395	2122395	7570	17	0.01	0.795307	0.0138709	0.322694	291	39	22	2122395	gyrA	7570	lldD2	potentiator	FALSE	TRUE	TRUE
66	64	7572_1096633	1096633	7572	76	0.003	1.23846	0.0183426	0.524286	923	8	7	1096633	gyrA	7572	None	potentiator	FALSE	TRUE	TRUE
67	65	7572_2626189	2626189	7572	30	0.002	1.41152	0.0212917	0.612078	1062	8	5	2626189	gyrA	7572	None	potentiator	FALSE	TRUE	TRUE
68	66	7570_4060588	4060588	7570	14	0.009	0.800649	0.0241959	0.354715	164	39	19	4060588	gyrA	7570	esxW	potentiator	FALSE	TRUE	TRUE
69	67	7570_1722228	1722228	7570	20	0.009	0.796726	0.0248569	0.354615	154	39	19	1722228	gyrA	7570	pks5	potentiator	FALSE	TRUE	TRUE
70	68	7581_2986827	2986827	7581	9	0	2.58787	0.0251851	1.15445	22	17	1	2986827	gyrA	7581	Rv2670c	potentiator	FALSE	TRUE	TRUE
71	69	7570_75233	75233	7570	14	0.009	0.795136	0.025211	0.354774	173	39	19	75233	gyrA	7570	None	potentiator	FALSE	TRUE	TRUE
72	70	7570_3894732	3894732	7570	37	0.009	0.793068	0.025542	0.354653	143	39	19	3894732	gyrA	7570	PPE60	potentiator	FALSE	TRUE	TRUE
73	71	7570_340132	340132	7570	13	0.009	0.732669	0.0326128	0.34244	207	39	20	340132	gyrA	7570	PPE3	potentiator	FALSE	TRUE	FALSE
74	72	3073679	3073679	7582	5	0.002	1.19201	0.0329569	0.558232	5	58	4	3073679	gyrA	7582	None	potentiator	FALSE	FALSE	FALSE
75	73	7572_2626191	2626191	7572	27	0.002	1.29083	0.03495	0.611311	1065	8	5	2626191	gyrA	7572	None	potentiator	FALSE	TRUE	FALSE
76	74	2986827	2986827	7582	3	0.01	0.745144	0.0370166	0.356844	22	58	2	2986827	gyrA	7582	Rv2670c	potentiator	FALSE	FALSE	FALSE
77	75	7570_3446699	3446699	7570	20	0.008	0.746788	0.037937	0.359366	154	39	18	3446699	gyrA	7570	Rv3081	potentiator	FALSE	TRUE	FALSE
78	76	7570_908186	908186	7570	11	0.002	1.26588	0.0478283	0.638968	111	39	4	908186	gyrA	7570	sseC2	potentiator	FALSE	TRUE	FALSE
79	77	7570_1340208	1340208	7570	56	0.009	0.693628	0.0509406	0.354953	152	39	18	1340208	gyrA	7570	PPE18	potentiator	FALSE	TRUE	FALSE
80	78	4088569	4088569	7581	11	0.001	1.50691	0.0520382	0.77478	2	17	1	4088569	gyrA	7581	None	potentiator	FALSE	FALSE	FALSE
81	79	7572_4060588	4060588	7572	9	0.003	1.13844	0.0536257	0.589271	164	8	6	4060588	gyrA	7572	esxW	potentiator	FALSE	TRUE	FALSE
82	80	7572_3482717	3482717	7572	16	0.003	1.13688	0.0538732	0.589074	108	8	6	3482717	gyrA	7572	None	potentiator	FALSE	TRUE	FALSE
83	81	7572_1722228	1722228	7572	16	0.003	1.1367	0.0539028	0.589054	154	8	6	1722228	gyrA	7572	pks5	potentiator	FALSE	TRUE	FALSE
84	82	7572_2122395	2122395	7572	12	0.003	1.13388	0.0545221	0.589109	291	8	6	2122395	gyrA	7572	lldD2	potentiator	FALSE	TRUE	FALSE
85	83	7572_75233	75233	7572	9	0.003	1.13381	0.0545953	0.58925	173	8	6	75233	gyrA	7572	None	potentiator	FALSE	TRUE	FALSE
86	84	7572_340132	340132	7572	8	0.003	1.13239	0.0548236	0.589069	207	8	6	340132	gyrA	7572	PPE3	potentiator	FALSE	TRUE	FALSE
87	85	7572_1340208	1340208	7572	52	0.003	1.12854	0.0557035	0.58919	152	8	6	1340208	gyrA	7572	PPE18	potentiator	FALSE	TRUE	FALSE
88	86	7570_3482717	3482717	7570	20	0.006	0.73528	0.0610617	0.392151	108	39	13	3482717	gyrA	7570	None	potentiator	FALSE	TRUE	FALSE
89	87	7570_2626011	2626011	7570	84	0.006	0.739695	0.0615104	0.395191	128	39	13	2626011	gyrA	7570	esxO	potentiator	FALSE	TRUE	FALSE
90	88	3841362	3841362	7570	1	0.002	1.22269	0.0704843	0.67531	4	39	2	3841362	gyrA	7570	alr	potentiator	FALSE	FALSE	FALSE
91	89	3239798	3239798	7582	8	0.01	-0.982901	0.0749402	0.551405	21	58	2	3239798	gyrA	7582	None	potentiator	FALSE	FALSE	FALSE
92	90	1096633	1096633	7572	72	0.453	-0.482704	0.0764892	0.272235	923	8	7	1096633	gyrA	7572	None	potentiator	FALSE	FALSE	FALSE
93	91	7570_3841362	3841362	7570	10	0.001	1.58645	0.0780392	0.899427	4	39	2	3841362	gyrA	7570	alr	potentiator	FALSE	TRUE	FALSE
94	92	7582_842065	842065	7582	21	0	2.07089	0.0780779	1.17423	3	58	1	842065	gyrA	7582	Rv0750	potentiator	FALSE	TRUE	FALSE
95	93	7582_842057	842057	7582	18	0	2.0697	0.0782505	1.17424	3	58	1	842057	gyrA	7582	Rv0750	potentiator	FALSE	TRUE	FALSE
96	94	7582_842051	842051	7582	17	0	2.06935	0.0782992	1.17423	3	58	1	842051	gyrA	7582	Rv0750	potentiator	FALSE	TRUE	FALSE
97	95	7582_842056	842056	7582	17	0	2.06768	0.0785411	1.17423	3	58	1	842056	gyrA	7582	Rv0750	potentiator	FALSE	TRUE	FALSE
98	96	7582_842058	842058	7582	18	0	2.06762	0.078549	1.17423	3	58	1	842058	gyrA	7582	Rv0750	potentiator	FALSE	TRUE	FALSE
99	97	7582_842063	842063	7582	20	0	2.06727	0.0786039	1.17425	3	58	1	842063	gyrA	7582	Rv0750	potentiator	FALSE	TRUE	FALSE
100	98	3841654	3841654	7582	24	0.003	1.00903	0.082031	0.579693	6	58	0	3841654	gyrA	7582	None	potentiator	FALSE	FALSE	FALSE
101	99	4287221	4287221	7582	1	0.004	1.04283	0.0846722	0.604271	9	58	7	4287221	gyrA	7582	Rv3822	potentiator	FALSE	FALSE	FALSE
102	100	7572_3446699	3446699	7572	15	0.002	1.02767	0.0959621	0.616773	154	8	5	3446699	gyrA	7572	Rv3081	potentiator	FALSE	TRUE	FALSE
103	101	966883	966883	7582	1	0	-2.32999	0.0962448	1.39958	1	58	0	966883	gyrA	7582	moaA2	potentiator	FALSE	FALSE	FALSE
104	102	7572_3894732	3894732	7572	32	0.002	1.02622	0.0963496	0.616623	143	8	5	3894732	gyrA	7572	PPE60	potentiator	FALSE	TRUE	FALSE
105	103	7581_2747471	2747471	7581	7	0.001	1.40671	0.106099	0.869783	10	17	3	2747471	gyrA	7581	folC	potentiator	FALSE	TRUE	FALSE
106	104	7572_27455	27455	7572	50	0.002	1.00955	0.112729	0.63601	42	8	5	27455	gyrA	7572	None	potentiator	FALSE	TRUE	FALSE
107	105	734624	734624	7582	1	0.004	0.63672	0.113483	0.401969	9	58	0	734624	gyrA	7582	nusG	potentiator	FALSE	FALSE	FALSE
108	106	7581_2626149	2626149	7581	19	0.002	1.07986	0.1243	0.702047	50	17	4	2626149	gyrA	7581	esxO	potentiator	FALSE	TRUE	FALSE
109	107	6750	3594344	6750	0	0	1.53834	0.12719	1.00779	13	1	0	3594344	gyrB	6750	None	potentiator	TRUE	FALSE	FALSE
110	108	7581_3562775	3562775	7581	8	0.001	1.45949	0.128238	0.958777	13	17	2	3562775	gyrA	7581	Rv3193c	potentiator	FALSE	TRUE	FALSE
111	109	7572_1833909	1833909	7572	8	0.002	1.07499	0.129571	0.708651	27	8	4	1833909	gyrA	7572	rpsA	potentiator	FALSE	TRUE	FALSE
112	110	2096694	2096694	7582	3	0.001	1.79902	0.131055	1.19054	3	58	2	2096694	gyrA	7582	None	potentiator	FALSE	FALSE	FALSE
113	111	7570_2867575	2867575	7570	73	0.004	0.717566	0.134001	0.478497	102	39	9	2867575	gyrA	7570	lppB	potentiator	FALSE	TRUE	FALSE
114	112	3841652	3841652	7582	18	0.003	0.795272	0.158733	0.563897	7	58	0	3841652	gyrA	7582	None	potentiator	FALSE	FALSE	FALSE
115	113	7582_2096694	2096694	7582	17	0.001	1.61322	0.161501	1.15149	3	58	2	2096694	gyrA	7582	None	potentiator	FALSE	TRUE	FALSE
116	114	332869	332869	7582	8	0.001	1.14793	0.172205	0.84033	2	58	0	332869	gyrA	7582	vapC25	potentiator	FALSE	FALSE	FALSE
117	115	7572_2867575	2867575	7572	67	0.001	1.09396	0.177637	0.810979	102	8	3	2867575	gyrA	7572	lppB	potentiator	FALSE	TRUE	FALSE
118	116	2626600	2626600	7563	5	0.048	0.525421	0.180425	0.392015	104	0	0	2626600	gyrA	7563	None	potentiator	FALSE	FALSE	FALSE
119	117	7582_4090823	4090823	7582	17	0	2.1357	0.185111	1.61061	1	58	1	4090823	gyrA	7582	Rv3649	potentiator	FALSE	TRUE	FALSE
120	118	7582_1516145	1516145	7582	16	0	2.13425	0.185401	1.61058	1	58	1	1516145	gyrA	7582	irtB	potentiator	FALSE	TRUE	FALSE
121	119	7582_886661	886661	7582	15	0	2.13177	0.185918	1.6106	4	58	1	886661	gyrA	7582	None	potentiator	FALSE	TRUE	FALSE
122	120	7582_2101193	2101193	7582	16	0	2.13145	0.185967	1.61054	1	58	1	2101193	gyrA	7582	ureD	potentiator	FALSE	TRUE	FALSE
123	121	7582_3799523	3799523	7582	14	0	2.13119	0.186032	1.61058	1	58	1	3799523	gyrA	7582	vapC46	potentiator	FALSE	TRUE	FALSE
124	122	7582_4137219	4137219	7582	14	0	2.13119	0.186032	1.61058	2	58	1	4137219	gyrA	7582	Rv3695	potentiator	FALSE	TRUE	FALSE
125	123	7582_2573793	2573793	7582	15	0	2.13099	0.186074	1.61058	1	58	1	2573793	gyrA	7582	None	potentiator	FALSE	TRUE	FALSE
126	124	7582_2216485	2216485	7582	16	0	2.12993	0.186285	1.61055	1	58	1	2216485	gyrA	7582	mce3F	potentiator	FALSE	TRUE	FALSE
127	125	7582_1523817	1523817	7582	218	0.001	2.12971	0.186346	1.61061	9	58	1	1523817	gyrA	7582	moeY	potentiator	FALSE	TRUE	FALSE
128	126	7582_3798062	3798062	7582	18	0	2.12833	0.186628	1.6106	1	58	1	3798062	gyrA	7582	idsB	potentiator	FALSE	TRUE	FALSE
129	127	7582_4046007	4046007	7582	21	0	2.1271	0.186876	1.61058	10	58	1	4046007	gyrA	7582	Rv3603c	potentiator	FALSE	TRUE	FALSE
130	128	7582_1161026	1161026	7582	25	0	2.1267	0.186981	1.61066	5	58	1	1161026	gyrA	7582	esxJ	potentiator	FALSE	TRUE	FALSE
131	129	4090823	4090823	7582	3	0	2.09193	0.194259	1.61056	1	58	1	4090823	gyrA	7582	Rv3649	potentiator	FALSE	FALSE	FALSE
132	130	1516145	1516145	7582	2	0	2.09054	0.194546	1.61053	1	58	1	1516145	gyrA	7582	irtB	potentiator	FALSE	FALSE	FALSE
133	131	2101193	2101193	7572	2	0	2.08778	0.195125	1.61049	1	8	0	2101193	gyrA	7572	ureD	potentiator	FALSE	FALSE	FALSE
134	132	3799523	3799523	7582	0	0	2.0876	0.195174	1.61053	1	58	1	3799523	gyrA	7582	vapC46	potentiator	FALSE	FALSE	FALSE
135	133	2573793	2573793	7582	1	0	2.08736	0.195226	1.61053	1	58	1	2573793	gyrA	7582	None	potentiator	FALSE	FALSE	FALSE
136	134	2216485	2216485	7582	2	0	2.08628	0.19545	1.6105	1	58	1	2216485	gyrA	7582	mce3F	potentiator	FALSE	FALSE	FALSE
137	135	3798062	3798062	7582	4	0	2.08462	0.195819	1.61055	1	58	1	3798062	gyrA	7582	idsB	potentiator	FALSE	FALSE	FALSE
138	136	7572_2626011	2626011	7572	79	0.001	0.999393	0.211954	0.800191	128	8	3	2626011	gyrA	7572	esxO	potentiator	FALSE	TRUE	FALSE
139	137	1161026	1161026	7572	11	0.002	1.15225	0.213848	0.926411	5	8	0	1161026	gyrA	7572	esxJ	potentiator	FALSE	FALSE	FALSE
140	138	4252878	4252878	7563	20	0.01	-0.458498	0.226153	0.378607	22	0	0	4252878	gyrA	7563	None	potentiator	FALSE	FALSE	FALSE
141	139	3067949	3067949	7581	1	0.003	0.695748	0.22707	0.575654	6	17	1	3067949	gyrA	7581	None	potentiator	FALSE	FALSE	FALSE
142	140	7570_1523817	1523817	7570	216	0.001	1.83429	0.234213	1.54111	9	39	1	1523817	gyrA	7570	moeY	potentiator	FALSE	TRUE	FALSE
143	141	7570_4046007	4046007	7570	16	0	1.8321	0.23476	1.54107	10	39	1	4046007	gyrA	7570	Rv3603c	potentiator	FALSE	TRUE	FALSE
144	142	75233	75233	7582	5	0.08	0.51525	0.236255	0.434791	173	58	30	75233	gyrA	7582	None	potentiator	FALSE	FALSE	FALSE
145	143	7572_908186	908186	7572	6	0	1.82201	0.237376	1.54118	111	8	1	908186	gyrA	7572	sseC2	potentiator	FALSE	TRUE	FALSE
146	144	7572_4046007	4046007	7572	11	0	1.81875	0.2382	1.54112	10	8	1	4046007	gyrA	7572	Rv3603c	potentiator	FALSE	TRUE	FALSE
147	145	7572_1523817	1523817	7572	211	0.001	1.81194	0.239977	1.54118	9	8	1	1523817	gyrA	7572	moeY	potentiator	FALSE	TRUE	FALSE
0	146	7570_7572	7572	7570	12	0.001	1.10142	0.242794	0.942463	8	39	2	7570	gyrA	7572	gyrA	sequential	FALSE	TRUE	FALSE
1	146	7570_7572	7572	7570	12	0.001	1.10142	0.242794	0.942463	8	39	2	7570	gyrA	7572	gyrA	sequential	FALSE	TRUE	FALSE
148	147	7581_3841083	3841083	7581	6	0	1.48914	0.243682	1.27663	4	17	1	3841083	gyrA	7581	alr	potentiator	FALSE	TRUE	FALSE
149	148	7581_3067949	3067949	7581	7	0	1.48836	0.243929	1.27663	6	17	1	3067949	gyrA	7581	None	potentiator	FALSE	TRUE	FALSE
150	149	7570_27455	27455	7570	55	0.006	0.492447	0.249214	0.427146	42	39	13	27455	gyrA	7570	None	potentiator	FALSE	TRUE	FALSE
151	150	7582_3239798	3239798	7582	21	0.001	0.899048	0.250772	0.782401	21	58	2	3239798	gyrA	7582	None	potentiator	FALSE	TRUE	FALSE
152	151	7582_3239801	3239801	7582	22	0.001	0.89566	0.252495	0.782293	22	58	2	3239801	gyrA	7582	None	potentiator	FALSE	TRUE	FALSE
153	152	7582_4252878	4252878	7582	33	0.001	0.895577	0.252674	0.782515	22	58	2	4252878	gyrA	7582	None	potentiator	FALSE	TRUE	FALSE
154	153	7582_3239797	3239797	7582	23	0.001	0.894044	0.253348	0.782286	22	58	2	3239797	gyrA	7582	None	potentiator	FALSE	TRUE	FALSE
155	154	7582_2986827	2986827	7582	16	0.001	0.892084	0.254271	0.782091	22	58	2	2986827	gyrA	7582	Rv2670c	potentiator	FALSE	TRUE	FALSE
156	155	7570_1673423	1673423	7570	16	0	1.31232	0.256805	1.15667	25	39	1	1673423	gyrA	7570	None	potentiator	FALSE	TRUE	FALSE
157	156	7582_3067961	3067961	7582	19	0.002	0.651545	0.26122	0.579616	33	58	4	3067961	gyrA	7582	None	potentiator	FALSE	TRUE	FALSE
158	157	7572_3583542	3583542	7572	10	0.001	0.860204	0.261472	0.765645	25	8	3	3583542	gyrA	7572	moeB1	potentiator	FALSE	TRUE	FALSE
159	158	7581_27455	27455	7581	51	0.001	0.885584	0.265887	0.795562	42	17	3	27455	gyrA	7581	None	potentiator	FALSE	TRUE	FALSE
160	159	6742_4060588	4060588	6742	6	0.001	1.04545	0.266153	0.939695	164	8	2	4060588	gyrB	6742	esxW	potentiator	FALSE	TRUE	FALSE
161	160	6742_27455	27455	6742	47	0.001	1.04495	0.266366	0.939665	42	8	2	27455	gyrB	6742	None	potentiator	FALSE	TRUE	FALSE
162	161	6742_3482717	3482717	6742	13	0.001	1.04467	0.266493	0.939669	108	8	2	3482717	gyrB	6742	None	potentiator	FALSE	TRUE	FALSE
163	162	6742_1722228	1722228	6742	13	0.001	1.04459	0.266524	0.939654	154	8	2	1722228	gyrB	6742	pks5	potentiator	FALSE	TRUE	FALSE
164	163	6742_3446699	3446699	6742	12	0.001	1.0431	0.267437	0.940107	154	8	2	3446699	gyrB	6742	Rv3081	potentiator	FALSE	TRUE	FALSE
165	164	6742_2122395	2122395	6742	9	0.001	1.04198	0.267712	0.93964	291	8	2	2122395	gyrB	6742	lldD2	potentiator	FALSE	TRUE	FALSE
166	165	6742_2157509	2157509	6742	3	0.001	1.04184	0.267792	0.939669	11	8	2	2157509	gyrB	6742	lppC	potentiator	FALSE	TRUE	FALSE
167	166	6742_75233	75233	6742	6	0.001	1.04178	0.267842	0.939712	173	8	2	75233	gyrB	6742	None	potentiator	FALSE	TRUE	FALSE
168	167	6742_340132	340132	6742	5	0.001	1.04115	0.268129	0.939712	207	8	2	340132	gyrB	6742	PPE3	potentiator	FALSE	TRUE	FALSE
169	168	6742_3894732	3894732	6742	30	0.001	1.04072	0.268369	0.939794	143	8	2	3894732	gyrB	6742	PPE60	potentiator	FALSE	TRUE	FALSE
170	169	6742_2867575	2867575	6742	66	0.001	1.03825	0.269643	0.940061	102	8	2	2867575	gyrB	6742	lppB	potentiator	FALSE	TRUE	FALSE
171	170	6742_1340208	1340208	6742	49	0.001	1.03731	0.269876	0.939666	152	8	2	1340208	gyrB	6742	PPE18	potentiator	FALSE	TRUE	FALSE
172	171	7581_2611488	2611488	7581	12	0	1.44732	0.275977	1.32787	12	17	1	2611488	gyrA	7581	Rv2336	potentiator	FALSE	TRUE	FALSE
173	172	4926	4926	7570	2	0	1.22368	0.282223	1.13739	1	39	0	4926	gyrA	7570	Rv0004	potentiator	FALSE	FALSE	FALSE
174	173	2626149	2626149	7570	13	0.023	-0.413571	0.283722	0.385605	50	39	7	2626149	gyrA	7570	esxO	potentiator	FALSE	FALSE	FALSE
175	174	340132	340132	7581	4	0.095	-0.500995	0.287695	0.470987	207	17	10	340132	gyrA	7581	PPE3	potentiator	FALSE	FALSE	FALSE
176	175	842065	842065	7570	7	0.001	0.84315	0.314512	0.837902	3	39	0	842065	gyrA	7570	Rv0750	potentiator	FALSE	FALSE	FALSE
177	176	842057	842057	7570	4	0.001	0.841517	0.315452	0.837905	3	39	0	842057	gyrA	7570	Rv0750	potentiator	FALSE	FALSE	FALSE
178	177	842051	842051	7582	3	0.001	0.841119	0.315694	0.837928	3	58	1	842051	gyrA	7582	Rv0750	potentiator	FALSE	FALSE	FALSE
179	178	842056	842056	6620	3	0.001	0.838641	0.317121	0.837927	3	0	0	842056	gyrB	6620	Rv0750	potentiator	FALSE	FALSE	FALSE
180	179	842058	842058	6620	4	0.001	0.838514	0.317187	0.837916	3	0	0	842058	gyrB	6620	Rv0750	potentiator	FALSE	FALSE	FALSE
181	180	842063	842063	7570	6	0.001	0.837857	0.317574	0.837928	3	39	0	842063	gyrA	7570	Rv0750	potentiator	FALSE	FALSE	FALSE
182	181	2626011	2626011	7582	75	0.063	0.211525	0.332857	0.218336	128	58	16	2626011	gyrA	7582	esxO	potentiator	FALSE	FALSE	FALSE
183	182	2747472	2747472	7582	3	0.001	0.882268	0.368493	0.980653	2	58	0	2747472	gyrA	7582	folC	potentiator	FALSE	FALSE	FALSE
184	183	2747471	2747471	7570	1	0.005	0.397313	0.383313	0.455551	10	39	2	2747471	gyrA	7570	folC	potentiator	FALSE	FALSE	FALSE
185	184	2338994	2338994	7572	33	0.372	0.440841	0.383539	0.505699	787	8	8	2338994	gyrA	7572	Rv2082	potentiator	FALSE	FALSE	FALSE
186	185	2122395	2122395	7572	8	0.134	-0.263495	0.385321	0.303396	291	8	6	2122395	gyrA	7572	lldD2	potentiator	FALSE	FALSE	FALSE
187	186	3876881	3876881	7582	4	0	-1.04665	0.410506	1.27126	1	58	0	3876881	gyrA	7582	None	potentiator	FALSE	FALSE	FALSE
188	187	3067961	3067961	7570	5	0.015	0.255597	0.416852	0.314696	33	39	8	3067961	gyrA	7570	None	potentiator	FALSE	FALSE	FALSE
189	188	2147653	2147653	7582	12	0.004	0.455271	0.419846	0.564156	8	58	2	2147653	gyrA	7582	None	potentiator	FALSE	FALSE	FALSE
190	189	7570_2747471	2747471	7570	10	0.001	0.98632	0.44339	1.28635	10	39	2	2747471	gyrA	7570	folC	potentiator	FALSE	TRUE	FALSE
191	190	1673423	1673423	7581	7	0.012	-0.404387	0.447468	0.532146	25	17	0	1673423	gyrA	7581	None	potentiator	FALSE	FALSE	FALSE
192	191	3841083	3841083	7581	0	0.002	0.479955	0.463598	0.654608	4	17	1	3841083	gyrA	7581	alr	potentiator	FALSE	FALSE	FALSE
193	192	3840391	3840391	7570	10	0	0.95888	0.467344	1.31884	1	39	0	3840391	gyrA	7570	alr	potentiator	FALSE	FALSE	FALSE
194	193	2867693	2867693	6750	16	0.005	-0.357908	0.467998	0.492989	11	1	0	2867693	gyrB	6750	lppB	potentiator	FALSE	FALSE	FALSE
195	194	7570_2611488	2611488	7570	15	0.002	0.538984	0.479205	0.761464	12	39	4	2611488	gyrA	7570	Rv2336	potentiator	FALSE	TRUE	FALSE
196	195	7570_3562775	3562775	7570	11	0.002	0.533124	0.483831	0.761178	13	39	4	3562775	gyrA	7570	Rv3193c	potentiator	FALSE	TRUE	FALSE
197	196	1523817	1523817	7581	208	0.005	0.66507	0.49897	0.983339	9	17	0	1523817	gyrA	7581	moeY	potentiator	FALSE	FALSE	FALSE
198	197	3074495	3074495	7581	20	0.026	0.280335	0.501033	0.416489	55	17	1	3074495	gyrA	7581	None	potentiator	FALSE	FALSE	FALSE
199	198	1833909	1833909	7572	4	0.012	0.485749	0.503398	0.725675	27	8	4	1833909	gyrA	7572	rpsA	potentiator	FALSE	FALSE	FALSE
200	199	1965921	1965921	7581	2	0.002	0.374886	0.517072	0.578459	4	17	1	1965921	gyrA	7581	Rv1738	potentiator	FALSE	FALSE	FALSE
201	200	4137219	4137219	7582	0	0.001	-1.00483	0.537942	1.63089	2	58	1	4137219	gyrA	7582	Rv3695	potentiator	FALSE	FALSE	FALSE
202	201	2030518	2030518	7570	5	0	0.681609	0.552262	1.14641	1	39	0	2030518	gyrA	7570	esxM	potentiator	FALSE	FALSE	FALSE
203	202	2277474	2277474	7570	3	0.002	0.331352	0.555652	0.562094	4	39	0	2277474	gyrA	7570	Rv2030c	potentiator	FALSE	FALSE	FALSE
204	203	3841356	3841356	7582	2	0.001	0.468179	0.601986	0.897413	2	58	1	3841356	gyrA	7582	alr	potentiator	FALSE	FALSE	FALSE
205	204	27455	27455	7582	46	0.02	-0.564488	0.602524	1.08362	42	58	6	27455	gyrA	7582	None	potentiator	FALSE	FALSE	FALSE
206	205	2747454	2747454	7582	11	0.004	0.244228	0.606549	0.474088	8	58	0	2747454	gyrA	7582	folC	potentiator	FALSE	FALSE	FALSE
207	206	3562775	3562775	7581	2	0.006	0.741311	0.607508	1.44285	13	17	2	3562775	gyrA	7581	Rv3193c	potentiator	FALSE	FALSE	FALSE
208	207	7570_694877	694877	7570	10	0.001	0.638826	0.628951	1.32169	2	39	2	694877	gyrA	7570	vapC4	potentiator	FALSE	TRUE	FALSE
209	208	2157509	2157509	6742	2	0.005	-0.344094	0.631765	0.717791	11	8	2	2157509	gyrB	6742	lppC	potentiator	FALSE	FALSE	FALSE
210	209	7570_2986827	2986827	7570	12	0.001	0.631835	0.632711	1.3217	22	39	2	2986827	gyrA	7570	Rv2670c	potentiator	FALSE	TRUE	FALSE
211	210	4046007	4046007	7572	7	0.005	0.424562	0.637108	0.899727	10	8	1	4046007	gyrA	7572	Rv3603c	potentiator	FALSE	FALSE	FALSE
212	211	2626189	2626189	7572	27	0.5	1.56105	0.645577	3.39327	1062	8	5	2626189	gyrA	7572	None	potentiator	FALSE	FALSE	FALSE
213	212	1287112	1287112	7570	1	0.5	1.55953	0.645918	3.39348	1088	39	39	1287112	gyrA	7570	None	potentiator	FALSE	FALSE	FALSE
214	213	694877	694877	7570	1	0.001	0.60674	0.64621	1.32141	2	39	2	694877	gyrA	7570	vapC4	potentiator	FALSE	FALSE	FALSE
215	214	7582_2626149	2626149	7582	26	0.002	-0.258619	0.646838	0.564317	50	58	5	2626149	gyrA	7582	esxO	potentiator	FALSE	TRUE	FALSE
216	215	2626191	2626191	7581	24	0.5	1.5376	0.650548	3.39331	1065	17	16	2626191	gyrA	7581	None	potentiator	FALSE	FALSE	FALSE
217	216	886661	886661	7572	1	0.002	-0.31401	0.658382	0.709998	4	8	0	886661	gyrA	7572	None	potentiator	FALSE	FALSE	FALSE
218	217	1340208	1340208	7572	48	0.073	-0.335297	0.666691	0.778292	152	8	6	1340208	gyrA	7572	PPE18	potentiator	FALSE	FALSE	FALSE
219	218	2626108	2626108	7572	11	0.499	0.426853	0.682292	1.04251	1077	8	8	2626108	gyrA	7572	esxO	potentiator	FALSE	FALSE	FALSE
220	219	7582_27455	27455	7582	60	0.003	-0.205242	0.698958	0.530576	42	58	6	27455	gyrA	7582	None	potentiator	FALSE	TRUE	FALSE
221	220	1902867	1902867	7570	8	0	-0.553483	0.703336	1.45301	1	39	0	1902867	gyrA	7570	Rv1678	potentiator	FALSE	FALSE	FALSE
222	221	2611488	2611488	7570	6	0.006	-0.355372	0.716981	0.980093	12	39	4	2611488	gyrA	7570	Rv2336	potentiator	FALSE	FALSE	FALSE
223	222	1722228	1722228	6742	12	0.071	-0.276617	0.7199	0.771195	154	8	2	1722228	gyrB	6742	pks5	potentiator	FALSE	FALSE	FALSE
224	223	7582_2747453	2747453	7582	18	0.002	0.192963	0.739279	0.579654	32	58	4	2747453	gyrA	7582	folC	potentiator	FALSE	TRUE	FALSE
225	224	2747453	2747453	7582	4	0.015	0.291253	0.754479	0.931061	32	58	4	2747453	gyrA	7582	folC	potentiator	FALSE	FALSE	FALSE
226	225	7582_2147653	2147653	7582	25	0.001	-0.24614	0.76357	0.818089	8	58	2	2147653	gyrA	7582	None	potentiator	FALSE	TRUE	FALSE
227	226	3482717	3482717	7582	12	0.05	-0.0999623	0.790808	0.376752	108	58	13	3482717	gyrA	7582	None	potentiator	FALSE	FALSE	FALSE
228	227	3067954	3067954	7582	6	0.001	-0.211821	0.793264	0.808048	2	58	1	3067954	gyrA	7582	None	potentiator	FALSE	FALSE	FALSE
229	228	1982901	1982901	7570	31	0.211	0.128009	0.794114	0.490387	446	39	6	1982901	gyrA	7570	PPE24	potentiator	FALSE	FALSE	FALSE
230	229	2867575	2867575	7572	65	0.05	0.0854609	0.796101	0.330654	102	8	3	2867575	gyrA	7572	lppB	potentiator	FALSE	FALSE	FALSE
231	230	7570_3841083	3841083	7570	9	0.001	0.214672	0.821064	0.948905	4	39	2	3841083	gyrA	7570	alr	potentiator	FALSE	TRUE	FALSE
232	231	3583542	3583542	7572	6	0.012	0.17083	0.82409	0.768327	25	8	3	3583542	gyrA	7572	moeB1	potentiator	FALSE	FALSE	FALSE
233	232	3894732	3894732	7582	29	0.067	0.103078	0.836159	0.498304	143	58	24	3894732	gyrA	7582	PPE60	potentiator	FALSE	FALSE	FALSE
234	233	285751	285751	7582	7	0	-0.3674	0.836375	1.77847	1	58	0	285751	gyrA	7582	aftD	potentiator	FALSE	FALSE	FALSE
235	234	1983365	1983365	7572	3	0	-0.222997	0.837108	1.08439	1	8	0	1983365	gyrA	7572	PPE24	potentiator	FALSE	FALSE	FALSE
236	235	7570_2626149	2626149	7570	22	0.003	-0.102132	0.843542	0.517352	50	39	7	2626149	gyrA	7570	esxO	potentiator	FALSE	TRUE	FALSE
237	236	7582_3067949	3067949	7582	15	0.002	0.129047	0.850608	0.685008	6	58	4	3067949	gyrA	7582	None	potentiator	FALSE	TRUE	FALSE
238	237	3594344	3594344	6750	126	0.007	0.0727038	0.865984	0.430706	13	1	0	3594344	gyrB	6750	None	potentiator	FALSE	FALSE	FALSE
239	238	908186	908186	7582	2	0.051	-0.126373	0.893301	0.941961	111	58	22	908186	gyrA	7582	sseC2	potentiator	FALSE	FALSE	FALSE
240	239	2123145	2123145	6620	6	0.054	-0.025714	0.916579	0.245436	116	0	0	2123145	gyrB	6620	lldD2	potentiator	FALSE	FALSE	FALSE
241	240	3446699	3446699	7581	11	0.071	0.0452533	0.920985	0.456111	154	17	7	3446699	gyrA	7581	Rv3081	potentiator	FALSE	FALSE	FALSE
242	241	3239797	3239797	7582	10	0.01	-0.0565846	0.926015	0.60921	22	58	2	3239797	gyrA	7582	None	potentiator	FALSE	FALSE	FALSE
243	242	7570_2747454	2747454	7570	19	0.001	0.0647803	0.932034	0.759394	8	39	2	2747454	gyrA	7570	folC	potentiator	FALSE	TRUE	FALSE
244	243	7582_3841356	3841356	7582	16	0	-0.101191	0.934889	1.23835	2	58	1	3841356	gyrA	7582	alr	potentiator	FALSE	TRUE	FALSE
245	244	3239801	3239801	7582	9	0.01	-0.0460977	0.939698	0.609221	22	58	2	3239801	gyrA	7582	None	potentiator	FALSE	FALSE	FALSE
246	245	3136335	3136335	6620	32	0.174	0.0161695	0.952425	0.270956	368	0	0	3136335	gyrB	6620	None	potentiator	FALSE	FALSE	FALSE
247	246	4060588	4060588	7572	5	0.076	-0.0262599	0.956381	0.480003	164	8	6	4060588	gyrA	7572	esxW	potentiator	FALSE	FALSE	FALSE
248	247	3074408	3074408	7582	11	0	-0.0279471	0.981829	1.22677	1	58	1	3074408	gyrA	7582	thyA	potentiator	FALSE	FALSE	FALSE
249	248	7582_3067954	3067954	7582	20	0	-0.00408667	0.997343	1.22684	2	58	1	3067954	gyrA	7582	None	potentiator	FALSE	TRUE	FALSE
250	249	7582_2611488	2611488	7582	20	0	0.00389838	0.997466	1.22699	12	58	1	2611488	gyrA	7582	Rv2336	potentiator	FALSE	TRUE	FALSE
251	250	7582_3074408	3074408	7582	25	0	-0.00252764	0.998357	1.22688	1	58	1	3074408	gyrA	7582	thyA	potentiator	FALSE	TRUE	FALSE
252	251	7582_3562775	3562775	7582	16	0	0.000293142	0.999809	1.22691	13	58	1	3562775	gyrA	7582	Rv3193c	potentiator	FALSE	TRUE	FALSE
253	252	7582_3841083	3841083	7582	14	0	-3.03684e-05	0.99998	1.22689	4	58	1	3841083	gyrA	7582	alr	potentiator	FALSE	TRUE	FALSE

## Sheet: PYRAZINAMIDE
	index	rs	first_mutation	second_mutation	n_miss	af	beta	p_wald	se	N_first	N_second	N_cross	test_position	second_gene_name	known_position	first_gene_name	type	known	cross	significant
56	0	2289213_2338994	2338994	2289213	59	0.025	1.26929	2.65882e-06	0.268908	775	57	52	2338994	pncA	2289213	Rv2082	potentiator	FALSE	TRUE	TRUE
57	1	2289213	3767337	2289213	22	0.026	1.14085	4.77164e-06	0.248152	0	57	0	3767337	pncA	2289213	None	potentiator	TRUE	FALSE	TRUE
58	2	2289213_1287112	1287112	2289213	22	0.026	1.14085	4.77164e-06	0.248152	1104	57	57	1287112	pncA	2289213	None	potentiator	FALSE	TRUE	TRUE
59	3	2289213_2626108	2626108	2289213	29	0.026	1.13633	5.21749e-06	0.248195	1096	57	57	2626108	pncA	2289213	esxO	potentiator	FALSE	TRUE	TRUE
60	4	2289213_2626191	2626191	2289213	30	0.026	1.12869	6.05136e-06	0.248246	1096	57	57	2626191	pncA	2289213	None	potentiator	FALSE	TRUE	TRUE
61	5	2289213_2626189	2626189	2289213	32	0.027	1.12771	6.13736e-06	0.248197	1094	57	57	2626189	pncA	2289213	None	potentiator	FALSE	TRUE	TRUE
62	6	2289213_1096633	1096633	2289213	53	0.026	1.05872	2.3056e-05	0.249039	977	57	55	1096633	pncA	2289213	None	potentiator	FALSE	TRUE	TRUE
63	7	2289231	1287112	2289231	15	0.006	1.19585	0.000336241	0.332466	1104	13	13	1287112	pncA	2289231	None	potentiator	TRUE	FALSE	TRUE
64	8	2288839_1287112	1287112	2288839	21	0.006	1.19663	0.000502131	0.342876	1104	13	13	1287112	pncA	2288839	None	potentiator	FALSE	TRUE	TRUE
65	9	2288839	4295655	2288839	21	0.006	1.19663	0.000502131	0.342876	0	13	0	4295655	pncA	2288839	pks2	potentiator	TRUE	FALSE	TRUE
66	10	2288933	3239798	2288933	20	0.002	1.7039	0.00258437	0.564172	23	4	0	3239798	pncA	2288933	None	potentiator	TRUE	FALSE	FALSE
67	11	2288933_2626108	2626108	2288933	27	0.002	1.70282	0.00260033	0.564166	1096	4	4	2626108	pncA	2288933	esxO	potentiator	FALSE	TRUE	FALSE
68	12	2288933_2626191	2626191	2288933	27	0.002	1.69888	0.00266085	0.564178	1096	4	4	2626191	pncA	2288933	None	potentiator	FALSE	TRUE	FALSE
69	13	2288933_2626189	2626189	2288933	29	0.002	1.69863	0.00266471	0.564177	1094	4	4	2626189	pncA	2288933	None	potentiator	FALSE	TRUE	FALSE
70	14	2289252_1287112	1287112	2289252	16	0.01	0.80282	0.00284814	0.268469	1104	22	22	1287112	None	2289252	None	potentiator	FALSE	TRUE	FALSE
71	15	2289252	75233	2289252	16	0.01	0.80282	0.00284814	0.268469	133	22	0	75233	None	2289252	None	potentiator	TRUE	FALSE	FALSE
72	16	2289252_2626108	2626108	2289252	23	0.01	0.801741	0.00289208	0.268531	1096	22	22	2626108	None	2289252	esxO	potentiator	FALSE	TRUE	FALSE
73	17	2289252_2626191	2626191	2289252	24	0.01	0.798386	0.00301046	0.268522	1096	22	22	2626191	None	2289252	None	potentiator	FALSE	TRUE	FALSE
74	18	2289252_2626189	2626189	2289252	26	0.01	0.798026	0.00302252	0.268513	1094	22	22	2626189	None	2289252	None	potentiator	FALSE	TRUE	FALSE
75	19	2485309	2485309	2288704	0	0.005	1.38382	0.00408927	0.48096	11	7	5	2485309	pncA	2288704	lipA	potentiator	FALSE	FALSE	FALSE
76	20	2289218	1486287	2289218	18	0.001	1.96694	0.00631369	0.718843	4	3	2	1486287	pncA	2289218	fadA4	potentiator	TRUE	FALSE	FALSE
77	21	2289218_2122395	2122395	2289218	24	0.001	1.96246	0.00643353	0.718843	250	3	3	2122395	pncA	2289218	lldD2	potentiator	FALSE	TRUE	FALSE
78	22	2289218_2626191	2626191	2289218	26	0.001	1.9625	0.0064344	0.718869	1096	3	3	2626191	pncA	2289218	None	potentiator	FALSE	TRUE	FALSE
79	23	2289218_2626189	2626189	2289218	28	0.001	1.96222	0.00644228	0.718873	1094	3	3	2626189	pncA	2289218	None	potentiator	FALSE	TRUE	FALSE
80	24	2289030	3894732	2289030	14	0.001	2.21986	0.00725995	0.825328	106	2	1	3894732	pncA	2289030	PPE60	potentiator	TRUE	FALSE	FALSE
81	25	2289030_1287112	1287112	2289030	14	0.001	2.21986	0.00725995	0.825328	1104	2	2	1287112	pncA	2289030	None	potentiator	FALSE	TRUE	FALSE
82	26	2289030_2626108	2626108	2289030	21	0.001	2.21874	0.0072894	0.825327	1096	2	2	2626108	pncA	2289030	esxO	potentiator	FALSE	TRUE	FALSE
83	27	2289030_2338994	2338994	2289030	52	0.001	2.21887	0.00728991	0.825384	775	2	2	2338994	pncA	2289030	Rv2082	potentiator	FALSE	TRUE	FALSE
84	28	2289030_2626191	2626191	2289030	22	0.001	2.21595	0.00736314	0.825328	1096	2	2	2626191	pncA	2289030	None	potentiator	FALSE	TRUE	FALSE
85	29	2289030_2122395	2122395	2289030	20	0.001	2.21596	0.00736316	0.825334	250	2	2	2122395	pncA	2289030	lldD2	potentiator	FALSE	TRUE	FALSE
86	30	2289030_2626189	2626189	2289030	24	0.001	2.21602	0.00736575	0.825392	1094	2	2	2626189	pncA	2289030	None	potentiator	FALSE	TRUE	FALSE
87	31	2288826_2342999	2342999	2288826	16	0.003	1.41095	0.00762748	0.527846	10	8	6	2342999	pncA	2288826	None	potentiator	FALSE	TRUE	FALSE
88	32	2288826_3579448	3579448	2288826	21	0.003	1.41031	0.00765552	0.527849	10	8	6	3579448	pncA	2288826	Rv3202c	potentiator	FALSE	TRUE	FALSE
89	33	2288826_2747453	2747453	2288826	20	0.003	1.4077	0.00776862	0.527851	32	8	6	2747453	pncA	2288826	folC	potentiator	FALSE	TRUE	FALSE
90	34	3074495	3074495	2288766	23	0.024	0.946702	0.00954613	0.364623	53	2	2	3074495	pncA	2288766	None	potentiator	FALSE	FALSE	FALSE
91	35	3239798	3239798	2288933	9	0.01	1.2243	0.0103006	0.476384	23	4	0	3239798	pncA	2288933	None	potentiator	FALSE	FALSE	FALSE
92	36	2288826	2180169	2288826	16	0.004	1.14081	0.0104247	0.444623	0	8	0	2180169	pncA	2288826	Rv1927	potentiator	TRUE	FALSE	FALSE
93	37	2288826_1287112	1287112	2288826	16	0.004	1.14081	0.0104247	0.444623	1104	8	8	1287112	pncA	2288826	None	potentiator	FALSE	TRUE	FALSE
0	38	1941738	2289218	1941738	1	0.002	1.69538	0.0118981	0.672947	3	4	2	1941738	None	2289218	pncA	sequential	FALSE	FALSE	FALSE
94	39	1486287	1486287	2289218	3	0.002	1.6949	0.0119226	0.672956	4	3	2	1486287	pncA	2289218	fadA4	potentiator	FALSE	FALSE	FALSE
95	40	4060588	4060588	2288778	5	0.055	0.949301	0.0135867	0.384025	122	2	0	4060588	pncA	2288778	esxW	potentiator	FALSE	FALSE	FALSE
96	41	2289016	2867575	2289016	16	0.003	1.21009	0.0136464	0.489838	77	6	2	2867575	pncA	2289016	lppB	potentiator	TRUE	FALSE	FALSE
97	42	2289016_1287112	1287112	2289016	16	0.003	1.21009	0.0136464	0.489838	1104	6	6	1287112	pncA	2289016	None	potentiator	FALSE	TRUE	FALSE
98	43	2289016_2626108	2626108	2289016	23	0.003	1.20881	0.0137471	0.489841	1096	6	6	2626108	pncA	2289016	esxO	potentiator	FALSE	TRUE	FALSE
99	44	2289016_2626191	2626191	2289016	24	0.003	1.20587	0.0139796	0.489852	1096	6	6	2626191	pncA	2289016	None	potentiator	FALSE	TRUE	FALSE
100	45	2289016_2626189	2626189	2289016	26	0.003	1.20562	0.0140003	0.489857	1094	6	6	2626189	pncA	2289016	None	potentiator	FALSE	TRUE	FALSE
101	46	2288805	4060588	2288805	18	0.005	0.949762	0.0140252	0.385999	122	11	1	4060588	pncA	2288805	esxW	potentiator	TRUE	FALSE	FALSE
102	47	2288805_2626108	2626108	2288805	25	0.005	0.948414	0.0141693	0.38603	1096	11	11	2626108	pncA	2288805	esxO	potentiator	FALSE	TRUE	FALSE
103	48	3239801	3239801	2289220	9	0.011	1.21769	0.0165544	0.507347	24	0	0	3239801	pncA	2289220	None	potentiator	FALSE	FALSE	FALSE
104	49	3239797	3239797	2289220	12	0.011	1.21297	0.0169757	0.507337	24	0	0	3239797	pncA	2289220	None	potentiator	FALSE	FALSE	FALSE
105	50	2288718	280538	2288718	17	0.001	1.81252	0.0175532	0.762047	0	2	0	280538	pncA	2288718	gabD1	potentiator	TRUE	FALSE	FALSE
106	52	2288826_3874080	3874080	2288826	17	0.002	1.311	0.0194251	0.560091	5	8	5	3874080	pncA	2288826	cut4	potentiator	FALSE	TRUE	FALSE
1	51	3874080_2288826	2288826	3874080	17	0.002	1.311	0.0194251	0.560091	8	5	5	3874080	cut4	2288826	pncA	sequential	FALSE	TRUE	FALSE
2	53	1263387_2288826	2288826	1263387	18	0.002	1.31039	0.0194801	0.560085	8	5	5	1263387	PPE16	2288826	pncA	sequential	FALSE	TRUE	FALSE
107	54	3874080	3874080	2288826	1	0.002	1.29399	0.021066	0.560144	5	8	5	3874080	pncA	2288826	cut4	potentiator	FALSE	FALSE	FALSE
3	55	1263387	2288826	1263387	2	0.002	1.29337	0.0211256	0.560137	8	5	5	1263387	PPE16	2288826	pncA	sequential	FALSE	FALSE	FALSE
108	56	2288988	842063	2288988	19	0.002	1.23575	0.0250829	0.550891	3	4	0	842063	pncA	2288988	Rv0750	potentiator	TRUE	FALSE	FALSE
109	57	3894818	3894818	2289218	31	0.006	0.885507	0.0275993	0.401435	12	3	2	3894818	pncA	2289218	PPE60	potentiator	FALSE	FALSE	FALSE
110	58	2487024	2487024	2288859	4	0	-2.83503	0.0321481	1.32152	1	0	0	2487024	pncA	2288859	Rv2219A	potentiator	FALSE	FALSE	FALSE
111	59	2241091	2241091	2289040	1	0	-2.83433	0.0321908	1.32152	1	2	0	2241091	pncA	2289040	ctpF	potentiator	FALSE	FALSE	FALSE
112	60	3521253	3521253	2288859	3	0	-2.83067	0.032413	1.32152	1	0	0	3521253	pncA	2288859	nuoJ	potentiator	FALSE	FALSE	FALSE
113	61	2289030_3894732	3894732	2289030	45	0	2.2563	0.0352947	1.07058	106	2	1	3894732	pncA	2289030	PPE60	potentiator	FALSE	TRUE	FALSE
114	62	2289030_1340208	1340208	2289030	64	0	2.25276	0.0355728	1.07052	111	2	1	1340208	pncA	2289030	PPE18	potentiator	FALSE	TRUE	FALSE
115	63	2289030_340132	340132	2289030	17	0	2.25273	0.0355755	1.07052	156	2	1	340132	pncA	2289030	PPE3	potentiator	FALSE	TRUE	FALSE
116	64	2289030_75233	75233	2289030	17	0	2.25243	0.0356001	1.07052	133	2	1	75233	pncA	2289030	None	potentiator	FALSE	TRUE	FALSE
117	65	2289030_908186	908186	2289030	16	0	2.25196	0.0356388	1.07052	107	2	1	908186	pncA	2289030	sseC2	potentiator	FALSE	TRUE	FALSE
118	66	2289030_3446699	3446699	2289030	20	0	2.25143	0.0356825	1.07053	115	2	1	3446699	pncA	2289030	Rv3081	potentiator	FALSE	TRUE	FALSE
119	67	2289030_1722228	1722228	2289030	17	0	2.25127	0.0356957	1.07053	110	2	1	1722228	pncA	2289030	pks5	potentiator	FALSE	TRUE	FALSE
120	68	2289030_4060588	4060588	2289030	19	0	2.25057	0.0357528	1.07053	122	2	1	4060588	pncA	2289030	esxW	potentiator	FALSE	TRUE	FALSE
121	69	2289030_2867575	2867575	2289030	53	0	2.24886	0.0359074	1.07061	77	2	1	2867575	pncA	2289030	lppB	potentiator	FALSE	TRUE	FALSE
122	70	2289030_2626011	2626011	2289030	83	0	2.24815	0.035957	1.07056	96	2	1	2626011	pncA	2289030	esxO	potentiator	FALSE	TRUE	FALSE
123	71	2289030_3482717	3482717	2289030	41	0	2.24399	0.0362971	1.07054	64	2	1	3482717	pncA	2289030	None	potentiator	FALSE	TRUE	FALSE
124	72	2288920	267595	2288920	17	0	-2.23719	0.0371649	1.07224	0	1	0	267595	pncA	2288920	Rv0223c	potentiator	TRUE	FALSE	FALSE
125	73	2289016_3894732	3894732	2289016	47	0.001	1.35736	0.0372164	0.650728	106	6	3	3894732	pncA	2289016	PPE60	potentiator	FALSE	TRUE	FALSE
126	74	2289016_340132	340132	2289016	19	0.001	1.35375	0.0377274	0.650745	156	6	3	340132	pncA	2289016	PPE3	potentiator	FALSE	TRUE	FALSE
127	75	2289016_1340208	1340208	2289016	66	0.001	1.35371	0.0377307	0.650737	111	6	3	1340208	pncA	2289016	PPE18	potentiator	FALSE	TRUE	FALSE
128	76	2289016_908186	908186	2289016	18	0.001	1.35284	0.0378545	0.650742	107	6	3	908186	pncA	2289016	sseC2	potentiator	FALSE	TRUE	FALSE
129	77	2289016_3446699	3446699	2289016	22	0.001	1.35237	0.0379284	0.650765	115	6	3	3446699	pncA	2289016	Rv3081	potentiator	FALSE	TRUE	FALSE
130	78	2289016_1722228	1722228	2289016	19	0.001	1.35211	0.0379619	0.650755	110	6	3	1722228	pncA	2289016	pks5	potentiator	FALSE	TRUE	FALSE
131	79	2289016_4060588	4060588	2289016	21	0.001	1.3513	0.0380731	0.650743	122	6	3	4060588	pncA	2289016	esxW	potentiator	FALSE	TRUE	FALSE
132	80	2289016_2122395	2122395	2289016	22	0.001	1.34929	0.038368	0.650766	250	6	3	2122395	pncA	2289016	lldD2	potentiator	FALSE	TRUE	FALSE
133	81	3894725	3894725	2289253	26	0	-2.13753	0.0391366	1.03502	1	0	0	3894725	None	2289253	PPE60	potentiator	FALSE	FALSE	FALSE
134	82	2289218_3073679	3073679	2289218	24	0	2.96693	0.0394432	1.43888	4	3	1	3073679	pncA	2289218	None	potentiator	FALSE	TRUE	FALSE
135	83	2289218_3798062	3798062	2289218	20	0	2.95938	0.0399484	1.43889	1	3	1	3798062	pncA	2289218	idsB	potentiator	FALSE	TRUE	FALSE
136	84	2289218_2101193	2101193	2289218	19	0	2.95865	0.039996	1.43888	1	3	1	2101193	pncA	2289218	ureD	potentiator	FALSE	TRUE	FALSE
137	85	2289218_3463933	3463933	2289218	36	0	2.95816	0.040028	1.43887	1	3	1	3463933	pncA	2289218	None	potentiator	FALSE	TRUE	FALSE
139	87	2289218_2573793	2573793	2289218	18	0	2.95713	0.0400983	1.43888	1	3	1	2573793	pncA	2289218	None	potentiator	FALSE	TRUE	FALSE
138	86	2289218_3799523	3799523	2289218	18	0	2.95713	0.0400983	1.43888	1	3	1	3799523	pncA	2289218	vapC46	potentiator	FALSE	TRUE	FALSE
140	88	2289218_4137219	4137219	2289218	18	0	2.95713	0.0400983	1.43888	1	3	1	4137219	pncA	2289218	Rv3695	potentiator	FALSE	TRUE	FALSE
141	89	2289218_1516145	1516145	2289218	20	0	2.95682	0.040119	1.43888	1	3	1	1516145	pncA	2289218	irtB	potentiator	FALSE	TRUE	FALSE
142	90	2289218_4046007	4046007	2289218	24	0	2.95678	0.0401221	1.43888	13	3	1	4046007	pncA	2289218	Rv3603c	potentiator	FALSE	TRUE	FALSE
143	91	2289218_4090823	4090823	2289218	24	0	2.95528	0.0402209	1.43887	1	3	1	4090823	pncA	2289218	Rv3649	potentiator	FALSE	TRUE	FALSE
144	92	2289081	2540885	2289081	34	0.002	1.06202	0.0403752	0.517475	0	5	0	2540885	pncA	2289081	cyp124	potentiator	TRUE	FALSE	FALSE
145	93	2289218_2216485	2216485	2289218	21	0	2.95237	0.0404202	1.43889	1	3	1	2216485	pncA	2289218	mce3F	potentiator	FALSE	TRUE	FALSE
146	94	3798062	3798062	2288928	2	0	2.9443	0.0409728	1.43891	1	1	0	3798062	pncA	2288928	idsB	potentiator	FALSE	FALSE	FALSE
147	95	2101193	2101193	2289218	1	0	2.9436	0.0410197	1.4389	1	3	1	2101193	pncA	2289218	ureD	potentiator	FALSE	FALSE	FALSE
148	96	3799523	3799523	2289218	0	0	2.94211	0.0411216	1.4389	1	3	1	3799523	pncA	2289218	vapC46	potentiator	FALSE	FALSE	FALSE
149	97	2573793	2573793	2289218	0	0	2.94211	0.0411216	1.4389	1	3	1	2573793	pncA	2289218	None	potentiator	FALSE	FALSE	FALSE
150	98	4137219	4137219	2289252	0	0	2.94211	0.0411216	1.4389	1	22	0	4137219	None	2289252	Rv3695	potentiator	FALSE	FALSE	FALSE
151	99	1516145	1516145	2288830	2	0	2.94179	0.0411442	1.4389	1	1	0	1516145	pncA	2288830	irtB	potentiator	FALSE	FALSE	FALSE
152	100	3463933	3463933	2289218	19	0	2.94159	0.0411561	1.43889	1	3	1	3463933	pncA	2289218	None	potentiator	FALSE	FALSE	FALSE
153	101	4090823	4090823	2288830	7	0	2.94003	0.0412623	1.43888	1	1	0	4090823	pncA	2288830	Rv3649	potentiator	FALSE	FALSE	FALSE
154	102	2216485	2216485	2288928	3	0	2.9374	0.0414479	1.43891	1	1	0	2216485	pncA	2288928	mce3F	potentiator	FALSE	FALSE	FALSE
155	103	2289218_1254587	1254587	2289218	22	0.001	1.64141	0.0489754	0.832788	3	3	2	1254587	pncA	2289218	prpD	potentiator	FALSE	TRUE	FALSE
156	104	2289218_3894818	3894818	2289218	48	0.001	1.63847	0.0493314	0.832607	12	3	2	3894818	pncA	2289218	PPE60	potentiator	FALSE	TRUE	FALSE
4	105	1941738_2289218	2289218	1941738	18	0.001	1.63767	0.0494392	0.832596	3	4	2	1941738	None	2289218	pncA	sequential	FALSE	TRUE	FALSE
157	106	2289218_1486287	1486287	2289218	21	0.001	1.63648	0.0496065	0.8326	4	3	2	1486287	pncA	2289218	fadA4	potentiator	FALSE	TRUE	FALSE
5	107	2747454	2289040	2747454	8	0.003	0.981938	0.0506229	0.501809	2	7	0	2747454	folC	2289040	pncA	sequential	FALSE	FALSE	FALSE
158	108	4055303	4055303	2288878	1	0.002	1.09188	0.0548452	0.568056	5	3	2	4055303	pncA	2288878	espA	potentiator	FALSE	FALSE	FALSE
159	109	3730385	3730385	2288883	18	0.004	0.901224	0.0550195	0.469203	9	14	0	3730385	pncA	2288883	PPE54	potentiator	FALSE	FALSE	FALSE
160	110	3730386	3730386	2288883	19	0.004	0.900639	0.0551716	0.469192	9	14	0	3730386	pncA	2288883	PPE54	potentiator	FALSE	FALSE	FALSE
162	112	2289040_1287112	1287112	2289040	15	0.001	1.46916	0.0565677	0.769743	1104	2	2	1287112	pncA	2289040	None	potentiator	FALSE	TRUE	FALSE
161	111	2289040	3446699	2289040	15	0.001	1.46916	0.0565677	0.769743	115	2	1	3446699	pncA	2289040	Rv3081	potentiator	TRUE	FALSE	FALSE
163	113	2289040_2626108	2626108	2289040	22	0.001	1.46815	0.0567376	0.769742	1096	2	2	2626108	pncA	2289040	esxO	potentiator	FALSE	TRUE	FALSE
164	114	2289040_2338994	2338994	2289040	53	0.001	1.46783	0.0567844	0.76972	775	2	2	2338994	pncA	2289040	Rv2082	potentiator	FALSE	TRUE	FALSE
165	115	2289040_2626191	2626191	2289040	23	0.001	1.46581	0.0571388	0.769764	1096	2	2	2626191	pncA	2289040	None	potentiator	FALSE	TRUE	FALSE
166	116	2289040_2626189	2626189	2289040	25	0.001	1.46565	0.0571729	0.769782	1094	2	2	2626189	pncA	2289040	None	potentiator	FALSE	TRUE	FALSE
167	117	2288764	908186	2288764	19	0.001	1.52148	0.057853	0.801293	107	2	0	908186	pncA	2288764	sseC2	potentiator	TRUE	FALSE	FALSE
168	118	2342999	2342999	2288826	0	0.005	0.853908	0.0603821	0.454226	10	8	6	2342999	pncA	2288826	None	potentiator	FALSE	FALSE	FALSE
169	119	3579448	3579448	2288826	5	0.005	0.852998	0.060661	0.454235	10	8	6	3579448	pncA	2288826	Rv3202c	potentiator	FALSE	FALSE	FALSE
170	120	2289016_2867575	2867575	2289016	54	0.001	1.49324	0.067153	0.814884	77	6	2	2867575	pncA	2289016	lppB	potentiator	FALSE	TRUE	FALSE
171	121	2288820_1287112	1287112	2288820	17	0.001	1.4158	0.0680597	0.775184	1104	2	2	1287112	pncA	2288820	None	potentiator	FALSE	TRUE	FALSE
172	122	2288820	4046007	2288820	17	0.001	1.4158	0.0680597	0.775184	13	2	0	4046007	pncA	2288820	Rv3603c	potentiator	TRUE	FALSE	FALSE
173	123	2288820_2626108	2626108	2288820	24	0.001	1.41483	0.0682483	0.775187	1096	2	2	2626108	pncA	2288820	esxO	potentiator	FALSE	TRUE	FALSE
174	124	2288820_2338994	2338994	2288820	55	0.001	1.41474	0.0682635	0.775177	775	2	2	2338994	pncA	2288820	Rv2082	potentiator	FALSE	TRUE	FALSE
175	125	2288820_2626191	2626191	2288820	24	0.001	1.41113	0.0689737	0.77519	1096	2	2	2626191	pncA	2288820	None	potentiator	FALSE	TRUE	FALSE
176	126	2288820_2626189	2626189	2288820	26	0.001	1.41089	0.0690199	0.775189	1094	2	2	2626189	pncA	2288820	None	potentiator	FALSE	TRUE	FALSE
177	127	2289016_75233	75233	2289016	19	0.002	1.04901	0.0702999	0.579013	133	6	4	75233	pncA	2289016	None	potentiator	FALSE	TRUE	FALSE
178	128	2289016_2338994	2338994	2289016	54	0.002	1.0471	0.0708281	0.579043	775	6	4	2338994	pncA	2289016	Rv2082	potentiator	FALSE	TRUE	FALSE
179	129	3136335	3136335	2289010	141	0.182	-0.348606	0.0713731	0.193151	351	2	0	3136335	pncA	2289010	None	potentiator	FALSE	FALSE	FALSE
180	130	3173107	3173107	2289220	3	0.002	-1.03782	0.0736413	0.579614	4	0	0	3173107	pncA	2289220	None	potentiator	FALSE	FALSE	FALSE
181	131	2288933_2122395	2122395	2288933	26	0	1.89366	0.0776203	1.0721	250	4	1	2122395	pncA	2288933	lldD2	potentiator	FALSE	TRUE	FALSE
182	132	2288778	4060588	2288778	15	0.001	1.32241	0.0809441	0.757036	122	2	0	4060588	pncA	2288778	esxW	potentiator	TRUE	FALSE	FALSE
183	133	2288778_2626108	2626108	2288778	22	0.001	1.32146	0.0811592	0.757024	1096	2	2	2626108	pncA	2288778	esxO	potentiator	FALSE	TRUE	FALSE
184	134	2288752_1361535	1361535	2288752	24	0	1.83976	0.0835313	1.06214	18	3	1	1361535	pncA	2288752	Rv1217c	potentiator	FALSE	TRUE	FALSE
185	135	2288752_2122395	2122395	2288752	26	0	1.83727	0.0839674	1.06221	250	3	1	2122395	pncA	2288752	lldD2	potentiator	FALSE	TRUE	FALSE
186	136	2289016_3482717	3482717	2289016	42	0.001	1.38266	0.085028	0.802109	64	6	2	3482717	pncA	2289016	None	potentiator	FALSE	TRUE	FALSE
187	137	2288878	4055303	2288878	19	0.001	1.12081	0.0878122	0.655996	5	3	2	4055303	pncA	2288878	espA	potentiator	TRUE	FALSE	FALSE
188	138	2289252_1096633	1096633	2289252	47	0.008	0.498159	0.0899064	0.293487	977	22	18	1096633	None	2289252	None	potentiator	FALSE	TRUE	FALSE
189	139	2289252_2338994	2338994	2289252	53	0.006	0.604692	0.0916528	0.358185	775	22	12	2338994	None	2289252	Rv2082	potentiator	FALSE	TRUE	FALSE
190	140	1254587	1254587	2289218	4	0.001	1.19074	0.0981971	0.719456	3	3	2	1254587	pncA	2289218	prpD	potentiator	FALSE	FALSE	FALSE
191	141	2288878_4055303	4055303	2288878	20	0.001	1.34276	0.0982268	0.811381	5	3	2	4055303	pncA	2288878	espA	potentiator	FALSE	TRUE	FALSE
6	142	3774261_2288826	2288826	3774261	37	0.001	1.09611	0.0994878	0.66482	8	3	3	3774261	Rv3363c	2288826	pncA	sequential	FALSE	TRUE	FALSE
192	143	2288826_3774261	3774261	2288826	37	0.001	1.09611	0.0994878	0.66482	3	8	3	3774261	pncA	2288826	Rv3363c	potentiator	FALSE	TRUE	FALSE
193	144	2288988_908186	908186	2288988	21	0	1.73937	0.100733	1.05886	107	4	1	908186	pncA	2288988	sseC2	potentiator	FALSE	TRUE	FALSE
194	145	2288988_2626011	2626011	2288988	86	0	1.73754	0.101214	1.05924	96	4	1	2626011	pncA	2288988	esxO	potentiator	FALSE	TRUE	FALSE
195	146	3774261	3774261	2288826	21	0.001	1.08153	0.104081	0.664853	3	8	3	3774261	pncA	2288826	Rv3363c	potentiator	FALSE	FALSE	FALSE
196	147	1341254	1341254	2289052	8	0.023	0.712898	0.10953	0.445116	51	0	0	1341254	pncA	2289052	esxL	potentiator	FALSE	FALSE	FALSE
197	148	3478136	3478136	2289073	1	0.003	1.48806	0.110518	0.931697	6	2	1	3478136	pncA	2289073	moaA1	potentiator	FALSE	FALSE	FALSE
198	149	3067949	3067949	2288719	1	0	1.73967	0.115369	1.10402	1	1	0	3067949	pncA	2288719	None	potentiator	FALSE	FALSE	FALSE
7	150	1339432	2289219	1339432	100	0.007	0.499373	0.116686	0.318059	3	14	0	1339432	PPE18	2289219	pncA	sequential	FALSE	FALSE	FALSE
199	151	2289040_3894732	3894732	2289040	46	0	1.70143	0.11772	1.08674	106	2	1	3894732	pncA	2289040	PPE60	potentiator	FALSE	TRUE	FALSE
200	152	2289040_340132	340132	2289040	18	0	1.69801	0.118453	1.08672	156	2	1	340132	pncA	2289040	PPE3	potentiator	FALSE	TRUE	FALSE
201	153	2289040_1340208	1340208	2289040	65	0	1.69791	0.11847	1.0867	111	2	1	1340208	pncA	2289040	PPE18	potentiator	FALSE	TRUE	FALSE
202	154	2289040_75233	75233	2289040	18	0	1.69767	0.118523	1.08671	133	2	1	75233	pncA	2289040	None	potentiator	FALSE	TRUE	FALSE
203	155	2289040_908186	908186	2289040	17	0	1.69717	0.118631	1.0867	107	2	1	908186	pncA	2289040	sseC2	potentiator	FALSE	TRUE	FALSE
204	156	2289040_3446699	3446699	2289040	21	0	1.69664	0.118749	1.08671	115	2	1	3446699	pncA	2289040	Rv3081	potentiator	FALSE	TRUE	FALSE
205	157	2289040_1722228	1722228	2289040	18	0	1.69647	0.118786	1.08671	110	2	1	1722228	pncA	2289040	pks5	potentiator	FALSE	TRUE	FALSE
206	158	2289040_4060588	4060588	2289040	20	0	1.69578	0.118938	1.08672	122	2	1	4060588	pncA	2289040	esxW	potentiator	FALSE	TRUE	FALSE
207	159	2289040_2122395	2122395	2289040	21	0	1.69377	0.119371	1.0867	250	2	1	2122395	pncA	2289040	lldD2	potentiator	FALSE	TRUE	FALSE
208	160	2289040_2867575	2867575	2289040	54	0	1.69381	0.119387	1.08678	77	2	1	2867575	pncA	2289040	lppB	potentiator	FALSE	TRUE	FALSE
209	161	2288953	3314874	2288953	15	0.004	0.839281	0.123057	0.543841	0	8	0	3314874	pncA	2288953	Rv2962c	potentiator	TRUE	FALSE	FALSE
210	162	2289073	3478136	2289073	25	0.001	1.18191	0.125279	0.770399	6	2	1	3478136	pncA	2289073	moaA1	potentiator	TRUE	FALSE	FALSE
211	163	2289090	4046007	2289090	23	0.036	0.607046	0.12886	0.399438	13	79	0	4046007	pncA	2289090	Rv3603c	potentiator	TRUE	FALSE	FALSE
212	164	2289016_2626011	2626011	2289016	84	0.001	1.15268	0.133474	0.76761	96	6	2	2626011	pncA	2289016	esxO	potentiator	FALSE	TRUE	FALSE
213	165	2288790_2626189	2626189	2288790	25	0	-1.71659	0.13921	1.16001	1094	1	1	2626189	pncA	2288790	None	potentiator	FALSE	TRUE	FALSE
214	166	2288790_2626191	2626191	2288790	23	0	-1.71632	0.139271	1.16	1096	1	1	2626191	pncA	2288790	None	potentiator	FALSE	TRUE	FALSE
215	167	2288790_2338994	2338994	2288790	54	0	-1.71216	0.140219	1.15997	775	1	1	2338994	pncA	2288790	Rv2082	potentiator	FALSE	TRUE	FALSE
216	168	2288790	1341073	2288790	16	0	-1.71107	0.140481	1.16	20	1	0	1341073	pncA	2288790	esxL	potentiator	TRUE	FALSE	FALSE
217	169	2289223_2338773	2338773	2289223	79	0	1.57994	0.140637	1.07152	42	1	1	2338773	pncA	2289223	Rv2082	potentiator	FALSE	TRUE	FALSE
218	170	2289223	2338773	2289223	14	0	1.57529	0.141601	1.07097	42	1	1	2338773	pncA	2289223	Rv2082	potentiator	TRUE	FALSE	FALSE
219	171	2289095	2147003	2289095	19	0	1.78554	0.144483	1.22269	1	1	0	2147003	pncA	2289095	lipJ	potentiator	TRUE	FALSE	FALSE
220	172	2565439	2565439	2289010	4	0.002	-0.850008	0.144634	0.582284	4	2	2	2565439	pncA	2289010	Rv2294	potentiator	FALSE	FALSE	FALSE
8	173	50116	2289010	50116	2	0.002	-0.846217	0.146449	0.582307	2	4	2	50116	ino1	2289010	pncA	sequential	FALSE	FALSE	FALSE
221	174	2289090_2626191	2626191	2289090	31	0.037	0.566375	0.155885	0.398852	1096	79	79	2626191	pncA	2289090	None	potentiator	FALSE	TRUE	FALSE
222	175	2289043	2626108	2289043	15	0.001	0.863356	0.156438	0.608804	1096	3	3	2626108	pncA	2289043	esxO	potentiator	TRUE	FALSE	FALSE
223	176	2289043_2626108	2626108	2289043	22	0.001	0.862452	0.156873	0.608805	1096	3	3	2626108	pncA	2289043	esxO	potentiator	FALSE	TRUE	FALSE
224	177	2289202_2626189	2626189	2289202	29	0.002	-0.73825	0.15714	0.521467	1094	5	5	2626189	pncA	2289202	None	potentiator	FALSE	TRUE	FALSE
225	178	2289202_2626191	2626191	2289202	27	0.002	-0.737995	0.157288	0.521473	1096	5	5	2626191	pncA	2289202	None	potentiator	FALSE	TRUE	FALSE
226	179	2289090_2626189	2626189	2289090	33	0.037	0.563449	0.157799	0.398627	1094	79	79	2626189	pncA	2289090	None	potentiator	FALSE	TRUE	FALSE
227	180	2289043_2626191	2626191	2289043	23	0.001	0.860203	0.157957	0.608806	1096	3	3	2626191	pncA	2289043	None	potentiator	FALSE	TRUE	FALSE
228	181	2289043_2626189	2626189	2289043	25	0.001	0.860001	0.158058	0.608811	1094	3	3	2626189	pncA	2289043	None	potentiator	FALSE	TRUE	FALSE
230	183	2289202_1287112	1287112	2289202	19	0.002	-0.734151	0.159474	0.521492	1104	5	5	1287112	pncA	2289202	None	potentiator	FALSE	TRUE	FALSE
229	182	2289202	3446699	2289202	19	0.002	-0.734151	0.159474	0.521492	115	5	1	3446699	pncA	2289202	Rv3081	potentiator	TRUE	FALSE	FALSE
231	184	2291161	2291161	2289207	6	0.013	1.01446	0.16258	0.725976	28	14	4	2291161	pncA	2289207	lipT	potentiator	FALSE	FALSE	FALSE
232	185	2289212_2626011	2626011	2289212	85	0	1.49513	0.165889	1.07839	96	2	1	2626011	pncA	2289212	esxO	potentiator	FALSE	TRUE	FALSE
9	186	13627	2288818	13627	4	0	-1.5849	0.166052	1.14358	2	1	0	13627	None	2288818	pncA	sequential	FALSE	FALSE	FALSE
233	187	4386971	4386971	2289046	2	0.013	0.994873	0.172589	0.728944	28	1	1	4386971	pncA	2289046	None	potentiator	FALSE	FALSE	FALSE
234	188	2289231_2122395	2122395	2289231	21	0.001	0.910198	0.178763	0.676512	250	13	3	2122395	pncA	2289231	lldD2	potentiator	FALSE	TRUE	FALSE
235	189	2288820_3067954	3067954	2288820	24	0	1.42723	0.179493	1.06258	2	2	1	3067954	pncA	2288820	None	potentiator	FALSE	TRUE	FALSE
236	190	2288887_3894732	3894732	2288887	66	0	1.4237	0.186222	1.07639	106	3	1	3894732	pncA	2288887	PPE60	potentiator	FALSE	TRUE	FALSE
237	191	2288887_75233	75233	2288887	38	0	1.42101	0.187035	1.07635	133	3	1	75233	pncA	2288887	None	potentiator	FALSE	TRUE	FALSE
238	192	2288887_908186	908186	2288887	37	0	1.42051	0.187192	1.07635	107	3	1	908186	pncA	2288887	sseC2	potentiator	FALSE	TRUE	FALSE
239	193	2288887_3446699	3446699	2288887	41	0	1.42004	0.187343	1.07636	115	3	1	3446699	pncA	2288887	Rv3081	potentiator	FALSE	TRUE	FALSE
240	194	2288887_1722228	1722228	2288887	38	0	1.4198	0.187412	1.07635	110	3	1	1722228	pncA	2288887	pks5	potentiator	FALSE	TRUE	FALSE
241	195	2288887_4060588	4060588	2288887	40	0	1.4191	0.187628	1.07634	122	3	1	4060588	pncA	2288887	esxW	potentiator	FALSE	TRUE	FALSE
242	196	2288887_2867575	2867575	2288887	71	0	1.41811	0.187978	1.07645	77	3	1	2867575	pncA	2288887	lppB	potentiator	FALSE	TRUE	FALSE
243	197	2289050_3074495	3074495	2289050	44	0.001	0.970782	0.191684	0.74309	53	2	2	3074495	pncA	2289050	None	potentiator	FALSE	TRUE	FALSE
244	198	2289050	3847310	2289050	23	0.001	0.967131	0.193343	0.743063	22	2	0	3847310	pncA	2289050	PPE59	potentiator	TRUE	FALSE	FALSE
10	199	1339774	2289219	1339774	36	0.121	-0.501094	0.19492	0.386364	3	259	0	1339774	PPE18	2289219	pncA	sequential	FALSE	FALSE	FALSE
245	200	2289090_2626108	2626108	2289090	30	0.036	0.487658	0.195105	0.376161	1096	79	78	2626108	pncA	2289090	esxO	potentiator	FALSE	TRUE	FALSE
246	201	1154646	1154646	2289207	11	0.013	0.9401	0.195813	0.726308	28	14	4	1154646	pncA	2289207	kdpB	potentiator	FALSE	FALSE	FALSE
247	202	2289072	2101193	2289072	18	0.004	0.56902	0.200513	0.44425	1	8	0	2101193	pncA	2289072	ureD	potentiator	TRUE	FALSE	FALSE
248	203	2289213_3880250	3880250	2289213	26	0.001	0.971569	0.200802	0.759018	9	57	2	3880250	pncA	2289213	None	potentiator	FALSE	TRUE	FALSE
249	204	2289213_4102905	4102905	2289213	23	0.001	0.970008	0.201519	0.759006	9	57	2	4102905	pncA	2289213	dppD	potentiator	FALSE	TRUE	FALSE
250	205	4046007	4046007	2288820	6	0.006	-0.863863	0.208239	0.686064	13	2	0	4046007	pncA	2288820	Rv3603c	potentiator	FALSE	FALSE	FALSE
251	206	2289222_3482717	3482717	2289222	41	0	-1.49894	0.211643	1.19936	64	1	1	3482717	pncA	2289222	None	potentiator	FALSE	TRUE	FALSE
252	207	2289222_2626011	2626011	2289222	82	0	-1.49334	0.21357	1.19993	96	1	1	2626011	pncA	2289222	esxO	potentiator	FALSE	TRUE	FALSE
253	208	2289222_2626189	2626189	2289222	24	0	-1.49156	0.213917	1.19941	1094	1	1	2626189	pncA	2289222	None	potentiator	FALSE	TRUE	FALSE
254	209	2289222_2626191	2626191	2289222	22	0	-1.49128	0.214003	1.19941	1096	1	1	2626191	pncA	2289222	None	potentiator	FALSE	TRUE	FALSE
255	210	2289222_2122395	2122395	2289222	20	0	-1.49124	0.21402	1.19941	250	1	1	2122395	pncA	2289222	lldD2	potentiator	FALSE	TRUE	FALSE
256	211	1523817	1523817	2288719	219	0.007	-0.93088	0.21404	0.748749	12	1	0	1523817	pncA	2288719	moeY	potentiator	FALSE	FALSE	FALSE
257	212	2289222_2867575	2867575	2289222	53	0	-1.49097	0.214246	1.1998	77	1	1	2867575	pncA	2289222	lppB	potentiator	FALSE	TRUE	FALSE
258	213	2289222_4060588	4060588	2289222	19	0	-1.48887	0.214749	1.19942	122	1	1	4060588	pncA	2289222	esxW	potentiator	FALSE	TRUE	FALSE
259	214	2289222_1340208	1340208	2289222	65	0	-1.48839	0.214894	1.19941	111	1	1	1340208	pncA	2289222	PPE18	potentiator	FALSE	TRUE	FALSE
260	215	2289222_2626108	2626108	2289222	21	0	-1.48838	0.214898	1.19942	1096	1	1	2626108	pncA	2289222	esxO	potentiator	FALSE	TRUE	FALSE
261	216	2289222_1722228	1722228	2289222	17	0	-1.48806	0.215005	1.19944	110	1	1	1722228	pncA	2289222	pks5	potentiator	FALSE	TRUE	FALSE
262	217	2289222_2338994	2338994	2289222	51	0	-1.488	0.215006	1.19939	775	1	1	2338994	pncA	2289222	Rv2082	potentiator	FALSE	TRUE	FALSE
263	218	2289222_3446699	3446699	2289222	20	0	-1.48784	0.215075	1.19944	115	1	1	3446699	pncA	2289222	Rv3081	potentiator	FALSE	TRUE	FALSE
264	219	2289222_1287112	1287112	2289222	14	0	-1.48716	0.215277	1.19942	1104	1	1	1287112	pncA	2289222	None	potentiator	FALSE	TRUE	FALSE
265	220	2289222	3482717	2289222	14	0	-1.48716	0.215277	1.19942	64	1	1	3482717	pncA	2289222	None	potentiator	TRUE	FALSE	FALSE
266	221	2289222_908186	908186	2289222	16	0	-1.48714	0.215283	1.19942	107	1	1	908186	pncA	2289222	sseC2	potentiator	FALSE	TRUE	FALSE
267	222	2289222_75233	75233	2289222	17	0	-1.48661	0.215458	1.19945	133	1	1	75233	pncA	2289222	None	potentiator	FALSE	TRUE	FALSE
268	223	2289222_340132	340132	2289222	17	0	-1.48616	0.215587	1.19943	156	1	1	340132	pncA	2289222	PPE3	potentiator	FALSE	TRUE	FALSE
269	224	2338773	2338773	2289223	65	0.02	0.708656	0.21632	0.572846	42	1	1	2338773	pncA	2289223	Rv2082	potentiator	FALSE	FALSE	FALSE
270	225	2289222_3894732	3894732	2289222	45	0	-1.48369	0.216357	1.19944	106	1	1	3894732	pncA	2289222	PPE60	potentiator	FALSE	TRUE	FALSE
271	226	2289213_75233	75233	2289213	25	0.002	0.78709	0.219041	0.640025	133	57	4	75233	pncA	2289213	None	potentiator	FALSE	TRUE	FALSE
272	227	2289231_1414365	1414365	2289231	18	0	1.29608	0.219124	1.0541	5	13	1	1414365	pncA	2289231	pknH	potentiator	FALSE	TRUE	FALSE
273	228	2288895_2747453	2747453	2288895	22	0	-1.27404	0.221021	1.04045	32	4	1	2747453	pncA	2288895	folC	potentiator	FALSE	TRUE	FALSE
11	229	3074182	2288956	3074182	9	0.001	-1.05307	0.221534	0.86095	2	2	1	3074182	thyA	2288956	pncA	sequential	FALSE	FALSE	FALSE
274	230	2288895_3579448	3579448	2288895	23	0	-1.27235	0.221633	1.04044	10	4	1	3579448	pncA	2288895	Rv3202c	potentiator	FALSE	TRUE	FALSE
275	231	2288895_4154910	4154910	2288895	19	0	-1.27224	0.221676	1.04045	43	4	1	4154910	pncA	2288895	leuA	potentiator	FALSE	TRUE	FALSE
276	232	2288895_2342999	2342999	2288895	18	0	-1.27195	0.22178	1.04045	10	4	1	2342999	pncA	2288895	None	potentiator	FALSE	TRUE	FALSE
277	233	1722228	1722228	2288847	3	0.05	1.28971	0.227796	1.06877	110	0	0	1722228	pncA	2288847	pks5	potentiator	FALSE	FALSE	FALSE
12	234	1923997_2288778	2288778	1923997	16	0	1.24767	0.229685	1.03814	2	3	1	1923997	pyrG	2288778	pncA	sequential	FALSE	TRUE	FALSE
278	235	2289072_4154910	4154910	2289072	19	0.003	0.623404	0.229755	0.518788	43	8	6	4154910	pncA	2289072	leuA	potentiator	FALSE	TRUE	FALSE
279	236	2289072_2747453	2747453	2289072	22	0.003	0.620736	0.231772	0.518809	32	8	6	2747453	pncA	2289072	folC	potentiator	FALSE	TRUE	FALSE
280	237	2289046_3894732	3894732	2289046	45	0	1.27127	0.232302	1.06373	106	1	1	3894732	pncA	2289046	PPE60	potentiator	FALSE	TRUE	FALSE
281	238	2289046_2474686	2474686	2289046	21	0	1.2702	0.232697	1.06373	32	1	1	2474686	pncA	2289046	Rv2209	potentiator	FALSE	TRUE	FALSE
282	239	2289046_340132	340132	2289046	16	0	1.26966	0.232892	1.06373	156	1	1	340132	pncA	2289046	PPE3	potentiator	FALSE	TRUE	FALSE
283	240	2289046_425871	425871	2289046	14	0	1.2694	0.232985	1.06372	32	1	1	425871	pncA	2289046	PPE8	potentiator	FALSE	TRUE	FALSE
284	241	2289046_75233	75233	2289046	16	0	1.26934	0.233007	1.06372	133	1	1	75233	pncA	2289046	None	potentiator	FALSE	TRUE	FALSE
285	242	2289046_4386971	4386971	2289046	15	0	1.26904	0.233117	1.06372	28	1	1	4386971	pncA	2289046	None	potentiator	FALSE	TRUE	FALSE
286	243	2747453	2747453	2288895	4	0.015	0.833251	0.233168	0.698514	32	4	1	2747453	pncA	2288895	folC	potentiator	FALSE	FALSE	FALSE
287	244	2289046_908186	908186	2289046	15	0	1.26886	0.233182	1.06372	107	1	1	908186	pncA	2289046	sseC2	potentiator	FALSE	TRUE	FALSE
288	245	2289046	3446699	2289046	13	0	1.26884	0.23319	1.06372	115	1	1	3446699	pncA	2289046	Rv3081	potentiator	TRUE	FALSE	FALSE
289	246	2289046_4215793	4215793	2289046	13	0	1.26884	0.23319	1.06372	32	1	1	4215793	pncA	2289046	None	potentiator	FALSE	TRUE	FALSE
290	247	2289046_3003147	3003147	2289046	15	0	1.26855	0.23331	1.06375	4	1	1	3003147	pncA	2289046	arsB1	potentiator	FALSE	TRUE	FALSE
291	248	2289046_3446699	3446699	2289046	19	0	1.26838	0.233364	1.06373	115	1	1	3446699	pncA	2289046	Rv3081	potentiator	FALSE	TRUE	FALSE
292	249	2289046_3355057	3355057	2289046	15	0	1.26819	0.23343	1.06372	32	1	1	3355057	pncA	2289046	serA1	potentiator	FALSE	TRUE	FALSE
293	250	2289046_1722228	1722228	2289046	16	0	1.26818	0.233434	1.06372	110	1	1	1722228	pncA	2289046	pks5	potentiator	FALSE	TRUE	FALSE
294	251	2289046_1340208	1340208	2289046	64	0	1.26802	0.233495	1.06372	111	1	1	1340208	pncA	2289046	PPE18	potentiator	FALSE	TRUE	FALSE
295	252	2289046_2291161	2291161	2289046	16	0	1.268	0.233499	1.06371	28	1	1	2291161	pncA	2289046	lipT	potentiator	FALSE	TRUE	FALSE
296	253	2289046_4060588	4060588	2289046	18	0	1.26751	0.233682	1.06372	122	1	1	4060588	pncA	2289046	esxW	potentiator	FALSE	TRUE	FALSE
297	254	2289046_2122395	2122395	2289046	19	0	1.26567	0.234364	1.06373	250	1	1	2122395	pncA	2289046	lldD2	potentiator	FALSE	TRUE	FALSE
298	255	2289046_1154646	1154646	2289046	24	0	1.26554	0.234409	1.06372	28	1	1	1154646	pncA	2289046	kdpB	potentiator	FALSE	TRUE	FALSE
299	256	2289046_3482717	3482717	2289046	41	0	1.25962	0.236633	1.06379	64	1	1	3482717	pncA	2289046	None	potentiator	FALSE	TRUE	FALSE
300	257	2289218_1532717	1532717	2289218	55	0	1.30943	0.238017	1.10912	6	3	1	1532717	pncA	2289218	PPE19	potentiator	FALSE	TRUE	FALSE
301	258	2288895	2747453	2288895	18	0.002	0.673777	0.241199	0.574589	32	4	1	2747453	pncA	2288895	folC	potentiator	TRUE	FALSE	FALSE
302	259	2338768	2338768	2289091	63	0.02	0.665785	0.245094	0.572488	41	0	0	2338768	pncA	2289091	Rv2082	potentiator	FALSE	FALSE	FALSE
13	260	732111	2288868	732111	0	0.001	0.8729	0.246211	0.752358	0	2	0	732111	hadA	2288868	pncA	sequential	FALSE	FALSE	FALSE
303	261	1532777	1532777	2289091	55	0.105	-0.389989	0.251015	0.339566	220	0	0	1532777	pncA	2289091	PPE19	potentiator	FALSE	FALSE	FALSE
304	262	2289216	1287112	2289216	17	0	1.23108	0.254517	1.07986	1104	1	1	1287112	pncA	2289216	None	potentiator	TRUE	FALSE	FALSE
305	263	2288719	1523817	2288719	16	0	1.18605	0.258732	1.04962	12	1	0	1523817	pncA	2288719	moeY	potentiator	TRUE	FALSE	FALSE
306	264	2288719_1287112	1287112	2288719	16	0	1.18605	0.258732	1.04962	1104	1	1	1287112	pncA	2288719	None	potentiator	FALSE	TRUE	FALSE
307	265	2288719_2626011	2626011	2288719	85	0	1.18428	0.259802	1.05042	96	1	1	2626011	pncA	2288719	esxO	potentiator	FALSE	TRUE	FALSE
308	266	3073679	3073679	2289218	6	0.002	0.671749	0.259906	0.59595	4	3	1	3073679	pncA	2289218	None	potentiator	FALSE	FALSE	FALSE
309	267	2288719_2626191	2626191	2288719	24	0	1.18293	0.259986	1.04962	1096	1	1	2626191	pncA	2288719	None	potentiator	FALSE	TRUE	FALSE
310	268	2288719_2626189	2626189	2288719	26	0	1.18272	0.260072	1.04962	1094	1	1	2626189	pncA	2288719	None	potentiator	FALSE	TRUE	FALSE
311	269	2289202_2626011	2626011	2289202	86	0	-1.21195	0.260441	1.07641	96	5	1	2626011	pncA	2289202	esxO	potentiator	FALSE	TRUE	FALSE
312	270	2289202_2122395	2122395	2289202	25	0	-1.21105	0.260666	1.07611	250	5	1	2122395	pncA	2289202	lldD2	potentiator	FALSE	TRUE	FALSE
313	271	2289202_2867575	2867575	2289202	58	0	-1.21032	0.261001	1.07621	77	5	1	2867575	pncA	2289202	lppB	potentiator	FALSE	TRUE	FALSE
314	272	2030518	2030518	2289207	5	0	1.26347	0.261299	1.12418	1	14	0	2030518	pncA	2289207	esxM	potentiator	FALSE	FALSE	FALSE
315	273	2289202_186807	186807	2289202	20	0	-1.20916	0.26143	1.07616	15	5	1	186807	pncA	2289202	Rv0158	potentiator	FALSE	TRUE	FALSE
316	274	2289202_1340208	1340208	2289202	69	0	-1.20893	0.261493	1.0761	111	5	1	1340208	pncA	2289202	PPE18	potentiator	FALSE	TRUE	FALSE
317	275	2289202_2576524	2576524	2289202	22	0	-1.20874	0.261569	1.0761	16	5	1	2576524	pncA	2289202	Rv2305	potentiator	FALSE	TRUE	FALSE
318	276	2289202_4060588	4060588	2289202	23	0	-1.20861	0.261624	1.07611	122	5	1	4060588	pncA	2289202	esxW	potentiator	FALSE	TRUE	FALSE
319	277	2289202_2338994	2338994	2289202	56	0	-1.20844	0.261692	1.0761	775	5	1	2338994	pncA	2289202	Rv2082	potentiator	FALSE	TRUE	FALSE
320	278	2289202_1722228	1722228	2289202	22	0	-1.20843	0.261697	1.07611	110	5	1	1722228	pncA	2289202	pks5	potentiator	FALSE	TRUE	FALSE
321	279	2289202_3446699	3446699	2289202	25	0	-1.20825	0.261767	1.07611	115	5	1	3446699	pncA	2289202	Rv3081	potentiator	FALSE	TRUE	FALSE
322	280	2289202_3229276	3229276	2289202	20	0	-1.20812	0.261846	1.07616	15	5	1	3229276	pncA	2289202	glnD	potentiator	FALSE	TRUE	FALSE
323	281	2289202_787318	787318	2289202	20	0	-1.20806	0.261848	1.07611	35	5	1	787318	pncA	2289202	Rv0687	potentiator	FALSE	TRUE	FALSE
324	282	2289202_594351	594351	2289202	23	0	-1.20803	0.26186	1.07612	34	5	1	594351	pncA	2289202	cmaA2	potentiator	FALSE	TRUE	FALSE
325	283	2289202_1735920	1735920	2289202	19	0	-1.20774	0.261968	1.07611	35	5	1	1735920	pncA	2289202	None	potentiator	FALSE	TRUE	FALSE
326	284	2289202_1036583	1036583	2289202	19	0	-1.20774	0.261968	1.07611	35	5	1	1036583	pncA	2289202	pstC2	potentiator	FALSE	TRUE	FALSE
327	285	2289202_4003619	4003619	2289202	20	0	-1.20772	0.261997	1.07615	34	5	1	4003619	pncA	2289202	fadE31	potentiator	FALSE	TRUE	FALSE
328	286	2289202_3862241	3862241	2289202	23	0	-1.20762	0.262018	1.07611	16	5	1	3862241	pncA	2289202	rplM	potentiator	FALSE	TRUE	FALSE
329	287	2289202_4350639	4350639	2289202	21	0	-1.20754	0.262048	1.07611	34	5	1	4350639	pncA	2289202	None	potentiator	FALSE	TRUE	FALSE
330	288	2289202_475251	475251	2289202	22	0	-1.20745	0.262083	1.07611	16	5	1	475251	pncA	2289202	Rv0395	potentiator	FALSE	TRUE	FALSE
331	289	2289202_3401939	3401939	2289202	22	0	-1.20701	0.262263	1.07612	34	5	1	3401939	pncA	2289202	serB2	potentiator	FALSE	TRUE	FALSE
332	290	2289202_340132	340132	2289202	22	0	-1.20693	0.262289	1.07611	156	5	1	340132	pncA	2289202	PPE3	potentiator	FALSE	TRUE	FALSE
333	291	2289202_429362	429362	2289202	21	0	-1.20639	0.262519	1.07614	15	5	1	429362	pncA	2289202	PPE8	potentiator	FALSE	TRUE	FALSE
334	292	2289202_2472090	2472090	2289202	32	0	-1.20613	0.262649	1.07621	14	5	1	2472090	pncA	2289202	cobT	potentiator	FALSE	TRUE	FALSE
335	293	2289202_3300658	3300658	2289202	20	0	-1.20576	0.262754	1.07611	35	5	1	3300658	pncA	2289202	fadD29	potentiator	FALSE	TRUE	FALSE
336	294	2289202_3894732	3894732	2289202	50	0	-1.20488	0.263097	1.0761	106	5	1	3894732	pncA	2289202	PPE60	potentiator	FALSE	TRUE	FALSE
14	295	401678	2288887	401678	6	0.032	0.280496	0.263531	0.250744	3	71	3	401678	Rv0336	2288887	pncA	sequential	FALSE	FALSE	FALSE
15	296	1010054	2289058	1010054	2	0	-1.35904	0.268686	1.22807	0	1	0	1010054	Rv0906	2289058	pncA	sequential	FALSE	FALSE	FALSE
16	297	1731431	2289058	1731431	1	0	-1.35666	0.269527	1.22807	0	1	0	1731431	adh	2289058	pncA	sequential	FALSE	FALSE	FALSE
17	298	935234	2289058	935234	2	0	-1.35463	0.270244	1.22808	0	1	0	935234	lpqR	2289058	pncA	sequential	FALSE	FALSE	FALSE
18	299	332802	2289054	332802	2	0.002	0.715607	0.271378	0.650289	5	4	0	332802	vapC25	2289054	pncA	sequential	FALSE	FALSE	FALSE
19	300	2289054	2289054	333011	18	0.002	0.549843	0.274055	0.502453	5	0	0	333011	vapC25	2289054	pncA	sequential	TRUE	FALSE	FALSE
337	301	2338994	2338994	2289207	38	0.362	-0.436682	0.276879	0.401401	775	14	13	2338994	pncA	2289207	Rv2082	potentiator	FALSE	FALSE	FALSE
338	302	4194012	4194012	2288827	3	0.002	-0.60347	0.277738	0.555708	4	0	0	4194012	pncA	2288827	ctpJ	potentiator	FALSE	FALSE	FALSE
339	303	2288883	2123086	2288883	16	0.006	0.424885	0.27939	0.392605	2	14	0	2123086	pncA	2288883	lldD2	potentiator	TRUE	FALSE	FALSE
340	304	938241	938241	2289105	1	0.002	0.902187	0.280535	0.835633	4	4	1	938241	pncA	2289105	Rv0842	potentiator	FALSE	FALSE	FALSE
20	305	2017164	2288844	2017164	3	0.001	-0.725061	0.286904	0.680519	2	3	1	2017164	malQ	2288844	pncA	sequential	FALSE	FALSE	FALSE
21	306	1339741	2289219	1339741	41	0.121	-0.326201	0.290776	0.308632	3	258	0	1339741	PPE18	2289219	pncA	sequential	FALSE	FALSE	FALSE
341	307	886661	886661	2288885	1	0.002	0.706349	0.291282	0.669006	4	0	0	886661	pncA	2288885	None	potentiator	FALSE	FALSE	FALSE
22	308	895936_2289213	2289213	895936	22	0.001	0.650988	0.292051	0.617556	57	3	3	895936	purL	2289213	pncA	sequential	FALSE	TRUE	FALSE
23	309	895936	2289213	895936	0	0.001	0.642937	0.298049	0.617545	57	3	3	895936	purL	2289213	pncA	sequential	FALSE	FALSE	FALSE
342	310	2289213_2626011	2626011	2289213	87	0.001	0.86371	0.298597	0.830541	96	57	2	2626011	pncA	2289213	esxO	potentiator	FALSE	TRUE	FALSE
343	311	4252878	4252878	2289202	20	0.011	0.361648	0.302611	0.350662	24	5	0	4252878	pncA	2289202	None	potentiator	FALSE	FALSE	FALSE
344	312	2288806_3894732	3894732	2288806	48	0	1.25591	0.303217	1.21928	106	1	1	3894732	pncA	2288806	PPE60	potentiator	FALSE	TRUE	FALSE
345	313	2288806_75233	75233	2288806	19	0	1.25333	0.304212	1.21928	133	1	1	75233	pncA	2288806	None	potentiator	FALSE	TRUE	FALSE
346	314	2288806_908186	908186	2288806	18	0	1.25269	0.304454	1.21927	107	1	1	908186	pncA	2288806	sseC2	potentiator	FALSE	TRUE	FALSE
347	315	2288806	2122395	2288806	16	0	1.25264	0.304472	1.21927	250	1	1	2122395	pncA	2288806	lldD2	potentiator	TRUE	FALSE	FALSE
348	316	2288806_3446699	3446699	2288806	22	0	1.25203	0.304714	1.21929	115	1	1	3446699	pncA	2288806	Rv3081	potentiator	FALSE	TRUE	FALSE
349	317	2289072_4060588	4060588	2289072	23	0	1.17494	0.304784	1.14438	122	8	1	4060588	pncA	2289072	esxW	potentiator	FALSE	TRUE	FALSE
350	318	2288806_1722228	1722228	2288806	19	0	1.25179	0.304802	1.21928	110	1	1	1722228	pncA	2288806	pks5	potentiator	FALSE	TRUE	FALSE
351	319	2288806_2626108	2626108	2288806	23	0	1.25146	0.304927	1.21927	1096	1	1	2626108	pncA	2288806	esxO	potentiator	FALSE	TRUE	FALSE
352	320	2288806_4060588	4060588	2288806	21	0	1.25089	0.30515	1.21927	122	1	1	4060588	pncA	2288806	esxW	potentiator	FALSE	TRUE	FALSE
353	321	2288806_2626011	2626011	2288806	85	0	1.24909	0.306082	1.21987	96	1	1	2626011	pncA	2288806	esxO	potentiator	FALSE	TRUE	FALSE
354	322	2288806_2122395	2122395	2288806	22	0	1.24844	0.306102	1.21929	250	1	1	2122395	pncA	2288806	lldD2	potentiator	FALSE	TRUE	FALSE
355	323	2288806_2867575	2867575	2288806	53	0	1.24777	0.306366	1.2193	77	1	1	2867575	pncA	2288806	lppB	potentiator	FALSE	TRUE	FALSE
356	324	2288806_2626191	2626191	2288806	23	0	1.24687	0.306703	1.21927	1096	1	1	2626191	pncA	2288806	None	potentiator	FALSE	TRUE	FALSE
357	325	2288806_2626189	2626189	2288806	25	0	1.24658	0.306817	1.21927	1094	1	1	2626189	pncA	2288806	None	potentiator	FALSE	TRUE	FALSE
358	326	2474686	2474686	2289040	8	0.015	0.674444	0.307988	0.66127	32	2	0	2474686	pncA	2289040	Rv2209	potentiator	FALSE	FALSE	FALSE
359	327	2288934	2435076	2288934	19	0.002	-0.702796	0.309188	0.69078	2	5	0	2435076	pncA	2288934	idsA2	potentiator	TRUE	FALSE	FALSE
360	328	2288806_3482717	3482717	2288806	44	0	1.24004	0.309339	1.21922	64	1	1	3482717	pncA	2288806	None	potentiator	FALSE	TRUE	FALSE
361	329	1532717	1532717	2289218	39	0.003	0.469579	0.313346	0.465535	6	3	1	1532717	pncA	2289218	PPE19	potentiator	FALSE	FALSE	FALSE
362	330	425871	425871	2289040	1	0.014	0.667249	0.313762	0.662073	32	2	0	425871	pncA	2289040	PPE8	potentiator	FALSE	FALSE	FALSE
363	331	186807	186807	2289202	1	0.007	0.754404	0.316568	0.752906	15	5	1	186807	pncA	2289202	Rv0158	potentiator	FALSE	FALSE	FALSE
364	332	4215793	4215793	2289046	0	0.014	0.660709	0.318581	0.662146	32	1	1	4215793	pncA	2289046	None	potentiator	FALSE	FALSE	FALSE
365	333	2289016_316497	316497	2289016	16	0	1.05635	0.320887	1.0637	1	6	1	316497	pncA	2289016	None	potentiator	FALSE	TRUE	FALSE
366	334	1191861	1191861	2288805	3	0.015	0.523939	0.32317	0.530084	34	11	2	1191861	pncA	2288805	PE_PGRS20	potentiator	FALSE	FALSE	FALSE
367	335	3355057	3355057	2289040	2	0.014	0.652104	0.324802	0.661982	32	2	0	3355057	pncA	2289040	serA1	potentiator	FALSE	FALSE	FALSE
368	336	316497	316497	2289016	0	0	1.04757	0.324866	1.06359	1	6	1	316497	pncA	2289016	None	potentiator	FALSE	FALSE	FALSE
24	337	1339435	2289219	1339435	103	0.006	0.335902	0.326293	0.342044	3	12	0	1339435	PPE18	2289219	pncA	sequential	FALSE	FALSE	FALSE
369	338	2289213_340132	340132	2289213	25	0.002	0.544908	0.334896	0.564835	156	57	5	340132	pncA	2289213	PPE3	potentiator	FALSE	TRUE	FALSE
370	339	3067961	3067961	2288764	6	0.013	0.255838	0.340174	0.268108	29	2	0	3067961	pncA	2288764	None	potentiator	FALSE	FALSE	FALSE
371	340	2122395	2122395	2288853	6	0.114	-0.22922	0.341577	0.240913	250	0	0	2122395	pncA	2288853	lldD2	potentiator	FALSE	FALSE	FALSE
372	341	3300658	3300658	2289202	1	0.016	0.895606	0.342028	0.942174	35	5	1	3300658	pncA	2289202	fadD29	potentiator	FALSE	FALSE	FALSE
373	342	2289207_4304293	4304293	2289207	23	0	-1.1671	0.355235	1.2619	4	14	1	4304293	pncA	2289207	Rv3829c	potentiator	FALSE	TRUE	FALSE
374	343	2289207_1344318	1344318	2289207	22	0	-1.16657	0.355454	1.2619	3	14	1	1344318	pncA	2289207	dapD	potentiator	FALSE	TRUE	FALSE
375	344	2289207_105060	105060	2289207	33	0	-1.16589	0.355736	1.26191	52	14	1	105060	pncA	2289207	Rv0095c	potentiator	FALSE	TRUE	FALSE
376	345	2289207_325647	325647	2289207	21	0	-1.16524	0.356	1.26191	3	14	1	325647	pncA	2289207	fadD2	potentiator	FALSE	TRUE	FALSE
377	346	2289207_1884706	1884706	2289207	21	0	-1.16524	0.356	1.26191	3	14	1	1884706	pncA	2289207	pks8	potentiator	FALSE	TRUE	FALSE
378	347	2289207_105063	105063	2289207	36	0	-1.1651	0.356059	1.26191	50	14	1	105063	pncA	2289207	Rv0095c	potentiator	FALSE	TRUE	FALSE
379	348	2289207_332869	332869	2289207	31	0	-1.16418	0.356441	1.26191	6	14	1	332869	pncA	2289207	vapC25	potentiator	FALSE	TRUE	FALSE
380	349	2289207_4159589	4159589	2289207	22	0	-1.16344	0.356746	1.26191	3	14	1	4159589	pncA	2289207	Rv3714c	potentiator	FALSE	TRUE	FALSE
381	350	2288839_2122395	2122395	2288839	27	0.001	-0.580807	0.358018	0.631633	250	13	3	2122395	pncA	2288839	lldD2	potentiator	FALSE	TRUE	FALSE
382	351	2289050_3847320	3847320	2289050	49	0	0.946591	0.359963	1.0336	30	2	1	3847320	pncA	2289050	PPE59	potentiator	FALSE	TRUE	FALSE
383	352	2289050_919564	919564	2289050	26	0	0.94565	0.360282	1.03326	44	2	1	919564	pncA	2289050	None	potentiator	FALSE	TRUE	FALSE
384	353	2288703_2435076	2435076	2288703	17	0	0.94986	0.360947	1.0393	2	1	1	2435076	pncA	2288703	idsA2	potentiator	FALSE	TRUE	FALSE
385	354	2288703_1287112	1287112	2288703	17	0	0.94986	0.360947	1.0393	1104	1	1	1287112	pncA	2288703	None	potentiator	FALSE	TRUE	FALSE
386	355	2288703	1523817	2288703	17	0	0.94986	0.360947	1.0393	12	1	0	1523817	pncA	2288703	moeY	potentiator	TRUE	FALSE	FALSE
387	356	2288703_2338994	2338994	2288703	55	0	0.948781	0.361465	1.03924	775	1	1	2338994	pncA	2288703	Rv2082	potentiator	FALSE	TRUE	FALSE
388	357	908186	908186	2288806	2	0.048	1.09464	0.361682	1.19955	107	1	1	908186	pncA	2288806	sseC2	potentiator	FALSE	FALSE	FALSE
389	358	2288703_2122395	2122395	2288703	22	0	0.947183	0.362306	1.03931	250	1	1	2122395	pncA	2288703	lldD2	potentiator	FALSE	TRUE	FALSE
390	359	2288703_2626191	2626191	2288703	25	0	0.946801	0.362498	1.03931	1096	1	1	2626191	pncA	2288703	None	potentiator	FALSE	TRUE	FALSE
391	360	2288703_2626189	2626189	2288703	27	0	0.946596	0.362602	1.03931	1094	1	1	2626189	pncA	2288703	None	potentiator	FALSE	TRUE	FALSE
25	361	1339436	2289219	1339436	105	0.005	0.307956	0.362612	0.338125	3	11	0	1339436	PPE18	2289219	pncA	sequential	FALSE	FALSE	FALSE
392	362	2288805_1191861	1191861	2288805	21	0.001	0.714561	0.365033	0.788533	34	11	2	1191861	pncA	2288805	PE_PGRS20	potentiator	FALSE	TRUE	FALSE
393	363	2288805_2342999	2342999	2288805	18	0.001	0.714045	0.365379	0.788534	10	11	2	2342999	pncA	2288805	None	potentiator	FALSE	TRUE	FALSE
394	364	2288805_4154910	4154910	2288805	19	0.001	0.713705	0.365605	0.788531	43	11	2	4154910	pncA	2288805	leuA	potentiator	FALSE	TRUE	FALSE
395	365	2288805_3579448	3579448	2288805	23	0.001	0.713541	0.365717	0.788534	10	11	2	3579448	pncA	2288805	Rv3202c	potentiator	FALSE	TRUE	FALSE
396	366	2288805_2747453	2747453	2288805	22	0.001	0.711613	0.367013	0.788532	32	11	2	2747453	pncA	2288805	folC	potentiator	FALSE	TRUE	FALSE
397	367	1735920	1735920	2289150	0	0.016	0.843965	0.370777	0.942574	35	0	0	1735920	pncA	2289150	None	potentiator	FALSE	FALSE	FALSE
398	368	1036583	1036583	2289150	0	0.016	0.843965	0.370777	0.942574	35	0	0	1036583	pncA	2289150	pstC2	potentiator	FALSE	FALSE	FALSE
399	369	787318	787318	2289150	1	0.016	0.835627	0.375433	0.942401	35	0	0	787318	pncA	2289150	Rv0687	potentiator	FALSE	FALSE	FALSE
400	370	1341174	1341174	2289052	23	0.019	-0.343158	0.381066	0.391606	42	0	0	1341174	pncA	2289052	esxL	potentiator	FALSE	FALSE	FALSE
402	371	2288964	2167368	2288964	16	0.001	0.691724	0.383819	0.793963	2	2	0	2167368	pncA	2288964	None	potentiator	TRUE	FALSE	FALSE
401	371	2288964	2167368	2288964	16	0.001	0.691724	0.383819	0.793963	2	2	0	2167368	pncA	2288964	None	potentiator	TRUE	FALSE	FALSE
403	372	2288964_2626011	2626011	2288964	83	0.001	0.688176	0.386284	0.794	96	2	2	2626011	pncA	2288964	esxO	potentiator	FALSE	TRUE	FALSE
[truncated: 307 more rows]

## Sheet: RIFAMPICIN
	index	rs	first_mutation	second_mutation	n_miss	af	beta	p_wald	se	N_first	N_second	N_cross	test_position	second_gene_name	known_position	first_gene_name	type	known	cross	significant
[truncated: 1,131 more rows]

[truncated: 1 more sheets: STREPTOMYCIN]
