# Supplementary material for: Analysis of Genome-Wide Mutational Dependence in Naturally Evolving Mycobacterium tuberculosis Populations
Source: Mol Biol Evol. 2023 Jun 23;40(6):msad131. doi: 10.1093/molbev/msad131 (PMC10292908; doi:10.1093/molbev/msad131)
Supplement: msad131_Supplementary_Data [file msad131_supplementary_data.zip › 09.SuperDCA_significant_couplings.tsv]

AA1	AA2	Lin1	Lin2	DR1	DR2	Same	FC1	FC2	BAPS
Rv1944c-4	Rv1944c-5	FALSE	FALSE	FALSE	FALSE	TRUE	conserved hypotheticals	conserved hypotheticals	6
PPE34-1298	PPE34-1299	FALSE	FALSE	FALSE	FALSE	TRUE	PE/PPE	PE/PPE	6
PPE55-992	PPE55-994	FALSE	FALSE	FALSE	FALSE	TRUE	PE/PPE	PE/PPE	6
PPE55-922	PPE55-923	TRUE	TRUE	FALSE	FALSE	TRUE	PE/PPE	PE/PPE	6
PPE55-999	PPE55-1000	TRUE	TRUE	FALSE	FALSE	TRUE	PE/PPE	PE/PPE	6
PPE55-1000	PPE55-1003	TRUE	TRUE	FALSE	FALSE	TRUE	PE/PPE	PE/PPE	6
PPE55-999	PPE55-1003	TRUE	TRUE	FALSE	FALSE	TRUE	PE/PPE	PE/PPE	6
PPE55-998	PPE55-999	TRUE	TRUE	FALSE	FALSE	TRUE	PE/PPE	PE/PPE	6
PPE55-998	PPE55-1000	TRUE	TRUE	FALSE	FALSE	TRUE	PE/PPE	PE/PPE	6
PPE55-998	PPE55-1003	TRUE	TRUE	FALSE	FALSE	TRUE	PE/PPE	PE/PPE	6
PPE55-994	PPE55-999	FALSE	TRUE	FALSE	FALSE	TRUE	PE/PPE	PE/PPE	6
PPE55-994	PPE55-1000	FALSE	TRUE	FALSE	FALSE	TRUE	PE/PPE	PE/PPE	6
PPE55-992	PPE55-999	FALSE	TRUE	FALSE	FALSE	TRUE	PE/PPE	PE/PPE	6
PPE55-994	PPE55-1003	FALSE	TRUE	FALSE	FALSE	TRUE	PE/PPE	PE/PPE	6
PPE55-994	PPE55-998	FALSE	TRUE	FALSE	FALSE	TRUE	PE/PPE	PE/PPE	6
PPE55-992	PPE55-1000	FALSE	TRUE	FALSE	FALSE	TRUE	PE/PPE	PE/PPE	6
PPE55-992	PPE55-1003	FALSE	TRUE	FALSE	FALSE	TRUE	PE/PPE	PE/PPE	6
PPE55-992	PPE55-998	FALSE	TRUE	FALSE	FALSE	TRUE	PE/PPE	PE/PPE	6
PPE35-896	alkA-12	TRUE	TRUE	FALSE	FALSE	FALSE	PE/PPE	information pathways	6
Rv1508c-16	lpqM-297	TRUE	TRUE	FALSE	FALSE	FALSE	cell wall and cell processes	cell wall and cell processes	6
PPE55-923	PPE55-992	TRUE	FALSE	FALSE	FALSE	TRUE	PE/PPE	PE/PPE	6
PPE55-922	PPE55-992	TRUE	FALSE	FALSE	FALSE	TRUE	PE/PPE	PE/PPE	6
PPE55-923	PPE55-994	TRUE	FALSE	FALSE	FALSE	TRUE	PE/PPE	PE/PPE	6
PPE55-922	PPE55-994	TRUE	FALSE	FALSE	FALSE	TRUE	PE/PPE	PE/PPE	6
PPE55-923	PPE55-998	TRUE	TRUE	FALSE	FALSE	TRUE	PE/PPE	PE/PPE	6
PPE55-923	PPE55-999	TRUE	TRUE	FALSE	FALSE	TRUE	PE/PPE	PE/PPE	6
PPE55-923	PPE55-1003	TRUE	TRUE	FALSE	FALSE	TRUE	PE/PPE	PE/PPE	6
PPE55-922	PPE55-998	TRUE	TRUE	FALSE	FALSE	TRUE	PE/PPE	PE/PPE	6
PPE55-923	PPE55-1000	TRUE	TRUE	FALSE	FALSE	TRUE	PE/PPE	PE/PPE	6
PPE55-922	PPE55-999	TRUE	TRUE	FALSE	FALSE	TRUE	PE/PPE	PE/PPE	6
PPE55-922	PPE55-1003	TRUE	TRUE	FALSE	FALSE	TRUE	PE/PPE	PE/PPE	6
PPE55-922	PPE55-1000	TRUE	TRUE	FALSE	FALSE	TRUE	PE/PPE	PE/PPE	6
PPE55-923	Rv2825c-162	TRUE	TRUE	FALSE	FALSE	FALSE	PE/PPE	conserved hypotheticals	6
PPE55-994	Rv2825c-162	FALSE	TRUE	FALSE	FALSE	FALSE	PE/PPE	conserved hypotheticals	6
PPE55-923	PPE35-896	TRUE	TRUE	FALSE	FALSE	FALSE	PE/PPE	PE/PPE	6
PPE55-922	Rv2825c-162	TRUE	TRUE	FALSE	FALSE	FALSE	PE/PPE	conserved hypotheticals	6
PPE55-922	PPE35-896	TRUE	TRUE	FALSE	FALSE	FALSE	PE/PPE	PE/PPE	6
PPE55-992	Rv2825c-162	FALSE	TRUE	FALSE	FALSE	FALSE	PE/PPE	conserved hypotheticals	6
PPE55-994	PPE35-896	FALSE	TRUE	FALSE	FALSE	FALSE	PE/PPE	PE/PPE	6
PPE55-992	PPE35-896	FALSE	TRUE	FALSE	FALSE	FALSE	PE/PPE	PE/PPE	6
PPE55-1003	Rv1765c-151	TRUE	TRUE	FALSE	FALSE	FALSE	PE/PPE	conserved hypotheticals	6
PPE55-1000	Rv1765c-151	TRUE	TRUE	FALSE	FALSE	FALSE	PE/PPE	conserved hypotheticals	6
PE_PGRS28-432	PE_PGRS28-435	FALSE	FALSE	FALSE	FALSE	TRUE	PE/PPE	PE/PPE	6
PE_PGRS10-227	PE_PGRS10-225	FALSE	FALSE	FALSE	FALSE	TRUE	PE/PPE	PE/PPE	6
PPE54-1605	PPE54-1606	TRUE	TRUE	FALSE	FALSE	TRUE	PE/PPE	PE/PPE	6
lppA-38	lppA-37	FALSE	FALSE	FALSE	FALSE	TRUE	cell wall and cell processes	cell wall and cell processes	6
PE_PGRS57-875	PE_PGRS57-874	FALSE	FALSE	FALSE	FALSE	TRUE	PE/PPE	PE/PPE	6
PE_PGRS28-429	PE_PGRS28-432	FALSE	FALSE	FALSE	FALSE	TRUE	PE/PPE	PE/PPE	6
PE_PGRS10-300	PE_PGRS10-295	FALSE	FALSE	FALSE	FALSE	TRUE	PE/PPE	PE/PPE	6
PE_PGRS57-874	PE_PGRS57-871	FALSE	FALSE	FALSE	FALSE	TRUE	PE/PPE	PE/PPE	6
PPE40-407	PPE40-408	FALSE	FALSE	FALSE	FALSE	TRUE	PE/PPE	PE/PPE	5
PE_PGRS57-875	PE_PGRS57-871	FALSE	FALSE	FALSE	FALSE	TRUE	PE/PPE	PE/PPE	6
PPE40-387	PPE40-390	FALSE	FALSE	FALSE	FALSE	TRUE	PE/PPE	PE/PPE	5
esxO-22	esxO-23	TRUE	TRUE	FALSE	FALSE	TRUE	cell wall and cell processes	cell wall and cell processes	6
Rv2424c-275	Rv2424c-276	FALSE	TRUE	FALSE	FALSE	TRUE	insertion seqs and phages	insertion seqs and phages	6
PE_PGRS28-429	PE_PGRS28-435	FALSE	FALSE	FALSE	FALSE	TRUE	PE/PPE	PE/PPE	6
PE_PGRS28-416	PE_PGRS28-417	FALSE	FALSE	FALSE	FALSE	TRUE	PE/PPE	PE/PPE	6
plcA-168	plcA-171	FALSE	FALSE	FALSE	FALSE	TRUE	intermediary metabolism and respiration	intermediary metabolism and respiration	5
Rv0095c-91	Rv0095c-92	FALSE	FALSE	FALSE	FALSE	TRUE	insertion seqs and phages	insertion seqs and phages	6
plcB-46	plcB-48	FALSE	FALSE	FALSE	FALSE	TRUE	intermediary metabolism and respiration	intermediary metabolism and respiration	5
plcB-48	plcB-49	FALSE	FALSE	FALSE	FALSE	TRUE	intermediary metabolism and respiration	intermediary metabolism and respiration	5
plcA-171	plcA-174	FALSE	FALSE	FALSE	FALSE	TRUE	intermediary metabolism and respiration	intermediary metabolism and respiration	5
plcB-46	plcB-49	FALSE	FALSE	FALSE	FALSE	TRUE	intermediary metabolism and respiration	intermediary metabolism and respiration	5
PPE40-387	PPE40-408	FALSE	FALSE	FALSE	FALSE	TRUE	PE/PPE	PE/PPE	5
PPE40-387	PPE40-407	FALSE	FALSE	FALSE	FALSE	TRUE	PE/PPE	PE/PPE	5
plcA-168	plcA-174	FALSE	FALSE	FALSE	FALSE	TRUE	intermediary metabolism and respiration	intermediary metabolism and respiration	5
PPE40-390	PPE40-407	FALSE	FALSE	FALSE	FALSE	TRUE	PE/PPE	PE/PPE	5
PPE40-390	PPE40-408	FALSE	FALSE	FALSE	FALSE	TRUE	PE/PPE	PE/PPE	5
Rv3327-54	Rv0797-54	TRUE	TRUE	FALSE	FALSE	FALSE	insertion seqs and phages	insertion seqs and phages	6
PE_PGRS4-789	PE_PGRS4-795	FALSE	FALSE	FALSE	FALSE	TRUE	PE/PPE	PE/PPE	6
PE_PGRS28-399	PE_PGRS28-402	FALSE	FALSE	FALSE	FALSE	TRUE	PE/PPE	PE/PPE	6
PE_PGRS54-1702	PE_PGRS54-1497	FALSE	FALSE	FALSE	FALSE	TRUE	PE/PPE	PE/PPE	6
Rv3161c-62	Rv1155-115	TRUE	TRUE	FALSE	FALSE	FALSE	intermediary metabolism and respiration	intermediary metabolism and respiration	5
arsB1-378	Rv1155-115	TRUE	TRUE	FALSE	FALSE	FALSE	cell wall and cell processes	intermediary metabolism and respiration	5
Rv3161c-62	arsB1-378	TRUE	TRUE	FALSE	FALSE	FALSE	intermediary metabolism and respiration	cell wall and cell processes	5
fadD15-100	Rv1155-115	TRUE	TRUE	FALSE	FALSE	FALSE	lipid metabolism	intermediary metabolism and respiration	5
Rv3161c-62	fadD15-100	TRUE	TRUE	FALSE	FALSE	FALSE	intermediary metabolism and respiration	lipid metabolism	5
lldD2-59	Rv1155-115	TRUE	TRUE	FALSE	FALSE	FALSE	intermediary metabolism and respiration	intermediary metabolism and respiration	5
Rv3161c-62	lldD2-59	TRUE	TRUE	FALSE	FALSE	FALSE	intermediary metabolism and respiration	intermediary metabolism and respiration	5
eccA3-6	mce1A-313	TRUE	TRUE	FALSE	FALSE	FALSE	cell wall and cell processes	virulence, detoxification, adaptation	5
Rv2971-152	fadD15-100	TRUE	TRUE	FALSE	FALSE	FALSE	intermediary metabolism and respiration	lipid metabolism	5
arsB1-378	fadD15-100	TRUE	TRUE	FALSE	FALSE	FALSE	cell wall and cell processes	lipid metabolism	5
PPE22-313	mprB-339	TRUE	TRUE	FALSE	FALSE	FALSE	PE/PPE	regulatory proteins	5
hisC2-142	Rv1634-198	TRUE	TRUE	FALSE	FALSE	FALSE	intermediary metabolism and respiration	cell wall and cell processes	5
arsB1-378	lldD2-59	TRUE	TRUE	FALSE	FALSE	FALSE	cell wall and cell processes	intermediary metabolism and respiration	5
lldD2-59	mprB-339	TRUE	TRUE	FALSE	FALSE	FALSE	intermediary metabolism and respiration	regulatory proteins	5
fadD15-100	lldD2-59	TRUE	TRUE	FALSE	FALSE	FALSE	lipid metabolism	intermediary metabolism and respiration	5
lldD2-59	PPE22-313	TRUE	TRUE	FALSE	FALSE	FALSE	intermediary metabolism and respiration	PE/PPE	5
lldD2-59	tatB-8	TRUE	TRUE	FALSE	FALSE	FALSE	intermediary metabolism and respiration	cell wall and cell processes	5
Rv2971-152	eccA3-6	TRUE	TRUE	FALSE	FALSE	FALSE	intermediary metabolism and respiration	cell wall and cell processes	5
Rv2971-152	Rv1155-115	TRUE	TRUE	FALSE	FALSE	FALSE	intermediary metabolism and respiration	intermediary metabolism and respiration	5
Rv3161c-62	Rv2971-152	TRUE	TRUE	FALSE	FALSE	FALSE	intermediary metabolism and respiration	intermediary metabolism and respiration	5
Rv1155-115	Rv0945-180	TRUE	TRUE	FALSE	FALSE	FALSE	intermediary metabolism and respiration	intermediary metabolism and respiration	5
Rv3161c-62	Rv0945-180	TRUE	TRUE	FALSE	FALSE	FALSE	intermediary metabolism and respiration	intermediary metabolism and respiration	5
hisC2-142	vapC40-77	TRUE	TRUE	FALSE	FALSE	FALSE	intermediary metabolism and respiration	virulence, detoxification, adaptation	5
Rv2862c-50	arsB1-378	TRUE	TRUE	FALSE	FALSE	FALSE	conserved hypotheticals	cell wall and cell processes	5
pheS-276	tatB-8	TRUE	TRUE	FALSE	FALSE	FALSE	information pathways	cell wall and cell processes	5
lldD2-59	pheS-276	TRUE	TRUE	FALSE	FALSE	FALSE	intermediary metabolism and respiration	information pathways	5
PPE22-313	Rv1155-115	TRUE	TRUE	FALSE	FALSE	FALSE	PE/PPE	intermediary metabolism and respiration	5
Rv3161c-62	PPE22-313	TRUE	TRUE	FALSE	FALSE	FALSE	intermediary metabolism and respiration	PE/PPE	5
Rv2971-152	glgB-470	TRUE	TRUE	FALSE	FALSE	FALSE	intermediary metabolism and respiration	intermediary metabolism and respiration	5
Rv2971-152	arsB1-378	TRUE	TRUE	FALSE	FALSE	FALSE	intermediary metabolism and respiration	cell wall and cell processes	5
Rv3671c-363	PPE22-313	TRUE	TRUE	FALSE	FALSE	FALSE	intermediary metabolism and respiration	PE/PPE	5
mprB-339	eccA3-6	TRUE	TRUE	FALSE	FALSE	FALSE	regulatory proteins	cell wall and cell processes	5
Rv1155-115	mprB-339	TRUE	TRUE	FALSE	FALSE	FALSE	intermediary metabolism and respiration	regulatory proteins	5
Rv3161c-62	mprB-339	TRUE	TRUE	FALSE	FALSE	FALSE	intermediary metabolism and respiration	regulatory proteins	5
Rv3671c-363	mprB-339	TRUE	TRUE	FALSE	FALSE	FALSE	intermediary metabolism and respiration	regulatory proteins	5
otsA-334	tatB-8	TRUE	TRUE	FALSE	FALSE	FALSE	virulence, detoxification, adaptation	cell wall and cell processes	5
lldD2-59	eccA3-6	TRUE	TRUE	FALSE	FALSE	FALSE	intermediary metabolism and respiration	cell wall and cell processes	5
Rv2979c-14	tatB-8	TRUE	TRUE	FALSE	FALSE	FALSE	insertion seqs and phages	cell wall and cell processes	5
pmmA-206	mce1A-313	TRUE	TRUE	FALSE	FALSE	FALSE	intermediary metabolism and respiration	virulence, detoxification, adaptation	5
fadB5-328	katG-463	TRUE	TRUE	FALSE	TRUE	FALSE	lipid metabolism	virulence, detoxification, adaptation	5
eno-8	mce1A-313	TRUE	TRUE	FALSE	FALSE	FALSE	intermediary metabolism and respiration	virulence, detoxification, adaptation	5
Rv2719c-124	mce1A-313	TRUE	TRUE	FALSE	FALSE	FALSE	cell wall and cell processes	virulence, detoxification, adaptation	5
pmmA-206	eccA3-6	TRUE	TRUE	FALSE	FALSE	FALSE	intermediary metabolism and respiration	cell wall and cell processes	5
eno-8	eccA3-6	TRUE	TRUE	FALSE	FALSE	FALSE	intermediary metabolism and respiration	cell wall and cell processes	5
fadD15-100	glgB-470	TRUE	TRUE	FALSE	FALSE	FALSE	lipid metabolism	intermediary metabolism and respiration	5
Rv3729-269	fadD15-100	TRUE	TRUE	FALSE	FALSE	FALSE	intermediary metabolism and respiration	lipid metabolism	5
Rv1431-65	Rv1155-115	TRUE	TRUE	FALSE	FALSE	FALSE	cell wall and cell processes	intermediary metabolism and respiration	5
Rv3161c-62	Rv1431-65	TRUE	TRUE	FALSE	FALSE	FALSE	intermediary metabolism and respiration	cell wall and cell processes	5
prcA-182	Rv1155-115	TRUE	TRUE	FALSE	FALSE	FALSE	intermediary metabolism and respiration	intermediary metabolism and respiration	5
Rv3161c-62	prcA-182	TRUE	TRUE	FALSE	FALSE	FALSE	intermediary metabolism and respiration	intermediary metabolism and respiration	5
hisC2-142	tatB-8	TRUE	TRUE	FALSE	FALSE	FALSE	intermediary metabolism and respiration	cell wall and cell processes	5
Rv2971-152	Rv0945-180	TRUE	TRUE	FALSE	FALSE	FALSE	intermediary metabolism and respiration	intermediary metabolism and respiration	5
arsB1-378	Rv0945-180	TRUE	TRUE	FALSE	FALSE	FALSE	cell wall and cell processes	intermediary metabolism and respiration	5
fadD15-100	Rv0945-180	TRUE	TRUE	FALSE	FALSE	FALSE	lipid metabolism	intermediary metabolism and respiration	5
fadE32-275	Rv0428c-149	TRUE	TRUE	FALSE	FALSE	FALSE	lipid metabolism	intermediary metabolism and respiration	5
cyp136-445	eno-8	TRUE	TRUE	FALSE	FALSE	FALSE	intermediary metabolism and respiration	intermediary metabolism and respiration	5
cyp136-445	mce1A-313	TRUE	TRUE	FALSE	FALSE	FALSE	intermediary metabolism and respiration	virulence, detoxification, adaptation	5
cyp136-445	eccA3-6	TRUE	TRUE	FALSE	FALSE	FALSE	intermediary metabolism and respiration	cell wall and cell processes	5
pmmA-206	Rv2862c-50	TRUE	TRUE	FALSE	FALSE	FALSE	intermediary metabolism and respiration	conserved hypotheticals	5
Rv3586-288	vapC40-77	TRUE	TRUE	FALSE	FALSE	FALSE	conserved hypotheticals	virulence, detoxification, adaptation	5
vapC40-77	tatB-8	TRUE	TRUE	FALSE	FALSE	FALSE	virulence, detoxification, adaptation	cell wall and cell processes	5
vapC40-77	PPE22-313	TRUE	TRUE	FALSE	FALSE	FALSE	virulence, detoxification, adaptation	PE/PPE	5
dppA-4	Rv0862c-749	TRUE	TRUE	FALSE	FALSE	FALSE	cell wall and cell processes	conserved hypotheticals	5
Rv2979c-14	pheS-276	TRUE	TRUE	FALSE	FALSE	FALSE	insertion seqs and phages	information pathways	5
PPE44-194	vapC40-77	TRUE	TRUE	FALSE	FALSE	FALSE	PE/PPE	virulence, detoxification, adaptation	5
ansP1-9	mce1A-313	TRUE	TRUE	FALSE	FALSE	FALSE	cell wall and cell processes	virulence, detoxification, adaptation	5
ansP1-9	eccA3-6	TRUE	TRUE	FALSE	FALSE	FALSE	cell wall and cell processes	cell wall and cell processes	5
pmmA-206	Rv1086-259	TRUE	TRUE	FALSE	FALSE	FALSE	intermediary metabolism and respiration	cell wall and cell processes	5
Rv1086-259	eccA3-6	TRUE	TRUE	FALSE	FALSE	FALSE	cell wall and cell processes	cell wall and cell processes	5
ceoC-133	Rv1248c-764	TRUE	TRUE	FALSE	FALSE	FALSE	cell wall and cell processes	intermediary metabolism and respiration	5
pmmA-206	Rv2971-152	TRUE	TRUE	FALSE	FALSE	FALSE	intermediary metabolism and respiration	intermediary metabolism and respiration	5
Rv2971-152	eno-8	TRUE	TRUE	FALSE	FALSE	FALSE	intermediary metabolism and respiration	intermediary metabolism and respiration	5
Rv2484c-466	ansP1-9	TRUE	TRUE	FALSE	FALSE	FALSE	lipid metabolism	cell wall and cell processes	5
PPE44-194	Rv2484c-466	TRUE	TRUE	FALSE	FALSE	FALSE	PE/PPE	lipid metabolism	5
arsB1-378	prcA-182	TRUE	TRUE	FALSE	FALSE	FALSE	cell wall and cell processes	intermediary metabolism and respiration	5
prcA-182	mmpL5-794	TRUE	TRUE	FALSE	FALSE	FALSE	intermediary metabolism and respiration	cell wall and cell processes	5
ceoC-133	lldD2-59	TRUE	TRUE	FALSE	FALSE	FALSE	cell wall and cell processes	intermediary metabolism and respiration	5
Rv2971-152	mprB-339	TRUE	TRUE	FALSE	FALSE	FALSE	intermediary metabolism and respiration	regulatory proteins	5
arsB1-378	mprB-339	TRUE	TRUE	FALSE	FALSE	FALSE	cell wall and cell processes	regulatory proteins	5
fadD15-100	mprB-339	TRUE	TRUE	FALSE	FALSE	FALSE	lipid metabolism	regulatory proteins	5
Rv2484c-466	Rv1634-198	TRUE	TRUE	FALSE	FALSE	FALSE	lipid metabolism	cell wall and cell processes	5
vapC40-77	Rv1634-198	TRUE	TRUE	FALSE	FALSE	FALSE	virulence, detoxification, adaptation	cell wall and cell processes	5
Rv1431-65	glgB-470	TRUE	TRUE	FALSE	FALSE	FALSE	cell wall and cell processes	intermediary metabolism and respiration	5
arsB1-378	Rv1431-65	TRUE	TRUE	FALSE	FALSE	FALSE	cell wall and cell processes	cell wall and cell processes	5
Rv3729-269	Rv1431-65	TRUE	TRUE	FALSE	FALSE	FALSE	intermediary metabolism and respiration	cell wall and cell processes	5
Rv3729-269	glgB-470	TRUE	TRUE	FALSE	FALSE	FALSE	intermediary metabolism and respiration	intermediary metabolism and respiration	5
Rv2862c-50	tatB-8	TRUE	TRUE	FALSE	FALSE	FALSE	conserved hypotheticals	cell wall and cell processes	5
Rv2862c-50	Rv2719c-124	TRUE	TRUE	FALSE	FALSE	FALSE	conserved hypotheticals	cell wall and cell processes	5
Rv2719c-124	arsB1-378	TRUE	TRUE	FALSE	FALSE	FALSE	cell wall and cell processes	cell wall and cell processes	5
Rv2672-317	Rv1634-198	TRUE	TRUE	FALSE	FALSE	FALSE	intermediary metabolism and respiration	cell wall and cell processes	5
Rv2672-317	tatB-8	TRUE	TRUE	FALSE	FALSE	FALSE	intermediary metabolism and respiration	cell wall and cell processes	5
Rv2672-317	oxcA-224	TRUE	TRUE	FALSE	FALSE	FALSE	intermediary metabolism and respiration	intermediary metabolism and respiration	5
Rv2672-317	pheS-276	TRUE	TRUE	FALSE	FALSE	FALSE	intermediary metabolism and respiration	information pathways	5
Rv2862c-50	glgB-470	TRUE	TRUE	FALSE	FALSE	FALSE	conserved hypotheticals	intermediary metabolism and respiration	5
PPE52-400	atsD-349	TRUE	TRUE	FALSE	FALSE	FALSE	PE/PPE	intermediary metabolism and respiration	5
PPE52-400	Rv1086-259	TRUE	TRUE	FALSE	FALSE	FALSE	PE/PPE	cell wall and cell processes	5
PPE52-400	mprB-339	TRUE	TRUE	FALSE	FALSE	FALSE	PE/PPE	regulatory proteins	5
tatB-8	Rv0210-486	TRUE	TRUE	FALSE	FALSE	FALSE	cell wall and cell processes	conserved hypotheticals	5
lldD2-59	Rv0210-486	TRUE	TRUE	FALSE	FALSE	FALSE	intermediary metabolism and respiration	conserved hypotheticals	5
pheS-276	Rv0210-486	TRUE	TRUE	FALSE	FALSE	FALSE	information pathways	conserved hypotheticals	5
arsB1-378	Rv0039c-24	TRUE	TRUE	FALSE	FALSE	FALSE	cell wall and cell processes	cell wall and cell processes	5
mprB-339	Rv0039c-24	TRUE	TRUE	FALSE	FALSE	FALSE	regulatory proteins	cell wall and cell processes	5
PPE22-313	Rv0039c-24	TRUE	TRUE	FALSE	FALSE	FALSE	PE/PPE	cell wall and cell processes	5
Rv2672-317	PPE32-301	TRUE	TRUE	FALSE	FALSE	FALSE	intermediary metabolism and respiration	PE/PPE	5
PPE32-301	oxcA-224	TRUE	TRUE	FALSE	FALSE	FALSE	PE/PPE	intermediary metabolism and respiration	5
PPE22-313	Rv0428c-149	TRUE	TRUE	FALSE	FALSE	FALSE	PE/PPE	intermediary metabolism and respiration	5
Rv2862c-50	lldD2-59	TRUE	TRUE	FALSE	FALSE	FALSE	conserved hypotheticals	intermediary metabolism and respiration	5
lldD2-59	Rv0945-180	TRUE	TRUE	FALSE	FALSE	FALSE	intermediary metabolism and respiration	intermediary metabolism and respiration	5
cyp136-445	Rv2979c-14	TRUE	TRUE	FALSE	FALSE	FALSE	intermediary metabolism and respiration	insertion seqs and phages	5
otsA-334	Rv2979c-14	TRUE	TRUE	FALSE	FALSE	FALSE	virulence, detoxification, adaptation	insertion seqs and phages	5
Rv2971-152	mce1A-313	TRUE	TRUE	FALSE	FALSE	FALSE	intermediary metabolism and respiration	virulence, detoxification, adaptation	5
Rv2862c-50	eccA3-6	TRUE	TRUE	FALSE	FALSE	FALSE	conserved hypotheticals	cell wall and cell processes	5
fadD15-100	Rv1431-65	TRUE	TRUE	FALSE	FALSE	FALSE	lipid metabolism	cell wall and cell processes	5
Rv0990c-54	Rv0945-180	TRUE	TRUE	FALSE	FALSE	FALSE	conserved hypotheticals	intermediary metabolism and respiration	5
fadD15-100	prcA-182	TRUE	TRUE	FALSE	FALSE	FALSE	lipid metabolism	intermediary metabolism and respiration	5
glgB-470	Rv1155-115	TRUE	TRUE	FALSE	FALSE	FALSE	intermediary metabolism and respiration	intermediary metabolism and respiration	5
Rv3161c-62	glgB-470	TRUE	TRUE	FALSE	FALSE	FALSE	intermediary metabolism and respiration	intermediary metabolism and respiration	5
hsaB-179	Rv1155-115	TRUE	TRUE	FALSE	FALSE	FALSE	intermediary metabolism and respiration	intermediary metabolism and respiration	5
hsaB-179	Rv3161c-62	TRUE	TRUE	FALSE	FALSE	FALSE	intermediary metabolism and respiration	intermediary metabolism and respiration	5
Rv3729-269	Rv1155-115	TRUE	TRUE	FALSE	FALSE	FALSE	intermediary metabolism and respiration	intermediary metabolism and respiration	5
Rv3729-269	Rv3161c-62	TRUE	TRUE	FALSE	FALSE	FALSE	intermediary metabolism and respiration	intermediary metabolism and respiration	5
Rv3586-288	mprB-339	TRUE	TRUE	FALSE	FALSE	FALSE	conserved hypotheticals	regulatory proteins	5
Rv3586-288	tatB-8	TRUE	TRUE	FALSE	FALSE	FALSE	conserved hypotheticals	cell wall and cell processes	5
hisC2-142	Rv1431-65	TRUE	TRUE	FALSE	FALSE	FALSE	intermediary metabolism and respiration	cell wall and cell processes	5
hisC2-142	otsA-334	TRUE	TRUE	FALSE	FALSE	FALSE	intermediary metabolism and respiration	virulence, detoxification, adaptation	5
hisC2-142	cobM-145	TRUE	TRUE	FALSE	FALSE	FALSE	intermediary metabolism and respiration	intermediary metabolism and respiration	5
Rv0945-180	eccA3-6	TRUE	TRUE	FALSE	FALSE	FALSE	intermediary metabolism and respiration	cell wall and cell processes	5
cyp136-445	Rv2971-152	TRUE	TRUE	FALSE	FALSE	FALSE	intermediary metabolism and respiration	intermediary metabolism and respiration	5
Rv2862c-50	Rv1125-101	TRUE	TRUE	FALSE	FALSE	FALSE	conserved hypotheticals	conserved hypotheticals	5
Rv1125-101	Rv0039c-24	TRUE	TRUE	FALSE	FALSE	FALSE	conserved hypotheticals	cell wall and cell processes	5
vapC40-77	Rv1431-65	TRUE	TRUE	FALSE	FALSE	FALSE	virulence, detoxification, adaptation	cell wall and cell processes	5
otsA-334	vapC40-77	TRUE	TRUE	FALSE	FALSE	FALSE	virulence, detoxification, adaptation	virulence, detoxification, adaptation	5
vapC40-77	cobM-145	TRUE	TRUE	FALSE	FALSE	FALSE	virulence, detoxification, adaptation	intermediary metabolism and respiration	5
Rv3729-269	arsB1-378	TRUE	TRUE	FALSE	FALSE	FALSE	intermediary metabolism and respiration	cell wall and cell processes	5
ansP1-9	Rv0862c-749	TRUE	TRUE	FALSE	FALSE	FALSE	cell wall and cell processes	conserved hypotheticals	5
dppA-4	ansP1-9	TRUE	TRUE	FALSE	FALSE	FALSE	cell wall and cell processes	cell wall and cell processes	5
pheS-276	Rv0990c-54	TRUE	TRUE	FALSE	FALSE	FALSE	information pathways	conserved hypotheticals	5
PPE44-194	Rv0428c-149	TRUE	TRUE	FALSE	FALSE	FALSE	PE/PPE	intermediary metabolism and respiration	5
PPE44-194	atsD-349	TRUE	TRUE	FALSE	FALSE	FALSE	PE/PPE	intermediary metabolism and respiration	5
PPE44-194	PPE22-313	TRUE	TRUE	FALSE	FALSE	FALSE	PE/PPE	PE/PPE	5
Rv3649-93	PPE44-194	TRUE	TRUE	FALSE	FALSE	FALSE	information pathways	PE/PPE	5
lpdA-308	rip-259	TRUE	TRUE	FALSE	FALSE	FALSE	intermediary metabolism and respiration	cell wall and cell processes	5
pmmA-206	PPE22-313	TRUE	TRUE	FALSE	FALSE	FALSE	intermediary metabolism and respiration	PE/PPE	5
PPE22-313	Rv1431-65	TRUE	TRUE	FALSE	FALSE	FALSE	PE/PPE	cell wall and cell processes	5
PPE22-313	mce1A-313	TRUE	TRUE	FALSE	FALSE	FALSE	PE/PPE	virulence, detoxification, adaptation	5
prcA-182	PPE22-313	TRUE	TRUE	FALSE	FALSE	FALSE	intermediary metabolism and respiration	PE/PPE	5
ansP1-9	Rv0428c-149	TRUE	TRUE	FALSE	FALSE	FALSE	cell wall and cell processes	intermediary metabolism and respiration	5
ansP1-9	atsD-349	TRUE	TRUE	FALSE	FALSE	FALSE	cell wall and cell processes	intermediary metabolism and respiration	5
PPE44-194	ansP1-9	TRUE	TRUE	FALSE	FALSE	FALSE	PE/PPE	cell wall and cell processes	5
Rv1086-259	Rv0428c-149	TRUE	TRUE	FALSE	FALSE	FALSE	cell wall and cell processes	intermediary metabolism and respiration	5
Rv2971-152	Rv1086-259	TRUE	TRUE	FALSE	FALSE	FALSE	intermediary metabolism and respiration	cell wall and cell processes	5
ansP1-9	Rv1086-259	TRUE	TRUE	FALSE	FALSE	FALSE	cell wall and cell processes	cell wall and cell processes	5
Rv1086-259	atsD-349	TRUE	TRUE	FALSE	FALSE	FALSE	cell wall and cell processes	intermediary metabolism and respiration	5
Rv3649-93	Rv1086-259	TRUE	TRUE	FALSE	FALSE	FALSE	information pathways	cell wall and cell processes	5
Rv3586-288	Rv1086-259	TRUE	TRUE	FALSE	FALSE	FALSE	conserved hypotheticals	cell wall and cell processes	5
Rv1086-259	mprB-339	TRUE	TRUE	FALSE	FALSE	FALSE	cell wall and cell processes	regulatory proteins	5
PPE44-194	Rv1086-259	TRUE	TRUE	FALSE	FALSE	FALSE	PE/PPE	cell wall and cell processes	5
lldD2-59	Rv1248c-764	TRUE	TRUE	FALSE	FALSE	FALSE	intermediary metabolism and respiration	intermediary metabolism and respiration	5
Rv2971-152	Rv2862c-50	TRUE	TRUE	FALSE	FALSE	FALSE	intermediary metabolism and respiration	conserved hypotheticals	5
Rv2971-152	Rv2492-70	TRUE	TRUE	FALSE	FALSE	FALSE	intermediary metabolism and respiration	conserved hypotheticals	5
Rv3729-269	Rv2971-152	TRUE	TRUE	FALSE	FALSE	FALSE	intermediary metabolism and respiration	intermediary metabolism and respiration	5
hisC2-142	Rv2484c-466	TRUE	TRUE	FALSE	FALSE	FALSE	intermediary metabolism and respiration	lipid metabolism	5
vapC40-77	Rv2484c-466	TRUE	TRUE	FALSE	FALSE	FALSE	virulence, detoxification, adaptation	lipid metabolism	5
ceoC-133	eccA3-6	TRUE	TRUE	FALSE	FALSE	FALSE	cell wall and cell processes	cell wall and cell processes	5
ceoC-133	Rv0325-75	TRUE	TRUE	FALSE	FALSE	FALSE	cell wall and cell processes	unknown	5
pmmA-206	mprB-339	TRUE	TRUE	FALSE	FALSE	FALSE	intermediary metabolism and respiration	regulatory proteins	5
mprB-339	mce1A-313	TRUE	TRUE	FALSE	FALSE	FALSE	regulatory proteins	virulence, detoxification, adaptation	5
prcA-182	mprB-339	TRUE	TRUE	FALSE	FALSE	FALSE	intermediary metabolism and respiration	regulatory proteins	5
pmmA-206	atsD-349	TRUE	TRUE	FALSE	FALSE	FALSE	intermediary metabolism and respiration	intermediary metabolism and respiration	5
atsD-349	mce1A-313	TRUE	TRUE	FALSE	FALSE	FALSE	intermediary metabolism and respiration	virulence, detoxification, adaptation	5
atsD-349	eccA3-6	TRUE	TRUE	FALSE	FALSE	FALSE	intermediary metabolism and respiration	cell wall and cell processes	5
Rv2719c-124	atsD-349	TRUE	TRUE	FALSE	FALSE	FALSE	cell wall and cell processes	intermediary metabolism and respiration	5
cobM-145	atsD-349	TRUE	TRUE	FALSE	FALSE	FALSE	intermediary metabolism and respiration	intermediary metabolism and respiration	5
ansP1-9	Rv1634-198	TRUE	TRUE	FALSE	FALSE	FALSE	cell wall and cell processes	cell wall and cell processes	5
Rv1634-198	atsD-349	TRUE	TRUE	FALSE	FALSE	FALSE	cell wall and cell processes	intermediary metabolism and respiration	5
Rv1634-198	Rv0039c-24	TRUE	TRUE	FALSE	FALSE	FALSE	cell wall and cell processes	cell wall and cell processes	5
Rv1634-198	Rv0990c-54	TRUE	TRUE	FALSE	FALSE	FALSE	cell wall and cell processes	conserved hypotheticals	5
PPE44-194	Rv1634-198	TRUE	TRUE	FALSE	FALSE	FALSE	PE/PPE	cell wall and cell processes	5
PPE22-313	Rv1634-198	TRUE	TRUE	FALSE	FALSE	FALSE	PE/PPE	cell wall and cell processes	5
Rv1634-198	trpG-68	TRUE	TRUE	FALSE	FALSE	FALSE	cell wall and cell processes	intermediary metabolism and respiration	5
murG-36	Rv1634-198	TRUE	TRUE	FALSE	FALSE	FALSE	cell wall and cell processes	cell wall and cell processes	5
Rv2672-317	murG-36	TRUE	TRUE	FALSE	FALSE	FALSE	intermediary metabolism and respiration	cell wall and cell processes	5
Rv0918-46	oxcA-224	TRUE	TRUE	FALSE	FALSE	FALSE	conserved hypotheticals	intermediary metabolism and respiration	5
lipY-58	Rv1086-259	TRUE	TRUE	FALSE	FALSE	FALSE	PE/PPE	cell wall and cell processes	5
lipY-58	Rv0990c-54	TRUE	TRUE	FALSE	FALSE	FALSE	PE/PPE	conserved hypotheticals	5
prcA-182	Rv1431-65	TRUE	TRUE	FALSE	FALSE	FALSE	intermediary metabolism and respiration	cell wall and cell processes	5
Rv1431-65	tatB-8	TRUE	TRUE	FALSE	FALSE	FALSE	cell wall and cell processes	cell wall and cell processes	5
pmmA-206	Rv2719c-124	TRUE	TRUE	FALSE	FALSE	FALSE	intermediary metabolism and respiration	cell wall and cell processes	5
Rv2672-317	Rv2484c-466	TRUE	TRUE	FALSE	FALSE	FALSE	intermediary metabolism and respiration	lipid metabolism	5
hisC2-142	Rv2672-317	TRUE	TRUE	FALSE	FALSE	FALSE	intermediary metabolism and respiration	intermediary metabolism and respiration	5
ceoC-133	Rv2672-317	TRUE	TRUE	FALSE	FALSE	FALSE	cell wall and cell processes	intermediary metabolism and respiration	5
lipY-58	Rv2672-317	TRUE	TRUE	FALSE	FALSE	FALSE	PE/PPE	intermediary metabolism and respiration	5
Rv2672-317	Rv0918-46	TRUE	TRUE	FALSE	FALSE	FALSE	intermediary metabolism and respiration	conserved hypotheticals	5
Rv2672-317	Rv0210-486	TRUE	TRUE	FALSE	FALSE	FALSE	intermediary metabolism and respiration	conserved hypotheticals	5
Rv3770c-98	ceoC-133	TRUE	TRUE	FALSE	FALSE	FALSE	conserved hypotheticals	cell wall and cell processes	5
Rv3770c-98	cobM-145	TRUE	TRUE	FALSE	FALSE	FALSE	conserved hypotheticals	intermediary metabolism and respiration	5
PPE52-400	eccA3-6	TRUE	TRUE	FALSE	FALSE	FALSE	PE/PPE	cell wall and cell processes	5
prcA-182	Rv0918-46	TRUE	TRUE	FALSE	FALSE	FALSE	intermediary metabolism and respiration	conserved hypotheticals	5
Rv1155-115	Rv0918-46	TRUE	TRUE	FALSE	FALSE	FALSE	intermediary metabolism and respiration	conserved hypotheticals	5
Rv3161c-62	Rv0918-46	TRUE	TRUE	FALSE	FALSE	FALSE	intermediary metabolism and respiration	conserved hypotheticals	5
Rv2979c-14	Rv0210-486	TRUE	TRUE	FALSE	FALSE	FALSE	insertion seqs and phages	conserved hypotheticals	5
prcA-182	Rv0039c-24	TRUE	TRUE	FALSE	FALSE	FALSE	intermediary metabolism and respiration	cell wall and cell processes	5
PPE52-400	PPE32-301	TRUE	TRUE	FALSE	FALSE	FALSE	PE/PPE	PE/PPE	5
cobM-145	Rv0039c-24	TRUE	TRUE	FALSE	FALSE	FALSE	intermediary metabolism and respiration	cell wall and cell processes	5
PPE32-301	Rv0918-46	TRUE	TRUE	FALSE	FALSE	FALSE	PE/PPE	conserved hypotheticals	5
pmmA-206	Rv0428c-149	TRUE	TRUE	FALSE	FALSE	FALSE	intermediary metabolism and respiration	intermediary metabolism and respiration	5
Rv0428c-149	mce1A-313	TRUE	TRUE	FALSE	FALSE	FALSE	intermediary metabolism and respiration	virulence, detoxification, adaptation	5
Rv0428c-149	eccA3-6	TRUE	TRUE	FALSE	FALSE	FALSE	intermediary metabolism and respiration	cell wall and cell processes	5
hsaB-179	arsB1-378	TRUE	TRUE	FALSE	FALSE	FALSE	intermediary metabolism and respiration	cell wall and cell processes	5
Rv0990c-54	eccA3-6	TRUE	TRUE	FALSE	FALSE	FALSE	conserved hypotheticals	cell wall and cell processes	5
prcA-182	Rv0990c-54	TRUE	TRUE	FALSE	FALSE	FALSE	intermediary metabolism and respiration	conserved hypotheticals	5
hsaB-179	fadD15-100	TRUE	TRUE	FALSE	FALSE	FALSE	intermediary metabolism and respiration	lipid metabolism	5
Rv1155-115	eno-8	TRUE	TRUE	FALSE	FALSE	FALSE	intermediary metabolism and respiration	intermediary metabolism and respiration	5
Rv3161c-62	eno-8	TRUE	TRUE	FALSE	FALSE	FALSE	intermediary metabolism and respiration	intermediary metabolism and respiration	5
Rv3586-288	eccA3-6	TRUE	TRUE	FALSE	FALSE	FALSE	conserved hypotheticals	cell wall and cell processes	5
Rv3586-288	cobM-145	TRUE	TRUE	FALSE	FALSE	FALSE	conserved hypotheticals	intermediary metabolism and respiration	5
hisC2-142	atsD-349	TRUE	TRUE	FALSE	FALSE	FALSE	intermediary metabolism and respiration	intermediary metabolism and respiration	5
hisC2-142	Rv0990c-54	TRUE	TRUE	FALSE	FALSE	FALSE	intermediary metabolism and respiration	conserved hypotheticals	5
hisC2-142	Rv0039c-24	TRUE	TRUE	FALSE	FALSE	FALSE	intermediary metabolism and respiration	cell wall and cell processes	5
hisC2-142	Rv3586-288	TRUE	TRUE	FALSE	FALSE	FALSE	intermediary metabolism and respiration	conserved hypotheticals	5
Rv3649-93	eccA3-6	TRUE	TRUE	FALSE	FALSE	FALSE	information pathways	cell wall and cell processes	5
Rv2862c-50	Rv0945-180	TRUE	TRUE	FALSE	FALSE	FALSE	conserved hypotheticals	intermediary metabolism and respiration	5
glgB-470	Rv0945-180	TRUE	TRUE	FALSE	FALSE	FALSE	intermediary metabolism and respiration	intermediary metabolism and respiration	5
Rv3729-269	Rv0945-180	TRUE	TRUE	FALSE	FALSE	FALSE	intermediary metabolism and respiration	intermediary metabolism and respiration	5
fadE32-275	Rv0039c-24	TRUE	TRUE	FALSE	FALSE	FALSE	lipid metabolism	cell wall and cell processes	5
otsA-334	Rv1431-65	TRUE	TRUE	FALSE	FALSE	FALSE	virulence, detoxification, adaptation	cell wall and cell processes	5
otsA-334	mce1A-313	TRUE	TRUE	FALSE	FALSE	FALSE	virulence, detoxification, adaptation	virulence, detoxification, adaptation	5
Rv2862c-50	mazF3-65	TRUE	TRUE	FALSE	FALSE	FALSE	conserved hypotheticals	virulence, detoxification, adaptation	5
glgB-470	mazF3-65	TRUE	TRUE	FALSE	FALSE	FALSE	intermediary metabolism and respiration	virulence, detoxification, adaptation	5
mazF3-65	Rv0945-180	TRUE	TRUE	FALSE	FALSE	FALSE	virulence, detoxification, adaptation	intermediary metabolism and respiration	5
mazF3-65	Rv0990c-54	TRUE	TRUE	FALSE	FALSE	FALSE	virulence, detoxification, adaptation	conserved hypotheticals	5
tatB-8	mazF3-65	TRUE	TRUE	FALSE	FALSE	FALSE	cell wall and cell processes	virulence, detoxification, adaptation	5
Rv0862c-749	Rv0493c-174	TRUE	TRUE	FALSE	FALSE	FALSE	conserved hypotheticals	conserved hypotheticals	5
dppA-4	Rv0493c-174	TRUE	TRUE	FALSE	FALSE	FALSE	cell wall and cell processes	conserved hypotheticals	5
fadE32-275	Rv1125-101	TRUE	TRUE	FALSE	FALSE	FALSE	lipid metabolism	conserved hypotheticals	5
Rv2719c-124	Rv1125-101	TRUE	TRUE	FALSE	FALSE	FALSE	cell wall and cell processes	conserved hypotheticals	5
Rv2862c-50	vapC40-77	TRUE	TRUE	FALSE	FALSE	FALSE	conserved hypotheticals	virulence, detoxification, adaptation	5
vapC40-77	Rv0428c-149	TRUE	TRUE	FALSE	FALSE	FALSE	virulence, detoxification, adaptation	intermediary metabolism and respiration	5
Rv3729-269	vapC40-77	TRUE	TRUE	FALSE	FALSE	FALSE	intermediary metabolism and respiration	virulence, detoxification, adaptation	5
vapC40-77	Rv1125-101	TRUE	TRUE	FALSE	FALSE	FALSE	virulence, detoxification, adaptation	conserved hypotheticals	5
prcA-182	trpG-68	TRUE	TRUE	FALSE	FALSE	FALSE	intermediary metabolism and respiration	intermediary metabolism and respiration	5
hisC2-142	trpG-68	TRUE	TRUE	FALSE	FALSE	FALSE	intermediary metabolism and respiration	intermediary metabolism and respiration	5
cobM-145	trpG-68	TRUE	TRUE	FALSE	FALSE	FALSE	intermediary metabolism and respiration	intermediary metabolism and respiration	5
Rv0862c-749	mce1A-313	TRUE	TRUE	FALSE	FALSE	FALSE	conserved hypotheticals	virulence, detoxification, adaptation	5
Rv2719c-124	Rv0862c-749	TRUE	TRUE	FALSE	FALSE	FALSE	cell wall and cell processes	conserved hypotheticals	5
Rv2484c-466	Rv0862c-749	TRUE	TRUE	FALSE	FALSE	FALSE	lipid metabolism	conserved hypotheticals	5
Rv3770c-98	Rv0862c-749	TRUE	TRUE	FALSE	FALSE	FALSE	conserved hypotheticals	conserved hypotheticals	5
dppA-4	Rv2484c-466	TRUE	TRUE	FALSE	FALSE	FALSE	cell wall and cell processes	lipid metabolism	5
glgB-470	eno-8	TRUE	TRUE	FALSE	FALSE	FALSE	intermediary metabolism and respiration	intermediary metabolism and respiration	5
arsB1-378	eno-8	TRUE	TRUE	FALSE	FALSE	FALSE	cell wall and cell processes	intermediary metabolism and respiration	5
pmmA-206	PPE44-194	TRUE	TRUE	FALSE	FALSE	FALSE	intermediary metabolism and respiration	PE/PPE	5
cyp136-445	pheS-276	TRUE	TRUE	FALSE	FALSE	FALSE	intermediary metabolism and respiration	information pathways	5
PPE44-194	mce1A-313	TRUE	TRUE	FALSE	FALSE	FALSE	PE/PPE	virulence, detoxification, adaptation	5
pheS-276	mazF3-65	TRUE	TRUE	FALSE	FALSE	FALSE	information pathways	virulence, detoxification, adaptation	5
Rv3671c-363	pheS-276	TRUE	TRUE	FALSE	FALSE	FALSE	intermediary metabolism and respiration	information pathways	5
PPE44-194	Rv2719c-124	TRUE	TRUE	FALSE	FALSE	FALSE	PE/PPE	cell wall and cell processes	5
rip-259	vapC40-77	TRUE	TRUE	FALSE	FALSE	FALSE	cell wall and cell processes	virulence, detoxification, adaptation	5
rip-259	cobM-145	TRUE	TRUE	FALSE	FALSE	FALSE	cell wall and cell processes	intermediary metabolism and respiration	5
PPE22-313	mmpL5-794	TRUE	TRUE	FALSE	FALSE	FALSE	PE/PPE	cell wall and cell processes	5
hsaB-179	PPE22-313	TRUE	TRUE	FALSE	FALSE	FALSE	intermediary metabolism and respiration	PE/PPE	5
Rv3729-269	PPE22-313	TRUE	TRUE	FALSE	FALSE	FALSE	intermediary metabolism and respiration	PE/PPE	5
pmmA-206	ansP1-9	TRUE	TRUE	FALSE	FALSE	FALSE	intermediary metabolism and respiration	cell wall and cell processes	5
cyp136-445	ansP1-9	TRUE	TRUE	FALSE	FALSE	FALSE	intermediary metabolism and respiration	cell wall and cell processes	5
fadE32-275	ansP1-9	TRUE	TRUE	FALSE	FALSE	FALSE	lipid metabolism	cell wall and cell processes	5
otsA-334	ansP1-9	TRUE	TRUE	FALSE	FALSE	FALSE	virulence, detoxification, adaptation	cell wall and cell processes	5
hisC2-142	ansP1-9	TRUE	TRUE	FALSE	FALSE	FALSE	intermediary metabolism and respiration	cell wall and cell processes	5
Rv1086-259	mce1A-313	TRUE	TRUE	FALSE	FALSE	FALSE	cell wall and cell processes	virulence, detoxification, adaptation	5
fadE32-275	Rv1086-259	TRUE	TRUE	FALSE	FALSE	FALSE	lipid metabolism	cell wall and cell processes	5
Rv0325-75	trpG-68	TRUE	TRUE	FALSE	FALSE	FALSE	unknown	intermediary metabolism and respiration	5
Rv1248c-764	Rv0325-75	TRUE	TRUE	FALSE	FALSE	FALSE	intermediary metabolism and respiration	unknown	5
rip-259	Rv1248c-764	TRUE	TRUE	FALSE	FALSE	FALSE	cell wall and cell processes	intermediary metabolism and respiration	5
cobM-145	Rv1431-65	TRUE	TRUE	FALSE	FALSE	FALSE	intermediary metabolism and respiration	cell wall and cell processes	5
glgB-470	Rv0845-219	TRUE	TRUE	FALSE	FALSE	FALSE	intermediary metabolism and respiration	regulatory proteins	5
Rv2492-70	glgB-470	TRUE	TRUE	FALSE	FALSE	FALSE	conserved hypotheticals	intermediary metabolism and respiration	5
vapC40-77	Rv0368c-249	TRUE	TRUE	FALSE	FALSE	FALSE	virulence, detoxification, adaptation	conserved hypotheticals	5
Rv2979c-14	Rv0368c-249	TRUE	TRUE	FALSE	FALSE	FALSE	insertion seqs and phages	conserved hypotheticals	5
Rv2484c-466	Rv0428c-149	TRUE	TRUE	FALSE	FALSE	FALSE	lipid metabolism	intermediary metabolism and respiration	5
Rv2484c-466	atsD-349	TRUE	TRUE	FALSE	FALSE	FALSE	lipid metabolism	intermediary metabolism and respiration	5
Rv2484c-466	Rv1086-259	TRUE	TRUE	FALSE	FALSE	FALSE	lipid metabolism	cell wall and cell processes	5
Rv2484c-466	Rv0990c-54	TRUE	TRUE	FALSE	FALSE	FALSE	lipid metabolism	conserved hypotheticals	5
Rv3649-93	Rv2484c-466	TRUE	TRUE	FALSE	FALSE	FALSE	information pathways	lipid metabolism	5
prcA-182	glgB-470	TRUE	TRUE	FALSE	FALSE	FALSE	intermediary metabolism and respiration	intermediary metabolism and respiration	5
Rv3671c-363	pmmA-206	TRUE	TRUE	FALSE	FALSE	FALSE	intermediary metabolism and respiration	intermediary metabolism and respiration	5
Rv3671c-363	mce1A-313	TRUE	TRUE	FALSE	FALSE	FALSE	intermediary metabolism and respiration	virulence, detoxification, adaptation	5
Rv3671c-363	eccA3-6	TRUE	TRUE	FALSE	FALSE	FALSE	intermediary metabolism and respiration	cell wall and cell processes	5
ceoC-133	Rv0428c-149	TRUE	TRUE	FALSE	FALSE	FALSE	cell wall and cell processes	intermediary metabolism and respiration	5
ceoC-133	ansP1-9	TRUE	TRUE	FALSE	FALSE	FALSE	cell wall and cell processes	cell wall and cell processes	5
ceoC-133	Rv0368c-249	TRUE	TRUE	FALSE	FALSE	FALSE	cell wall and cell processes	conserved hypotheticals	5
ceoC-133	Rv0039c-24	TRUE	TRUE	FALSE	FALSE	FALSE	cell wall and cell processes	cell wall and cell processes	5
Rv3586-288	ceoC-133	TRUE	TRUE	FALSE	FALSE	FALSE	conserved hypotheticals	cell wall and cell processes	5
ceoC-133	trpG-68	TRUE	TRUE	FALSE	FALSE	FALSE	cell wall and cell processes	intermediary metabolism and respiration	5
Rv3649-93	ceoC-133	TRUE	TRUE	FALSE	FALSE	FALSE	information pathways	cell wall and cell processes	5
Rv2971-152	atsD-349	TRUE	TRUE	FALSE	FALSE	FALSE	intermediary metabolism and respiration	intermediary metabolism and respiration	5
fas-2771	atsD-349	TRUE	TRUE	FALSE	FALSE	FALSE	lipid metabolism	intermediary metabolism and respiration	5
Rv1634-198	Rv1431-65	TRUE	TRUE	FALSE	FALSE	FALSE	cell wall and cell processes	cell wall and cell processes	5
prcA-182	Rv1634-198	TRUE	TRUE	FALSE	FALSE	FALSE	intermediary metabolism and respiration	cell wall and cell processes	5
otsA-334	Rv1634-198	TRUE	TRUE	FALSE	FALSE	FALSE	virulence, detoxification, adaptation	cell wall and cell processes	5
hisC2-142	murG-36	TRUE	TRUE	FALSE	FALSE	FALSE	intermediary metabolism and respiration	cell wall and cell processes	5
oxcA-224	Rv0039c-24	TRUE	TRUE	FALSE	FALSE	FALSE	intermediary metabolism and respiration	cell wall and cell processes	5
mprB-339	oxcA-224	TRUE	TRUE	FALSE	FALSE	FALSE	regulatory proteins	intermediary metabolism and respiration	5
PPE22-313	oxcA-224	TRUE	TRUE	FALSE	FALSE	FALSE	PE/PPE	intermediary metabolism and respiration	5
Rv1634-198	oxcA-224	TRUE	TRUE	FALSE	FALSE	FALSE	cell wall and cell processes	intermediary metabolism and respiration	5
tatB-8	oxcA-224	TRUE	TRUE	FALSE	FALSE	FALSE	cell wall and cell processes	intermediary metabolism and respiration	5
pheS-276	oxcA-224	TRUE	TRUE	FALSE	FALSE	FALSE	information pathways	intermediary metabolism and respiration	5
fadE32-275	lipY-58	TRUE	TRUE	FALSE	FALSE	FALSE	lipid metabolism	PE/PPE	5
lipY-58	Rv2484c-466	TRUE	TRUE	FALSE	FALSE	FALSE	PE/PPE	lipid metabolism	5
dppA-4	lipY-58	TRUE	TRUE	FALSE	FALSE	FALSE	cell wall and cell processes	PE/PPE	5
lipY-58	Rv1248c-764	TRUE	TRUE	FALSE	FALSE	FALSE	PE/PPE	intermediary metabolism and respiration	5
Rv2862c-50	Rv1431-65	TRUE	TRUE	FALSE	FALSE	FALSE	conserved hypotheticals	cell wall and cell processes	5
Rv3729-269	tatB-8	TRUE	TRUE	FALSE	FALSE	FALSE	intermediary metabolism and respiration	cell wall and cell processes	5
Rv2672-317	ansP1-9	TRUE	TRUE	FALSE	FALSE	FALSE	intermediary metabolism and respiration	cell wall and cell processes	5
Rv3770c-98	atsD-349	TRUE	TRUE	FALSE	FALSE	FALSE	conserved hypotheticals	intermediary metabolism and respiration	5
Rv3770c-98	Rv0368c-249	TRUE	TRUE	FALSE	FALSE	FALSE	conserved hypotheticals	conserved hypotheticals	5
Rv3770c-98	Rv0039c-24	TRUE	TRUE	FALSE	FALSE	FALSE	conserved hypotheticals	cell wall and cell processes	5
Rv3770c-98	trpG-68	TRUE	TRUE	FALSE	FALSE	FALSE	conserved hypotheticals	intermediary metabolism and respiration	5
Rv2862c-50	Rv0845-219	TRUE	TRUE	FALSE	FALSE	FALSE	conserved hypotheticals	regulatory proteins	5
PPE52-400	Rv0428c-149	TRUE	TRUE	FALSE	FALSE	FALSE	PE/PPE	intermediary metabolism and respiration	5
PPE52-400	Rv2971-152	TRUE	TRUE	FALSE	FALSE	FALSE	PE/PPE	intermediary metabolism and respiration	5
PPE52-400	ansP1-9	TRUE	TRUE	FALSE	FALSE	FALSE	PE/PPE	cell wall and cell processes	5
PPE52-400	Rv1125-101	TRUE	TRUE	FALSE	FALSE	FALSE	PE/PPE	conserved hypotheticals	5
Rv3586-288	PPE52-400	TRUE	TRUE	FALSE	FALSE	FALSE	conserved hypotheticals	PE/PPE	5
PPE52-400	Rv0039c-24	TRUE	TRUE	FALSE	FALSE	FALSE	PE/PPE	cell wall and cell processes	5
Rv3649-93	PPE52-400	TRUE	TRUE	FALSE	FALSE	FALSE	information pathways	PE/PPE	5
dnaQ-76	PPE52-400	TRUE	TRUE	FALSE	FALSE	FALSE	information pathways	PE/PPE	5
arsB1-378	Rv0918-46	TRUE	TRUE	FALSE	FALSE	FALSE	cell wall and cell processes	conserved hypotheticals	5
Rv0918-46	Rv0039c-24	TRUE	TRUE	FALSE	FALSE	FALSE	conserved hypotheticals	cell wall and cell processes	5
mprB-339	Rv0918-46	TRUE	TRUE	FALSE	FALSE	FALSE	regulatory proteins	conserved hypotheticals	5
Rv2862c-50	Rv0039c-24	TRUE	TRUE	FALSE	FALSE	FALSE	conserved hypotheticals	cell wall and cell processes	5
tatB-8	galK-199	TRUE	TRUE	FALSE	FALSE	FALSE	cell wall and cell processes	intermediary metabolism and respiration	5
PPE32-301	Rv0039c-24	TRUE	TRUE	FALSE	FALSE	FALSE	PE/PPE	cell wall and cell processes	5
fas-2771	Rv0039c-24	TRUE	TRUE	FALSE	FALSE	FALSE	lipid metabolism	cell wall and cell processes	5
PPE32-301	trpG-68	TRUE	TRUE	FALSE	FALSE	FALSE	PE/PPE	intermediary metabolism and respiration	5
atsD-349	Rv0428c-149	TRUE	TRUE	FALSE	FALSE	FALSE	intermediary metabolism and respiration	intermediary metabolism and respiration	5
Rv0428c-149	Rv0039c-24	TRUE	TRUE	FALSE	FALSE	FALSE	intermediary metabolism and respiration	cell wall and cell processes	5
lldD2-59	Rv0845-219	TRUE	TRUE	FALSE	FALSE	FALSE	intermediary metabolism and respiration	regulatory proteins	5
Rv2979c-14	mce1A-313	TRUE	TRUE	FALSE	FALSE	FALSE	insertion seqs and phages	virulence, detoxification, adaptation	5
Rv2979c-14	eccA3-6	TRUE	TRUE	FALSE	FALSE	FALSE	insertion seqs and phages	cell wall and cell processes	5
hsaB-179	Rv1431-65	TRUE	TRUE	FALSE	FALSE	FALSE	intermediary metabolism and respiration	cell wall and cell processes	5
hsaB-179	mce1A-313	TRUE	TRUE	FALSE	FALSE	FALSE	intermediary metabolism and respiration	virulence, detoxification, adaptation	5
Rv0845-219	eccA3-6	TRUE	TRUE	FALSE	FALSE	FALSE	regulatory proteins	cell wall and cell processes	5
hsaB-179	eccA3-6	TRUE	TRUE	FALSE	FALSE	FALSE	intermediary metabolism and respiration	cell wall and cell processes	5
fadD15-100	eno-8	TRUE	TRUE	FALSE	FALSE	FALSE	lipid metabolism	intermediary metabolism and respiration	5
Rv0990c-54	Rv0845-219	TRUE	TRUE	FALSE	FALSE	FALSE	conserved hypotheticals	regulatory proteins	5
glgB-470	Rv0990c-54	TRUE	TRUE	FALSE	FALSE	FALSE	intermediary metabolism and respiration	conserved hypotheticals	5
Rv3586-288	Rv2862c-50	TRUE	TRUE	FALSE	FALSE	FALSE	conserved hypotheticals	conserved hypotheticals	5
Rv3586-288	Rv2971-152	TRUE	TRUE	FALSE	FALSE	FALSE	conserved hypotheticals	intermediary metabolism and respiration	5
dnaQ-76	atsD-349	TRUE	TRUE	FALSE	FALSE	FALSE	information pathways	intermediary metabolism and respiration	5
Rv3649-93	Rv2862c-50	TRUE	TRUE	FALSE	FALSE	FALSE	information pathways	conserved hypotheticals	5
hisC2-142	prcA-182	TRUE	TRUE	FALSE	FALSE	FALSE	intermediary metabolism and respiration	intermediary metabolism and respiration	5
hisC2-142	Rv2979c-14	TRUE	TRUE	FALSE	FALSE	FALSE	intermediary metabolism and respiration	insertion seqs and phages	5
dnaQ-76	Rv0039c-24	TRUE	TRUE	FALSE	FALSE	FALSE	information pathways	cell wall and cell processes	5
Rv3649-93	Rv0428c-149	TRUE	TRUE	FALSE	FALSE	FALSE	information pathways	intermediary metabolism and respiration	5
Rv3649-93	Rv2971-152	TRUE	TRUE	FALSE	FALSE	FALSE	information pathways	intermediary metabolism and respiration	5
Rv3649-93	Rv0945-180	TRUE	TRUE	FALSE	FALSE	FALSE	information pathways	intermediary metabolism and respiration	5
eno-8	Rv0945-180	TRUE	TRUE	FALSE	FALSE	FALSE	intermediary metabolism and respiration	intermediary metabolism and respiration	5
fadE32-275	eccA3-6	TRUE	TRUE	FALSE	FALSE	FALSE	lipid metabolism	cell wall and cell processes	5
hsaB-179	otsA-334	TRUE	TRUE	FALSE	FALSE	FALSE	intermediary metabolism and respiration	virulence, detoxification, adaptation	5
Rv3729-269	otsA-334	TRUE	TRUE	FALSE	FALSE	FALSE	intermediary metabolism and respiration	virulence, detoxification, adaptation	5
mazF3-65	eccA3-6	TRUE	TRUE	FALSE	FALSE	FALSE	virulence, detoxification, adaptation	cell wall and cell processes	5
Rv3671c-363	mazF3-65	TRUE	TRUE	FALSE	FALSE	FALSE	intermediary metabolism and respiration	virulence, detoxification, adaptation	5
Rv2979c-14	mazF3-65	TRUE	TRUE	FALSE	FALSE	FALSE	insertion seqs and phages	virulence, detoxification, adaptation	5
cyp136-445	glgB-470	TRUE	TRUE	FALSE	FALSE	FALSE	intermediary metabolism and respiration	intermediary metabolism and respiration	5
cyp136-445	mmpL5-794	TRUE	TRUE	FALSE	FALSE	FALSE	intermediary metabolism and respiration	cell wall and cell processes	5
cyp136-445	Rv0945-180	TRUE	TRUE	FALSE	FALSE	FALSE	intermediary metabolism and respiration	intermediary metabolism and respiration	5
lpdA-308	Rv0493c-174	TRUE	TRUE	FALSE	FALSE	FALSE	intermediary metabolism and respiration	conserved hypotheticals	5
Rv1125-101	Rv0428c-149	TRUE	TRUE	FALSE	FALSE	FALSE	conserved hypotheticals	intermediary metabolism and respiration	5
arsB1-378	Rv1125-101	TRUE	TRUE	FALSE	FALSE	FALSE	cell wall and cell processes	conserved hypotheticals	5
Rv3586-288	Rv1125-101	TRUE	TRUE	FALSE	FALSE	FALSE	conserved hypotheticals	conserved hypotheticals	5
Rv3649-93	Rv1125-101	TRUE	TRUE	FALSE	FALSE	FALSE	information pathways	conserved hypotheticals	5
mprB-339	Rv0104-402	TRUE	TRUE	FALSE	FALSE	FALSE	regulatory proteins	conserved hypotheticals	5
PPE22-313	Rv0104-402	TRUE	TRUE	FALSE	FALSE	FALSE	PE/PPE	conserved hypotheticals	5
atsD-349	trpG-68	TRUE	TRUE	FALSE	FALSE	FALSE	intermediary metabolism and respiration	intermediary metabolism and respiration	5
Rv0039c-24	trpG-68	TRUE	TRUE	FALSE	FALSE	FALSE	cell wall and cell processes	intermediary metabolism and respiration	5
Rv0990c-54	trpG-68	TRUE	TRUE	FALSE	FALSE	FALSE	conserved hypotheticals	intermediary metabolism and respiration	5
Rv0862c-749	Rv0428c-149	TRUE	TRUE	FALSE	FALSE	FALSE	conserved hypotheticals	intermediary metabolism and respiration	5
Rv0862c-749	atsD-349	TRUE	TRUE	FALSE	FALSE	FALSE	conserved hypotheticals	intermediary metabolism and respiration	5
PPE44-194	Rv0862c-749	TRUE	TRUE	FALSE	FALSE	FALSE	PE/PPE	conserved hypotheticals	5
dppA-4	Rv0428c-149	TRUE	TRUE	FALSE	FALSE	FALSE	cell wall and cell processes	intermediary metabolism and respiration	5
dppA-4	atsD-349	TRUE	TRUE	FALSE	FALSE	FALSE	cell wall and cell processes	intermediary metabolism and respiration	5
dppA-4	Rv0990c-54	TRUE	TRUE	FALSE	FALSE	FALSE	cell wall and cell processes	conserved hypotheticals	5
dppA-4	PPE44-194	TRUE	TRUE	FALSE	FALSE	FALSE	cell wall and cell processes	PE/PPE	5
pmmA-206	eno-8	TRUE	TRUE	FALSE	FALSE	FALSE	intermediary metabolism and respiration	intermediary metabolism and respiration	5
otsA-334	lpdA-308	TRUE	TRUE	FALSE	FALSE	FALSE	virulence, detoxification, adaptation	intermediary metabolism and respiration	5
hisC2-142	lpdA-308	TRUE	TRUE	FALSE	FALSE	FALSE	intermediary metabolism and respiration	intermediary metabolism and respiration	5
dppA-4	lpdA-308	TRUE	TRUE	FALSE	FALSE	FALSE	cell wall and cell processes	intermediary metabolism and respiration	5
pta-122	trpG-68	TRUE	TRUE	FALSE	FALSE	FALSE	intermediary metabolism and respiration	intermediary metabolism and respiration	5
glgB-470	mmpL5-794	TRUE	TRUE	FALSE	FALSE	FALSE	intermediary metabolism and respiration	cell wall and cell processes	5
pheS-276	mmpL5-794	TRUE	TRUE	FALSE	FALSE	FALSE	information pathways	cell wall and cell processes	5
PPE44-194	Rv1125-101	TRUE	TRUE	FALSE	FALSE	FALSE	PE/PPE	conserved hypotheticals	5
rip-259	Rv0368c-249	TRUE	TRUE	FALSE	FALSE	FALSE	cell wall and cell processes	conserved hypotheticals	5
Rv3586-288	rip-259	TRUE	TRUE	FALSE	FALSE	FALSE	conserved hypotheticals	cell wall and cell processes	5
Rv2804c-73	PPE22-313	TRUE	TRUE	FALSE	FALSE	FALSE	conserved hypotheticals	PE/PPE	5
Rv2971-152	ansP1-9	TRUE	TRUE	FALSE	FALSE	FALSE	intermediary metabolism and respiration	cell wall and cell processes	5
Rv3586-288	ansP1-9	TRUE	TRUE	FALSE	FALSE	FALSE	conserved hypotheticals	cell wall and cell processes	5
Rv1125-101	Rv1086-259	TRUE	TRUE	FALSE	FALSE	FALSE	conserved hypotheticals	cell wall and cell processes	5
Rv2719c-124	fas-2771	TRUE	TRUE	FALSE	FALSE	FALSE	cell wall and cell processes	lipid metabolism	5
Rv3671c-363	Rv0325-75	TRUE	TRUE	FALSE	FALSE	FALSE	intermediary metabolism and respiration	unknown	5
Rv1248c-764	Rv0368c-249	TRUE	TRUE	FALSE	FALSE	FALSE	intermediary metabolism and respiration	conserved hypotheticals	5
Rv1248c-764	Rv0945-180	TRUE	TRUE	FALSE	FALSE	FALSE	intermediary metabolism and respiration	intermediary metabolism and respiration	5
Rv1248c-764	trpG-68	TRUE	TRUE	FALSE	FALSE	FALSE	intermediary metabolism and respiration	intermediary metabolism and respiration	5
cobM-145	glgB-470	TRUE	TRUE	FALSE	FALSE	FALSE	intermediary metabolism and respiration	intermediary metabolism and respiration	5
Rv2971-152	Rv0845-219	TRUE	TRUE	FALSE	FALSE	FALSE	intermediary metabolism and respiration	regulatory proteins	5
fas-2771	cobM-145	TRUE	TRUE	FALSE	FALSE	FALSE	lipid metabolism	intermediary metabolism and respiration	5
Rv3087-447	glgB-470	TRUE	TRUE	FALSE	FALSE	FALSE	lipid metabolism	intermediary metabolism and respiration	5
Rv1125-101	Rv0368c-249	TRUE	TRUE	FALSE	FALSE	FALSE	conserved hypotheticals	conserved hypotheticals	5
Rv3586-288	Rv0368c-249	TRUE	TRUE	FALSE	FALSE	FALSE	conserved hypotheticals	conserved hypotheticals	5
pmmA-206	Rv2484c-466	TRUE	TRUE	FALSE	FALSE	FALSE	intermediary metabolism and respiration	lipid metabolism	5
Rv2484c-466	mce1A-313	TRUE	TRUE	FALSE	FALSE	FALSE	lipid metabolism	virulence, detoxification, adaptation	5
fadE32-275	Rv2484c-466	TRUE	TRUE	FALSE	FALSE	FALSE	lipid metabolism	lipid metabolism	5
prcA-182	eno-8	TRUE	TRUE	FALSE	FALSE	FALSE	intermediary metabolism and respiration	intermediary metabolism and respiration	5
Rv3671c-363	mmpL5-794	TRUE	TRUE	FALSE	FALSE	FALSE	intermediary metabolism and respiration	cell wall and cell processes	5
Rv3729-269	Rv3671c-363	TRUE	TRUE	FALSE	FALSE	FALSE	intermediary metabolism and respiration	intermediary metabolism and respiration	5
ceoC-133	mce1A-313	TRUE	TRUE	FALSE	FALSE	FALSE	cell wall and cell processes	virulence, detoxification, adaptation	5
fadE32-275	ceoC-133	TRUE	TRUE	FALSE	FALSE	FALSE	lipid metabolism	cell wall and cell processes	5
ceoC-133	prcA-182	TRUE	TRUE	FALSE	FALSE	FALSE	cell wall and cell processes	intermediary metabolism and respiration	5
Rv2979c-14	ceoC-133	TRUE	TRUE	FALSE	FALSE	FALSE	insertion seqs and phages	cell wall and cell processes	5
eno-8	mprB-339	TRUE	TRUE	FALSE	FALSE	FALSE	intermediary metabolism and respiration	regulatory proteins	5
eno-8	atsD-349	TRUE	TRUE	FALSE	FALSE	FALSE	intermediary metabolism and respiration	intermediary metabolism and respiration	5
murG-36	Rv0039c-24	TRUE	TRUE	FALSE	FALSE	FALSE	cell wall and cell processes	cell wall and cell processes	5
murG-36	Rv0990c-54	TRUE	TRUE	FALSE	FALSE	FALSE	cell wall and cell processes	conserved hypotheticals	5
murG-36	tatB-8	TRUE	TRUE	FALSE	FALSE	FALSE	cell wall and cell processes	cell wall and cell processes	5
murG-36	trpG-68	TRUE	TRUE	FALSE	FALSE	FALSE	cell wall and cell processes	intermediary metabolism and respiration	5
murG-36	pheS-276	TRUE	TRUE	FALSE	FALSE	FALSE	cell wall and cell processes	information pathways	5
murG-36	oxcA-224	TRUE	TRUE	FALSE	FALSE	FALSE	cell wall and cell processes	intermediary metabolism and respiration	5
fadE32-275	oxcA-224	TRUE	TRUE	FALSE	FALSE	FALSE	lipid metabolism	intermediary metabolism and respiration	5
prcA-182	oxcA-224	TRUE	TRUE	FALSE	FALSE	FALSE	intermediary metabolism and respiration	intermediary metabolism and respiration	5
Rv2484c-466	oxcA-224	TRUE	TRUE	FALSE	FALSE	FALSE	lipid metabolism	intermediary metabolism and respiration	5
hisC2-142	oxcA-224	TRUE	TRUE	FALSE	FALSE	FALSE	intermediary metabolism and respiration	intermediary metabolism and respiration	5
lipY-58	Rv0428c-149	TRUE	TRUE	FALSE	FALSE	FALSE	PE/PPE	intermediary metabolism and respiration	5
lipY-58	ansP1-9	TRUE	TRUE	FALSE	FALSE	FALSE	PE/PPE	cell wall and cell processes	5
lipY-58	Rv0945-180	TRUE	TRUE	FALSE	FALSE	FALSE	PE/PPE	intermediary metabolism and respiration	5
lipY-58	PPE44-194	TRUE	TRUE	FALSE	FALSE	FALSE	PE/PPE	PE/PPE	5
Rv3649-93	lipY-58	TRUE	TRUE	FALSE	FALSE	FALSE	information pathways	PE/PPE	5
Rv1431-65	eno-8	TRUE	TRUE	FALSE	FALSE	FALSE	cell wall and cell processes	intermediary metabolism and respiration	5
Rv2719c-124	Rv0465c-106	TRUE	TRUE	FALSE	FALSE	FALSE	cell wall and cell processes	regulatory proteins	5
alkA-12	tatB-8	TRUE	TRUE	FALSE	FALSE	FALSE	information pathways	cell wall and cell processes	5
Rv2719c-124	serA2-242	TRUE	TRUE	FALSE	FALSE	FALSE	cell wall and cell processes	intermediary metabolism and respiration	5
Rv2719c-124	eno-8	TRUE	TRUE	FALSE	FALSE	FALSE	cell wall and cell processes	intermediary metabolism and respiration	5
Rv3770c-98	eno-8	TRUE	TRUE	FALSE	FALSE	FALSE	conserved hypotheticals	intermediary metabolism and respiration	5
Rv3770c-98	mce1A-313	TRUE	TRUE	FALSE	FALSE	FALSE	conserved hypotheticals	virulence, detoxification, adaptation	5
Rv3770c-98	Rv2979c-14	TRUE	TRUE	FALSE	FALSE	FALSE	conserved hypotheticals	insertion seqs and phages	5
Rv3087-447	Rv2862c-50	TRUE	TRUE	FALSE	FALSE	FALSE	lipid metabolism	conserved hypotheticals	5
pmmA-206	PPE52-400	TRUE	TRUE	FALSE	FALSE	FALSE	intermediary metabolism and respiration	PE/PPE	5
Rv2862c-50	alkA-12	TRUE	TRUE	FALSE	FALSE	FALSE	conserved hypotheticals	information pathways	5
PPE52-400	mce1A-313	TRUE	TRUE	FALSE	FALSE	FALSE	PE/PPE	virulence, detoxification, adaptation	5
fadE32-275	PPE52-400	TRUE	TRUE	FALSE	FALSE	FALSE	lipid metabolism	PE/PPE	5
Rv3671c-363	PPE52-400	TRUE	TRUE	FALSE	FALSE	FALSE	intermediary metabolism and respiration	PE/PPE	5
fadE32-275	Rv0918-46	TRUE	TRUE	FALSE	FALSE	FALSE	lipid metabolism	conserved hypotheticals	5
Rv0210-486	mce1A-313	TRUE	TRUE	FALSE	FALSE	FALSE	conserved hypotheticals	virulence, detoxification, adaptation	5
cyp136-445	Rv0210-486	TRUE	TRUE	FALSE	FALSE	FALSE	intermediary metabolism and respiration	conserved hypotheticals	5
Rv1431-65	Rv0039c-24	TRUE	TRUE	FALSE	FALSE	FALSE	cell wall and cell processes	cell wall and cell processes	5
fadE32-275	PPE32-301	TRUE	TRUE	FALSE	FALSE	FALSE	lipid metabolism	PE/PPE	5
prcA-182	PPE32-301	TRUE	TRUE	FALSE	FALSE	FALSE	intermediary metabolism and respiration	PE/PPE	5
Rv3671c-363	Rv0428c-149	TRUE	TRUE	FALSE	FALSE	FALSE	intermediary metabolism and respiration	intermediary metabolism and respiration	5
Rv2979c-14	Rv2862c-50	TRUE	TRUE	FALSE	FALSE	FALSE	insertion seqs and phages	conserved hypotheticals	5
Rv2979c-14	glgB-470	TRUE	TRUE	FALSE	FALSE	FALSE	insertion seqs and phages	intermediary metabolism and respiration	5
lldD2-59	alkA-12	TRUE	TRUE	FALSE	FALSE	FALSE	intermediary metabolism and respiration	information pathways	5
Rv3729-269	hsaB-179	TRUE	TRUE	FALSE	FALSE	FALSE	intermediary metabolism and respiration	intermediary metabolism and respiration	5
serA2-242	mce1A-313	TRUE	TRUE	FALSE	FALSE	FALSE	intermediary metabolism and respiration	virulence, detoxification, adaptation	5
eno-8	Rv0990c-54	TRUE	TRUE	FALSE	FALSE	FALSE	intermediary metabolism and respiration	conserved hypotheticals	5
Rv2492-70	fadD15-100	TRUE	TRUE	FALSE	FALSE	FALSE	conserved hypotheticals	lipid metabolism	5
alkA-12	Rv1155-115	TRUE	TRUE	FALSE	FALSE	FALSE	information pathways	intermediary metabolism and respiration	5
Rv3161c-62	alkA-12	TRUE	TRUE	FALSE	FALSE	FALSE	intermediary metabolism and respiration	information pathways	5
hisC2-142	glgB-470	TRUE	TRUE	FALSE	FALSE	FALSE	intermediary metabolism and respiration	intermediary metabolism and respiration	5
hisC2-142	Rv3729-269	TRUE	TRUE	FALSE	FALSE	FALSE	intermediary metabolism and respiration	intermediary metabolism and respiration	5
Rv0945-180	Rv0845-219	TRUE	TRUE	FALSE	FALSE	FALSE	intermediary metabolism and respiration	regulatory proteins	5
hsaB-179	Rv0945-180	TRUE	TRUE	FALSE	FALSE	FALSE	intermediary metabolism and respiration	intermediary metabolism and respiration	5
fadE32-275	Rv2862c-50	TRUE	TRUE	FALSE	FALSE	FALSE	lipid metabolism	conserved hypotheticals	5
Rv3729-269	mazF3-65	TRUE	TRUE	FALSE	FALSE	FALSE	intermediary metabolism and respiration	virulence, detoxification, adaptation	5
pmmA-206	cyp136-445	TRUE	TRUE	FALSE	FALSE	FALSE	intermediary metabolism and respiration	intermediary metabolism and respiration	5
pmmA-206	Rv0845-219	TRUE	TRUE	FALSE	FALSE	FALSE	intermediary metabolism and respiration	regulatory proteins	5
otsA-334	Rv0493c-174	TRUE	TRUE	FALSE	FALSE	FALSE	virulence, detoxification, adaptation	conserved hypotheticals	5
Rv3770c-98	Rv0493c-174	TRUE	TRUE	FALSE	FALSE	FALSE	conserved hypotheticals	conserved hypotheticals	5
Rv0493c-174	pta-122	TRUE	TRUE	FALSE	FALSE	FALSE	conserved hypotheticals	intermediary metabolism and respiration	5
rip-259	Rv0493c-174	TRUE	TRUE	FALSE	FALSE	FALSE	cell wall and cell processes	conserved hypotheticals	5
Rv1125-101	mce1A-313	TRUE	TRUE	FALSE	FALSE	FALSE	conserved hypotheticals	virulence, detoxification, adaptation	5
Rv1125-101	mazF3-65	TRUE	TRUE	FALSE	FALSE	FALSE	conserved hypotheticals	virulence, detoxification, adaptation	5
Rv2979c-14	Rv1125-101	TRUE	TRUE	FALSE	FALSE	FALSE	insertion seqs and phages	conserved hypotheticals	5
Rv3839-122	PPE22-313	TRUE	TRUE	FALSE	FALSE	FALSE	conserved hypotheticals	PE/PPE	5
Rv3087-447	arsB1-378	TRUE	TRUE	FALSE	FALSE	FALSE	lipid metabolism	cell wall and cell processes	5
Rv3671c-363	Rv0104-402	TRUE	TRUE	FALSE	FALSE	FALSE	intermediary metabolism and respiration	conserved hypotheticals	5
cyp136-445	Rv0862c-749	TRUE	TRUE	FALSE	FALSE	FALSE	intermediary metabolism and respiration	conserved hypotheticals	5
fadE32-275	Rv0862c-749	TRUE	TRUE	FALSE	FALSE	FALSE	lipid metabolism	conserved hypotheticals	5
otsA-334	Rv0862c-749	TRUE	TRUE	FALSE	FALSE	FALSE	virulence, detoxification, adaptation	conserved hypotheticals	5
Rv2979c-14	Rv0862c-749	TRUE	TRUE	FALSE	FALSE	FALSE	insertion seqs and phages	conserved hypotheticals	5
dppA-4	mce1A-313	TRUE	TRUE	FALSE	FALSE	FALSE	cell wall and cell processes	virulence, detoxification, adaptation	5
dppA-4	fadE32-275	TRUE	TRUE	FALSE	FALSE	FALSE	cell wall and cell processes	lipid metabolism	5
eno-8	Rv0845-219	TRUE	TRUE	FALSE	FALSE	FALSE	intermediary metabolism and respiration	regulatory proteins	5
prcA-182	pta-122	TRUE	TRUE	FALSE	FALSE	FALSE	intermediary metabolism and respiration	intermediary metabolism and respiration	5
Rv2804c-73	arsB1-378	TRUE	TRUE	FALSE	FALSE	FALSE	conserved hypotheticals	cell wall and cell processes	5
Rv2971-152	Rv1948c-5	TRUE	TRUE	FALSE	FALSE	FALSE	intermediary metabolism and respiration	conserved hypotheticals	5
rip-259	mazF3-65	TRUE	TRUE	FALSE	FALSE	FALSE	cell wall and cell processes	virulence, detoxification, adaptation	5
ansP1-9	eno-8	TRUE	TRUE	FALSE	FALSE	FALSE	cell wall and cell processes	intermediary metabolism and respiration	5
Rv1086-259	eno-8	TRUE	TRUE	FALSE	FALSE	FALSE	cell wall and cell processes	intermediary metabolism and respiration	5
cyp136-445	Rv1086-259	TRUE	TRUE	FALSE	FALSE	FALSE	intermediary metabolism and respiration	cell wall and cell processes	5
Rv2862c-50	fas-2771	TRUE	TRUE	FALSE	FALSE	FALSE	conserved hypotheticals	lipid metabolism	5
fas-2771	glgB-470	TRUE	TRUE	FALSE	FALSE	FALSE	lipid metabolism	intermediary metabolism and respiration	5
Rv2971-152	fas-2771	TRUE	TRUE	FALSE	FALSE	FALSE	intermediary metabolism and respiration	lipid metabolism	5
mmpL5-794	Rv0325-75	TRUE	TRUE	FALSE	FALSE	FALSE	cell wall and cell processes	unknown	5
prcA-182	Rv1248c-764	TRUE	TRUE	FALSE	FALSE	FALSE	intermediary metabolism and respiration	intermediary metabolism and respiration	5
Rv1248c-764	mazF3-65	TRUE	TRUE	FALSE	FALSE	FALSE	intermediary metabolism and respiration	virulence, detoxification, adaptation	5
Rv3671c-363	Rv1248c-764	TRUE	TRUE	FALSE	FALSE	FALSE	intermediary metabolism and respiration	intermediary metabolism and respiration	5
Rv3087-447	Rv2971-152	TRUE	TRUE	FALSE	FALSE	FALSE	lipid metabolism	intermediary metabolism and respiration	5
Rv0368c-249	mce1A-313	TRUE	TRUE	FALSE	FALSE	FALSE	conserved hypotheticals	virulence, detoxification, adaptation	5
Rv0368c-249	eccA3-6	TRUE	TRUE	FALSE	FALSE	FALSE	conserved hypotheticals	cell wall and cell processes	5
otsA-334	Rv0368c-249	TRUE	TRUE	FALSE	FALSE	FALSE	virulence, detoxification, adaptation	conserved hypotheticals	5
mazF3-65	Rv0368c-249	TRUE	TRUE	FALSE	FALSE	FALSE	virulence, detoxification, adaptation	conserved hypotheticals	5
cobM-145	Rv0368c-249	TRUE	TRUE	FALSE	FALSE	FALSE	intermediary metabolism and respiration	conserved hypotheticals	5
Rv2484c-466	mmpL5-794	TRUE	TRUE	FALSE	FALSE	FALSE	lipid metabolism	cell wall and cell processes	5
prcA-182	Rv0845-219	TRUE	TRUE	FALSE	FALSE	FALSE	intermediary metabolism and respiration	regulatory proteins	5
Rv3671c-363	cyp136-445	TRUE	TRUE	FALSE	FALSE	FALSE	intermediary metabolism and respiration	intermediary metabolism and respiration	5
hsaB-179	ceoC-133	TRUE	TRUE	FALSE	FALSE	FALSE	intermediary metabolism and respiration	cell wall and cell processes	5
Rv0845-219	atsD-349	TRUE	TRUE	FALSE	FALSE	FALSE	regulatory proteins	intermediary metabolism and respiration	5
murG-36	prcA-182	TRUE	TRUE	FALSE	FALSE	FALSE	cell wall and cell processes	intermediary metabolism and respiration	5
Rv2484c-466	murG-36	TRUE	TRUE	FALSE	FALSE	FALSE	lipid metabolism	cell wall and cell processes	5
murG-36	cobM-145	TRUE	TRUE	FALSE	FALSE	FALSE	cell wall and cell processes	intermediary metabolism and respiration	5
Rv3770c-98	murG-36	TRUE	TRUE	FALSE	FALSE	FALSE	conserved hypotheticals	cell wall and cell processes	5
murG-36	Rv0918-46	TRUE	TRUE	FALSE	FALSE	FALSE	cell wall and cell processes	conserved hypotheticals	5
murG-36	Rv0210-486	TRUE	TRUE	FALSE	FALSE	FALSE	cell wall and cell processes	conserved hypotheticals	5
arsB1-378	serA2-242	TRUE	TRUE	FALSE	FALSE	FALSE	cell wall and cell processes	intermediary metabolism and respiration	5
Rv0428c-149	oxcA-224	TRUE	TRUE	FALSE	FALSE	FALSE	intermediary metabolism and respiration	intermediary metabolism and respiration	5
Rv1125-101	oxcA-224	TRUE	TRUE	FALSE	FALSE	FALSE	conserved hypotheticals	intermediary metabolism and respiration	5
pmmA-206	lipY-58	TRUE	TRUE	FALSE	FALSE	FALSE	intermediary metabolism and respiration	PE/PPE	5
lipY-58	mazF3-65	TRUE	TRUE	FALSE	FALSE	FALSE	PE/PPE	virulence, detoxification, adaptation	5
Rv1431-65	Rv0845-219	TRUE	TRUE	FALSE	FALSE	FALSE	cell wall and cell processes	regulatory proteins	5
Rv2971-152	Rv0465c-106	TRUE	TRUE	FALSE	FALSE	FALSE	intermediary metabolism and respiration	regulatory proteins	5
fas-2771	Rv0465c-106	TRUE	TRUE	FALSE	FALSE	FALSE	lipid metabolism	regulatory proteins	5
Rv3729-269	Rv0465c-106	TRUE	TRUE	FALSE	FALSE	FALSE	intermediary metabolism and respiration	regulatory proteins	5
Rv0945-180	Rv0465c-106	TRUE	TRUE	FALSE	FALSE	FALSE	intermediary metabolism and respiration	regulatory proteins	5
Rv3770c-98	fas-2771	TRUE	TRUE	FALSE	FALSE	FALSE	conserved hypotheticals	lipid metabolism	5
PPE52-400	fas-2771	TRUE	TRUE	FALSE	FALSE	FALSE	PE/PPE	lipid metabolism	5
Rv0918-46	mmpL5-794	TRUE	TRUE	FALSE	FALSE	FALSE	conserved hypotheticals	cell wall and cell processes	5
Rv0845-219	Rv0039c-24	TRUE	TRUE	FALSE	FALSE	FALSE	regulatory proteins	cell wall and cell processes	5
mprB-339	galK-199	TRUE	TRUE	FALSE	FALSE	FALSE	regulatory proteins	intermediary metabolism and respiration	5
PPE32-301	galK-199	TRUE	TRUE	FALSE	FALSE	FALSE	PE/PPE	intermediary metabolism and respiration	5
mmpL5-794	Rv0428c-149	TRUE	TRUE	FALSE	FALSE	FALSE	cell wall and cell processes	intermediary metabolism and respiration	5
hsaB-179	Rv0428c-149	TRUE	TRUE	FALSE	FALSE	FALSE	intermediary metabolism and respiration	intermediary metabolism and respiration	5
Rv2979c-14	eno-8	TRUE	TRUE	FALSE	FALSE	FALSE	insertion seqs and phages	intermediary metabolism and respiration	5
hsaB-179	eno-8	TRUE	TRUE	FALSE	FALSE	FALSE	intermediary metabolism and respiration	intermediary metabolism and respiration	5
Rv2492-70	eccA3-6	TRUE	TRUE	FALSE	FALSE	FALSE	conserved hypotheticals	cell wall and cell processes	5
Rv0990c-54	Rv0465c-106	TRUE	TRUE	FALSE	FALSE	FALSE	conserved hypotheticals	regulatory proteins	5
Rv2492-70	Rv1155-115	TRUE	TRUE	FALSE	FALSE	FALSE	conserved hypotheticals	intermediary metabolism and respiration	5
Rv3161c-62	Rv2492-70	TRUE	TRUE	FALSE	FALSE	FALSE	intermediary metabolism and respiration	conserved hypotheticals	5
Rv3649-93	Rv0845-219	TRUE	TRUE	FALSE	FALSE	FALSE	information pathways	regulatory proteins	5
dnaQ-76	fas-2771	TRUE	TRUE	FALSE	FALSE	FALSE	information pathways	lipid metabolism	5
fadE32-275	pmmA-206	TRUE	TRUE	FALSE	FALSE	FALSE	lipid metabolism	intermediary metabolism and respiration	5
fadE32-275	mce1A-313	TRUE	TRUE	FALSE	FALSE	FALSE	lipid metabolism	virulence, detoxification, adaptation	5
fadE32-275	cyp136-445	TRUE	TRUE	FALSE	FALSE	FALSE	lipid metabolism	intermediary metabolism and respiration	5
fadE32-275	Rv2804c-73	TRUE	TRUE	FALSE	FALSE	FALSE	lipid metabolism	conserved hypotheticals	5
cyp136-445	mazF3-65	TRUE	TRUE	FALSE	FALSE	FALSE	intermediary metabolism and respiration	virulence, detoxification, adaptation	5
hsaB-179	cyp136-445	TRUE	TRUE	FALSE	FALSE	FALSE	intermediary metabolism and respiration	intermediary metabolism and respiration	5
cyp136-445	Rv2492-70	TRUE	TRUE	FALSE	FALSE	FALSE	intermediary metabolism and respiration	conserved hypotheticals	5
ansP1-9	Rv0493c-174	TRUE	TRUE	FALSE	FALSE	FALSE	cell wall and cell processes	conserved hypotheticals	5
Rv0493c-174	Rv0368c-249	TRUE	TRUE	FALSE	FALSE	FALSE	conserved hypotheticals	conserved hypotheticals	5
glgB-470	Rv1125-101	TRUE	TRUE	FALSE	FALSE	FALSE	intermediary metabolism and respiration	conserved hypotheticals	5
fas-2771	Rv1125-101	TRUE	TRUE	FALSE	FALSE	FALSE	lipid metabolism	conserved hypotheticals	5
Rv3839-122	Rv3671c-363	TRUE	TRUE	FALSE	FALSE	FALSE	conserved hypotheticals	intermediary metabolism and respiration	5
vapC40-77	serA2-242	TRUE	TRUE	FALSE	FALSE	FALSE	virulence, detoxification, adaptation	intermediary metabolism and respiration	5
vapC40-77	alkA-12	TRUE	TRUE	FALSE	FALSE	FALSE	virulence, detoxification, adaptation	information pathways	5
lldD2-59	Rv0104-402	TRUE	TRUE	FALSE	FALSE	FALSE	intermediary metabolism and respiration	conserved hypotheticals	5
fas-2771	trpG-68	TRUE	TRUE	FALSE	FALSE	FALSE	lipid metabolism	intermediary metabolism and respiration	5
Rv0862c-749	Rv0368c-249	TRUE	TRUE	FALSE	FALSE	FALSE	conserved hypotheticals	conserved hypotheticals	5
Rv3087-447	eno-8	TRUE	TRUE	FALSE	FALSE	FALSE	lipid metabolism	intermediary metabolism and respiration	5
dppA-4	Rv0368c-249	TRUE	TRUE	FALSE	FALSE	FALSE	cell wall and cell processes	conserved hypotheticals	5
dppA-4	Rv0465c-106	TRUE	TRUE	FALSE	FALSE	FALSE	cell wall and cell processes	regulatory proteins	5
Rv3839-122	dppA-4	TRUE	TRUE	FALSE	FALSE	FALSE	conserved hypotheticals	cell wall and cell processes	5
pmmA-206	Rv2804c-73	TRUE	TRUE	FALSE	FALSE	FALSE	intermediary metabolism and respiration	conserved hypotheticals	5
PPE44-194	Rv0845-219	TRUE	TRUE	FALSE	FALSE	FALSE	PE/PPE	regulatory proteins	5
Rv3729-269	rip-259	TRUE	TRUE	FALSE	FALSE	FALSE	intermediary metabolism and respiration	cell wall and cell processes	5
hsaB-179	ansP1-9	TRUE	TRUE	FALSE	FALSE	FALSE	intermediary metabolism and respiration	cell wall and cell processes	5
ansP1-9	mmpL5-794	TRUE	TRUE	FALSE	FALSE	FALSE	cell wall and cell processes	cell wall and cell processes	5
Rv1086-259	Rv0845-219	TRUE	TRUE	FALSE	FALSE	FALSE	cell wall and cell processes	regulatory proteins	5
Rv3729-269	Rv1248c-764	TRUE	TRUE	FALSE	FALSE	FALSE	intermediary metabolism and respiration	intermediary metabolism and respiration	5
glgB-470	alkA-12	TRUE	TRUE	FALSE	FALSE	FALSE	intermediary metabolism and respiration	information pathways	5
Rv0428c-149	Rv0368c-249	TRUE	TRUE	FALSE	FALSE	FALSE	intermediary metabolism and respiration	conserved hypotheticals	5
Rv3729-269	Rv0368c-249	TRUE	TRUE	FALSE	FALSE	FALSE	intermediary metabolism and respiration	conserved hypotheticals	5
Rv2804c-73	prcA-182	TRUE	TRUE	FALSE	FALSE	FALSE	conserved hypotheticals	intermediary metabolism and respiration	5
ceoC-133	serA2-242	TRUE	TRUE	FALSE	FALSE	FALSE	cell wall and cell processes	intermediary metabolism and respiration	5
Rv2804c-73	mprB-339	TRUE	TRUE	FALSE	FALSE	FALSE	conserved hypotheticals	regulatory proteins	5
Rv3087-447	Rv1431-65	TRUE	TRUE	FALSE	FALSE	FALSE	lipid metabolism	cell wall and cell processes	5
Rv1431-65	alkA-12	TRUE	TRUE	FALSE	FALSE	FALSE	cell wall and cell processes	information pathways	5
Rv3729-269	alkA-12	TRUE	TRUE	FALSE	FALSE	FALSE	intermediary metabolism and respiration	information pathways	5
Rv3770c-98	serA2-242	TRUE	TRUE	FALSE	FALSE	FALSE	conserved hypotheticals	intermediary metabolism and respiration	5
Rv2804c-73	Rv2719c-124	TRUE	TRUE	FALSE	FALSE	FALSE	conserved hypotheticals	cell wall and cell processes	5
serA2-242	Rv0039c-24	TRUE	TRUE	FALSE	FALSE	FALSE	intermediary metabolism and respiration	cell wall and cell processes	5
prcA-182	galK-199	TRUE	TRUE	FALSE	FALSE	FALSE	intermediary metabolism and respiration	intermediary metabolism and respiration	5
Rv2804c-73	Rv0039c-24	TRUE	TRUE	FALSE	FALSE	FALSE	conserved hypotheticals	cell wall and cell processes	5
serA2-242	Rv0428c-149	TRUE	TRUE	FALSE	FALSE	FALSE	intermediary metabolism and respiration	intermediary metabolism and respiration	5
eno-8	Rv0428c-149	TRUE	TRUE	FALSE	FALSE	FALSE	intermediary metabolism and respiration	intermediary metabolism and respiration	5
Rv2804c-73	Rv0428c-149	TRUE	TRUE	FALSE	FALSE	FALSE	conserved hypotheticals	intermediary metabolism and respiration	5
Rv2979c-14	galK-199	TRUE	TRUE	FALSE	FALSE	FALSE	insertion seqs and phages	intermediary metabolism and respiration	5
hsaB-179	mmpL5-794	TRUE	TRUE	FALSE	FALSE	FALSE	intermediary metabolism and respiration	cell wall and cell processes	5
katG-463	mce1A-313	TRUE	TRUE	TRUE	FALSE	FALSE	virulence, detoxification, adaptation	virulence, detoxification, adaptation	5
Rv3087-447	eccA3-6	TRUE	TRUE	FALSE	FALSE	FALSE	lipid metabolism	cell wall and cell processes	5
Rv3586-288	alkA-12	TRUE	TRUE	FALSE	FALSE	FALSE	conserved hypotheticals	information pathways	5
Rv2492-70	Rv0945-180	TRUE	TRUE	FALSE	FALSE	FALSE	conserved hypotheticals	intermediary metabolism and respiration	5
fadE32-275	mmpL5-794	TRUE	TRUE	FALSE	FALSE	FALSE	lipid metabolism	cell wall and cell processes	5
fadE32-275	fas-2771	TRUE	TRUE	FALSE	FALSE	FALSE	lipid metabolism	lipid metabolism	5
otsA-334	serA2-242	TRUE	TRUE	FALSE	FALSE	FALSE	virulence, detoxification, adaptation	intermediary metabolism and respiration	5
otsA-334	Rv2804c-73	TRUE	TRUE	FALSE	FALSE	FALSE	virulence, detoxification, adaptation	conserved hypotheticals	5
otsA-334	alkA-12	TRUE	TRUE	FALSE	FALSE	FALSE	virulence, detoxification, adaptation	information pathways	5
mazF3-65	Rv0845-219	TRUE	TRUE	FALSE	FALSE	FALSE	virulence, detoxification, adaptation	regulatory proteins	5
pmmA-206	Rv2492-70	TRUE	TRUE	FALSE	FALSE	FALSE	intermediary metabolism and respiration	conserved hypotheticals	5
Rv0493c-174	mce1A-313	TRUE	TRUE	FALSE	FALSE	FALSE	conserved hypotheticals	virulence, detoxification, adaptation	5
Rv2979c-14	Rv0493c-174	TRUE	TRUE	FALSE	FALSE	FALSE	insertion seqs and phages	conserved hypotheticals	5
Rv1125-101	serA2-242	TRUE	TRUE	FALSE	FALSE	FALSE	conserved hypotheticals	intermediary metabolism and respiration	5
Rv1125-101	eno-8	TRUE	TRUE	FALSE	FALSE	FALSE	conserved hypotheticals	intermediary metabolism and respiration	5
Rv3839-122	Rv3729-269	TRUE	TRUE	FALSE	FALSE	FALSE	conserved hypotheticals	intermediary metabolism and respiration	5
Rv3839-122	Rv0465c-106	TRUE	TRUE	FALSE	FALSE	FALSE	conserved hypotheticals	regulatory proteins	5
pmmA-206	Rv0104-402	TRUE	TRUE	FALSE	FALSE	FALSE	intermediary metabolism and respiration	conserved hypotheticals	5
mce1A-313	Rv0104-402	TRUE	TRUE	FALSE	FALSE	FALSE	virulence, detoxification, adaptation	conserved hypotheticals	5
eccA3-6	Rv0104-402	TRUE	TRUE	FALSE	FALSE	FALSE	cell wall and cell processes	conserved hypotheticals	5
vapC40-77	Rv0104-402	TRUE	TRUE	FALSE	FALSE	FALSE	virulence, detoxification, adaptation	conserved hypotheticals	5
PPE52-400	Rv0104-402	TRUE	TRUE	FALSE	FALSE	FALSE	PE/PPE	conserved hypotheticals	5
Rv0862c-749	serA2-242	TRUE	TRUE	FALSE	FALSE	FALSE	conserved hypotheticals	intermediary metabolism and respiration	5
eno-8	Rv0862c-749	TRUE	TRUE	FALSE	FALSE	FALSE	intermediary metabolism and respiration	conserved hypotheticals	5
Rv2492-70	eno-8	TRUE	TRUE	FALSE	FALSE	FALSE	conserved hypotheticals	intermediary metabolism and respiration	5
Rv2804c-73	mmpL5-794	TRUE	TRUE	FALSE	FALSE	FALSE	conserved hypotheticals	cell wall and cell processes	5
PPE44-194	serA2-242	TRUE	TRUE	FALSE	FALSE	FALSE	PE/PPE	intermediary metabolism and respiration	5
Rv1948c-5	glgB-470	TRUE	TRUE	FALSE	FALSE	FALSE	conserved hypotheticals	intermediary metabolism and respiration	5
fadD15-100	Rv1948c-5	TRUE	TRUE	FALSE	FALSE	FALSE	lipid metabolism	conserved hypotheticals	5
Rv2492-70	Rv1948c-5	TRUE	TRUE	FALSE	FALSE	FALSE	conserved hypotheticals	conserved hypotheticals	5
ansP1-9	serA2-242	TRUE	TRUE	FALSE	FALSE	FALSE	cell wall and cell processes	intermediary metabolism and respiration	5
fas-2771	Rv0845-219	TRUE	TRUE	FALSE	FALSE	FALSE	lipid metabolism	regulatory proteins	5
serA2-242	Rv0368c-249	TRUE	TRUE	FALSE	FALSE	FALSE	intermediary metabolism and respiration	conserved hypotheticals	5
eno-8	Rv0368c-249	TRUE	TRUE	FALSE	FALSE	FALSE	intermediary metabolism and respiration	conserved hypotheticals	5
cyp136-445	Rv0368c-249	TRUE	TRUE	FALSE	FALSE	FALSE	intermediary metabolism and respiration	conserved hypotheticals	5
Rv3671c-363	Rv2804c-73	TRUE	TRUE	FALSE	FALSE	FALSE	intermediary metabolism and respiration	conserved hypotheticals	5
Rv2492-70	mprB-339	TRUE	TRUE	FALSE	FALSE	FALSE	conserved hypotheticals	regulatory proteins	5
Rv1634-198	serA2-242	TRUE	TRUE	FALSE	FALSE	FALSE	cell wall and cell processes	intermediary metabolism and respiration	5
fadE32-275	Rv2160A-155	TRUE	TRUE	FALSE	FALSE	FALSE	lipid metabolism	regulatory proteins	5
murG-36	Rv1431-65	TRUE	TRUE	FALSE	FALSE	FALSE	cell wall and cell processes	cell wall and cell processes	5
Rv2804c-73	Rv1634-198	TRUE	TRUE	FALSE	FALSE	FALSE	conserved hypotheticals	cell wall and cell processes	5
galK-199	oxcA-224	TRUE	TRUE	FALSE	FALSE	FALSE	intermediary metabolism and respiration	intermediary metabolism and respiration	5
lipY-58	Rv2160A-155	TRUE	TRUE	FALSE	FALSE	FALSE	PE/PPE	regulatory proteins	5
Rv3729-269	Rv2492-70	TRUE	TRUE	FALSE	FALSE	FALSE	intermediary metabolism and respiration	conserved hypotheticals	5
mmpL5-794	Rv0465c-106	TRUE	TRUE	FALSE	FALSE	FALSE	cell wall and cell processes	regulatory proteins	5
Rv3087-447	Rv2825c-162	TRUE	TRUE	FALSE	FALSE	FALSE	lipid metabolism	conserved hypotheticals	5
Rv2979c-14	serA2-242	TRUE	TRUE	FALSE	FALSE	FALSE	insertion seqs and phages	intermediary metabolism and respiration	5
Rv2979c-14	alkA-12	TRUE	TRUE	FALSE	FALSE	FALSE	insertion seqs and phages	information pathways	5
hsaB-179	serA2-242	TRUE	TRUE	FALSE	FALSE	FALSE	intermediary metabolism and respiration	intermediary metabolism and respiration	5
Rv2492-70	mce1A-313	TRUE	TRUE	FALSE	FALSE	FALSE	conserved hypotheticals	virulence, detoxification, adaptation	5
Rv3087-447	Rv0845-219	TRUE	TRUE	FALSE	FALSE	FALSE	lipid metabolism	regulatory proteins	5
Rv3087-447	Rv0945-180	TRUE	TRUE	FALSE	FALSE	FALSE	lipid metabolism	intermediary metabolism and respiration	5
hisC2-142	Rv2804c-73	TRUE	TRUE	FALSE	FALSE	FALSE	intermediary metabolism and respiration	conserved hypotheticals	5
Rv2492-70	Rv0987-717	TRUE	TRUE	FALSE	FALSE	FALSE	conserved hypotheticals	cell wall and cell processes	5
Rv3649-93	Rv2492-70	TRUE	TRUE	FALSE	FALSE	FALSE	information pathways	conserved hypotheticals	5
fadE32-275	serA2-242	TRUE	TRUE	FALSE	FALSE	FALSE	lipid metabolism	intermediary metabolism and respiration	5
alkA-12	mazF3-65	TRUE	TRUE	FALSE	FALSE	FALSE	information pathways	virulence, detoxification, adaptation	5
pmmA-206	Rv3087-447	TRUE	TRUE	FALSE	FALSE	FALSE	intermediary metabolism and respiration	lipid metabolism	5
pmmA-206	katG-463	TRUE	TRUE	FALSE	TRUE	FALSE	intermediary metabolism and respiration	virulence, detoxification, adaptation	5
Rv0428c-149	Rv0104-402	TRUE	TRUE	FALSE	FALSE	FALSE	intermediary metabolism and respiration	conserved hypotheticals	5
ansP1-9	Rv0104-402	TRUE	TRUE	FALSE	FALSE	FALSE	cell wall and cell processes	conserved hypotheticals	5
Rv2971-152	Rv0104-402	TRUE	TRUE	FALSE	FALSE	FALSE	intermediary metabolism and respiration	conserved hypotheticals	5
atsD-349	Rv0104-402	TRUE	TRUE	FALSE	FALSE	FALSE	intermediary metabolism and respiration	conserved hypotheticals	5
Rv1086-259	Rv0104-402	TRUE	TRUE	FALSE	FALSE	FALSE	cell wall and cell processes	conserved hypotheticals	5
Rv3586-288	Rv0104-402	TRUE	TRUE	FALSE	FALSE	FALSE	conserved hypotheticals	conserved hypotheticals	5
Rv0104-402	Rv0039c-24	TRUE	TRUE	FALSE	FALSE	FALSE	conserved hypotheticals	cell wall and cell processes	5
oxcA-224	Rv0104-402	TRUE	TRUE	FALSE	FALSE	FALSE	intermediary metabolism and respiration	conserved hypotheticals	5
Rv2492-70	mmpL5-794	TRUE	TRUE	FALSE	FALSE	FALSE	conserved hypotheticals	cell wall and cell processes	5
pmmA-206	Rv1948c-5	TRUE	TRUE	FALSE	FALSE	FALSE	intermediary metabolism and respiration	conserved hypotheticals	5
Rv1948c-5	mce1A-313	TRUE	TRUE	FALSE	FALSE	FALSE	conserved hypotheticals	virulence, detoxification, adaptation	5
Rv1948c-5	eccA3-6	TRUE	TRUE	FALSE	FALSE	FALSE	conserved hypotheticals	cell wall and cell processes	5
cyp136-445	Rv1948c-5	TRUE	TRUE	FALSE	FALSE	FALSE	intermediary metabolism and respiration	conserved hypotheticals	5
Rv1948c-5	mazF3-65	TRUE	TRUE	FALSE	FALSE	FALSE	conserved hypotheticals	virulence, detoxification, adaptation	5
Rv3671c-363	Rv1948c-5	TRUE	TRUE	FALSE	FALSE	FALSE	intermediary metabolism and respiration	conserved hypotheticals	5
Rv2492-70	Rv1086-259	TRUE	TRUE	FALSE	FALSE	FALSE	conserved hypotheticals	cell wall and cell processes	5
Rv2804c-73	Rv2484c-466	TRUE	TRUE	FALSE	FALSE	FALSE	conserved hypotheticals	lipid metabolism	5
Rv3087-447	prcA-182	TRUE	TRUE	FALSE	FALSE	FALSE	lipid metabolism	intermediary metabolism and respiration	5
Rv3671c-363	Rv2492-70	TRUE	TRUE	FALSE	FALSE	FALSE	intermediary metabolism and respiration	conserved hypotheticals	5
Rv3671c-363	fadB5-328	TRUE	TRUE	FALSE	FALSE	FALSE	intermediary metabolism and respiration	lipid metabolism	5
Rv3087-447	mprB-339	TRUE	TRUE	FALSE	FALSE	FALSE	lipid metabolism	regulatory proteins	5
Rv3087-447	atsD-349	TRUE	TRUE	FALSE	FALSE	FALSE	lipid metabolism	intermediary metabolism and respiration	5
Rv2862c-50	Rv2160A-155	TRUE	TRUE	FALSE	FALSE	FALSE	conserved hypotheticals	regulatory proteins	5
Rv2160A-155	Rv1086-259	TRUE	TRUE	FALSE	FALSE	FALSE	regulatory proteins	cell wall and cell processes	5
Rv2160A-155	Rv1125-101	TRUE	TRUE	FALSE	FALSE	FALSE	regulatory proteins	conserved hypotheticals	5
murG-36	Rv0845-219	TRUE	TRUE	FALSE	FALSE	FALSE	cell wall and cell processes	regulatory proteins	5
eno-8	serA2-242	TRUE	TRUE	FALSE	FALSE	FALSE	intermediary metabolism and respiration	intermediary metabolism and respiration	5
Rv2804c-73	oxcA-224	TRUE	TRUE	FALSE	FALSE	FALSE	conserved hypotheticals	intermediary metabolism and respiration	5
Rv3729-269	Rv3087-447	TRUE	TRUE	FALSE	FALSE	FALSE	intermediary metabolism and respiration	lipid metabolism	5
Rv2825c-162	tatB-8	TRUE	TRUE	FALSE	FALSE	FALSE	conserved hypotheticals	cell wall and cell processes	5
Rv2719c-124	katG-463	TRUE	TRUE	FALSE	TRUE	FALSE	cell wall and cell processes	virulence, detoxification, adaptation	5
Rv2862c-50	Rv2825c-162	TRUE	TRUE	FALSE	FALSE	FALSE	conserved hypotheticals	conserved hypotheticals	5
Rv2804c-73	Rv0918-46	TRUE	TRUE	FALSE	FALSE	FALSE	conserved hypotheticals	conserved hypotheticals	5
Rv3087-447	Rv0039c-24	TRUE	TRUE	FALSE	FALSE	FALSE	lipid metabolism	cell wall and cell processes	5
Rv1373-231	Rv0990c-54	TRUE	TRUE	FALSE	FALSE	FALSE	intermediary metabolism and respiration	conserved hypotheticals	5
Rv3087-447	mce1A-313	TRUE	TRUE	FALSE	FALSE	FALSE	lipid metabolism	virulence, detoxification, adaptation	5
Rv3087-447	Rv0990c-54	TRUE	TRUE	FALSE	FALSE	FALSE	lipid metabolism	conserved hypotheticals	5
katG-463	eccA3-6	TRUE	TRUE	TRUE	FALSE	FALSE	virulence, detoxification, adaptation	cell wall and cell processes	5
Rv3586-288	Rv3087-447	TRUE	TRUE	FALSE	FALSE	FALSE	conserved hypotheticals	lipid metabolism	5
Rv3087-447	cyp136-445	TRUE	TRUE	FALSE	FALSE	FALSE	lipid metabolism	intermediary metabolism and respiration	5
Rv2492-70	mazF3-65	TRUE	TRUE	FALSE	FALSE	FALSE	conserved hypotheticals	virulence, detoxification, adaptation	5
fadB5-328	mazF3-65	TRUE	TRUE	FALSE	FALSE	FALSE	lipid metabolism	virulence, detoxification, adaptation	5
serA2-242	Rv0493c-174	TRUE	TRUE	FALSE	FALSE	FALSE	intermediary metabolism and respiration	conserved hypotheticals	5
pmmA-206	fadB5-328	TRUE	TRUE	FALSE	FALSE	FALSE	intermediary metabolism and respiration	lipid metabolism	5
cyp136-445	katG-463	TRUE	TRUE	FALSE	TRUE	FALSE	intermediary metabolism and respiration	virulence, detoxification, adaptation	5
Rv3087-447	Rv1125-101	TRUE	TRUE	FALSE	FALSE	FALSE	lipid metabolism	conserved hypotheticals	5
Rv2804c-73	Rv1125-101	TRUE	TRUE	FALSE	FALSE	FALSE	conserved hypotheticals	conserved hypotheticals	5
Rv3839-122	galK-199	TRUE	TRUE	FALSE	FALSE	FALSE	conserved hypotheticals	intermediary metabolism and respiration	5
Rv2825c-162	arsB1-378	TRUE	TRUE	FALSE	FALSE	FALSE	conserved hypotheticals	cell wall and cell processes	5
Rv1431-65	Rv0104-402	TRUE	TRUE	FALSE	FALSE	FALSE	cell wall and cell processes	conserved hypotheticals	5
vapC40-77	fadB5-328	TRUE	TRUE	FALSE	FALSE	FALSE	virulence, detoxification, adaptation	lipid metabolism	5
prcA-182	Rv0104-402	TRUE	TRUE	FALSE	FALSE	FALSE	intermediary metabolism and respiration	conserved hypotheticals	5
dppA-4	serA2-242	TRUE	TRUE	FALSE	FALSE	FALSE	cell wall and cell processes	intermediary metabolism and respiration	5
ansP1-9	Rv1948c-5	TRUE	TRUE	FALSE	FALSE	FALSE	cell wall and cell processes	conserved hypotheticals	5
Rv1948c-5	atsD-349	TRUE	TRUE	FALSE	FALSE	FALSE	conserved hypotheticals	intermediary metabolism and respiration	5
Rv1948c-5	Rv1086-259	TRUE	TRUE	FALSE	FALSE	FALSE	conserved hypotheticals	cell wall and cell processes	5
Rv1948c-5	mmpL5-794	TRUE	TRUE	FALSE	FALSE	FALSE	conserved hypotheticals	cell wall and cell processes	5
Rv3729-269	Rv1948c-5	TRUE	TRUE	FALSE	FALSE	FALSE	intermediary metabolism and respiration	conserved hypotheticals	5
Rv1948c-5	Rv0945-180	TRUE	TRUE	FALSE	FALSE	FALSE	conserved hypotheticals	intermediary metabolism and respiration	5
PPE44-194	Rv1948c-5	TRUE	TRUE	FALSE	FALSE	FALSE	PE/PPE	conserved hypotheticals	5
prpD-3	Rv1086-259	TRUE	TRUE	FALSE	FALSE	FALSE	intermediary metabolism and respiration	cell wall and cell processes	5
Rv3087-447	Rv1086-259	TRUE	TRUE	FALSE	FALSE	FALSE	lipid metabolism	cell wall and cell processes	5
Rv3087-447	cobM-145	TRUE	TRUE	FALSE	FALSE	FALSE	lipid metabolism	intermediary metabolism and respiration	5
Rv2971-152	katG-463	TRUE	TRUE	FALSE	TRUE	FALSE	intermediary metabolism and respiration	virulence, detoxification, adaptation	5
fadB5-328	glgB-470	TRUE	TRUE	FALSE	FALSE	FALSE	lipid metabolism	intermediary metabolism and respiration	5
alkA-12	Rv0368c-249	TRUE	TRUE	FALSE	FALSE	FALSE	information pathways	conserved hypotheticals	5
Rv3087-447	Rv2492-70	TRUE	TRUE	FALSE	FALSE	FALSE	lipid metabolism	conserved hypotheticals	5
Rv3671c-363	katG-463	TRUE	TRUE	FALSE	TRUE	FALSE	intermediary metabolism and respiration	virulence, detoxification, adaptation	5
fadB5-328	atsD-349	TRUE	TRUE	FALSE	FALSE	FALSE	lipid metabolism	intermediary metabolism and respiration	5
otsA-334	Rv2160A-155	TRUE	TRUE	FALSE	FALSE	FALSE	virulence, detoxification, adaptation	regulatory proteins	5
Rv2160A-155	murG-36	TRUE	TRUE	FALSE	FALSE	FALSE	regulatory proteins	cell wall and cell processes	5
lipY-58	Rv2804c-73	TRUE	TRUE	FALSE	FALSE	FALSE	PE/PPE	conserved hypotheticals	5
Rv3729-269	fadB5-328	TRUE	TRUE	FALSE	FALSE	FALSE	intermediary metabolism and respiration	lipid metabolism	5
Rv2862c-50	fadB5-328	TRUE	TRUE	FALSE	FALSE	FALSE	conserved hypotheticals	lipid metabolism	5
Rv1373-231	eccA3-6	TRUE	TRUE	FALSE	FALSE	FALSE	intermediary metabolism and respiration	cell wall and cell processes	5
ceoC-133	Rv1373-231	TRUE	TRUE	FALSE	FALSE	FALSE	cell wall and cell processes	intermediary metabolism and respiration	5
otsA-334	Rv1373-231	TRUE	TRUE	FALSE	FALSE	FALSE	virulence, detoxification, adaptation	intermediary metabolism and respiration	5
fadB5-328	mce1A-313	TRUE	TRUE	FALSE	FALSE	FALSE	lipid metabolism	virulence, detoxification, adaptation	5
fadB5-328	eccA3-6	TRUE	TRUE	FALSE	FALSE	FALSE	lipid metabolism	cell wall and cell processes	5
hisC2-142	Rv2825c-162	TRUE	TRUE	FALSE	FALSE	FALSE	intermediary metabolism and respiration	conserved hypotheticals	5
Rv3586-288	fadB5-328	TRUE	TRUE	FALSE	FALSE	FALSE	conserved hypotheticals	lipid metabolism	5
Rv2971-152	Rv0987-717	TRUE	TRUE	FALSE	FALSE	FALSE	intermediary metabolism and respiration	cell wall and cell processes	5
Rv0987-717	mmpL5-794	TRUE	TRUE	FALSE	FALSE	FALSE	cell wall and cell processes	cell wall and cell processes	5
Rv3087-447	mazF3-65	TRUE	TRUE	FALSE	FALSE	FALSE	lipid metabolism	virulence, detoxification, adaptation	5
pmmA-206	Rv0064-550	TRUE	TRUE	FALSE	FALSE	FALSE	intermediary metabolism and respiration	cell wall and cell processes	5
Rv3839-122	Rv2804c-73	TRUE	TRUE	FALSE	FALSE	FALSE	conserved hypotheticals	conserved hypotheticals	5
mmpL5-794	Rv0104-402	TRUE	TRUE	FALSE	FALSE	FALSE	cell wall and cell processes	conserved hypotheticals	5
hsaB-179	Rv0104-402	TRUE	TRUE	FALSE	FALSE	FALSE	intermediary metabolism and respiration	conserved hypotheticals	5
Rv3839-122	Rv0104-402	TRUE	TRUE	FALSE	FALSE	FALSE	conserved hypotheticals	conserved hypotheticals	5
dppA-4	Rv1373-231	TRUE	TRUE	FALSE	FALSE	FALSE	cell wall and cell processes	intermediary metabolism and respiration	5
katG-463	eno-8	TRUE	TRUE	TRUE	FALSE	FALSE	virulence, detoxification, adaptation	intermediary metabolism and respiration	5
PPE44-194	fadB5-328	TRUE	TRUE	FALSE	FALSE	FALSE	PE/PPE	lipid metabolism	5
Rv1948c-5	eno-8	TRUE	TRUE	FALSE	FALSE	FALSE	conserved hypotheticals	intermediary metabolism and respiration	5
Rv1948c-5	Rv1431-65	TRUE	TRUE	FALSE	FALSE	FALSE	conserved hypotheticals	cell wall and cell processes	5
ansP1-9	fadB5-328	TRUE	TRUE	FALSE	FALSE	FALSE	cell wall and cell processes	lipid metabolism	5
Rv3087-447	fas-2771	TRUE	TRUE	FALSE	FALSE	FALSE	lipid metabolism	lipid metabolism	5
fadB5-328	Rv1086-259	TRUE	TRUE	FALSE	FALSE	FALSE	lipid metabolism	cell wall and cell processes	5
Rv1373-231	Rv1248c-764	TRUE	TRUE	FALSE	FALSE	FALSE	intermediary metabolism and respiration	intermediary metabolism and respiration	5
Rv2825c-162	glgB-470	TRUE	TRUE	FALSE	FALSE	FALSE	conserved hypotheticals	intermediary metabolism and respiration	5
katG-463	glgB-470	TRUE	TRUE	TRUE	FALSE	FALSE	virulence, detoxification, adaptation	intermediary metabolism and respiration	5
Rv2825c-162	prcA-182	TRUE	TRUE	FALSE	FALSE	FALSE	conserved hypotheticals	intermediary metabolism and respiration	5
katG-463	mprB-339	TRUE	TRUE	TRUE	FALSE	FALSE	virulence, detoxification, adaptation	regulatory proteins	5
katG-463	atsD-349	TRUE	TRUE	TRUE	FALSE	FALSE	virulence, detoxification, adaptation	intermediary metabolism and respiration	5
Rv2804c-73	serA2-242	TRUE	TRUE	FALSE	FALSE	FALSE	conserved hypotheticals	intermediary metabolism and respiration	5
lipY-58	Rv1373-231	TRUE	TRUE	FALSE	FALSE	FALSE	PE/PPE	intermediary metabolism and respiration	5
Rv2825c-162	Rv1431-65	TRUE	TRUE	FALSE	FALSE	FALSE	conserved hypotheticals	cell wall and cell processes	5
tatB-8	Rv0064-550	TRUE	TRUE	FALSE	FALSE	FALSE	cell wall and cell processes	cell wall and cell processes	5
Rv2804c-73	Rv0465c-106	TRUE	TRUE	FALSE	FALSE	FALSE	conserved hypotheticals	regulatory proteins	5
Rv2862c-50	Rv0064-550	TRUE	TRUE	FALSE	FALSE	FALSE	conserved hypotheticals	cell wall and cell processes	5
Rv2825c-162	Rv0039c-24	TRUE	TRUE	FALSE	FALSE	FALSE	conserved hypotheticals	cell wall and cell processes	5
ansP1-9	Rv1373-231	TRUE	TRUE	FALSE	FALSE	FALSE	cell wall and cell processes	intermediary metabolism and respiration	5
Rv1373-231	Rv0945-180	TRUE	TRUE	FALSE	FALSE	FALSE	intermediary metabolism and respiration	intermediary metabolism and respiration	5
PPE32-301	Rv0576-233	TRUE	TRUE	FALSE	FALSE	FALSE	PE/PPE	regulatory proteins	5
Rv2804c-73	galK-199	TRUE	TRUE	FALSE	FALSE	FALSE	conserved hypotheticals	intermediary metabolism and respiration	5
alkA-12	galK-199	TRUE	TRUE	FALSE	FALSE	FALSE	information pathways	intermediary metabolism and respiration	5
PPE22-313	Rv0576-233	TRUE	TRUE	FALSE	FALSE	FALSE	PE/PPE	regulatory proteins	5
eccA3-6	Rv0064-550	TRUE	TRUE	FALSE	FALSE	FALSE	cell wall and cell processes	cell wall and cell processes	5
Rv2825c-162	Rv0990c-54	TRUE	TRUE	FALSE	FALSE	FALSE	conserved hypotheticals	conserved hypotheticals	5
hisC2-142	fadB5-328	TRUE	TRUE	FALSE	FALSE	FALSE	intermediary metabolism and respiration	lipid metabolism	5
otsA-334	Rv0064-550	TRUE	TRUE	FALSE	FALSE	FALSE	virulence, detoxification, adaptation	cell wall and cell processes	5
fadB5-328	Rv0945-180	TRUE	TRUE	FALSE	FALSE	FALSE	lipid metabolism	intermediary metabolism and respiration	5
otsA-334	Rv2825c-162	TRUE	TRUE	FALSE	FALSE	FALSE	virulence, detoxification, adaptation	conserved hypotheticals	5
cyp136-445	Rv0064-550	TRUE	TRUE	FALSE	FALSE	FALSE	intermediary metabolism and respiration	cell wall and cell processes	5
cyp136-445	Rv0987-717	TRUE	TRUE	FALSE	FALSE	FALSE	intermediary metabolism and respiration	cell wall and cell processes	5
Rv2804c-73	Rv0104-402	TRUE	TRUE	FALSE	FALSE	FALSE	conserved hypotheticals	conserved hypotheticals	5
dppA-4	Rv0576-233	TRUE	TRUE	FALSE	FALSE	FALSE	cell wall and cell processes	regulatory proteins	5
katG-463	mmpL5-794	TRUE	TRUE	TRUE	FALSE	FALSE	virulence, detoxification, adaptation	cell wall and cell processes	5
PPE44-194	katG-463	TRUE	TRUE	FALSE	TRUE	FALSE	PE/PPE	virulence, detoxification, adaptation	5
hsaB-179	Rv1948c-5	TRUE	TRUE	FALSE	FALSE	FALSE	intermediary metabolism and respiration	conserved hypotheticals	5
Rv1948c-5	Rv0465c-106	TRUE	TRUE	FALSE	FALSE	FALSE	conserved hypotheticals	regulatory proteins	5
ansP1-9	katG-463	TRUE	TRUE	FALSE	TRUE	FALSE	cell wall and cell processes	virulence, detoxification, adaptation	5
katG-463	Rv1086-259	TRUE	TRUE	TRUE	FALSE	FALSE	virulence, detoxification, adaptation	cell wall and cell processes	5
Rv2971-152	Rv0064-550	TRUE	TRUE	FALSE	FALSE	FALSE	intermediary metabolism and respiration	cell wall and cell processes	5
Rv2825c-162	cobM-145	TRUE	TRUE	FALSE	FALSE	FALSE	conserved hypotheticals	intermediary metabolism and respiration	5
kgtP-81	Rv2971-152	TRUE	TRUE	FALSE	FALSE	FALSE	cell wall and cell processes	intermediary metabolism and respiration	5
Rv2971-152	PPE35-896	TRUE	TRUE	FALSE	FALSE	FALSE	intermediary metabolism and respiration	PE/PPE	5
Rv2484c-466	fadB5-328	TRUE	TRUE	FALSE	FALSE	FALSE	lipid metabolism	lipid metabolism	5
Rv2492-70	katG-463	TRUE	TRUE	FALSE	TRUE	FALSE	conserved hypotheticals	virulence, detoxification, adaptation	5
Rv2825c-162	Rv1634-198	TRUE	TRUE	FALSE	FALSE	FALSE	conserved hypotheticals	cell wall and cell processes	5
Rv1373-231	mce1A-313	TRUE	TRUE	FALSE	FALSE	FALSE	intermediary metabolism and respiration	virulence, detoxification, adaptation	5
cyp136-445	Rv1373-231	TRUE	TRUE	FALSE	FALSE	FALSE	intermediary metabolism and respiration	intermediary metabolism and respiration	5
fadE32-275	Rv1373-231	TRUE	TRUE	FALSE	FALSE	FALSE	lipid metabolism	intermediary metabolism and respiration	5
Rv2979c-14	Rv0064-550	TRUE	TRUE	FALSE	FALSE	FALSE	insertion seqs and phages	cell wall and cell processes	5
Rv2979c-14	Rv2825c-162	TRUE	TRUE	FALSE	FALSE	FALSE	insertion seqs and phages	conserved hypotheticals	5
fadB5-328	Rv0428c-149	TRUE	TRUE	FALSE	FALSE	FALSE	lipid metabolism	intermediary metabolism and respiration	5
Rv2979c-14	katG-463	TRUE	TRUE	FALSE	TRUE	FALSE	insertion seqs and phages	virulence, detoxification, adaptation	5
Rv3671c-363	Rv0576-233	TRUE	TRUE	FALSE	FALSE	FALSE	intermediary metabolism and respiration	regulatory proteins	5
fadD15-100	PPE35-896	TRUE	TRUE	FALSE	FALSE	FALSE	lipid metabolism	PE/PPE	5
glgB-470	Rv0987-717	TRUE	TRUE	FALSE	FALSE	FALSE	intermediary metabolism and respiration	cell wall and cell processes	5
fadE32-275	Rv2825c-162	TRUE	TRUE	FALSE	FALSE	FALSE	lipid metabolism	conserved hypotheticals	5
katG-463	mazF3-65	TRUE	TRUE	TRUE	FALSE	FALSE	virulence, detoxification, adaptation	virulence, detoxification, adaptation	5
cyp136-445	fadB5-328	TRUE	TRUE	FALSE	FALSE	FALSE	intermediary metabolism and respiration	lipid metabolism	5
Rv1373-231	Rv0493c-174	TRUE	TRUE	FALSE	FALSE	FALSE	intermediary metabolism and respiration	conserved hypotheticals	5
fadB5-328	Rv1125-101	TRUE	TRUE	FALSE	FALSE	FALSE	lipid metabolism	conserved hypotheticals	5
Rv3839-122	Rv0576-233	TRUE	TRUE	FALSE	FALSE	FALSE	conserved hypotheticals	regulatory proteins	5
Rv1948c-5	Rv0104-402	TRUE	TRUE	FALSE	FALSE	FALSE	conserved hypotheticals	conserved hypotheticals	5
eno-8	Rv0064-550	TRUE	TRUE	FALSE	FALSE	FALSE	intermediary metabolism and respiration	cell wall and cell processes	5
dppA-4	fadB5-328	TRUE	TRUE	FALSE	FALSE	FALSE	cell wall and cell processes	lipid metabolism	5
Rv2825c-162	Rv2804c-73	TRUE	TRUE	FALSE	FALSE	FALSE	conserved hypotheticals	conserved hypotheticals	5
Rv3087-447	Rv0064-550	TRUE	TRUE	FALSE	FALSE	FALSE	lipid metabolism	cell wall and cell processes	5
pmmA-206	prpD-3	TRUE	TRUE	FALSE	FALSE	FALSE	intermediary metabolism and respiration	intermediary metabolism and respiration	5
prpD-3	mce1A-313	TRUE	TRUE	FALSE	FALSE	FALSE	intermediary metabolism and respiration	virulence, detoxification, adaptation	5
prpD-3	eccA3-6	TRUE	TRUE	FALSE	FALSE	FALSE	intermediary metabolism and respiration	cell wall and cell processes	5
Rv1948c-5	Rv0987-717	TRUE	TRUE	FALSE	FALSE	FALSE	conserved hypotheticals	cell wall and cell processes	5
cyp136-445	prpD-3	TRUE	TRUE	FALSE	FALSE	FALSE	intermediary metabolism and respiration	intermediary metabolism and respiration	5
lipY-58	prpD-3	TRUE	TRUE	FALSE	FALSE	FALSE	PE/PPE	intermediary metabolism and respiration	5
PPE52-400	prpD-3	TRUE	TRUE	FALSE	FALSE	FALSE	PE/PPE	intermediary metabolism and respiration	5
PPE35-896	glgB-470	TRUE	TRUE	FALSE	FALSE	FALSE	PE/PPE	intermediary metabolism and respiration	5
fadB5-328	Rv0368c-249	TRUE	TRUE	FALSE	FALSE	FALSE	lipid metabolism	conserved hypotheticals	5
Rv2492-70	fadB5-328	TRUE	TRUE	FALSE	FALSE	FALSE	conserved hypotheticals	lipid metabolism	5
Rv2160A-155	Rv0465c-106	TRUE	TRUE	FALSE	FALSE	FALSE	regulatory proteins	regulatory proteins	5
Rv0576-233	oxcA-224	TRUE	TRUE	FALSE	FALSE	FALSE	regulatory proteins	intermediary metabolism and respiration	5
Rv1431-65	Rv0064-550	TRUE	TRUE	FALSE	FALSE	FALSE	cell wall and cell processes	cell wall and cell processes	5
lipY-58	fadB5-328	TRUE	TRUE	FALSE	FALSE	FALSE	PE/PPE	lipid metabolism	5
Rv3729-269	PPE35-896	TRUE	TRUE	FALSE	FALSE	FALSE	intermediary metabolism and respiration	PE/PPE	5
Rv3729-269	kgtP-81	TRUE	TRUE	FALSE	FALSE	FALSE	intermediary metabolism and respiration	cell wall and cell processes	5
Rv2719c-124	lpqM-297	TRUE	TRUE	FALSE	FALSE	FALSE	cell wall and cell processes	cell wall and cell processes	5
Rv1373-231	mmpL5-794	TRUE	TRUE	FALSE	FALSE	FALSE	intermediary metabolism and respiration	cell wall and cell processes	5
Rv1373-231	Rv0465c-106	TRUE	TRUE	FALSE	FALSE	FALSE	intermediary metabolism and respiration	regulatory proteins	5
lpqM-297	mce1A-313	TRUE	TRUE	FALSE	FALSE	FALSE	cell wall and cell processes	virulence, detoxification, adaptation	5
mce1A-313	Rv0064-550	TRUE	TRUE	FALSE	FALSE	FALSE	virulence, detoxification, adaptation	cell wall and cell processes	5
Rv3087-447	fadB5-328	TRUE	TRUE	FALSE	FALSE	FALSE	lipid metabolism	lipid metabolism	5
Rv3586-288	Rv0064-550	TRUE	TRUE	FALSE	FALSE	FALSE	conserved hypotheticals	cell wall and cell processes	5
pmmA-206	Rv0987-717	TRUE	TRUE	FALSE	FALSE	FALSE	intermediary metabolism and respiration	cell wall and cell processes	5
eno-8	Rv0987-717	TRUE	TRUE	FALSE	FALSE	FALSE	intermediary metabolism and respiration	cell wall and cell processes	5
Rv0987-717	mce1A-313	TRUE	TRUE	FALSE	FALSE	FALSE	cell wall and cell processes	virulence, detoxification, adaptation	5
prcA-182	Rv0987-717	TRUE	TRUE	FALSE	FALSE	FALSE	intermediary metabolism and respiration	cell wall and cell processes	5
cyp136-445	PPE35-896	TRUE	TRUE	FALSE	FALSE	FALSE	intermediary metabolism and respiration	PE/PPE	5
Rv0576-233	Rv0493c-174	TRUE	TRUE	FALSE	FALSE	FALSE	regulatory proteins	conserved hypotheticals	5
Rv2825c-162	Rv1125-101	TRUE	TRUE	FALSE	FALSE	FALSE	conserved hypotheticals	conserved hypotheticals	5
katG-463	Rv0862c-749	TRUE	TRUE	TRUE	FALSE	FALSE	virulence, detoxification, adaptation	conserved hypotheticals	5
prpD-3	Rv0428c-149	TRUE	TRUE	FALSE	FALSE	FALSE	intermediary metabolism and respiration	intermediary metabolism and respiration	5
Rv2971-152	prpD-3	TRUE	TRUE	FALSE	FALSE	FALSE	intermediary metabolism and respiration	intermediary metabolism and respiration	5
ansP1-9	prpD-3	TRUE	TRUE	FALSE	FALSE	FALSE	cell wall and cell processes	intermediary metabolism and respiration	5
prpD-3	atsD-349	TRUE	TRUE	FALSE	FALSE	FALSE	intermediary metabolism and respiration	intermediary metabolism and respiration	5
ansP1-9	Rv0064-550	TRUE	TRUE	FALSE	FALSE	FALSE	cell wall and cell processes	cell wall and cell processes	5
prpD-3	Rv1125-101	TRUE	TRUE	FALSE	FALSE	FALSE	intermediary metabolism and respiration	conserved hypotheticals	5
Rv3586-288	prpD-3	TRUE	TRUE	FALSE	FALSE	FALSE	conserved hypotheticals	intermediary metabolism and respiration	5
Rv3649-93	prpD-3	TRUE	TRUE	FALSE	FALSE	FALSE	information pathways	intermediary metabolism and respiration	5
Rv1086-259	Rv0064-550	TRUE	TRUE	FALSE	FALSE	FALSE	cell wall and cell processes	cell wall and cell processes	5
ansP1-9	Rv0987-717	TRUE	TRUE	FALSE	FALSE	FALSE	cell wall and cell processes	cell wall and cell processes	5
Rv3671c-363	PPE35-896	TRUE	TRUE	FALSE	FALSE	FALSE	intermediary metabolism and respiration	PE/PPE	5
Rv3671c-363	Rv0987-717	TRUE	TRUE	FALSE	FALSE	FALSE	intermediary metabolism and respiration	cell wall and cell processes	5
kgtP-81	Rv2492-70	TRUE	TRUE	FALSE	FALSE	FALSE	cell wall and cell processes	conserved hypotheticals	5
Rv2825c-162	Rv2160A-155	TRUE	TRUE	FALSE	FALSE	FALSE	conserved hypotheticals	regulatory proteins	5
Rv2825c-162	murG-36	TRUE	TRUE	FALSE	FALSE	FALSE	conserved hypotheticals	cell wall and cell processes	5
Rv2804c-73	Rv2160A-155	TRUE	TRUE	FALSE	FALSE	FALSE	conserved hypotheticals	regulatory proteins	5
hsaB-179	Rv0064-550	TRUE	TRUE	FALSE	FALSE	FALSE	intermediary metabolism and respiration	cell wall and cell processes	5
kgtP-81	fadD15-100	TRUE	TRUE	FALSE	FALSE	FALSE	cell wall and cell processes	lipid metabolism	5
fadE32-275	Rv0064-550	TRUE	TRUE	FALSE	FALSE	FALSE	lipid metabolism	cell wall and cell processes	5
hsaB-179	Rv0987-717	TRUE	TRUE	FALSE	FALSE	FALSE	intermediary metabolism and respiration	cell wall and cell processes	5
kgtP-81	Rv0945-180	TRUE	TRUE	FALSE	FALSE	FALSE	cell wall and cell processes	intermediary metabolism and respiration	5
PPE35-896	mazF3-65	TRUE	TRUE	FALSE	FALSE	FALSE	PE/PPE	virulence, detoxification, adaptation	5
kgtP-81	pmmA-206	TRUE	TRUE	FALSE	FALSE	FALSE	cell wall and cell processes	intermediary metabolism and respiration	5
Rv2492-70	PPE35-896	TRUE	TRUE	FALSE	FALSE	FALSE	conserved hypotheticals	PE/PPE	5
Rv2825c-162	Rv0064-550	TRUE	TRUE	FALSE	FALSE	FALSE	conserved hypotheticals	cell wall and cell processes	5
Rv3087-447	Rv1948c-5	TRUE	TRUE	FALSE	FALSE	FALSE	lipid metabolism	conserved hypotheticals	5
prpD-3	eno-8	TRUE	TRUE	FALSE	FALSE	FALSE	intermediary metabolism and respiration	intermediary metabolism and respiration	5
Rv1948c-5	katG-463	TRUE	TRUE	FALSE	TRUE	FALSE	conserved hypotheticals	virulence, detoxification, adaptation	5
fadE32-275	prpD-3	TRUE	TRUE	FALSE	FALSE	FALSE	lipid metabolism	intermediary metabolism and respiration	5
prpD-3	mazF3-65	TRUE	TRUE	FALSE	FALSE	FALSE	intermediary metabolism and respiration	virulence, detoxification, adaptation	5
Rv3671c-363	prpD-3	TRUE	TRUE	FALSE	FALSE	FALSE	intermediary metabolism and respiration	intermediary metabolism and respiration	5
Rv2979c-14	prpD-3	TRUE	TRUE	FALSE	FALSE	FALSE	insertion seqs and phages	intermediary metabolism and respiration	5
kgtP-81	glgB-470	TRUE	TRUE	FALSE	FALSE	FALSE	cell wall and cell processes	intermediary metabolism and respiration	5
Rv2160A-155	Rv1373-231	TRUE	TRUE	FALSE	FALSE	FALSE	regulatory proteins	intermediary metabolism and respiration	5
katG-463	serA2-242	TRUE	TRUE	TRUE	FALSE	FALSE	virulence, detoxification, adaptation	intermediary metabolism and respiration	5
Rv0987-717	Rv0465c-106	TRUE	TRUE	FALSE	FALSE	FALSE	cell wall and cell processes	regulatory proteins	5
kgtP-81	mce1A-313	TRUE	TRUE	FALSE	FALSE	FALSE	cell wall and cell processes	virulence, detoxification, adaptation	5
lpqM-297	eccA3-6	TRUE	TRUE	FALSE	FALSE	FALSE	cell wall and cell processes	cell wall and cell processes	5
Rv0990c-54	lpqM-297	TRUE	TRUE	FALSE	FALSE	FALSE	conserved hypotheticals	cell wall and cell processes	5
kgtP-81	eccA3-6	TRUE	TRUE	FALSE	FALSE	FALSE	cell wall and cell processes	cell wall and cell processes	5
otsA-334	lpqM-297	TRUE	TRUE	FALSE	FALSE	FALSE	virulence, detoxification, adaptation	cell wall and cell processes	5
cyp136-445	lpqM-297	TRUE	TRUE	FALSE	FALSE	FALSE	intermediary metabolism and respiration	cell wall and cell processes	5
Rv2714-245	Rv0465c-106	TRUE	TRUE	FALSE	FALSE	FALSE	conserved hypotheticals	regulatory proteins	5
Rv0862c-749	lpqM-297	TRUE	TRUE	FALSE	FALSE	FALSE	conserved hypotheticals	cell wall and cell processes	5
katG-463	Rv0104-402	TRUE	TRUE	TRUE	FALSE	FALSE	virulence, detoxification, adaptation	conserved hypotheticals	5
dppA-4	lpqM-297	TRUE	TRUE	FALSE	FALSE	FALSE	cell wall and cell processes	cell wall and cell processes	5
ansP1-9	lpqM-297	TRUE	TRUE	FALSE	FALSE	FALSE	cell wall and cell processes	cell wall and cell processes	5
Rv1948c-5	fadB5-328	TRUE	TRUE	FALSE	FALSE	FALSE	conserved hypotheticals	lipid metabolism	5
Rv1948c-5	prpD-3	TRUE	TRUE	FALSE	FALSE	FALSE	conserved hypotheticals	intermediary metabolism and respiration	5
Rv2492-70	prpD-3	TRUE	TRUE	FALSE	FALSE	FALSE	conserved hypotheticals	intermediary metabolism and respiration	5
PPE22-313	Rv1367c-169	TRUE	TRUE	FALSE	FALSE	FALSE	PE/PPE	conserved hypotheticals	5
Rv0368c-249	Rv0064-550	TRUE	TRUE	FALSE	FALSE	FALSE	conserved hypotheticals	cell wall and cell processes	5
Rv3671c-363	kgtP-81	TRUE	TRUE	FALSE	FALSE	FALSE	intermediary metabolism and respiration	cell wall and cell processes	5
Rv3087-447	Rv2160A-155	TRUE	TRUE	FALSE	FALSE	FALSE	lipid metabolism	regulatory proteins	5
Rv1367c-169	atsD-349	TRUE	TRUE	FALSE	FALSE	FALSE	conserved hypotheticals	intermediary metabolism and respiration	5
Rv3770c-98	Rv1367c-169	TRUE	TRUE	FALSE	FALSE	FALSE	conserved hypotheticals	conserved hypotheticals	5
Rv2979c-14	lpqM-297	TRUE	TRUE	FALSE	FALSE	FALSE	insertion seqs and phages	cell wall and cell processes	5
Rv1367c-169	Rv0039c-24	TRUE	TRUE	FALSE	FALSE	FALSE	conserved hypotheticals	cell wall and cell processes	5
Rv1367c-169	Rv0428c-149	TRUE	TRUE	FALSE	FALSE	FALSE	conserved hypotheticals	intermediary metabolism and respiration	5
kgtP-81	Rv3087-447	TRUE	TRUE	FALSE	FALSE	FALSE	cell wall and cell processes	lipid metabolism	5
Rv2804c-73	Rv0576-233	TRUE	TRUE	FALSE	FALSE	FALSE	conserved hypotheticals	regulatory proteins	5
fadE32-275	lpqM-297	TRUE	TRUE	FALSE	FALSE	FALSE	lipid metabolism	cell wall and cell processes	5
Rv3839-122	Rv0987-717	TRUE	TRUE	FALSE	FALSE	FALSE	conserved hypotheticals	cell wall and cell processes	5
eno-8	lpqM-297	TRUE	TRUE	FALSE	FALSE	FALSE	intermediary metabolism and respiration	cell wall and cell processes	5
kgtP-81	eno-8	TRUE	TRUE	FALSE	FALSE	FALSE	cell wall and cell processes	intermediary metabolism and respiration	5
Rv1948c-5	PPE35-896	TRUE	TRUE	FALSE	FALSE	FALSE	conserved hypotheticals	PE/PPE	5
kgtP-81	Rv1948c-5	TRUE	TRUE	FALSE	FALSE	FALSE	cell wall and cell processes	conserved hypotheticals	5
cobM-145	Rv1367c-169	TRUE	TRUE	FALSE	FALSE	FALSE	intermediary metabolism and respiration	conserved hypotheticals	5
Rv2484c-466	lpqM-297	TRUE	TRUE	FALSE	FALSE	FALSE	lipid metabolism	cell wall and cell processes	5
serA2-242	lpqM-297	TRUE	TRUE	FALSE	FALSE	FALSE	intermediary metabolism and respiration	cell wall and cell processes	5
kgtP-81	atsD-349	TRUE	TRUE	FALSE	FALSE	FALSE	cell wall and cell processes	intermediary metabolism and respiration	5
Rv1634-198	Rv1367c-169	TRUE	TRUE	FALSE	FALSE	FALSE	cell wall and cell processes	conserved hypotheticals	5
Rv0465c-106	lpqM-297	TRUE	TRUE	FALSE	FALSE	FALSE	regulatory proteins	cell wall and cell processes	5
kgtP-81	Rv0465c-106	TRUE	TRUE	FALSE	FALSE	FALSE	cell wall and cell processes	regulatory proteins	5
Rv0428c-149	lpqM-297	TRUE	TRUE	FALSE	FALSE	FALSE	intermediary metabolism and respiration	cell wall and cell processes	5
hisC2-142	Rv1367c-169	TRUE	TRUE	FALSE	FALSE	FALSE	intermediary metabolism and respiration	conserved hypotheticals	5
Rv0493c-174	lpqM-297	TRUE	TRUE	FALSE	FALSE	FALSE	conserved hypotheticals	cell wall and cell processes	5
Rv1125-101	lpqM-297	TRUE	TRUE	FALSE	FALSE	FALSE	conserved hypotheticals	cell wall and cell processes	5
kgtP-81	cyp136-445	TRUE	TRUE	FALSE	FALSE	FALSE	cell wall and cell processes	intermediary metabolism and respiration	5
kgtP-81	ansP1-9	TRUE	TRUE	FALSE	FALSE	FALSE	cell wall and cell processes	cell wall and cell processes	5
kgtP-81	Rv1086-259	TRUE	TRUE	FALSE	FALSE	FALSE	cell wall and cell processes	cell wall and cell processes	5
lpqM-297	Rv0368c-249	TRUE	TRUE	FALSE	FALSE	FALSE	cell wall and cell processes	conserved hypotheticals	5
hsaB-179	kgtP-81	TRUE	TRUE	FALSE	FALSE	FALSE	intermediary metabolism and respiration	cell wall and cell processes	5
Rv1367c-169	Rv0862c-749	TRUE	TRUE	FALSE	FALSE	FALSE	conserved hypotheticals	conserved hypotheticals	5
dppA-4	Rv1367c-169	TRUE	TRUE	FALSE	FALSE	FALSE	cell wall and cell processes	conserved hypotheticals	5
Rv2804c-73	lpqM-297	TRUE	TRUE	FALSE	FALSE	FALSE	conserved hypotheticals	cell wall and cell processes	5
katG-463	prpD-3	TRUE	TRUE	TRUE	FALSE	FALSE	virulence, detoxification, adaptation	intermediary metabolism and respiration	5
katG-463	lpqM-297	TRUE	TRUE	TRUE	FALSE	FALSE	virulence, detoxification, adaptation	cell wall and cell processes	5
kgtP-81	katG-463	TRUE	TRUE	FALSE	TRUE	FALSE	cell wall and cell processes	virulence, detoxification, adaptation	5
kgtP-81	fadB5-328	TRUE	TRUE	FALSE	FALSE	FALSE	cell wall and cell processes	lipid metabolism	5
katG-463	Rv0987-717	TRUE	TRUE	TRUE	FALSE	FALSE	virulence, detoxification, adaptation	cell wall and cell processes	5
fadB5-328	prpD-3	TRUE	TRUE	FALSE	FALSE	FALSE	lipid metabolism	intermediary metabolism and respiration	5
Rv2160A-155	Rv0064-550	TRUE	TRUE	FALSE	FALSE	FALSE	regulatory proteins	cell wall and cell processes	5
Rv1367c-169	serA2-242	TRUE	TRUE	FALSE	FALSE	FALSE	conserved hypotheticals	intermediary metabolism and respiration	5
Rv2862c-50	Rv0836c-218	TRUE	TRUE	FALSE	FALSE	FALSE	conserved hypotheticals	conserved hypotheticals	5
fadB5-328	Rv0987-717	TRUE	TRUE	FALSE	FALSE	FALSE	lipid metabolism	cell wall and cell processes	5
vapC40-77	Rv0836c-218	TRUE	TRUE	FALSE	FALSE	FALSE	virulence, detoxification, adaptation	conserved hypotheticals	5
Rv2719c-124	Rv0836c-218	TRUE	TRUE	FALSE	FALSE	FALSE	cell wall and cell processes	conserved hypotheticals	5
Rv0836c-218	Rv0428c-149	TRUE	TRUE	FALSE	FALSE	FALSE	conserved hypotheticals	intermediary metabolism and respiration	5
Rv0836c-218	mce1A-313	TRUE	TRUE	FALSE	FALSE	FALSE	conserved hypotheticals	virulence, detoxification, adaptation	5
PPE35-896	Rv0987-717	TRUE	TRUE	FALSE	FALSE	FALSE	PE/PPE	cell wall and cell processes	5
otsA-334	Rv0836c-218	TRUE	TRUE	FALSE	FALSE	FALSE	virulence, detoxification, adaptation	conserved hypotheticals	5
kgtP-81	Rv0987-717	TRUE	TRUE	FALSE	FALSE	FALSE	cell wall and cell processes	cell wall and cell processes	5
Rv1125-101	Rv0836c-218	TRUE	TRUE	FALSE	FALSE	FALSE	conserved hypotheticals	conserved hypotheticals	5
Rv2714-245	fadB5-328	TRUE	TRUE	FALSE	FALSE	FALSE	conserved hypotheticals	lipid metabolism	5
kgtP-81	Rv0104-402	TRUE	TRUE	FALSE	FALSE	FALSE	cell wall and cell processes	conserved hypotheticals	5
PPE44-194	Rv0836c-218	TRUE	TRUE	FALSE	FALSE	FALSE	PE/PPE	conserved hypotheticals	5
ansP1-9	Rv0836c-218	TRUE	TRUE	FALSE	FALSE	FALSE	cell wall and cell processes	conserved hypotheticals	5
Rv1373-231	lpqM-297	TRUE	TRUE	FALSE	FALSE	FALSE	intermediary metabolism and respiration	cell wall and cell processes	5
fadE32-275	Rv0836c-218	TRUE	TRUE	FALSE	FALSE	FALSE	lipid metabolism	conserved hypotheticals	5
prpD-3	Rv0987-717	TRUE	TRUE	FALSE	FALSE	FALSE	intermediary metabolism and respiration	cell wall and cell processes	5
Rv0836c-218	serA2-242	TRUE	TRUE	FALSE	FALSE	FALSE	conserved hypotheticals	intermediary metabolism and respiration	5
kgtP-81	PPE35-896	TRUE	TRUE	FALSE	FALSE	FALSE	cell wall and cell processes	PE/PPE	5
Rv0836c-218	Rv0368c-249	TRUE	TRUE	FALSE	FALSE	FALSE	conserved hypotheticals	conserved hypotheticals	5
Rv2160A-155	Rv0836c-218	TRUE	TRUE	FALSE	FALSE	FALSE	regulatory proteins	conserved hypotheticals	5
ctpV-484	Rv0039c-24	TRUE	TRUE	FALSE	FALSE	FALSE	cell wall and cell processes	cell wall and cell processes	5
Rv3087-447	Rv0836c-218	TRUE	TRUE	FALSE	FALSE	FALSE	lipid metabolism	conserved hypotheticals	5
Rv0836c-218	Rv0465c-106	TRUE	TRUE	FALSE	FALSE	FALSE	conserved hypotheticals	regulatory proteins	5
Rv1367c-169	Rv0576-233	TRUE	TRUE	FALSE	FALSE	FALSE	conserved hypotheticals	regulatory proteins	5
arsB1-378	ctpV-484	TRUE	TRUE	FALSE	FALSE	FALSE	cell wall and cell processes	cell wall and cell processes	5
Rv1125-101	ctpV-484	TRUE	TRUE	FALSE	FALSE	FALSE	conserved hypotheticals	cell wall and cell processes	5
mprB-339	ctpV-484	TRUE	TRUE	FALSE	FALSE	FALSE	regulatory proteins	cell wall and cell processes	5
PPE22-313	ctpV-484	TRUE	TRUE	FALSE	FALSE	FALSE	PE/PPE	cell wall and cell processes	5
murG-36	ctpV-484	TRUE	TRUE	FALSE	FALSE	FALSE	cell wall and cell processes	cell wall and cell processes	5
ctpV-484	oxcA-224	TRUE	TRUE	FALSE	FALSE	FALSE	cell wall and cell processes	intermediary metabolism and respiration	5
kgtP-81	prpD-3	TRUE	TRUE	FALSE	FALSE	FALSE	cell wall and cell processes	intermediary metabolism and respiration	5
fadE32-275	ctpV-484	TRUE	TRUE	FALSE	FALSE	FALSE	lipid metabolism	cell wall and cell processes	5
ctpV-484	Rv0918-46	TRUE	TRUE	FALSE	FALSE	FALSE	cell wall and cell processes	conserved hypotheticals	5
fadB5-328	Rv0836c-218	TRUE	TRUE	FALSE	FALSE	FALSE	lipid metabolism	conserved hypotheticals	5
Rv2862c-50	ctpV-484	TRUE	TRUE	FALSE	FALSE	FALSE	conserved hypotheticals	cell wall and cell processes	5
ctpV-484	Rv0428c-149	TRUE	TRUE	FALSE	FALSE	FALSE	cell wall and cell processes	intermediary metabolism and respiration	5
ctpV-484	Rv0104-402	TRUE	TRUE	FALSE	FALSE	FALSE	cell wall and cell processes	conserved hypotheticals	5
Rv2714-245	Rv0836c-218	TRUE	TRUE	FALSE	FALSE	FALSE	conserved hypotheticals	conserved hypotheticals	5
ctpV-484	serA2-242	TRUE	TRUE	FALSE	FALSE	FALSE	cell wall and cell processes	intermediary metabolism and respiration	5
Rv2804c-73	ctpV-484	TRUE	TRUE	FALSE	FALSE	FALSE	conserved hypotheticals	cell wall and cell processes	5
Rv2160A-155	ctpV-484	TRUE	TRUE	FALSE	FALSE	FALSE	regulatory proteins	cell wall and cell processes	5
Rv1508c-16	mmpL5-794	TRUE	TRUE	FALSE	FALSE	FALSE	cell wall and cell processes	cell wall and cell processes	5
mmpL12-381	glgB-470	TRUE	TRUE	FALSE	FALSE	FALSE	cell wall and cell processes	intermediary metabolism and respiration	5
Rv0836c-218	lpqM-297	TRUE	TRUE	FALSE	FALSE	FALSE	conserved hypotheticals	cell wall and cell processes	5
Rv2971-152	mmpL12-381	TRUE	TRUE	FALSE	FALSE	FALSE	intermediary metabolism and respiration	cell wall and cell processes	5
mmpL12-381	Rv0990c-54	TRUE	TRUE	FALSE	FALSE	FALSE	cell wall and cell processes	conserved hypotheticals	5
mmpL12-381	Rv1431-65	TRUE	TRUE	FALSE	FALSE	FALSE	cell wall and cell processes	cell wall and cell processes	5
hisC2-142	mmpL12-381	TRUE	TRUE	FALSE	FALSE	FALSE	intermediary metabolism and respiration	cell wall and cell processes	5
prcA-182	mmpL12-381	TRUE	TRUE	FALSE	FALSE	FALSE	intermediary metabolism and respiration	cell wall and cell processes	5
otsA-334	mmpL12-381	TRUE	TRUE	FALSE	FALSE	FALSE	virulence, detoxification, adaptation	cell wall and cell processes	5
cyp136-445	Rv1508c-16	TRUE	TRUE	FALSE	FALSE	FALSE	intermediary metabolism and respiration	cell wall and cell processes	5
Rv3671c-363	Rv1508c-16	TRUE	TRUE	FALSE	FALSE	FALSE	intermediary metabolism and respiration	cell wall and cell processes	5
Rv3729-269	mmpL12-381	TRUE	TRUE	FALSE	FALSE	FALSE	intermediary metabolism and respiration	cell wall and cell processes	5
mmpL12-381	eno-8	TRUE	TRUE	FALSE	FALSE	FALSE	cell wall and cell processes	intermediary metabolism and respiration	5
Rv3087-447	mmpL12-381	TRUE	TRUE	FALSE	FALSE	FALSE	lipid metabolism	cell wall and cell processes	5
Rv2160A-155	mmpL12-381	TRUE	TRUE	FALSE	FALSE	FALSE	regulatory proteins	cell wall and cell processes	5
katG-463	Rv1508c-16	TRUE	TRUE	TRUE	FALSE	FALSE	virulence, detoxification, adaptation	cell wall and cell processes	5
Rv1948c-5	Rv1508c-16	TRUE	TRUE	FALSE	FALSE	FALSE	conserved hypotheticals	cell wall and cell processes	5
Rv1508c-16	Rv0987-717	TRUE	TRUE	FALSE	FALSE	FALSE	cell wall and cell processes	cell wall and cell processes	5
kgtP-81	Rv1508c-16	TRUE	TRUE	FALSE	FALSE	FALSE	cell wall and cell processes	cell wall and cell processes	5
Rv2825c-162	mmpL12-381	TRUE	TRUE	FALSE	FALSE	FALSE	conserved hypotheticals	cell wall and cell processes	5
PPE35-896	mmpL12-381	TRUE	TRUE	FALSE	FALSE	FALSE	PE/PPE	cell wall and cell processes	5
ctpV-484	Rv0836c-218	TRUE	TRUE	FALSE	FALSE	FALSE	cell wall and cell processes	conserved hypotheticals	5
PE_PGRS9-218	PE_PGRS9-217	FALSE	FALSE	FALSE	FALSE	TRUE	PE/PPE	PE/PPE	5
mmpL12-381	Rv1508c-16	TRUE	TRUE	FALSE	FALSE	FALSE	cell wall and cell processes	cell wall and cell processes	5
Rv2082-183	glgB-470	TRUE	TRUE	FALSE	FALSE	FALSE	conserved hypotheticals	intermediary metabolism and respiration	5
Rv3087-447	Rv2082-183	TRUE	TRUE	FALSE	FALSE	FALSE	lipid metabolism	conserved hypotheticals	5
Rv2082-183	eno-8	TRUE	TRUE	FALSE	FALSE	FALSE	conserved hypotheticals	intermediary metabolism and respiration	5
Rv2082-183	Rv1431-65	TRUE	TRUE	FALSE	FALSE	FALSE	conserved hypotheticals	cell wall and cell processes	5
Rv3114-11	Rv2971-152	TRUE	TRUE	FALSE	FALSE	FALSE	conserved hypotheticals	intermediary metabolism and respiration	5
Rv3114-11	fadD15-100	TRUE	TRUE	FALSE	FALSE	FALSE	conserved hypotheticals	lipid metabolism	5
Rv3114-11	prcA-182	TRUE	TRUE	FALSE	FALSE	FALSE	conserved hypotheticals	intermediary metabolism and respiration	5
Rv3114-11	Rv0918-46	TRUE	TRUE	FALSE	FALSE	FALSE	conserved hypotheticals	conserved hypotheticals	5
Rv3114-11	glgB-470	TRUE	TRUE	FALSE	FALSE	FALSE	conserved hypotheticals	intermediary metabolism and respiration	5
Rv3114-11	mmpL5-794	TRUE	TRUE	FALSE	FALSE	FALSE	conserved hypotheticals	cell wall and cell processes	5
Rv3114-11	Rv0465c-106	TRUE	TRUE	FALSE	FALSE	FALSE	conserved hypotheticals	regulatory proteins	5
Rv3114-11	Rv1948c-5	TRUE	TRUE	FALSE	FALSE	FALSE	conserved hypotheticals	conserved hypotheticals	5
Rv3114-11	Rv2492-70	TRUE	TRUE	FALSE	FALSE	FALSE	conserved hypotheticals	conserved hypotheticals	5
Rv3114-11	Rv3087-447	TRUE	TRUE	FALSE	FALSE	FALSE	conserved hypotheticals	lipid metabolism	5
Rv3114-11	Rv0987-717	TRUE	TRUE	FALSE	FALSE	FALSE	conserved hypotheticals	cell wall and cell processes	5
Rv2082-183	mmpL12-381	TRUE	TRUE	FALSE	FALSE	FALSE	conserved hypotheticals	cell wall and cell processes	5
plcB-37	plcB-49	FALSE	FALSE	FALSE	FALSE	TRUE	intermediary metabolism and respiration	intermediary metabolism and respiration	5
Rv3433c-443	PPE52-400	TRUE	TRUE	FALSE	FALSE	FALSE	conserved hypotheticals	PE/PPE	5
Rv3114-11	Rv0836c-218	TRUE	TRUE	FALSE	FALSE	FALSE	conserved hypotheticals	conserved hypotheticals	5
Rv3433c-443	Rv1125-101	TRUE	TRUE	FALSE	FALSE	FALSE	conserved hypotheticals	conserved hypotheticals	5
Rv3433c-443	Rv2719c-124	TRUE	TRUE	FALSE	FALSE	FALSE	conserved hypotheticals	cell wall and cell processes	5
Rv3433c-443	fas-2771	TRUE	TRUE	FALSE	FALSE	FALSE	conserved hypotheticals	lipid metabolism	5
Rv3433c-443	Rv3087-447	TRUE	TRUE	FALSE	FALSE	FALSE	conserved hypotheticals	lipid metabolism	5
Rv3114-11	mmpL12-381	TRUE	TRUE	FALSE	FALSE	FALSE	conserved hypotheticals	cell wall and cell processes	5
Rv2169c-121	cobK-98	FALSE	FALSE	FALSE	FALSE	FALSE	cell wall and cell processes	intermediary metabolism and respiration	6
plcB-37	plcB-48	FALSE	FALSE	FALSE	FALSE	TRUE	intermediary metabolism and respiration	intermediary metabolism and respiration	5
plcB-37	plcB-46	FALSE	FALSE	FALSE	FALSE	TRUE	intermediary metabolism and respiration	intermediary metabolism and respiration	5
mce3A-47	glgB-470	TRUE	TRUE	FALSE	FALSE	FALSE	virulence, detoxification, adaptation	intermediary metabolism and respiration	5
mce3A-47	Rv1431-65	TRUE	TRUE	FALSE	FALSE	FALSE	virulence, detoxification, adaptation	cell wall and cell processes	5
Rv2719c-124	mce3A-47	TRUE	TRUE	FALSE	FALSE	FALSE	cell wall and cell processes	virulence, detoxification, adaptation	5
fas-2771	mce3A-47	TRUE	TRUE	FALSE	FALSE	FALSE	lipid metabolism	virulence, detoxification, adaptation	5
Rv3729-269	mce3A-47	TRUE	TRUE	FALSE	FALSE	FALSE	intermediary metabolism and respiration	virulence, detoxification, adaptation	5
mce3A-47	Rv0465c-106	TRUE	TRUE	FALSE	FALSE	FALSE	virulence, detoxification, adaptation	regulatory proteins	5
mce3A-47	eno-8	TRUE	TRUE	FALSE	FALSE	FALSE	virulence, detoxification, adaptation	intermediary metabolism and respiration	5
Rv3087-447	mce3A-47	TRUE	TRUE	FALSE	FALSE	FALSE	lipid metabolism	virulence, detoxification, adaptation	5
mce3A-47	Rv0987-717	TRUE	TRUE	FALSE	FALSE	FALSE	virulence, detoxification, adaptation	cell wall and cell processes	5
PPE55-923	glgB-470	TRUE	TRUE	FALSE	FALSE	FALSE	PE/PPE	intermediary metabolism and respiration	5
PPE55-922	glgB-470	TRUE	TRUE	FALSE	FALSE	FALSE	PE/PPE	intermediary metabolism and respiration	5
PPE55-923	Rv2492-70	TRUE	TRUE	FALSE	FALSE	FALSE	PE/PPE	conserved hypotheticals	5
mce3A-47	mmpL12-381	TRUE	TRUE	FALSE	FALSE	FALSE	virulence, detoxification, adaptation	cell wall and cell processes	5
PPE55-923	eno-8	TRUE	TRUE	FALSE	FALSE	FALSE	PE/PPE	intermediary metabolism and respiration	5
PPE55-922	Rv1431-65	TRUE	TRUE	FALSE	FALSE	FALSE	PE/PPE	cell wall and cell processes	5
PPE55-922	Rv2492-70	TRUE	TRUE	FALSE	FALSE	FALSE	PE/PPE	conserved hypotheticals	5
PPE55-923	Rv1948c-5	TRUE	TRUE	FALSE	FALSE	FALSE	PE/PPE	conserved hypotheticals	5
PPE55-922	Rv1948c-5	TRUE	TRUE	FALSE	FALSE	FALSE	PE/PPE	conserved hypotheticals	5
PPE55-923	Rv0987-717	TRUE	TRUE	FALSE	FALSE	FALSE	PE/PPE	cell wall and cell processes	5
kgtP-81	PPE55-922	TRUE	TRUE	FALSE	FALSE	FALSE	cell wall and cell processes	PE/PPE	5
PPE55-922	Rv0987-717	TRUE	TRUE	FALSE	FALSE	FALSE	PE/PPE	cell wall and cell processes	5
Rv2015c-151	Rv1765c-151	TRUE	TRUE	FALSE	FALSE	FALSE	conserved hypotheticals	conserved hypotheticals	5
Rv2015c-151	Rv0987-717	TRUE	TRUE	FALSE	FALSE	FALSE	conserved hypotheticals	cell wall and cell processes	5
Rv2492-70	Rv2015c-151	TRUE	TRUE	FALSE	FALSE	FALSE	conserved hypotheticals	conserved hypotheticals	5
Rv2015c-151	prpD-3	TRUE	TRUE	FALSE	FALSE	FALSE	conserved hypotheticals	intermediary metabolism and respiration	5
PE_PGRS26-236	PE_PGRS9-739	TRUE	TRUE	FALSE	FALSE	FALSE	PE/PPE	PE/PPE	6
Rv3467-276	Rv0094c-276	TRUE	TRUE	FALSE	FALSE	FALSE	insertion seqs and phages	insertion seqs and phages	6
PPE54-2181	PPE54-2182	FALSE	FALSE	FALSE	FALSE	TRUE	PE/PPE	PE/PPE	5
PE_PGRS55-628	Rv3433c-443	TRUE	TRUE	FALSE	FALSE	FALSE	PE/PPE	conserved hypotheticals	6
eccA3-6	Rv0209-162	TRUE	TRUE	FALSE	FALSE	FALSE	cell wall and cell processes	conserved hypotheticals	5
PPE52-400	Rv0209-162	TRUE	TRUE	FALSE	FALSE	FALSE	PE/PPE	conserved hypotheticals	5
ctpV-484	Rv0209-162	TRUE	TRUE	FALSE	FALSE	FALSE	cell wall and cell processes	conserved hypotheticals	5
ansP1-9	Rv0209-162	TRUE	TRUE	FALSE	FALSE	FALSE	cell wall and cell processes	conserved hypotheticals	5
atsD-349	Rv0209-162	TRUE	TRUE	FALSE	FALSE	FALSE	intermediary metabolism and respiration	conserved hypotheticals	5
Rv1086-259	Rv0209-162	TRUE	TRUE	FALSE	FALSE	FALSE	cell wall and cell processes	conserved hypotheticals	5
Rv0209-162	mce1A-313	TRUE	TRUE	FALSE	FALSE	FALSE	conserved hypotheticals	virulence, detoxification, adaptation	5
Rv0862c-749	Rv0209-162	TRUE	TRUE	FALSE	FALSE	FALSE	conserved hypotheticals	conserved hypotheticals	5
dppA-4	Rv0209-162	TRUE	TRUE	FALSE	FALSE	FALSE	cell wall and cell processes	conserved hypotheticals	5
Rv3770c-98	Rv0209-162	TRUE	TRUE	FALSE	FALSE	FALSE	conserved hypotheticals	conserved hypotheticals	5
cobK-98	Rv0648-879	FALSE	FALSE	FALSE	FALSE	FALSE	intermediary metabolism and respiration	intermediary metabolism and respiration	6
Rv2971-152	Rv0209-162	TRUE	TRUE	FALSE	FALSE	FALSE	intermediary metabolism and respiration	conserved hypotheticals	5
eno-8	Rv0209-162	TRUE	TRUE	FALSE	FALSE	FALSE	intermediary metabolism and respiration	conserved hypotheticals	5
cyp136-445	Rv0209-162	TRUE	TRUE	FALSE	FALSE	FALSE	intermediary metabolism and respiration	conserved hypotheticals	5
Rv1587c-198	Rv0094c-276	FALSE	TRUE	FALSE	FALSE	FALSE	insertion seqs and phages	insertion seqs and phages	6
Rv2160A-155	PE_PGRS18-270	TRUE	TRUE	FALSE	FALSE	FALSE	regulatory proteins	PE/PPE	5
PE_PGRS18-270	Rv0836c-218	TRUE	TRUE	FALSE	FALSE	FALSE	PE/PPE	conserved hypotheticals	5
Rv2169c-121	Rv0648-879	FALSE	FALSE	FALSE	FALSE	FALSE	cell wall and cell processes	intermediary metabolism and respiration	6
PE_PGRS55-628	PE_PGRS26-236	TRUE	TRUE	FALSE	FALSE	FALSE	PE/PPE	PE/PPE	6
PE_PGRS4-352	PE_PGRS4-372	FALSE	FALSE	FALSE	FALSE	TRUE	PE/PPE	PE/PPE	6
Rv1945-328	Rv1945-326	FALSE	FALSE	FALSE	FALSE	TRUE	insertion seqs and phages	insertion seqs and phages	6
ppsA-809	ppsA-808	FALSE	FALSE	FALSE	FALSE	TRUE	lipid metabolism	lipid metabolism	6
Rv3433c-443	PE_PGRS26-236	TRUE	TRUE	FALSE	FALSE	FALSE	conserved hypotheticals	PE/PPE	5
PE_PGRS10-357	PE_PGRS10-356	FALSE	FALSE	FALSE	FALSE	TRUE	PE/PPE	PE/PPE	6
PE_PGRS26-236	Rv0987-717	TRUE	TRUE	FALSE	FALSE	FALSE	PE/PPE	cell wall and cell processes	5
Rv3087-447	PE_PGRS26-236	TRUE	TRUE	FALSE	FALSE	FALSE	lipid metabolism	PE/PPE	5
Rv1508c-16	PE_PGRS26-236	TRUE	TRUE	FALSE	FALSE	FALSE	cell wall and cell processes	PE/PPE	5
PE_PGRS55-628	PE_PGRS9-739	TRUE	TRUE	FALSE	FALSE	FALSE	PE/PPE	PE/PPE	6
PE_PGRS26-236	PE_PGRS18-270	TRUE	TRUE	FALSE	FALSE	FALSE	PE/PPE	PE/PPE	5
PPE54-1531	Rv0836c-218	TRUE	TRUE	FALSE	FALSE	FALSE	PE/PPE	conserved hypotheticals	5
Rv1588c-56	Rv1588c-63	FALSE	FALSE	FALSE	FALSE	TRUE	insertion seqs and phages	insertion seqs and phages	6
esxL-37	esxL-32	FALSE	FALSE	FALSE	FALSE	TRUE	cell wall and cell processes	cell wall and cell processes	6
PPE54-1531	Rv2082-183	TRUE	TRUE	FALSE	FALSE	FALSE	PE/PPE	conserved hypotheticals	5
PPE55-923	PPE54-1531	TRUE	TRUE	FALSE	FALSE	FALSE	PE/PPE	PE/PPE	5
PPE55-994	PPE54-1531	FALSE	TRUE	FALSE	FALSE	FALSE	PE/PPE	PE/PPE	5
PPE55-922	PPE54-1531	TRUE	TRUE	FALSE	FALSE	FALSE	PE/PPE	PE/PPE	5
cobK-98	Rv1150-120	FALSE	FALSE	FALSE	FALSE	FALSE	intermediary metabolism and respiration	insertion seqs and phages	6
PPE55-992	PPE54-1531	FALSE	TRUE	FALSE	FALSE	FALSE	PE/PPE	PE/PPE	5
Rv2169c-121	Rv1150-120	FALSE	FALSE	FALSE	FALSE	FALSE	cell wall and cell processes	insertion seqs and phages	6
PE_PGRS10-616	PE_PGRS10-614	FALSE	FALSE	FALSE	FALSE	TRUE	PE/PPE	PE/PPE	5
PE_PGRS10-618	PE_PGRS10-616	FALSE	FALSE	FALSE	FALSE	TRUE	PE/PPE	PE/PPE	5
PE_PGRS9-552	PE_PGRS9-550	FALSE	FALSE	FALSE	FALSE	TRUE	PE/PPE	PE/PPE	4
PE_PGRS27-27	PE_PGRS27-30	FALSE	FALSE	FALSE	FALSE	TRUE	PE/PPE	PE/PPE	5
Rv0095c-85	Rv0095c-92	TRUE	FALSE	FALSE	FALSE	TRUE	insertion seqs and phages	insertion seqs and phages	6
PE_PGRS28-435	PE_PGRS28-438	FALSE	FALSE	FALSE	FALSE	TRUE	PE/PPE	PE/PPE	6
Rv2020c-46	Rv2020c-71	FALSE	FALSE	FALSE	FALSE	TRUE	conserved hypotheticals	conserved hypotheticals	6
esxL-39	esxL-37	FALSE	FALSE	FALSE	FALSE	TRUE	cell wall and cell processes	cell wall and cell processes	6
Rv0095c-85	Rv0095c-91	TRUE	FALSE	FALSE	FALSE	TRUE	insertion seqs and phages	insertion seqs and phages	6
Rv1587c-178	Rv1587c-184	FALSE	TRUE	FALSE	FALSE	TRUE	insertion seqs and phages	insertion seqs and phages	6
PE_PGRS6-239	PE_PGRS6-227	FALSE	FALSE	FALSE	FALSE	TRUE	PE/PPE	PE/PPE	6
Rv1150-120	Rv0648-879	FALSE	FALSE	FALSE	FALSE	FALSE	insertion seqs and phages	intermediary metabolism and respiration	6
Rv1587c-178	Rv1587c-198	FALSE	FALSE	FALSE	FALSE	TRUE	insertion seqs and phages	insertion seqs and phages	6
PE_PGRS54-1497	PE_PGRS26-236	FALSE	TRUE	FALSE	FALSE	FALSE	PE/PPE	PE/PPE	6
PE_PGRS54-1702	PE_PGRS26-236	FALSE	TRUE	FALSE	FALSE	FALSE	PE/PPE	PE/PPE	6
Rv1150-4	Rv1042c-129	TRUE	TRUE	FALSE	FALSE	FALSE	insertion seqs and phages	insertion seqs and phages	5
PE_PGRS10-612	PE_PGRS10-610	FALSE	FALSE	FALSE	FALSE	TRUE	PE/PPE	PE/PPE	5
fas-3070	Rv2169c-121	FALSE	FALSE	FALSE	FALSE	FALSE	lipid metabolism	cell wall and cell processes	5
PE_PGRS55-396	PE_PGRS47-271	FALSE	FALSE	FALSE	FALSE	FALSE	PE/PPE	PE/PPE	6
PE_PGRS54-1497	PE_PGRS18-270	FALSE	TRUE	FALSE	FALSE	FALSE	PE/PPE	PE/PPE	6
PE_PGRS10-618	PE_PGRS10-614	FALSE	FALSE	FALSE	FALSE	TRUE	PE/PPE	PE/PPE	5
fas-3070	cobK-98	FALSE	FALSE	FALSE	FALSE	FALSE	lipid metabolism	intermediary metabolism and respiration	5
PE_PGRS27-7	esxI-20	FALSE	TRUE	FALSE	FALSE	FALSE	PE/PPE	cell wall and cell processes	6
PE_PGRS10-189	PE_PGRS10-183	FALSE	FALSE	FALSE	FALSE	TRUE	PE/PPE	PE/PPE	6
PE_PGRS54-1702	PE_PGRS18-270	FALSE	TRUE	FALSE	FALSE	FALSE	PE/PPE	PE/PPE	6
PE_PGRS10-650	PE_PGRS10-649	FALSE	FALSE	FALSE	FALSE	TRUE	PE/PPE	PE/PPE	5
PE_PGRS9-554	PE_PGRS9-552	FALSE	FALSE	FALSE	FALSE	TRUE	PE/PPE	PE/PPE	4
PE_PGRS28-432	PE_PGRS28-438	FALSE	FALSE	FALSE	FALSE	TRUE	PE/PPE	PE/PPE	6
Rv0648-879	Rv0358-104	FALSE	FALSE	FALSE	FALSE	FALSE	intermediary metabolism and respiration	conserved hypotheticals	6
PPE46-316	PPE46-317	FALSE	FALSE	FALSE	FALSE	TRUE	PE/PPE	PE/PPE	6
fas-3070	Rv0648-879	FALSE	FALSE	FALSE	FALSE	FALSE	lipid metabolism	intermediary metabolism and respiration	5
PE_PGRS10-652	PE_PGRS10-650	FALSE	FALSE	FALSE	FALSE	TRUE	PE/PPE	PE/PPE	5
PPE46-317	PPE46-319	FALSE	FALSE	FALSE	FALSE	TRUE	PE/PPE	PE/PPE	6
Rv2850c-348	Rv0648-879	FALSE	FALSE	FALSE	FALSE	FALSE	intermediary metabolism and respiration	intermediary metabolism and respiration	6
Rv3467-276	Rv1587c-198	TRUE	FALSE	FALSE	FALSE	FALSE	insertion seqs and phages	insertion seqs and phages	6
PE_PGRS10-653	PE_PGRS10-650	FALSE	FALSE	FALSE	FALSE	TRUE	PE/PPE	PE/PPE	5
PE_PGRS10-614	PE_PGRS10-612	FALSE	FALSE	FALSE	FALSE	TRUE	PE/PPE	PE/PPE	5
esxL-39	esxL-32	FALSE	FALSE	FALSE	FALSE	TRUE	cell wall and cell processes	cell wall and cell processes	6
PPE46-316	PPE46-319	FALSE	FALSE	FALSE	FALSE	TRUE	PE/PPE	PE/PPE	6
PE_PGRS55-628	PE_PGRS54-1702	TRUE	FALSE	FALSE	FALSE	FALSE	PE/PPE	PE/PPE	6
PE_PGRS10-616	PE_PGRS10-612	FALSE	FALSE	FALSE	FALSE	TRUE	PE/PPE	PE/PPE	5
PE_PGRS10-653	PE_PGRS10-649	FALSE	FALSE	FALSE	FALSE	TRUE	PE/PPE	PE/PPE	5
plcA-46	plcA-48	FALSE	FALSE	FALSE	FALSE	TRUE	intermediary metabolism and respiration	intermediary metabolism and respiration	4
plcA-48	plcA-49	FALSE	FALSE	FALSE	FALSE	TRUE	intermediary metabolism and respiration	intermediary metabolism and respiration	4
cobK-98	Rv0358-104	FALSE	FALSE	FALSE	FALSE	FALSE	intermediary metabolism and respiration	conserved hypotheticals	6
PPE54-1424	PPE54-1427	FALSE	FALSE	FALSE	FALSE	TRUE	PE/PPE	PE/PPE	6
PE_PGRS55-628	PE_PGRS54-1497	TRUE	FALSE	FALSE	FALSE	FALSE	PE/PPE	PE/PPE	6
plcA-99	plcA-110	FALSE	FALSE	FALSE	FALSE	TRUE	intermediary metabolism and respiration	intermediary metabolism and respiration	4
PE_PGRS10-618	PE_PGRS10-612	FALSE	FALSE	FALSE	FALSE	TRUE	PE/PPE	PE/PPE	5
Rv2169c-121	Rv0358-104	FALSE	FALSE	FALSE	FALSE	FALSE	cell wall and cell processes	conserved hypotheticals	6
PE_PGRS10-631	PE_PGRS10-627	TRUE	FALSE	FALSE	FALSE	TRUE	PE/PPE	PE/PPE	6
Rv2169c-121	Rv0358-123	FALSE	FALSE	FALSE	FALSE	FALSE	cell wall and cell processes	conserved hypotheticals	5
plcA-46	plcA-49	FALSE	FALSE	FALSE	FALSE	TRUE	intermediary metabolism and respiration	intermediary metabolism and respiration	4
PE_PGRS10-653	PE_PGRS10-652	FALSE	FALSE	FALSE	FALSE	TRUE	PE/PPE	PE/PPE	5
PPE18-165	PPE18-164	FALSE	FALSE	FALSE	FALSE	TRUE	PE/PPE	PE/PPE	4
PE_PGRS10-656	PE_PGRS10-652	FALSE	FALSE	FALSE	FALSE	TRUE	PE/PPE	PE/PPE	5
PE_PGRS9-554	PE_PGRS9-550	FALSE	FALSE	FALSE	FALSE	TRUE	PE/PPE	PE/PPE	4
PE_PGRS10-656	PE_PGRS10-653	FALSE	FALSE	FALSE	FALSE	TRUE	PE/PPE	PE/PPE	5
Rv2020c-33	Rv2020c-46	FALSE	FALSE	FALSE	FALSE	TRUE	conserved hypotheticals	conserved hypotheticals	6
PE_PGRS10-614	PE_PGRS10-610	FALSE	FALSE	FALSE	FALSE	TRUE	PE/PPE	PE/PPE	5
PE_PGRS10-368	Rv0648-879	FALSE	FALSE	FALSE	FALSE	FALSE	PE/PPE	intermediary metabolism and respiration	6
plcA-79	plcA-110	FALSE	FALSE	FALSE	FALSE	TRUE	intermediary metabolism and respiration	intermediary metabolism and respiration	4
Rv3185-309	Rv2169c-121	FALSE	FALSE	FALSE	FALSE	FALSE	insertion seqs and phages	cell wall and cell processes	6
PE_PGRS10-656	PE_PGRS10-650	FALSE	FALSE	FALSE	FALSE	TRUE	PE/PPE	PE/PPE	5
PE_PGRS28-429	PE_PGRS28-438	FALSE	FALSE	FALSE	FALSE	TRUE	PE/PPE	PE/PPE	6
plcA-37	plcA-79	FALSE	FALSE	FALSE	FALSE	TRUE	intermediary metabolism and respiration	intermediary metabolism and respiration	4
Rv0648-879	Rv0358-123	FALSE	FALSE	FALSE	FALSE	FALSE	intermediary metabolism and respiration	conserved hypotheticals	5
plcA-79	plcA-99	FALSE	FALSE	FALSE	FALSE	TRUE	intermediary metabolism and respiration	intermediary metabolism and respiration	4
cobK-98	PE_PGRS10-368	FALSE	FALSE	FALSE	FALSE	FALSE	intermediary metabolism and respiration	PE/PPE	6
PPE46-316	PPE46-325	FALSE	FALSE	FALSE	FALSE	TRUE	PE/PPE	PE/PPE	6
PE_PGRS56-38	PE_PGRS26-236	FALSE	TRUE	FALSE	FALSE	FALSE	PE/PPE	PE/PPE	6
PE_PGRS56-474	PE_PGRS54-1497	TRUE	FALSE	FALSE	FALSE	FALSE	PE/PPE	PE/PPE	6
PE_PGRS10-652	PE_PGRS10-649	FALSE	FALSE	FALSE	FALSE	TRUE	PE/PPE	PE/PPE	5
esxP-58	esxO-23	TRUE	TRUE	FALSE	FALSE	FALSE	cell wall and cell processes	cell wall and cell processes	5
PE_PGRS47-271	PE_PGRS10-295	FALSE	FALSE	FALSE	FALSE	FALSE	PE/PPE	PE/PPE	6
PE_PGRS47-271	PE_PGRS10-300	FALSE	FALSE	FALSE	FALSE	FALSE	PE/PPE	PE/PPE	6
Rv2850c-348	Rv0358-104	FALSE	FALSE	FALSE	FALSE	FALSE	intermediary metabolism and respiration	conserved hypotheticals	6
PE_PGRS10-616	PE_PGRS10-610	FALSE	FALSE	FALSE	FALSE	TRUE	PE/PPE	PE/PPE	5
plcA-37	plcA-110	FALSE	FALSE	FALSE	FALSE	TRUE	intermediary metabolism and respiration	intermediary metabolism and respiration	4
Rv3433c-443	PE_PGRS9-739	TRUE	TRUE	FALSE	FALSE	FALSE	conserved hypotheticals	PE/PPE	5
PE_PGRS56-38	PE_PGRS55-628	FALSE	TRUE	FALSE	FALSE	FALSE	PE/PPE	PE/PPE	6
PE_PGRS56-474	PE_PGRS54-1702	TRUE	FALSE	FALSE	FALSE	FALSE	PE/PPE	PE/PPE	6
PE_PGRS4-325	PE_PGRS4-352	TRUE	FALSE	FALSE	FALSE	TRUE	PE/PPE	PE/PPE	6
Rv2169c-121	Rv0315-77	FALSE	FALSE	FALSE	FALSE	FALSE	cell wall and cell processes	intermediary metabolism and respiration	6
cobK-98	Rv0315-77	FALSE	FALSE	FALSE	FALSE	FALSE	intermediary metabolism and respiration	intermediary metabolism and respiration	6
PE_PGRS55-396	PE_PGRS10-300	FALSE	FALSE	FALSE	FALSE	FALSE	PE/PPE	PE/PPE	6
PPE46-317	PPE46-325	FALSE	FALSE	FALSE	FALSE	TRUE	PE/PPE	PE/PPE	6
plcA-37	plcA-99	FALSE	FALSE	FALSE	FALSE	TRUE	intermediary metabolism and respiration	intermediary metabolism and respiration	4
plcA-110	plcA-171	FALSE	FALSE	FALSE	FALSE	TRUE	intermediary metabolism and respiration	intermediary metabolism and respiration	4
PE_PGRS10-656	PE_PGRS10-649	FALSE	FALSE	FALSE	FALSE	TRUE	PE/PPE	PE/PPE	5
PE_PGRS55-396	PE_PGRS10-295	FALSE	FALSE	FALSE	FALSE	FALSE	PE/PPE	PE/PPE	6
plcA-79	plcA-171	FALSE	FALSE	FALSE	FALSE	TRUE	intermediary metabolism and respiration	intermediary metabolism and respiration	4
PE_PGRS56-38	PE_PGRS54-1497	FALSE	FALSE	FALSE	FALSE	FALSE	PE/PPE	PE/PPE	6
Rv0648-879	Rv0315-77	FALSE	FALSE	FALSE	FALSE	FALSE	intermediary metabolism and respiration	intermediary metabolism and respiration	6
plcA-79	plcA-174	FALSE	FALSE	FALSE	FALSE	TRUE	intermediary metabolism and respiration	intermediary metabolism and respiration	4
Rv1587c-197	Rv1587c-198	TRUE	FALSE	FALSE	FALSE	TRUE	insertion seqs and phages	insertion seqs and phages	5
PE_PGRS56-38	PE_PGRS54-1702	FALSE	FALSE	FALSE	FALSE	FALSE	PE/PPE	PE/PPE	6
PE_PGRS55-396	PE_PGRS54-1649	FALSE	FALSE	FALSE	FALSE	FALSE	PE/PPE	PE/PPE	6
PE_PGRS10-618	PE_PGRS10-610	FALSE	FALSE	FALSE	FALSE	TRUE	PE/PPE	PE/PPE	5
plcA-110	plcB-46	FALSE	FALSE	FALSE	FALSE	FALSE	intermediary metabolism and respiration	intermediary metabolism and respiration	4
plcA-110	plcA-174	FALSE	FALSE	FALSE	FALSE	TRUE	intermediary metabolism and respiration	intermediary metabolism and respiration	4
plcA-110	plcB-48	FALSE	FALSE	FALSE	FALSE	FALSE	intermediary metabolism and respiration	intermediary metabolism and respiration	4
PPE46-319	PPE46-325	FALSE	FALSE	FALSE	FALSE	TRUE	PE/PPE	PE/PPE	6
PE_PGRS55-396	PE_PGRS54-1180	FALSE	FALSE	FALSE	FALSE	FALSE	PE/PPE	PE/PPE	6
plcA-110	plcB-49	FALSE	FALSE	FALSE	FALSE	FALSE	intermediary metabolism and respiration	intermediary metabolism and respiration	4
PE_PGRS47-271	PE_PGRS13-584	FALSE	FALSE	FALSE	FALSE	FALSE	PE/PPE	PE/PPE	6
plcA-99	plcA-171	FALSE	FALSE	FALSE	FALSE	TRUE	intermediary metabolism and respiration	intermediary metabolism and respiration	4
ppsA-955	PE_PGRS28-412	FALSE	FALSE	FALSE	FALSE	FALSE	lipid metabolism	PE/PPE	6
plcA-37	plcA-171	FALSE	FALSE	FALSE	FALSE	TRUE	intermediary metabolism and respiration	intermediary metabolism and respiration	4
plcA-79	plcB-46	FALSE	FALSE	FALSE	FALSE	FALSE	intermediary metabolism and respiration	intermediary metabolism and respiration	4
lppB-38	lppB-36	FALSE	FALSE	FALSE	FALSE	TRUE	cell wall and cell processes	cell wall and cell processes	5
plcA-37	plcA-174	FALSE	FALSE	FALSE	FALSE	TRUE	intermediary metabolism and respiration	intermediary metabolism and respiration	4
plcA-110	plcA-168	FALSE	FALSE	FALSE	FALSE	TRUE	intermediary metabolism and respiration	intermediary metabolism and respiration	4
plcA-79	plcA-168	FALSE	FALSE	FALSE	FALSE	TRUE	intermediary metabolism and respiration	intermediary metabolism and respiration	4
plcA-79	plcB-48	FALSE	FALSE	FALSE	FALSE	FALSE	intermediary metabolism and respiration	intermediary metabolism and respiration	4
Rv2850c-348	cobK-98	FALSE	FALSE	FALSE	FALSE	FALSE	intermediary metabolism and respiration	intermediary metabolism and respiration	6
Rv1587c-178	Rv0094c-256	FALSE	FALSE	FALSE	FALSE	FALSE	insertion seqs and phages	insertion seqs and phages	6
plcA-99	plcA-174	FALSE	FALSE	FALSE	FALSE	TRUE	intermediary metabolism and respiration	intermediary metabolism and respiration	4
plcA-79	plcB-49	FALSE	FALSE	FALSE	FALSE	FALSE	intermediary metabolism and respiration	intermediary metabolism and respiration	4
PE_PGRS57-875	PE_PGRS55-396	FALSE	FALSE	FALSE	FALSE	FALSE	PE/PPE	PE/PPE	6
PPE57-146	PPE57-144	FALSE	FALSE	FALSE	FALSE	TRUE	PE/PPE	PE/PPE	4
plcA-99	plcB-46	FALSE	FALSE	FALSE	FALSE	FALSE	intermediary metabolism and respiration	intermediary metabolism and respiration	4
Rv2169c-121	PE_PGRS10-368	FALSE	FALSE	FALSE	FALSE	FALSE	cell wall and cell processes	PE/PPE	6
Rv2850c-348	Rv0315-77	FALSE	FALSE	FALSE	FALSE	FALSE	intermediary metabolism and respiration	intermediary metabolism and respiration	6
cobK-98	Rv0358-123	FALSE	FALSE	FALSE	FALSE	FALSE	intermediary metabolism and respiration	conserved hypotheticals	5
PPE55-922	Rv1587c-178	TRUE	FALSE	FALSE	FALSE	FALSE	PE/PPE	insertion seqs and phages	6
plcA-99	plcB-48	FALSE	FALSE	FALSE	FALSE	FALSE	intermediary metabolism and respiration	intermediary metabolism and respiration	4
PPE55-923	Rv1587c-178	TRUE	FALSE	FALSE	FALSE	FALSE	PE/PPE	insertion seqs and phages	6
plcA-99	plcA-168	FALSE	FALSE	FALSE	FALSE	TRUE	intermediary metabolism and respiration	intermediary metabolism and respiration	4
plcA-99	plcB-49	FALSE	FALSE	FALSE	FALSE	FALSE	intermediary metabolism and respiration	intermediary metabolism and respiration	4
PE_PGRS55-396	PE_PGRS3-807	FALSE	FALSE	FALSE	FALSE	FALSE	PE/PPE	PE/PPE	6
plcA-37	plcB-46	FALSE	FALSE	FALSE	FALSE	FALSE	intermediary metabolism and respiration	intermediary metabolism and respiration	4
PPE18-219	PPE18-218	FALSE	FALSE	FALSE	FALSE	TRUE	PE/PPE	PE/PPE	4
Rv2020c-33	Rv2020c-71	FALSE	FALSE	FALSE	FALSE	TRUE	conserved hypotheticals	conserved hypotheticals	6
plcA-37	plcB-48	FALSE	FALSE	FALSE	FALSE	FALSE	intermediary metabolism and respiration	intermediary metabolism and respiration	4
atsB-854	PE_PGRS42-43	FALSE	FALSE	FALSE	FALSE	FALSE	intermediary metabolism and respiration	PE/PPE	5
PE_PGRS57-874	PE_PGRS55-396	FALSE	FALSE	FALSE	FALSE	FALSE	PE/PPE	PE/PPE	6
PE_PGRS4-325	PE_PGRS4-372	TRUE	FALSE	FALSE	FALSE	TRUE	PE/PPE	PE/PPE	6
plcA-37	plcB-49	FALSE	FALSE	FALSE	FALSE	FALSE	intermediary metabolism and respiration	intermediary metabolism and respiration	4
PE_PGRS58-267	PE_PGRS43-1467	FALSE	FALSE	FALSE	FALSE	FALSE	PE/PPE	PE/PPE	6
Rv2850c-348	Rv2169c-121	FALSE	FALSE	FALSE	FALSE	FALSE	intermediary metabolism and respiration	cell wall and cell processes	6
lppB-44	lppB-43	TRUE	TRUE	FALSE	FALSE	TRUE	cell wall and cell processes	cell wall and cell processes	5
plcA-37	plcA-168	FALSE	FALSE	FALSE	FALSE	TRUE	intermediary metabolism and respiration	intermediary metabolism and respiration	4
lppB-47	lppB-44	TRUE	TRUE	FALSE	FALSE	TRUE	cell wall and cell processes	cell wall and cell processes	5
lppA-139	lppA-138	TRUE	TRUE	FALSE	FALSE	TRUE	cell wall and cell processes	cell wall and cell processes	5
Rv1587c-184	Rv1587c-198	TRUE	FALSE	FALSE	FALSE	TRUE	insertion seqs and phages	insertion seqs and phages	6
PE_PGRS57-445	PE_PGRS54-1702	FALSE	FALSE	FALSE	FALSE	FALSE	PE/PPE	PE/PPE	6
PE_PGRS58-267	fas-3070	FALSE	FALSE	FALSE	FALSE	FALSE	PE/PPE	lipid metabolism	5
PE_PGRS57-875	PE_PGRS47-271	FALSE	FALSE	FALSE	FALSE	FALSE	PE/PPE	PE/PPE	6
plcA-171	plcB-46	FALSE	FALSE	FALSE	FALSE	FALSE	intermediary metabolism and respiration	intermediary metabolism and respiration	4
Rv1150-120	Rv0358-104	FALSE	FALSE	FALSE	FALSE	FALSE	insertion seqs and phages	conserved hypotheticals	6
PE_PGRS20-111	Rv0094c-256	TRUE	FALSE	FALSE	FALSE	FALSE	PE/PPE	insertion seqs and phages	6
PE_PGRS55-396	PE_PGRS54-1232	FALSE	TRUE	FALSE	FALSE	FALSE	PE/PPE	PE/PPE	6
plcA-174	plcB-46	FALSE	FALSE	FALSE	FALSE	FALSE	intermediary metabolism and respiration	intermediary metabolism and respiration	4
plcA-171	plcB-48	FALSE	FALSE	FALSE	FALSE	FALSE	intermediary metabolism and respiration	intermediary metabolism and respiration	4
PE_PGRS57-874	PE_PGRS47-271	FALSE	FALSE	FALSE	FALSE	FALSE	PE/PPE	PE/PPE	6
plcA-171	plcB-49	FALSE	FALSE	FALSE	FALSE	FALSE	intermediary metabolism and respiration	intermediary metabolism and respiration	4
plcA-174	plcB-48	FALSE	FALSE	FALSE	FALSE	FALSE	intermediary metabolism and respiration	intermediary metabolism and respiration	4
PE_PGRS9-550	PE_PGRS9-541	FALSE	FALSE	FALSE	FALSE	TRUE	PE/PPE	PE/PPE	5
plcA-174	plcB-49	FALSE	FALSE	FALSE	FALSE	FALSE	intermediary metabolism and respiration	intermediary metabolism and respiration	4
plcB-171	plcB-177	FALSE	FALSE	FALSE	FALSE	TRUE	intermediary metabolism and respiration	intermediary metabolism and respiration	4
Rv3365c-575	pks1-1553	FALSE	FALSE	FALSE	FALSE	FALSE	conserved hypotheticals	lipid metabolism	4
PE_PGRS3-262	PE_PGRS3-263	FALSE	FALSE	FALSE	FALSE	TRUE	PE/PPE	PE/PPE	5
plcA-168	plcB-46	FALSE	FALSE	FALSE	FALSE	FALSE	intermediary metabolism and respiration	intermediary metabolism and respiration	4
PE_PGRS57-871	PE_PGRS55-396	FALSE	FALSE	FALSE	FALSE	FALSE	PE/PPE	PE/PPE	6
plcA-168	plcB-48	FALSE	FALSE	FALSE	FALSE	FALSE	intermediary metabolism and respiration	intermediary metabolism and respiration	4
plcA-168	plcB-49	FALSE	FALSE	FALSE	FALSE	FALSE	intermediary metabolism and respiration	intermediary metabolism and respiration	4
PE_PGRS28-417	PE_PGRS28-429	FALSE	FALSE	FALSE	FALSE	TRUE	PE/PPE	PE/PPE	6
plcA-110	plcB-37	FALSE	FALSE	FALSE	FALSE	FALSE	intermediary metabolism and respiration	intermediary metabolism and respiration	4
Rv3380c-309	PE_PGRS42-43	FALSE	FALSE	FALSE	FALSE	FALSE	insertion seqs and phages	PE/PPE	5
lppB-47	lppB-43	TRUE	TRUE	FALSE	FALSE	TRUE	cell wall and cell processes	cell wall and cell processes	5
PE_PGRS55-628	PPE34-1298	TRUE	FALSE	FALSE	FALSE	FALSE	PE/PPE	PE/PPE	6
Rv2169c-121	PE_PGRS38-464	FALSE	FALSE	FALSE	FALSE	FALSE	cell wall and cell processes	PE/PPE	6
PE_PGRS57-871	PE_PGRS47-271	FALSE	FALSE	FALSE	FALSE	FALSE	PE/PPE	PE/PPE	6
plcA-79	plcB-37	FALSE	FALSE	FALSE	FALSE	FALSE	intermediary metabolism and respiration	intermediary metabolism and respiration	4
PE_PGRS28-417	PE_PGRS28-435	FALSE	FALSE	FALSE	FALSE	TRUE	PE/PPE	PE/PPE	6
PE_PGRS28-417	PE_PGRS28-432	FALSE	FALSE	FALSE	FALSE	TRUE	PE/PPE	PE/PPE	6
fas-3070	Rv1150-120	FALSE	FALSE	FALSE	FALSE	FALSE	lipid metabolism	insertion seqs and phages	5
lppA-138	lppA-137	TRUE	TRUE	FALSE	FALSE	TRUE	cell wall and cell processes	cell wall and cell processes	5
PE_PGRS10-225	PE_PGRS9-191	FALSE	FALSE	FALSE	FALSE	FALSE	PE/PPE	PE/PPE	6
PE_PGRS57-445	PE_PGRS54-1497	FALSE	FALSE	FALSE	FALSE	FALSE	PE/PPE	PE/PPE	6
PE_PGRS54-1649	PE_PGRS54-1444	FALSE	FALSE	FALSE	FALSE	TRUE	PE/PPE	PE/PPE	6
PE_PGRS54-1180	PE_PGRS3-807	FALSE	FALSE	FALSE	FALSE	FALSE	PE/PPE	PE/PPE	6
PE_PGRS28-416	PE_PGRS28-438	FALSE	FALSE	FALSE	FALSE	TRUE	PE/PPE	PE/PPE	6
PPE54-1421	PPE54-1424	FALSE	FALSE	FALSE	FALSE	TRUE	PE/PPE	PE/PPE	6
PE_PGRS54-1649	PE_PGRS47-271	FALSE	FALSE	FALSE	FALSE	FALSE	PE/PPE	PE/PPE	6
fas-3070	Rv1041c-224	FALSE	FALSE	FALSE	FALSE	FALSE	lipid metabolism	insertion seqs and phages	5
PE_PGRS10-227	PE_PGRS9-191	FALSE	FALSE	FALSE	FALSE	FALSE	PE/PPE	PE/PPE	6
Rv1150-120	Rv0315-77	FALSE	FALSE	FALSE	FALSE	FALSE	insertion seqs and phages	intermediary metabolism and respiration	6
lppB-43	lppB-41	TRUE	TRUE	FALSE	FALSE	TRUE	cell wall and cell processes	cell wall and cell processes	5
PE_PGRS54-1702	PE_PGRS20-218	FALSE	TRUE	FALSE	FALSE	FALSE	PE/PPE	PE/PPE	6
plcA-99	plcB-37	FALSE	FALSE	FALSE	FALSE	FALSE	intermediary metabolism and respiration	intermediary metabolism and respiration	4
PPE34-1298	PE_PGRS9-739	FALSE	TRUE	FALSE	FALSE	FALSE	PE/PPE	PE/PPE	6
PE_PGRS13-584	PE_PGRS10-300	FALSE	FALSE	FALSE	FALSE	FALSE	PE/PPE	PE/PPE	6
PE_PGRS54-1232	PE_PGRS54-1180	TRUE	FALSE	FALSE	FALSE	TRUE	PE/PPE	PE/PPE	6
PE_PGRS54-519	PE_PGRS54-516	FALSE	FALSE	FALSE	FALSE	TRUE	PE/PPE	PE/PPE	5
PE_PGRS10-300	PE_PGRS3-807	FALSE	FALSE	FALSE	FALSE	FALSE	PE/PPE	PE/PPE	6
plcA-174	plcB-37	FALSE	FALSE	FALSE	FALSE	FALSE	intermediary metabolism and respiration	intermediary metabolism and respiration	4
PE_PGRS23-92	pks6-1097	FALSE	FALSE	FALSE	FALSE	FALSE	PE/PPE	lipid metabolism	4
PE_PGRS56-474	PE_PGRS55-628	TRUE	TRUE	FALSE	FALSE	FALSE	PE/PPE	PE/PPE	6
PE_PGRS57-875	PE_PGRS54-1649	FALSE	FALSE	FALSE	FALSE	FALSE	PE/PPE	PE/PPE	6
PE_PGRS13-584	PE_PGRS10-295	FALSE	FALSE	FALSE	FALSE	FALSE	PE/PPE	PE/PPE	6
lppA-139	lppA-137	TRUE	TRUE	FALSE	FALSE	TRUE	cell wall and cell processes	cell wall and cell processes	5
Rv2850c-348	Rv1150-120	FALSE	FALSE	FALSE	FALSE	FALSE	intermediary metabolism and respiration	insertion seqs and phages	6
fas-3070	kmtR-73	FALSE	FALSE	FALSE	FALSE	FALSE	lipid metabolism	regulatory proteins	5
PE_PGRS54-845	PE_PGRS54-827	FALSE	FALSE	FALSE	FALSE	TRUE	PE/PPE	PE/PPE	5
PE_PGRS54-1180	PE_PGRS54-979	FALSE	FALSE	FALSE	FALSE	TRUE	PE/PPE	PE/PPE	6
plcA-37	plcB-37	FALSE	FALSE	FALSE	FALSE	FALSE	intermediary metabolism and respiration	intermediary metabolism and respiration	4
PE_PGRS57-874	PE_PGRS54-1649	FALSE	FALSE	FALSE	FALSE	FALSE	PE/PPE	PE/PPE	6
PPE54-2242	pks6-1097	FALSE	FALSE	FALSE	FALSE	FALSE	PE/PPE	lipid metabolism	4
PE_PGRS54-1180	PE_PGRS10-300	FALSE	FALSE	FALSE	FALSE	FALSE	PE/PPE	PE/PPE	6
PE_PGRS28-417	PE_PGRS28-438	FALSE	FALSE	FALSE	FALSE	TRUE	PE/PPE	PE/PPE	6
Rv1150-120	PE_PGRS10-368	FALSE	FALSE	FALSE	FALSE	FALSE	insertion seqs and phages	PE/PPE	6
lppB-43	lppB-38	TRUE	FALSE	FALSE	FALSE	TRUE	cell wall and cell processes	cell wall and cell processes	5
Rv3365c-575	Rv3208-198	FALSE	FALSE	FALSE	FALSE	FALSE	conserved hypotheticals	regulatory proteins	4
lppB-44	lppB-38	TRUE	FALSE	FALSE	FALSE	TRUE	cell wall and cell processes	cell wall and cell processes	5
PE_PGRS10-295	PE_PGRS3-807	FALSE	FALSE	FALSE	FALSE	FALSE	PE/PPE	PE/PPE	6
lppB-43	lppB-36	TRUE	FALSE	FALSE	FALSE	TRUE	cell wall and cell processes	cell wall and cell processes	5
PE_PGRS28-416	PE_PGRS28-435	FALSE	FALSE	FALSE	FALSE	TRUE	PE/PPE	PE/PPE	6
PE_PGRS56-477	PE_PGRS53-1303	FALSE	FALSE	FALSE	FALSE	FALSE	PE/PPE	PE/PPE	6
Rv1588c-63	Rv0797-54	FALSE	TRUE	FALSE	FALSE	FALSE	insertion seqs and phages	insertion seqs and phages	6
PPE54-1421	PPE54-1427	FALSE	FALSE	FALSE	FALSE	TRUE	PE/PPE	PE/PPE	6
Rv0094c-256	Rv0094c-276	FALSE	TRUE	FALSE	FALSE	TRUE	insertion seqs and phages	insertion seqs and phages	6
lppB-44	lppB-36	TRUE	FALSE	FALSE	FALSE	TRUE	cell wall and cell processes	cell wall and cell processes	5
Rv3466-63	Rv3466-56	FALSE	FALSE	FALSE	FALSE	TRUE	insertion seqs and phages	insertion seqs and phages	6
plcA-79	plcA-194	FALSE	FALSE	FALSE	FALSE	TRUE	intermediary metabolism and respiration	intermediary metabolism and respiration	4
PE_PGRS42-43	Rv0358-123	FALSE	FALSE	FALSE	FALSE	FALSE	PE/PPE	conserved hypotheticals	5
PE_PGRS54-1497	PE_PGRS53-839	FALSE	FALSE	FALSE	FALSE	FALSE	PE/PPE	PE/PPE	6
lppB-44	lppB-41	TRUE	TRUE	FALSE	FALSE	TRUE	cell wall and cell processes	cell wall and cell processes	5
Rv2169c-121	PPE24-852	FALSE	FALSE	FALSE	FALSE	FALSE	cell wall and cell processes	PE/PPE	6
PE_PGRS54-1649	PE_PGRS54-1232	FALSE	TRUE	FALSE	FALSE	TRUE	PE/PPE	PE/PPE	6
plcA-174	plcA-194	FALSE	FALSE	FALSE	FALSE	TRUE	intermediary metabolism and respiration	intermediary metabolism and respiration	4
Rv1587c-178	PE_PGRS20-111	FALSE	TRUE	FALSE	FALSE	FALSE	insertion seqs and phages	PE/PPE	6
plcA-171	plcB-37	FALSE	FALSE	FALSE	FALSE	FALSE	intermediary metabolism and respiration	intermediary metabolism and respiration	4
PE_PGRS28-416	PE_PGRS28-432	FALSE	FALSE	FALSE	FALSE	TRUE	PE/PPE	PE/PPE	6
PE_PGRS10-362	PE_PGRS10-357	FALSE	FALSE	FALSE	FALSE	TRUE	PE/PPE	PE/PPE	6
lppB-41	lppB-38	TRUE	FALSE	FALSE	FALSE	TRUE	cell wall and cell processes	cell wall and cell processes	5
PPE59-116	PPE59-115	FALSE	TRUE	FALSE	FALSE	TRUE	PE/PPE	PE/PPE	4
plcA-110	plcA-194	FALSE	FALSE	FALSE	FALSE	TRUE	intermediary metabolism and respiration	intermediary metabolism and respiration	4
PE_PGRS47-271	PE_PGRS10-227	FALSE	FALSE	FALSE	FALSE	FALSE	PE/PPE	PE/PPE	6
PE_PGRS57-857	PE_PGRS57-852	FALSE	FALSE	FALSE	FALSE	TRUE	PE/PPE	PE/PPE	5
PE_PGRS55-396	PE_PGRS54-979	FALSE	FALSE	FALSE	FALSE	FALSE	PE/PPE	PE/PPE	6
PE_PGRS47-271	PE_PGRS10-225	FALSE	FALSE	FALSE	FALSE	FALSE	PE/PPE	PE/PPE	6
PE_PGRS54-1180	PE_PGRS10-295	FALSE	FALSE	FALSE	FALSE	FALSE	PE/PPE	PE/PPE	6
PE_PGRS55-396	Rv2850c-348	FALSE	FALSE	FALSE	FALSE	FALSE	PE/PPE	intermediary metabolism and respiration	6
PE_PGRS57-871	PE_PGRS54-1649	FALSE	FALSE	FALSE	FALSE	FALSE	PE/PPE	PE/PPE	6
lppB-41	lppB-36	TRUE	FALSE	FALSE	FALSE	TRUE	cell wall and cell processes	cell wall and cell processes	5
plcA-171	plcA-194	FALSE	FALSE	FALSE	FALSE	TRUE	intermediary metabolism and respiration	intermediary metabolism and respiration	4
PE_PGRS54-1497	PE_PGRS20-218	FALSE	TRUE	FALSE	FALSE	FALSE	PE/PPE	PE/PPE	6
PE_PGRS55-396	PE_PGRS13-584	FALSE	FALSE	FALSE	FALSE	FALSE	PE/PPE	PE/PPE	6
PE_PGRS54-979	PE_PGRS47-271	FALSE	FALSE	FALSE	FALSE	FALSE	PE/PPE	PE/PPE	6
fas-3070	Rv0358-104	FALSE	FALSE	FALSE	FALSE	FALSE	lipid metabolism	conserved hypotheticals	5
PE_PGRS10-368	Rv0315-77	FALSE	FALSE	FALSE	FALSE	FALSE	PE/PPE	intermediary metabolism and respiration	6
PPE60-242	PPE60-241	FALSE	FALSE	FALSE	FALSE	TRUE	PE/PPE	PE/PPE	4
PE_PGRS28-416	PE_PGRS28-429	FALSE	FALSE	FALSE	FALSE	TRUE	PE/PPE	PE/PPE	6
lppB-47	lppB-38	TRUE	FALSE	FALSE	FALSE	TRUE	cell wall and cell processes	cell wall and cell processes	5
lppB-47	lppB-36	TRUE	FALSE	FALSE	FALSE	TRUE	cell wall and cell processes	cell wall and cell processes	5
plcA-99	plcA-194	FALSE	FALSE	FALSE	FALSE	TRUE	intermediary metabolism and respiration	intermediary metabolism and respiration	4
Rv2169c-121	Rv1041c-224	FALSE	FALSE	FALSE	FALSE	FALSE	cell wall and cell processes	insertion seqs and phages	5
plcA-37	plcA-48	FALSE	FALSE	FALSE	FALSE	TRUE	intermediary metabolism and respiration	intermediary metabolism and respiration	4
PE_PGRS54-1232	PE_PGRS10-300	TRUE	FALSE	FALSE	FALSE	FALSE	PE/PPE	PE/PPE	6
plcA-168	plcB-37	FALSE	FALSE	FALSE	FALSE	FALSE	intermediary metabolism and respiration	intermediary metabolism and respiration	4
PE_PGRS52-583	PE_PGRS52-582	FALSE	FALSE	FALSE	FALSE	TRUE	PE/PPE	PE/PPE	6
Rv2850c-348	PE_PGRS10-368	FALSE	FALSE	FALSE	FALSE	FALSE	intermediary metabolism and respiration	PE/PPE	6
PE_PGRS54-1180	PE_PGRS47-271	FALSE	FALSE	FALSE	FALSE	FALSE	PE/PPE	PE/PPE	6
plcA-37	plcA-46	FALSE	FALSE	FALSE	FALSE	TRUE	intermediary metabolism and respiration	intermediary metabolism and respiration	4
PPE55-992	Rv1587c-197	FALSE	TRUE	FALSE	FALSE	FALSE	PE/PPE	insertion seqs and phages	5
PE_PGRS58-267	cobK-98	FALSE	FALSE	FALSE	FALSE	FALSE	PE/PPE	intermediary metabolism and respiration	5
PPE55-922	Rv1587c-197	TRUE	TRUE	FALSE	FALSE	FALSE	PE/PPE	insertion seqs and phages	5
PPE55-923	Rv1587c-197	TRUE	TRUE	FALSE	FALSE	FALSE	PE/PPE	insertion seqs and phages	5
PE_PGRS42-43	Rv2169c-121	FALSE	FALSE	FALSE	FALSE	FALSE	PE/PPE	cell wall and cell processes	5
PPE55-994	Rv1587c-197	FALSE	TRUE	FALSE	FALSE	FALSE	PE/PPE	insertion seqs and phages	5
PE_PGRS57-445	PE_PGRS26-236	FALSE	TRUE	FALSE	FALSE	FALSE	PE/PPE	PE/PPE	6
plcA-37	plcA-49	FALSE	FALSE	FALSE	FALSE	TRUE	intermediary metabolism and respiration	intermediary metabolism and respiration	4
plcA-37	plcA-194	FALSE	FALSE	FALSE	FALSE	TRUE	intermediary metabolism and respiration	intermediary metabolism and respiration	4
PE_PGRS47-178	recD-234	FALSE	FALSE	FALSE	FALSE	FALSE	PE/PPE	information pathways	5
PE_PGRS9-320	PE_PGRS9-280	FALSE	FALSE	FALSE	FALSE	TRUE	PE/PPE	PE/PPE	6
lppB-47	lppB-41	TRUE	TRUE	FALSE	FALSE	TRUE	cell wall and cell processes	cell wall and cell processes	5
PE_PGRS47-271	PE_PGRS4-372	FALSE	FALSE	FALSE	FALSE	FALSE	PE/PPE	PE/PPE	6
PE_PGRS54-1649	PE_PGRS10-300	FALSE	FALSE	FALSE	FALSE	FALSE	PE/PPE	PE/PPE	6
PE_PGRS54-1649	PE_PGRS54-1180	FALSE	FALSE	FALSE	FALSE	TRUE	PE/PPE	PE/PPE	6
Rv1150-120	Rv1041c-224	FALSE	FALSE	FALSE	FALSE	FALSE	insertion seqs and phages	insertion seqs and phages	5
PPE55-998	Rv1587c-197	TRUE	TRUE	FALSE	FALSE	FALSE	PE/PPE	insertion seqs and phages	5
PPE55-1003	Rv1587c-197	TRUE	TRUE	FALSE	FALSE	FALSE	PE/PPE	insertion seqs and phages	5
PE_PGRS13-584	PE_PGRS10-227	FALSE	FALSE	FALSE	FALSE	FALSE	PE/PPE	PE/PPE	6
Rv2541-126	fas-3070	FALSE	FALSE	FALSE	FALSE	FALSE	conserved hypotheticals	lipid metabolism	5
PE_PGRS13-584	PE_PGRS10-225	FALSE	FALSE	FALSE	FALSE	FALSE	PE/PPE	PE/PPE	6
PPE55-999	Rv1587c-197	TRUE	TRUE	FALSE	FALSE	FALSE	PE/PPE	insertion seqs and phages	5
PPE55-1000	Rv1587c-197	TRUE	TRUE	FALSE	FALSE	FALSE	PE/PPE	insertion seqs and phages	5
Rv1150-120	Rv0358-123	FALSE	FALSE	FALSE	FALSE	FALSE	insertion seqs and phages	conserved hypotheticals	5
plcA-168	plcA-194	FALSE	FALSE	FALSE	FALSE	TRUE	intermediary metabolism and respiration	intermediary metabolism and respiration	4
PE_PGRS3-841	PE_PGRS3-842	FALSE	FALSE	FALSE	FALSE	TRUE	PE/PPE	PE/PPE	5
plcA-48	plcB-37	FALSE	FALSE	FALSE	FALSE	FALSE	intermediary metabolism and respiration	intermediary metabolism and respiration	4
plcA-49	plcB-37	FALSE	FALSE	FALSE	FALSE	FALSE	intermediary metabolism and respiration	intermediary metabolism and respiration	4
PE_PGRS10-368	Rv0358-104	FALSE	FALSE	FALSE	FALSE	FALSE	PE/PPE	conserved hypotheticals	6
PE_PGRS54-1232	PE_PGRS3-807	TRUE	FALSE	FALSE	FALSE	FALSE	PE/PPE	PE/PPE	6
PE_PGRS58-267	Rv0648-879	FALSE	FALSE	FALSE	FALSE	FALSE	PE/PPE	intermediary metabolism and respiration	5
plcA-46	plcB-37	FALSE	FALSE	FALSE	FALSE	FALSE	intermediary metabolism and respiration	intermediary metabolism and respiration	4
PE_PGRS55-396	PE_PGRS4-372	FALSE	FALSE	FALSE	FALSE	FALSE	PE/PPE	PE/PPE	6
pks6-1097	PPE2-371	FALSE	FALSE	FALSE	FALSE	FALSE	lipid metabolism	PE/PPE	4
PE_PGRS57-445	PE_PGRS18-270	FALSE	TRUE	FALSE	FALSE	FALSE	PE/PPE	PE/PPE	6
PE_PGRS54-1649	PE_PGRS3-807	FALSE	FALSE	FALSE	FALSE	FALSE	PE/PPE	PE/PPE	6
plcA-48	plcA-79	FALSE	FALSE	FALSE	FALSE	TRUE	intermediary metabolism and respiration	intermediary metabolism and respiration	4
plcA-48	plcA-110	FALSE	FALSE	FALSE	FALSE	TRUE	intermediary metabolism and respiration	intermediary metabolism and respiration	4
ppsA-955	PE_PGRS28-429	FALSE	FALSE	FALSE	FALSE	FALSE	lipid metabolism	PE/PPE	6
plcA-49	plcA-110	FALSE	FALSE	FALSE	FALSE	TRUE	intermediary metabolism and respiration	intermediary metabolism and respiration	4
PE_PGRS38-464	Rv0648-879	FALSE	FALSE	FALSE	FALSE	FALSE	PE/PPE	intermediary metabolism and respiration	6
PE_PGRS54-1649	PE_PGRS10-295	FALSE	FALSE	FALSE	FALSE	FALSE	PE/PPE	PE/PPE	6
PE_PGRS54-1497	PPE34-1298	FALSE	FALSE	FALSE	FALSE	FALSE	PE/PPE	PE/PPE	6
cobK-98	Rv1041c-224	FALSE	FALSE	FALSE	FALSE	FALSE	intermediary metabolism and respiration	insertion seqs and phages	5
PE_PGRS57-445	PE_PGRS55-628	FALSE	TRUE	FALSE	FALSE	FALSE	PE/PPE	PE/PPE	6
Rv3466-131	PPE34-1299	FALSE	FALSE	FALSE	FALSE	FALSE	insertion seqs and phages	PE/PPE	6
PE_PGRS54-1232	PE_PGRS10-295	TRUE	FALSE	FALSE	FALSE	FALSE	PE/PPE	PE/PPE	6
PE_PGRS58-267	Rv2169c-121	FALSE	FALSE	FALSE	FALSE	FALSE	PE/PPE	cell wall and cell processes	5
Rv1638A-70	pks6-1097	FALSE	FALSE	FALSE	FALSE	FALSE	conserved hypotheticals	lipid metabolism	4
PE_PGRS56-477	PE_PGRS56-474	FALSE	TRUE	FALSE	FALSE	TRUE	PE/PPE	PE/PPE	6
plcA-46	plcA-79	FALSE	FALSE	FALSE	FALSE	TRUE	intermediary metabolism and respiration	intermediary metabolism and respiration	4
plcA-46	plcA-110	FALSE	FALSE	FALSE	FALSE	TRUE	intermediary metabolism and respiration	intermediary metabolism and respiration	4
PE_PGRS19-243	PE_PGRS19-246	FALSE	FALSE	FALSE	FALSE	TRUE	PE/PPE	PE/PPE	5
PE_PGRS54-1718	ppsA-955	FALSE	FALSE	FALSE	FALSE	FALSE	PE/PPE	lipid metabolism	6
PPE54-939	PPE54-1605	TRUE	TRUE	FALSE	FALSE	TRUE	PE/PPE	PE/PPE	5
plcA-194	plcB-49	FALSE	FALSE	FALSE	FALSE	FALSE	intermediary metabolism and respiration	intermediary metabolism and respiration	4
PE_PGRS55-396	PE_PGRS54-1444	FALSE	FALSE	FALSE	FALSE	FALSE	PE/PPE	PE/PPE	6
plcA-49	plcA-79	FALSE	FALSE	FALSE	FALSE	TRUE	intermediary metabolism and respiration	intermediary metabolism and respiration	4
PE_PGRS47-271	PE_PGRS3-807	FALSE	FALSE	FALSE	FALSE	FALSE	PE/PPE	PE/PPE	6
PE_PGRS54-1232	PE_PGRS47-271	TRUE	FALSE	FALSE	FALSE	FALSE	PE/PPE	PE/PPE	6
fas-3070	PE_PGRS43-1467	FALSE	FALSE	FALSE	FALSE	FALSE	lipid metabolism	PE/PPE	5
ppsA-955	PE_PGRS27-323	FALSE	FALSE	FALSE	FALSE	FALSE	lipid metabolism	PE/PPE	6
fas-3070	Rv0358-123	FALSE	FALSE	FALSE	FALSE	FALSE	lipid metabolism	conserved hypotheticals	4
plcA-194	plcB-48	FALSE	FALSE	FALSE	FALSE	FALSE	intermediary metabolism and respiration	intermediary metabolism and respiration	4
PPE2-371	cyp138-385	FALSE	FALSE	FALSE	FALSE	FALSE	PE/PPE	intermediary metabolism and respiration	4
PPE47-241	PPE47-243	FALSE	FALSE	FALSE	FALSE	TRUE	PE/PPE	PE/PPE	4
Rv2807-70	pks6-1097	FALSE	FALSE	FALSE	FALSE	FALSE	conserved hypotheticals	lipid metabolism	4
plcA-194	plcB-46	FALSE	FALSE	FALSE	FALSE	FALSE	intermediary metabolism and respiration	intermediary metabolism and respiration	4
PPE54-939	PPE54-1606	TRUE	TRUE	FALSE	FALSE	TRUE	PE/PPE	PE/PPE	5
PPE47-240	PPE47-241	FALSE	FALSE	FALSE	FALSE	TRUE	PE/PPE	PE/PPE	4
PE_PGRS3-344	PE_PGRS3-346	FALSE	FALSE	FALSE	FALSE	TRUE	PE/PPE	PE/PPE	5
plcA-48	plcA-174	FALSE	FALSE	FALSE	FALSE	TRUE	intermediary metabolism and respiration	intermediary metabolism and respiration	4
Rv2541-126	cobK-98	FALSE	FALSE	FALSE	FALSE	FALSE	conserved hypotheticals	intermediary metabolism and respiration	5
Rv1041c-224	Rv0648-879	FALSE	FALSE	FALSE	FALSE	FALSE	insertion seqs and phages	intermediary metabolism and respiration	5
Rv0095c-128	Rv0095c-129	TRUE	FALSE	FALSE	FALSE	TRUE	insertion seqs and phages	insertion seqs and phages	6
PE_PGRS27-342	PE_PGRS27-345	FALSE	FALSE	FALSE	FALSE	TRUE	PE/PPE	PE/PPE	6
Rv1587c-201	Rv1587c-203	FALSE	FALSE	FALSE	FALSE	TRUE	insertion seqs and phages	insertion seqs and phages	4
plcA-48	plcA-99	FALSE	FALSE	FALSE	FALSE	TRUE	intermediary metabolism and respiration	intermediary metabolism and respiration	4
Rv2850c-348	PE_PGRS47-271	FALSE	FALSE	FALSE	FALSE	FALSE	intermediary metabolism and respiration	PE/PPE	6
plcA-49	plcA-99	FALSE	FALSE	FALSE	FALSE	TRUE	intermediary metabolism and respiration	intermediary metabolism and respiration	4
Rv1587c-178	Rv1587c-197	FALSE	TRUE	FALSE	FALSE	TRUE	insertion seqs and phages	insertion seqs and phages	5
pks5-508	Rv0358-123	FALSE	FALSE	FALSE	FALSE	FALSE	lipid metabolism	conserved hypotheticals	5
PE_PGRS54-1497	Rv3433c-443	FALSE	TRUE	FALSE	FALSE	FALSE	PE/PPE	conserved hypotheticals	5
plcA-46	plcA-174	FALSE	FALSE	FALSE	FALSE	TRUE	intermediary metabolism and respiration	intermediary metabolism and respiration	4
PE_PGRS43-1467	Rv0648-879	FALSE	FALSE	FALSE	FALSE	FALSE	PE/PPE	intermediary metabolism and respiration	5
PPE47-240	PPE47-243	FALSE	FALSE	FALSE	FALSE	TRUE	PE/PPE	PE/PPE	4
PE_PGRS26-236	PE_PGRS20-218	TRUE	TRUE	FALSE	FALSE	FALSE	PE/PPE	PE/PPE	6
PE_PGRS54-979	PE_PGRS10-300	FALSE	FALSE	FALSE	FALSE	FALSE	PE/PPE	PE/PPE	6
PE_PGRS56-38	PE_PGRS55-634	FALSE	FALSE	FALSE	FALSE	FALSE	PE/PPE	PE/PPE	6
plcA-48	plcB-49	FALSE	FALSE	FALSE	FALSE	FALSE	intermediary metabolism and respiration	intermediary metabolism and respiration	4
PE_PGRS9-280	PE_PGRS9-191	FALSE	FALSE	FALSE	FALSE	TRUE	PE/PPE	PE/PPE	6
plcA-46	plcA-99	FALSE	FALSE	FALSE	FALSE	TRUE	intermediary metabolism and respiration	intermediary metabolism and respiration	4
Rv3394c-302	Rv3365c-575	FALSE	FALSE	FALSE	FALSE	FALSE	conserved hypotheticals	conserved hypotheticals	4
PE_PGRS54-979	PE_PGRS10-295	FALSE	FALSE	FALSE	FALSE	FALSE	PE/PPE	PE/PPE	6
plcA-49	plcA-174	FALSE	FALSE	FALSE	FALSE	TRUE	intermediary metabolism and respiration	intermediary metabolism and respiration	4
plcA-49	plcB-49	FALSE	FALSE	FALSE	FALSE	FALSE	intermediary metabolism and respiration	intermediary metabolism and respiration	4
PE_PGRS57-875	PE_PGRS10-300	FALSE	FALSE	FALSE	FALSE	FALSE	PE/PPE	PE/PPE	6
PE_PGRS57-874	PE_PGRS10-300	FALSE	FALSE	FALSE	FALSE	FALSE	PE/PPE	PE/PPE	6
PE_PGRS54-1702	Rv3433c-443	FALSE	TRUE	FALSE	FALSE	FALSE	PE/PPE	conserved hypotheticals	5
plcA-48	plcB-48	FALSE	FALSE	FALSE	FALSE	FALSE	intermediary metabolism and respiration	intermediary metabolism and respiration	4
plcA-46	plcB-49	FALSE	FALSE	FALSE	FALSE	FALSE	intermediary metabolism and respiration	intermediary metabolism and respiration	4
plcA-49	plcB-48	FALSE	FALSE	FALSE	FALSE	FALSE	intermediary metabolism and respiration	intermediary metabolism and respiration	4
PE_PGRS57-875	PE_PGRS54-1232	FALSE	TRUE	FALSE	FALSE	FALSE	PE/PPE	PE/PPE	6
PE_PGRS47-271	PE_PGRS3-705	FALSE	FALSE	FALSE	FALSE	FALSE	PE/PPE	PE/PPE	6
plcA-48	plcB-46	FALSE	FALSE	FALSE	FALSE	FALSE	intermediary metabolism and respiration	intermediary metabolism and respiration	4
plcA-49	plcB-46	FALSE	FALSE	FALSE	FALSE	FALSE	intermediary metabolism and respiration	intermediary metabolism and respiration	4
Rv3437-101	PE_PGRS47-178	FALSE	FALSE	FALSE	FALSE	FALSE	cell wall and cell processes	PE/PPE	5
PE_PGRS57-875	PE_PGRS54-1180	FALSE	FALSE	FALSE	FALSE	FALSE	PE/PPE	PE/PPE	6
plcA-46	plcB-48	FALSE	FALSE	FALSE	FALSE	FALSE	intermediary metabolism and respiration	intermediary metabolism and respiration	4
plcA-48	plcA-171	FALSE	FALSE	FALSE	FALSE	TRUE	intermediary metabolism and respiration	intermediary metabolism and respiration	4
PE_PGRS57-874	PE_PGRS54-1232	FALSE	TRUE	FALSE	FALSE	FALSE	PE/PPE	PE/PPE	6
PE_PGRS28-402	PE_PGRS25-300	FALSE	FALSE	FALSE	FALSE	FALSE	PE/PPE	PE/PPE	5
plcA-46	plcB-46	FALSE	FALSE	FALSE	FALSE	FALSE	intermediary metabolism and respiration	intermediary metabolism and respiration	4
PE_PGRS10-295	PE_PGRS10-227	FALSE	FALSE	FALSE	FALSE	TRUE	PE/PPE	PE/PPE	6
Rv0358-104	Rv0315-77	FALSE	FALSE	FALSE	FALSE	FALSE	conserved hypotheticals	intermediary metabolism and respiration	6
PE_PGRS10-295	PE_PGRS10-225	FALSE	FALSE	FALSE	FALSE	TRUE	PE/PPE	PE/PPE	6
PE_PGRS53-1303	PE_PGRS10-281	FALSE	FALSE	FALSE	FALSE	FALSE	PE/PPE	PE/PPE	6
PE_PGRS56-38	PE_PGRS9-739	FALSE	TRUE	FALSE	FALSE	FALSE	PE/PPE	PE/PPE	6
PPE54-2242	PE_PGRS23-92	FALSE	FALSE	FALSE	FALSE	FALSE	PE/PPE	PE/PPE	4
PE_PGRS57-874	PE_PGRS54-1180	FALSE	FALSE	FALSE	FALSE	FALSE	PE/PPE	PE/PPE	6
plcA-46	plcA-171	FALSE	FALSE	FALSE	FALSE	TRUE	intermediary metabolism and respiration	intermediary metabolism and respiration	4
pks6-1097	cyp138-385	FALSE	FALSE	FALSE	FALSE	FALSE	lipid metabolism	intermediary metabolism and respiration	4
PE_PGRS42-43	fprB-415	FALSE	FALSE	FALSE	FALSE	FALSE	PE/PPE	intermediary metabolism and respiration	4
fas-3070	PE_PGRS21-643	FALSE	FALSE	FALSE	FALSE	FALSE	lipid metabolism	PE/PPE	5
PE_PGRS42-43	cyp138-385	FALSE	FALSE	FALSE	FALSE	FALSE	PE/PPE	intermediary metabolism and respiration	4
Rv3467-276	Rv3466-131	TRUE	FALSE	FALSE	FALSE	FALSE	insertion seqs and phages	insertion seqs and phages	6
Rv2169c-121	kmtR-73	FALSE	FALSE	FALSE	FALSE	FALSE	cell wall and cell processes	regulatory proteins	5
Rv3437-101	fas-3070	FALSE	FALSE	FALSE	FALSE	FALSE	cell wall and cell processes	lipid metabolism	5
Rv2651c-92	Rv2651c-94	FALSE	FALSE	FALSE	FALSE	TRUE	insertion seqs and phages	insertion seqs and phages	4
PE_PGRS57-875	PE_PGRS10-295	FALSE	FALSE	FALSE	FALSE	FALSE	PE/PPE	PE/PPE	6
PE_PGRS54-1046	PE_PGRS53-1303	FALSE	FALSE	FALSE	FALSE	FALSE	PE/PPE	PE/PPE	6
PE_PGRS57-874	PE_PGRS10-295	FALSE	FALSE	FALSE	FALSE	FALSE	PE/PPE	PE/PPE	6
plcA-49	plcA-171	FALSE	FALSE	FALSE	FALSE	TRUE	intermediary metabolism and respiration	intermediary metabolism and respiration	4
PE_PGRS47-271	PE_PGRS28-435	FALSE	FALSE	FALSE	FALSE	FALSE	PE/PPE	PE/PPE	6
PE_PGRS10-362	PE_PGRS10-356	FALSE	FALSE	FALSE	FALSE	TRUE	PE/PPE	PE/PPE	6
PE_PGRS57-871	PE_PGRS10-300	FALSE	FALSE	FALSE	FALSE	FALSE	PE/PPE	PE/PPE	6
plcA-194	plcB-37	FALSE	FALSE	FALSE	FALSE	FALSE	intermediary metabolism and respiration	intermediary metabolism and respiration	4
PE_PGRS54-1444	PE_PGRS54-1232	FALSE	TRUE	FALSE	FALSE	TRUE	PE/PPE	PE/PPE	6
plcB-49	plcB-177	FALSE	FALSE	FALSE	FALSE	TRUE	intermediary metabolism and respiration	intermediary metabolism and respiration	5
atsB-854	pks6-1097	FALSE	FALSE	FALSE	FALSE	FALSE	intermediary metabolism and respiration	lipid metabolism	4
plcB-48	plcB-177	FALSE	FALSE	FALSE	FALSE	TRUE	intermediary metabolism and respiration	intermediary metabolism and respiration	5
PE_PGRS57-871	PE_PGRS54-1232	FALSE	TRUE	FALSE	FALSE	FALSE	PE/PPE	PE/PPE	6
PE_PGRS10-300	PE_PGRS10-225	FALSE	FALSE	FALSE	FALSE	TRUE	PE/PPE	PE/PPE	6
plcB-46	plcB-177	FALSE	FALSE	FALSE	FALSE	TRUE	intermediary metabolism and respiration	intermediary metabolism and respiration	5
PPE17-157	pks6-1097	FALSE	FALSE	FALSE	FALSE	FALSE	PE/PPE	lipid metabolism	4
plcA-48	plcA-168	FALSE	FALSE	FALSE	FALSE	TRUE	intermediary metabolism and respiration	intermediary metabolism and respiration	4
Rv2850c-348	Rv0358-123	FALSE	FALSE	FALSE	FALSE	FALSE	intermediary metabolism and respiration	conserved hypotheticals	5
PE_PGRS38-464	Rv0358-104	FALSE	FALSE	FALSE	FALSE	FALSE	PE/PPE	conserved hypotheticals	6
PE_PGRS42-43	pks6-1097	FALSE	FALSE	FALSE	FALSE	FALSE	PE/PPE	lipid metabolism	4
PE_PGRS10-300	PE_PGRS10-227	FALSE	FALSE	FALSE	FALSE	TRUE	PE/PPE	PE/PPE	6
Rv0358-123	Rv0358-104	FALSE	FALSE	FALSE	FALSE	TRUE	conserved hypotheticals	conserved hypotheticals	5
PE_PGRS55-396	PE_PGRS28-435	FALSE	FALSE	FALSE	FALSE	FALSE	PE/PPE	PE/PPE	6
PE_PGRS54-1180	PE_PGRS13-584	FALSE	FALSE	FALSE	FALSE	FALSE	PE/PPE	PE/PPE	6
PE_PGRS10-666	PE_PGRS10-656	FALSE	FALSE	FALSE	FALSE	TRUE	PE/PPE	PE/PPE	6
Rv2169c-121	PE_PGRS15-365	FALSE	FALSE	FALSE	FALSE	FALSE	cell wall and cell processes	PE/PPE	5
Rv3380c-309	atsB-854	FALSE	FALSE	FALSE	FALSE	FALSE	insertion seqs and phages	intermediary metabolism and respiration	5
PE_PGRS57-871	PE_PGRS54-1180	FALSE	FALSE	FALSE	FALSE	FALSE	PE/PPE	PE/PPE	6
PE_PGRS10-225	PE_PGRS9-280	FALSE	FALSE	FALSE	FALSE	FALSE	PE/PPE	PE/PPE	6
PE_PGRS54-1649	PE_PGRS54-979	FALSE	FALSE	FALSE	FALSE	TRUE	PE/PPE	PE/PPE	6
plcA-46	plcA-168	FALSE	FALSE	FALSE	FALSE	TRUE	intermediary metabolism and respiration	intermediary metabolism and respiration	4
PE_PGRS54-979	PE_PGRS13-584	FALSE	FALSE	FALSE	FALSE	FALSE	PE/PPE	PE/PPE	6
PE_PGRS47-271	PE_PGRS10-368	FALSE	FALSE	FALSE	FALSE	FALSE	PE/PPE	PE/PPE	6
PE_PGRS55-396	PE_PGRS44-273	FALSE	FALSE	FALSE	FALSE	FALSE	PE/PPE	PE/PPE	6
PE_PGRS56-477	PE_PGRS56-38	FALSE	FALSE	FALSE	FALSE	TRUE	PE/PPE	PE/PPE	6
PE_PGRS54-1444	PE_PGRS47-271	FALSE	FALSE	FALSE	FALSE	FALSE	PE/PPE	PE/PPE	6
PE_PGRS57-871	PE_PGRS10-295	FALSE	FALSE	FALSE	FALSE	FALSE	PE/PPE	PE/PPE	6
PE_PGRS47-178	fas-3070	FALSE	FALSE	FALSE	FALSE	FALSE	PE/PPE	lipid metabolism	5
PPE55-793	PPE55-794	FALSE	FALSE	FALSE	FALSE	TRUE	PE/PPE	PE/PPE	4
plcA-49	plcA-168	FALSE	FALSE	FALSE	FALSE	TRUE	intermediary metabolism and respiration	intermediary metabolism and respiration	4
Rv2541-126	Rv0648-879	FALSE	FALSE	FALSE	FALSE	FALSE	conserved hypotheticals	intermediary metabolism and respiration	5
PE_PGRS3-260	PE_PGRS3-262	FALSE	FALSE	FALSE	FALSE	TRUE	PE/PPE	PE/PPE	5
PE_PGRS57-875	PE_PGRS54-979	FALSE	FALSE	FALSE	FALSE	FALSE	PE/PPE	PE/PPE	6
PE_PGRS53-839	Rv3433c-443	FALSE	TRUE	FALSE	FALSE	FALSE	PE/PPE	conserved hypotheticals	5
PE_PGRS47-271	PE_PGRS28-438	FALSE	FALSE	FALSE	FALSE	FALSE	PE/PPE	PE/PPE	6
PE_PGRS47-271	Rv0358-104	FALSE	FALSE	FALSE	FALSE	FALSE	PE/PPE	conserved hypotheticals	6
PE_PGRS10-227	PE_PGRS9-280	FALSE	FALSE	FALSE	FALSE	FALSE	PE/PPE	PE/PPE	6
Rv3185-309	Rv1150-120	FALSE	FALSE	FALSE	FALSE	FALSE	insertion seqs and phages	insertion seqs and phages	6
PE_PGRS58-267	PE_PGRS47-271	FALSE	FALSE	FALSE	FALSE	FALSE	PE/PPE	PE/PPE	6
PE_PGRS57-874	PE_PGRS54-979	FALSE	FALSE	FALSE	FALSE	FALSE	PE/PPE	PE/PPE	6
PE_PGRS27-579	pks6-1097	FALSE	FALSE	FALSE	FALSE	FALSE	PE/PPE	lipid metabolism	4
fas-3070	Rv2426c-43	FALSE	FALSE	FALSE	FALSE	FALSE	lipid metabolism	conserved hypotheticals	5
PE_PGRS53-839	PE_PGRS26-236	FALSE	TRUE	FALSE	FALSE	FALSE	PE/PPE	PE/PPE	5
PE_PGRS38-464	cobK-98	FALSE	FALSE	FALSE	FALSE	FALSE	PE/PPE	intermediary metabolism and respiration	6
PE_PGRS57-875	PE_PGRS3-807	FALSE	FALSE	FALSE	FALSE	FALSE	PE/PPE	PE/PPE	6
plcA-95	plcA-97	FALSE	FALSE	FALSE	FALSE	TRUE	intermediary metabolism and respiration	intermediary metabolism and respiration	3
PE_PGRS57-445	PE_PGRS56-474	FALSE	TRUE	FALSE	FALSE	FALSE	PE/PPE	PE/PPE	6
Rv3380c-309	Rv2169c-121	FALSE	FALSE	FALSE	FALSE	FALSE	insertion seqs and phages	cell wall and cell processes	5
PE_PGRS47-271	PE_PGRS28-432	FALSE	FALSE	FALSE	FALSE	FALSE	PE/PPE	PE/PPE	6
PE_PGRS54-1232	PE_PGRS54-979	TRUE	FALSE	FALSE	FALSE	TRUE	PE/PPE	PE/PPE	6
PE_PGRS10-300	PE_PGRS4-372	FALSE	FALSE	FALSE	FALSE	FALSE	PE/PPE	PE/PPE	6
PE_PGRS25-300	PE_PGRS10-281	FALSE	FALSE	FALSE	FALSE	FALSE	PE/PPE	PE/PPE	5
PE_PGRS58-267	Rv1041c-224	FALSE	FALSE	FALSE	FALSE	FALSE	PE/PPE	insertion seqs and phages	5
PPE18-230	PPE18-229	FALSE	FALSE	FALSE	FALSE	TRUE	PE/PPE	PE/PPE	4
PE_PGRS47-271	Rv0315-77	FALSE	FALSE	FALSE	FALSE	FALSE	PE/PPE	intermediary metabolism and respiration	6
PE_PGRS55-396	PE_PGRS28-432	FALSE	FALSE	FALSE	FALSE	FALSE	PE/PPE	PE/PPE	6
PE_PGRS55-396	Rv0358-104	FALSE	FALSE	FALSE	FALSE	FALSE	PE/PPE	conserved hypotheticals	6
PE_PGRS57-874	PE_PGRS3-807	FALSE	FALSE	FALSE	FALSE	FALSE	PE/PPE	PE/PPE	6
Rv3466-131	Rv1313c-433	FALSE	TRUE	FALSE	FALSE	FALSE	insertion seqs and phages	insertion seqs and phages	6
PE_PGRS20-218	PE_PGRS19-271	TRUE	FALSE	FALSE	FALSE	FALSE	PE/PPE	PE/PPE	6
Rv3185-309	PE_PGRS42-43	FALSE	FALSE	FALSE	FALSE	FALSE	insertion seqs and phages	PE/PPE	5
PE_PGRS54-845	PE_PGRS28-402	FALSE	FALSE	FALSE	FALSE	FALSE	PE/PPE	PE/PPE	5
fas-3070	PE_PGRS10-368	FALSE	FALSE	FALSE	FALSE	FALSE	lipid metabolism	PE/PPE	5
Rv2850c-348	PE_PGRS38-464	FALSE	FALSE	FALSE	FALSE	FALSE	intermediary metabolism and respiration	PE/PPE	6
pks5-508	Rv0648-879	FALSE	FALSE	FALSE	FALSE	FALSE	lipid metabolism	intermediary metabolism and respiration	5
Rv2541-126	Rv2169c-121	FALSE	FALSE	FALSE	FALSE	FALSE	conserved hypotheticals	cell wall and cell processes	5
PPE54-2242	atsB-854	FALSE	FALSE	FALSE	FALSE	FALSE	PE/PPE	intermediary metabolism and respiration	4
PE_PGRS57-445	PE_PGRS27-323	FALSE	FALSE	FALSE	FALSE	FALSE	PE/PPE	PE/PPE	6
Rv3611-34	PE_PGRS20-218	TRUE	TRUE	FALSE	FALSE	FALSE	conserved hypotheticals	PE/PPE	6
Rv3466-131	Rv1587c-178	FALSE	FALSE	FALSE	FALSE	FALSE	insertion seqs and phages	insertion seqs and phages	6
PE_PGRS57-871	PE_PGRS54-979	FALSE	FALSE	FALSE	FALSE	FALSE	PE/PPE	PE/PPE	6
PE_PGRS58-267	Rv1150-120	FALSE	FALSE	FALSE	FALSE	FALSE	PE/PPE	insertion seqs and phages	5
PE_PGRS55-396	Rv0315-77	FALSE	FALSE	FALSE	FALSE	FALSE	PE/PPE	intermediary metabolism and respiration	6
PE_PGRS53-1303	PE_PGRS25-300	FALSE	FALSE	FALSE	FALSE	FALSE	PE/PPE	PE/PPE	6
PE_PGRS55-396	Rv0648-879	FALSE	FALSE	FALSE	FALSE	FALSE	PE/PPE	intermediary metabolism and respiration	6
Rv3365c-575	PPE28-318	FALSE	FALSE	FALSE	FALSE	FALSE	conserved hypotheticals	PE/PPE	4
PE_PGRS54-979	PE_PGRS3-807	FALSE	FALSE	FALSE	FALSE	FALSE	PE/PPE	PE/PPE	6
Rv1587c-198	PE_PGRS20-111	FALSE	TRUE	FALSE	FALSE	FALSE	insertion seqs and phages	PE/PPE	6
PE_PGRS42-43	PPE2-371	FALSE	FALSE	FALSE	FALSE	FALSE	PE/PPE	PE/PPE	4
Rv3185-309	cobK-98	FALSE	FALSE	FALSE	FALSE	FALSE	insertion seqs and phages	intermediary metabolism and respiration	6
PE_PGRS28-412	PE_PGRS28-429	FALSE	FALSE	FALSE	FALSE	TRUE	PE/PPE	PE/PPE	6
PE_PGRS10-295	PE_PGRS4-372	FALSE	FALSE	FALSE	FALSE	FALSE	PE/PPE	PE/PPE	6
PE_PGRS58-267	Rv0358-104	FALSE	FALSE	FALSE	FALSE	FALSE	PE/PPE	conserved hypotheticals	5
ppsD-437	PE_PGRS42-43	FALSE	FALSE	FALSE	FALSE	FALSE	lipid metabolism	PE/PPE	5
PE_PGRS4-372	PE_PGRS4-828	FALSE	FALSE	FALSE	FALSE	TRUE	PE/PPE	PE/PPE	6
PE_PGRS28-438	PE_PGRS10-300	FALSE	FALSE	FALSE	FALSE	FALSE	PE/PPE	PE/PPE	6
PE_PGRS56-474	PE_PGRS26-236	TRUE	TRUE	FALSE	FALSE	FALSE	PE/PPE	PE/PPE	5
PE_PGRS23-92	PPE2-371	FALSE	FALSE	FALSE	FALSE	FALSE	PE/PPE	PE/PPE	4
PE_PGRS57-871	PE_PGRS13-584	FALSE	FALSE	FALSE	FALSE	FALSE	PE/PPE	PE/PPE	6
PE_PGRS56-474	Rv3433c-443	TRUE	TRUE	FALSE	FALSE	FALSE	PE/PPE	conserved hypotheticals	5
PE_PGRS28-438	PE_PGRS10-295	FALSE	FALSE	FALSE	FALSE	FALSE	PE/PPE	PE/PPE	6
PE_PGRS56-38	PE_PGRS20-218	FALSE	TRUE	FALSE	FALSE	FALSE	PE/PPE	PE/PPE	6
atsB-854	PE_PGRS23-92	FALSE	FALSE	FALSE	FALSE	FALSE	intermediary metabolism and respiration	PE/PPE	4
PPE34-1299	Rv0648-879	FALSE	FALSE	FALSE	FALSE	FALSE	PE/PPE	intermediary metabolism and respiration	6
PE_PGRS47-178	pks6-1097	FALSE	FALSE	FALSE	FALSE	FALSE	PE/PPE	lipid metabolism	4
fas-3070	PE_PGRS15-365	FALSE	FALSE	FALSE	FALSE	FALSE	lipid metabolism	PE/PPE	5
PE_PGRS57-871	PE_PGRS3-807	FALSE	FALSE	FALSE	FALSE	FALSE	PE/PPE	PE/PPE	6
PE_PGRS57-875	PE_PGRS54-1444	FALSE	FALSE	FALSE	FALSE	FALSE	PE/PPE	PE/PPE	6
PE_PGRS47-271	cobK-98	FALSE	FALSE	FALSE	FALSE	FALSE	PE/PPE	intermediary metabolism and respiration	6
PPE34-1298	Rv0648-879	FALSE	FALSE	FALSE	FALSE	FALSE	PE/PPE	intermediary metabolism and respiration	6
Rv2169c-121	PPE34-1299	FALSE	FALSE	FALSE	FALSE	FALSE	cell wall and cell processes	PE/PPE	6
PE_PGRS57-874	PE_PGRS54-1444	FALSE	FALSE	FALSE	FALSE	FALSE	PE/PPE	PE/PPE	6
PE_PGRS55-396	PE_PGRS3-705	FALSE	FALSE	FALSE	FALSE	FALSE	PE/PPE	PE/PPE	6
PE_PGRS57-875	Rv2850c-348	FALSE	FALSE	FALSE	FALSE	FALSE	PE/PPE	intermediary metabolism and respiration	6
ppsA-955	PPE34-1290	FALSE	FALSE	FALSE	FALSE	FALSE	lipid metabolism	PE/PPE	6
PE_PGRS54-1232	PE_PGRS13-584	TRUE	FALSE	FALSE	FALSE	FALSE	PE/PPE	PE/PPE	6
PE_PGRS26-236	PE_PGRS25-300	TRUE	FALSE	FALSE	FALSE	FALSE	PE/PPE	PE/PPE	6
PE_PGRS56-477	PE_PGRS54-845	FALSE	FALSE	FALSE	FALSE	FALSE	PE/PPE	PE/PPE	5
PE_PGRS54-1444	PE_PGRS10-300	FALSE	FALSE	FALSE	FALSE	FALSE	PE/PPE	PE/PPE	6
PE_PGRS56-38	PE_PGRS10-281	FALSE	FALSE	FALSE	FALSE	FALSE	PE/PPE	PE/PPE	6
PE_PGRS57-874	PE_PGRS13-584	FALSE	FALSE	FALSE	FALSE	FALSE	PE/PPE	PE/PPE	6
PE_PGRS9-320	PE_PGRS9-191	FALSE	FALSE	FALSE	FALSE	TRUE	PE/PPE	PE/PPE	6
PE_PGRS57-875	PE_PGRS13-584	FALSE	FALSE	FALSE	FALSE	FALSE	PE/PPE	PE/PPE	6
PE_PGRS57-445	PPE34-1299	FALSE	FALSE	FALSE	FALSE	FALSE	PE/PPE	PE/PPE	6
atsB-854	PPE2-371	FALSE	FALSE	FALSE	FALSE	FALSE	intermediary metabolism and respiration	PE/PPE	4
Rv3466-131	Rv0094c-256	FALSE	FALSE	FALSE	FALSE	FALSE	insertion seqs and phages	insertion seqs and phages	6
Rv2169c-121	PPE34-1298	FALSE	FALSE	FALSE	FALSE	FALSE	cell wall and cell processes	PE/PPE	6
PE_PGRS56-477	PE_PGRS54-1046	FALSE	FALSE	FALSE	FALSE	FALSE	PE/PPE	PE/PPE	5
PE_PGRS54-1649	PE_PGRS13-584	FALSE	FALSE	FALSE	FALSE	FALSE	PE/PPE	PE/PPE	6
Rv1929c-140	pks6-1097	FALSE	FALSE	FALSE	FALSE	FALSE	conserved hypotheticals	lipid metabolism	4
PE_PGRS57-874	Rv2850c-348	FALSE	FALSE	FALSE	FALSE	FALSE	PE/PPE	intermediary metabolism and respiration	6
PE_PGRS55-396	PE_PGRS28-438	FALSE	FALSE	FALSE	FALSE	FALSE	PE/PPE	PE/PPE	6
PE_PGRS43-1467	cobK-98	FALSE	FALSE	FALSE	FALSE	FALSE	PE/PPE	intermediary metabolism and respiration	5
PPE60-244	PPE60-242	FALSE	FALSE	FALSE	FALSE	TRUE	PE/PPE	PE/PPE	4
PE_PGRS54-845	PE_PGRS10-281	FALSE	FALSE	FALSE	FALSE	FALSE	PE/PPE	PE/PPE	5
PE_PGRS56-38	Rv3433c-443	FALSE	TRUE	FALSE	FALSE	FALSE	PE/PPE	conserved hypotheticals	5
PE_PGRS54-1444	PE_PGRS10-295	FALSE	FALSE	FALSE	FALSE	FALSE	PE/PPE	PE/PPE	6
PE_PGRS47-178	PPE2-371	FALSE	FALSE	FALSE	FALSE	FALSE	PE/PPE	PE/PPE	4
PE_PGRS47-271	PE_PGRS44-273	FALSE	FALSE	FALSE	FALSE	FALSE	PE/PPE	PE/PPE	6
PE_PGRS47-271	PE_PGRS41-350	FALSE	FALSE	FALSE	FALSE	FALSE	PE/PPE	PE/PPE	6
PE_PGRS55-396	PE_PGRS28-429	FALSE	FALSE	FALSE	FALSE	FALSE	PE/PPE	PE/PPE	6
PE_PGRS57-871	PE_PGRS54-1444	FALSE	FALSE	FALSE	FALSE	FALSE	PE/PPE	PE/PPE	6
PE_PGRS47-178	PE_PGRS42-43	FALSE	FALSE	FALSE	FALSE	FALSE	PE/PPE	PE/PPE	4
PE_PGRS28-435	PE_PGRS10-295	FALSE	FALSE	FALSE	FALSE	FALSE	PE/PPE	PE/PPE	6
Rv3466-131	Rv1587c-184	FALSE	TRUE	FALSE	FALSE	FALSE	insertion seqs and phages	insertion seqs and phages	6
PE_PGRS4-372	PE_PGRS3-807	FALSE	FALSE	FALSE	FALSE	FALSE	PE/PPE	PE/PPE	6
PE_PGRS47-271	PE_PGRS28-429	FALSE	FALSE	FALSE	FALSE	FALSE	PE/PPE	PE/PPE	6
PE_PGRS55-396	cobK-98	FALSE	FALSE	FALSE	FALSE	FALSE	PE/PPE	intermediary metabolism and respiration	6
PE_PGRS42-43	Rv1929c-140	FALSE	FALSE	FALSE	FALSE	FALSE	PE/PPE	conserved hypotheticals	4
Rv2512c-9	Rv1313c-433	TRUE	TRUE	FALSE	FALSE	FALSE	insertion seqs and phages	insertion seqs and phages	6
PE_PGRS28-435	PE_PGRS10-300	FALSE	FALSE	FALSE	FALSE	FALSE	PE/PPE	PE/PPE	6
PE_PGRS54-1444	PE_PGRS54-1180	FALSE	FALSE	FALSE	FALSE	TRUE	PE/PPE	PE/PPE	6
Rv2850c-348	fas-3070	FALSE	FALSE	FALSE	FALSE	FALSE	intermediary metabolism and respiration	lipid metabolism	5
PE_PGRS56-477	PE_PGRS54-1497	FALSE	FALSE	FALSE	FALSE	FALSE	PE/PPE	PE/PPE	6
Rv1587c-184	Rv0515-496	TRUE	FALSE	FALSE	FALSE	FALSE	insertion seqs and phages	insertion seqs and phages	6
PE_PGRS54-845	PE_PGRS53-1303	FALSE	FALSE	FALSE	FALSE	FALSE	PE/PPE	PE/PPE	6
PE_PGRS47-271	PE_PGRS43-1467	FALSE	FALSE	FALSE	FALSE	FALSE	PE/PPE	PE/PPE	6
PE_PGRS54-1444	PE_PGRS3-807	FALSE	FALSE	FALSE	FALSE	FALSE	PE/PPE	PE/PPE	6
PE_PGRS47-178	Rv2169c-121	FALSE	FALSE	FALSE	FALSE	FALSE	PE/PPE	cell wall and cell processes	5
PE_PGRS54-979	PE_PGRS10-227	FALSE	FALSE	FALSE	FALSE	FALSE	PE/PPE	PE/PPE	6
PE_PGRS54-1649	PE_PGRS4-372	FALSE	FALSE	FALSE	FALSE	FALSE	PE/PPE	PE/PPE	6
PE_PGRS10-199	PE_PGRS10-189	FALSE	FALSE	FALSE	FALSE	TRUE	PE/PPE	PE/PPE	5
Rv2807-70	PE_PGRS23-92	FALSE	FALSE	FALSE	FALSE	FALSE	conserved hypotheticals	PE/PPE	4
PE_PGRS54-979	PE_PGRS10-225	FALSE	FALSE	FALSE	FALSE	FALSE	PE/PPE	PE/PPE	6
PE_PGRS4-352	PE_PGRS4-828	FALSE	FALSE	FALSE	FALSE	TRUE	PE/PPE	PE/PPE	6
PE_PGRS47-271	PE_PGRS21-329	FALSE	FALSE	FALSE	FALSE	FALSE	PE/PPE	PE/PPE	6
ppsA-955	PE_PGRS9-739	FALSE	TRUE	FALSE	FALSE	FALSE	lipid metabolism	PE/PPE	6
PE_PGRS9-252	PE_PGRS4-325	FALSE	TRUE	FALSE	FALSE	FALSE	PE/PPE	PE/PPE	6
Rv3437-101	recD-234	FALSE	FALSE	FALSE	FALSE	FALSE	cell wall and cell processes	information pathways	5
PE_PGRS57-871	Rv2850c-348	FALSE	FALSE	FALSE	FALSE	FALSE	PE/PPE	intermediary metabolism and respiration	6
PE_PGRS47-178	cyp138-385	FALSE	FALSE	FALSE	FALSE	FALSE	PE/PPE	intermediary metabolism and respiration	4
Rv2169c-121	PE_PGRS21-643	FALSE	FALSE	FALSE	FALSE	FALSE	cell wall and cell processes	PE/PPE	5
fas-3070	mce3C-350	FALSE	FALSE	FALSE	FALSE	FALSE	lipid metabolism	virulence, detoxification, adaptation	5
PE_PGRS6-521	PE_PGRS6-518	FALSE	FALSE	FALSE	FALSE	TRUE	PE/PPE	PE/PPE	6
PE_PGRS55-396	PE_PGRS10-368	FALSE	FALSE	FALSE	FALSE	FALSE	PE/PPE	PE/PPE	6
PE_PGRS56-38	PE_PGRS53-839	FALSE	FALSE	FALSE	FALSE	FALSE	PE/PPE	PE/PPE	6
fadE22-38	pks6-1097	FALSE	FALSE	FALSE	FALSE	FALSE	lipid metabolism	lipid metabolism	4
PE_PGRS55-634	PE_PGRS26-236	FALSE	TRUE	FALSE	FALSE	FALSE	PE/PPE	PE/PPE	6
PE_PGRS52-527	fas-3070	FALSE	FALSE	FALSE	FALSE	FALSE	PE/PPE	lipid metabolism	5
PE_PGRS10-225	PE_PGRS6-227	FALSE	FALSE	FALSE	FALSE	FALSE	PE/PPE	PE/PPE	6
PE_PGRS42-43	ftsW-434	FALSE	FALSE	FALSE	FALSE	FALSE	PE/PPE	cell wall and cell processes	4
PE_PGRS58-267	mce3C-350	FALSE	FALSE	FALSE	FALSE	FALSE	PE/PPE	virulence, detoxification, adaptation	5
PE_PGRS58-267	Rv2541-126	FALSE	FALSE	FALSE	FALSE	FALSE	PE/PPE	conserved hypotheticals	5
PE_PGRS3-260	PE_PGRS3-263	FALSE	FALSE	FALSE	FALSE	TRUE	PE/PPE	PE/PPE	5
Rv3380c-309	Rv0358-123	FALSE	FALSE	FALSE	FALSE	FALSE	insertion seqs and phages	conserved hypotheticals	5
PPE47-240	PPE47-249	FALSE	FALSE	FALSE	FALSE	TRUE	PE/PPE	PE/PPE	4
Rv3365c-575	Rv1084-54	FALSE	FALSE	FALSE	FALSE	FALSE	conserved hypotheticals	conserved hypotheticals	4
PE_PGRS57-445	PE_PGRS20-218	FALSE	TRUE	FALSE	FALSE	FALSE	PE/PPE	PE/PPE	6
cobK-98	kmtR-73	FALSE	FALSE	FALSE	FALSE	FALSE	intermediary metabolism and respiration	regulatory proteins	5
Rv3428c-215	PPE55-2457	FALSE	TRUE	FALSE	FALSE	FALSE	insertion seqs and phages	PE/PPE	4
PE_PGRS28-432	PE_PGRS10-295	FALSE	FALSE	FALSE	FALSE	FALSE	PE/PPE	PE/PPE	6
PPE47-241	PPE47-249	FALSE	FALSE	FALSE	FALSE	TRUE	PE/PPE	PE/PPE	4
plcB-37	plcB-177	FALSE	FALSE	FALSE	FALSE	TRUE	intermediary metabolism and respiration	intermediary metabolism and respiration	5
PE_PGRS55-396	PE_PGRS23-185	FALSE	FALSE	FALSE	FALSE	FALSE	PE/PPE	PE/PPE	6
PE_PGRS28-432	PE_PGRS10-300	FALSE	FALSE	FALSE	FALSE	FALSE	PE/PPE	PE/PPE	6
plcA-48	plcA-194	FALSE	FALSE	FALSE	FALSE	TRUE	intermediary metabolism and respiration	intermediary metabolism and respiration	4
PPE40-70	PPE40-71	FALSE	FALSE	FALSE	FALSE	TRUE	PE/PPE	PE/PPE	4
PE_PGRS9-191	PE_PGRS6-227	FALSE	FALSE	FALSE	FALSE	FALSE	PE/PPE	PE/PPE	6
PE_PGRS56-477	PE_PGRS55-628	FALSE	TRUE	FALSE	FALSE	FALSE	PE/PPE	PE/PPE	6
PE_PGRS54-1444	PE_PGRS10-227	FALSE	FALSE	FALSE	FALSE	FALSE	PE/PPE	PE/PPE	6
Rv0358-123	Rv0315-77	FALSE	FALSE	FALSE	FALSE	FALSE	conserved hypotheticals	intermediary metabolism and respiration	5
PPE34-1298	Rv1150-120	FALSE	FALSE	FALSE	FALSE	FALSE	PE/PPE	insertion seqs and phages	6
PPE47-243	PPE47-249	FALSE	FALSE	FALSE	FALSE	TRUE	PE/PPE	PE/PPE	4
PPE55-923	Rv1576c-422	TRUE	TRUE	FALSE	FALSE	FALSE	PE/PPE	insertion seqs and phages	6
PPE55-922	Rv1576c-422	TRUE	TRUE	FALSE	FALSE	FALSE	PE/PPE	insertion seqs and phages	6
PE_PGRS10-227	PE_PGRS6-227	FALSE	FALSE	FALSE	FALSE	FALSE	PE/PPE	PE/PPE	6
PE_PGRS57-875	PE_PGRS3-705	FALSE	FALSE	FALSE	FALSE	FALSE	PE/PPE	PE/PPE	6
PE_PGRS56-38	PE_PGRS54-1046	FALSE	FALSE	FALSE	FALSE	FALSE	PE/PPE	PE/PPE	6
Rv2850c-348	mce3C-350	FALSE	FALSE	FALSE	FALSE	FALSE	intermediary metabolism and respiration	virulence, detoxification, adaptation	5
PE_PGRS58-267	kmtR-73	FALSE	FALSE	FALSE	FALSE	FALSE	PE/PPE	regulatory proteins	5
PE_PGRS54-1444	PE_PGRS10-225	FALSE	FALSE	FALSE	FALSE	FALSE	PE/PPE	PE/PPE	6
Rv3437-101	Rv2169c-121	FALSE	FALSE	FALSE	FALSE	FALSE	cell wall and cell processes	cell wall and cell processes	5
PE_PGRS47-271	Rv2169c-121	FALSE	FALSE	FALSE	FALSE	FALSE	PE/PPE	cell wall and cell processes	6
atsB-854	Rv2807-70	FALSE	FALSE	FALSE	FALSE	FALSE	intermediary metabolism and respiration	conserved hypotheticals	4
PE_PGRS28-412	PE_PGRS27-323	FALSE	FALSE	FALSE	FALSE	FALSE	PE/PPE	PE/PPE	6
atsB-854	Rv2169c-121	FALSE	FALSE	FALSE	FALSE	FALSE	intermediary metabolism and respiration	cell wall and cell processes	5
PE_PGRS57-874	PE_PGRS3-705	FALSE	FALSE	FALSE	FALSE	FALSE	PE/PPE	PE/PPE	6
plcA-49	plcA-194	FALSE	FALSE	FALSE	FALSE	TRUE	intermediary metabolism and respiration	intermediary metabolism and respiration	4
PE_PGRS13-584	PE_PGRS4-372	FALSE	FALSE	FALSE	FALSE	FALSE	PE/PPE	PE/PPE	6
PE_PGRS47-178	Rv2739c-367	FALSE	FALSE	FALSE	FALSE	FALSE	PE/PPE	intermediary metabolism and respiration	5
PE_PGRS9-191	PE_PGRS6-239	FALSE	FALSE	FALSE	FALSE	FALSE	PE/PPE	PE/PPE	6
fas-3070	recD-234	FALSE	FALSE	FALSE	FALSE	FALSE	lipid metabolism	information pathways	5
PPE34-1299	Rv1150-120	FALSE	FALSE	FALSE	FALSE	FALSE	PE/PPE	insertion seqs and phages	6
plcA-71	plcA-72	FALSE	FALSE	FALSE	FALSE	TRUE	intermediary metabolism and respiration	intermediary metabolism and respiration	3
PE_PGRS43-1467	Rv2169c-121	FALSE	FALSE	FALSE	FALSE	FALSE	PE/PPE	cell wall and cell processes	5
cobK-98	pks5-508	FALSE	FALSE	FALSE	FALSE	FALSE	intermediary metabolism and respiration	lipid metabolism	5
PPE54-2242	Rv1638A-70	FALSE	FALSE	FALSE	FALSE	FALSE	PE/PPE	conserved hypotheticals	4
plcA-46	plcA-194	FALSE	FALSE	FALSE	FALSE	TRUE	intermediary metabolism and respiration	intermediary metabolism and respiration	4
PE_PGRS9-280	PE_PGRS9-252	FALSE	FALSE	FALSE	FALSE	TRUE	PE/PPE	PE/PPE	6
ppsA-955	Rv1587c-184	FALSE	TRUE	FALSE	FALSE	FALSE	lipid metabolism	insertion seqs and phages	6
esxP-58	esxO-22	TRUE	TRUE	FALSE	FALSE	FALSE	cell wall and cell processes	cell wall and cell processes	4
PE_PGRS53-1303	PE_PGRS28-399	FALSE	FALSE	FALSE	FALSE	FALSE	PE/PPE	PE/PPE	6
PE_PGRS23-92	PPE17-157	FALSE	FALSE	FALSE	FALSE	FALSE	PE/PPE	PE/PPE	4
PE_PGRS54-1232	PE_PGRS10-227	TRUE	FALSE	FALSE	FALSE	FALSE	PE/PPE	PE/PPE	6
PE_PGRS10-225	PE_PGRS6-239	FALSE	FALSE	FALSE	FALSE	FALSE	PE/PPE	PE/PPE	6
PE_PGRS55-396	PE_PGRS43-1467	FALSE	FALSE	FALSE	FALSE	FALSE	PE/PPE	PE/PPE	6
ppsA-955	PE_PGRS28-432	FALSE	FALSE	FALSE	FALSE	FALSE	lipid metabolism	PE/PPE	6
Rv1638A-70	PE_PGRS23-92	FALSE	FALSE	FALSE	FALSE	FALSE	conserved hypotheticals	PE/PPE	4
PE_PGRS54-1232	PE_PGRS10-225	TRUE	FALSE	FALSE	FALSE	FALSE	PE/PPE	PE/PPE	6
Rv3555c-28	PE_PGRS55-396	TRUE	FALSE	FALSE	FALSE	FALSE	conserved hypotheticals	PE/PPE	6
Rv0797-111	Rv0797-110	FALSE	FALSE	FALSE	FALSE	TRUE	insertion seqs and phages	insertion seqs and phages	6
PE_PGRS57-875	Rv0358-104	FALSE	FALSE	FALSE	FALSE	FALSE	PE/PPE	conserved hypotheticals	6
PE_PGRS57-874	Rv0358-104	FALSE	FALSE	FALSE	FALSE	FALSE	PE/PPE	conserved hypotheticals	6
PE_PGRS57-875	PE_PGRS4-372	FALSE	FALSE	FALSE	FALSE	FALSE	PE/PPE	PE/PPE	6
PE_PGRS3-188	PE_PGRS3-191	FALSE	FALSE	FALSE	FALSE	TRUE	PE/PPE	PE/PPE	5
PE_PGRS55-396	PE_PGRS4-352	FALSE	FALSE	FALSE	FALSE	FALSE	PE/PPE	PE/PPE	6
PE_PGRS57-874	PE_PGRS4-372	FALSE	FALSE	FALSE	FALSE	FALSE	PE/PPE	PE/PPE	6
PE_PGRS57-871	PE_PGRS3-705	FALSE	FALSE	FALSE	FALSE	FALSE	PE/PPE	PE/PPE	6
Rv2169c-121	PE_PGRS28-432	FALSE	FALSE	FALSE	FALSE	FALSE	cell wall and cell processes	PE/PPE	6
PE_PGRS21-643	Rv0648-879	FALSE	FALSE	FALSE	FALSE	FALSE	PE/PPE	intermediary metabolism and respiration	5
PPE34-1313	Rv1199c-9	FALSE	FALSE	FALSE	FALSE	FALSE	PE/PPE	insertion seqs and phages	6
PE_PGRS55-396	PE_PGRS10-227	FALSE	FALSE	FALSE	FALSE	FALSE	PE/PPE	PE/PPE	6
plcA-65	plcA-71	FALSE	FALSE	FALSE	FALSE	TRUE	intermediary metabolism and respiration	intermediary metabolism and respiration	3
PE_PGRS54-1180	PE_PGRS4-372	FALSE	FALSE	FALSE	FALSE	FALSE	PE/PPE	PE/PPE	6
plcA-71	plcA-75	FALSE	FALSE	FALSE	FALSE	TRUE	intermediary metabolism and respiration	intermediary metabolism and respiration	3
PE_PGRS28-399	PE_PGRS25-300	FALSE	FALSE	FALSE	FALSE	FALSE	PE/PPE	PE/PPE	5
Rv1929c-140	cyp138-385	FALSE	FALSE	FALSE	FALSE	FALSE	conserved hypotheticals	intermediary metabolism and respiration	4
PE_PGRS55-396	PE_PGRS10-225	FALSE	FALSE	FALSE	FALSE	FALSE	PE/PPE	PE/PPE	6
PE_PGRS55-396	Rv2169c-121	FALSE	FALSE	FALSE	FALSE	FALSE	PE/PPE	cell wall and cell processes	6
wag22-597	wag22-600	FALSE	FALSE	FALSE	FALSE	TRUE	PE/PPE	PE/PPE	4
Rv3185-309	fas-3070	FALSE	FALSE	FALSE	FALSE	FALSE	insertion seqs and phages	lipid metabolism	5
PE_PGRS10-227	PE_PGRS6-239	FALSE	FALSE	FALSE	FALSE	FALSE	PE/PPE	PE/PPE	6
PE_PGRS28-438	PE_PGRS13-584	FALSE	FALSE	FALSE	FALSE	FALSE	PE/PPE	PE/PPE	6
Rv2850c-348	pks5-508	FALSE	FALSE	FALSE	FALSE	FALSE	intermediary metabolism and respiration	lipid metabolism	5
PE_PGRS13-584	PE_PGRS9-191	FALSE	FALSE	FALSE	FALSE	FALSE	PE/PPE	PE/PPE	6
atsB-854	cyp138-385	FALSE	FALSE	FALSE	FALSE	FALSE	intermediary metabolism and respiration	intermediary metabolism and respiration	4
plcA-65	plcA-67	FALSE	FALSE	FALSE	FALSE	TRUE	intermediary metabolism and respiration	intermediary metabolism and respiration	3
PE_PGRS57-875	Rv0648-879	FALSE	FALSE	FALSE	FALSE	FALSE	PE/PPE	intermediary metabolism and respiration	6
Rv2169c-121	mce3C-350	FALSE	FALSE	FALSE	FALSE	FALSE	cell wall and cell processes	virulence, detoxification, adaptation	5
recD-234	PPE2-371	FALSE	FALSE	FALSE	FALSE	FALSE	information pathways	PE/PPE	4
PE_PGRS56-477	PE_PGRS54-1702	FALSE	FALSE	FALSE	FALSE	FALSE	PE/PPE	PE/PPE	6
wag22-595	wag22-597	FALSE	FALSE	FALSE	FALSE	TRUE	PE/PPE	PE/PPE	4
PPE3-257	Rv0095c-85	TRUE	TRUE	FALSE	FALSE	FALSE	PE/PPE	insertion seqs and phages	6
PE_PGRS55-396	PE_PGRS13-25	FALSE	FALSE	FALSE	FALSE	FALSE	PE/PPE	PE/PPE	6
Rv2169c-121	PE_PGRS27-723	FALSE	FALSE	FALSE	FALSE	FALSE	cell wall and cell processes	PE/PPE	5
PE_PGRS47-271	PE_PGRS38-464	FALSE	FALSE	FALSE	FALSE	FALSE	PE/PPE	PE/PPE	6
PE_PGRS57-871	PE_PGRS4-372	FALSE	FALSE	FALSE	FALSE	FALSE	PE/PPE	PE/PPE	6
PE_PGRS55-396	secD-147	FALSE	TRUE	FALSE	FALSE	FALSE	PE/PPE	cell wall and cell processes	6
wag22-595	wag22-600	FALSE	FALSE	FALSE	FALSE	TRUE	PE/PPE	PE/PPE	4
PE_PGRS58-267	PE_PGRS57-874	FALSE	FALSE	FALSE	FALSE	FALSE	PE/PPE	PE/PPE	6
PE_PGRS10-225	PE_PGRS9-320	FALSE	FALSE	FALSE	FALSE	FALSE	PE/PPE	PE/PPE	6
PE_PGRS28-435	PE_PGRS3-807	FALSE	FALSE	FALSE	FALSE	FALSE	PE/PPE	PE/PPE	6
pks1-1553	PPE28-318	FALSE	FALSE	FALSE	FALSE	FALSE	lipid metabolism	PE/PPE	4
Rv2975c-84	PE_PGRS18-270	FALSE	TRUE	FALSE	FALSE	FALSE	conserved hypotheticals	PE/PPE	5
PE_PGRS57-875	Rv0315-77	FALSE	FALSE	FALSE	FALSE	FALSE	PE/PPE	intermediary metabolism and respiration	6
PE_PGRS58-267	PE_PGRS57-875	FALSE	FALSE	FALSE	FALSE	FALSE	PE/PPE	PE/PPE	6
PE_PGRS57-871	Rv0358-104	FALSE	FALSE	FALSE	FALSE	FALSE	PE/PPE	conserved hypotheticals	6
PE_PGRS57-874	Rv0648-879	FALSE	FALSE	FALSE	FALSE	FALSE	PE/PPE	intermediary metabolism and respiration	6
PE_PGRS28-429	PE_PGRS10-295	FALSE	FALSE	FALSE	FALSE	FALSE	PE/PPE	PE/PPE	6
PE_PGRS47-271	PE_PGRS23-185	FALSE	FALSE	FALSE	FALSE	FALSE	PE/PPE	PE/PPE	6
PE_PGRS10-368	Rv0358-123	FALSE	FALSE	FALSE	FALSE	FALSE	PE/PPE	conserved hypotheticals	5
cobK-98	PPE34-1298	FALSE	FALSE	FALSE	FALSE	FALSE	intermediary metabolism and respiration	PE/PPE	6
PE_PGRS54-1497	PE_PGRS53-1303	FALSE	FALSE	FALSE	FALSE	FALSE	PE/PPE	PE/PPE	6
PE_PGRS28-422	PE_PGRS28-424	FALSE	FALSE	FALSE	FALSE	TRUE	PE/PPE	PE/PPE	4
fas-3070	Rv0315-77	FALSE	FALSE	FALSE	FALSE	FALSE	lipid metabolism	intermediary metabolism and respiration	5
PE_PGRS57-875	PE_PGRS44-273	FALSE	FALSE	FALSE	FALSE	FALSE	PE/PPE	PE/PPE	6
Rv2541-124	fas-3070	FALSE	FALSE	FALSE	FALSE	FALSE	conserved hypotheticals	lipid metabolism	4
Rv1587c-178	Rv0094c-276	FALSE	TRUE	FALSE	FALSE	FALSE	insertion seqs and phages	insertion seqs and phages	6
PPE54-2242	PPE2-371	FALSE	FALSE	FALSE	FALSE	FALSE	PE/PPE	PE/PPE	4
fprB-415	pks6-1097	FALSE	FALSE	FALSE	FALSE	FALSE	intermediary metabolism and respiration	lipid metabolism	4
fas-3070	PE_PGRS27-723	FALSE	FALSE	FALSE	FALSE	FALSE	lipid metabolism	PE/PPE	5
cobK-98	PPE24-852	FALSE	FALSE	FALSE	FALSE	FALSE	intermediary metabolism and respiration	PE/PPE	6
PPE60-244	PPE60-241	FALSE	FALSE	FALSE	FALSE	TRUE	PE/PPE	PE/PPE	4
PE_PGRS47-271	PE_PGRS13-25	FALSE	FALSE	FALSE	FALSE	FALSE	PE/PPE	PE/PPE	6
PE_PGRS57-874	Rv0315-77	FALSE	FALSE	FALSE	FALSE	FALSE	PE/PPE	intermediary metabolism and respiration	6
PE_PGRS10-227	PE_PGRS9-320	FALSE	FALSE	FALSE	FALSE	FALSE	PE/PPE	PE/PPE	6
PE_PGRS28-429	PE_PGRS10-300	FALSE	FALSE	FALSE	FALSE	FALSE	PE/PPE	PE/PPE	6
Rv3049c-8	pks6-1097	FALSE	FALSE	FALSE	FALSE	FALSE	intermediary metabolism and respiration	lipid metabolism	4
PE_PGRS54-1232	PE_PGRS4-372	TRUE	FALSE	FALSE	FALSE	FALSE	PE/PPE	PE/PPE	6
Rv3208-198	pks1-1553	FALSE	FALSE	FALSE	FALSE	FALSE	regulatory proteins	lipid metabolism	4
PE_PGRS47-271	PE_PGRS25-297	FALSE	FALSE	FALSE	FALSE	FALSE	PE/PPE	PE/PPE	6
Rv3466-131	esxI-20	FALSE	TRUE	FALSE	FALSE	FALSE	insertion seqs and phages	cell wall and cell processes	6
PE_PGRS28-402	PE_PGRS18-270	FALSE	TRUE	FALSE	FALSE	FALSE	PE/PPE	PE/PPE	6
Rv3380c-309	Rv3185-309	FALSE	FALSE	FALSE	FALSE	FALSE	insertion seqs and phages	insertion seqs and phages	5
PE_PGRS58-267	PE_PGRS57-871	FALSE	FALSE	FALSE	FALSE	FALSE	PE/PPE	PE/PPE	6
PE_PGRS57-874	PE_PGRS44-273	FALSE	FALSE	FALSE	FALSE	FALSE	PE/PPE	PE/PPE	6
plcA-65	plcA-72	FALSE	FALSE	FALSE	FALSE	TRUE	intermediary metabolism and respiration	intermediary metabolism and respiration	3
PE_PGRS52-527	Rv2169c-121	FALSE	FALSE	FALSE	FALSE	FALSE	PE/PPE	cell wall and cell processes	5
atsB-854	Rv0358-123	FALSE	FALSE	FALSE	FALSE	FALSE	intermediary metabolism and respiration	conserved hypotheticals	5
PE_PGRS28-432	PE_PGRS3-807	FALSE	FALSE	FALSE	FALSE	FALSE	PE/PPE	PE/PPE	6
esxP-3	PE_PGRS4-372	TRUE	FALSE	FALSE	FALSE	FALSE	cell wall and cell processes	PE/PPE	6
PE_PGRS28-438	PE_PGRS3-807	FALSE	FALSE	FALSE	FALSE	FALSE	PE/PPE	PE/PPE	6
plcA-91	plcA-97	FALSE	FALSE	FALSE	FALSE	TRUE	intermediary metabolism and respiration	intermediary metabolism and respiration	3
plcA-91	plcA-95	FALSE	FALSE	FALSE	FALSE	TRUE	intermediary metabolism and respiration	intermediary metabolism and respiration	3
PE_PGRS47-271	PE_PGRS4-352	FALSE	FALSE	FALSE	FALSE	FALSE	PE/PPE	PE/PPE	6
PE_PGRS54-979	Rv2850c-348	FALSE	FALSE	FALSE	FALSE	FALSE	PE/PPE	intermediary metabolism and respiration	6
PE_PGRS54-979	PE_PGRS4-372	FALSE	FALSE	FALSE	FALSE	FALSE	PE/PPE	PE/PPE	6
Rv3365c-575	atsA-747	FALSE	FALSE	FALSE	FALSE	FALSE	conserved hypotheticals	intermediary metabolism and respiration	4
PE_PGRS58-267	PE_PGRS21-643	FALSE	FALSE	FALSE	FALSE	FALSE	PE/PPE	PE/PPE	5
PE_PGRS54-1180	PE_PGRS28-435	FALSE	FALSE	FALSE	FALSE	FALSE	PE/PPE	PE/PPE	6
PE_PGRS10-227	PE_PGRS3-807	FALSE	FALSE	FALSE	FALSE	FALSE	PE/PPE	PE/PPE	6
PPE55-992	ppsA-955	FALSE	FALSE	FALSE	FALSE	FALSE	PE/PPE	lipid metabolism	6
PE_PGRS10-612	PE_PGRS10-608	FALSE	FALSE	FALSE	FALSE	TRUE	PE/PPE	PE/PPE	5
ppsD-437	Rv2169c-121	FALSE	FALSE	FALSE	FALSE	FALSE	lipid metabolism	cell wall and cell processes	5
PE_PGRS57-871	Rv0315-77	FALSE	FALSE	FALSE	FALSE	FALSE	PE/PPE	intermediary metabolism and respiration	6
mce3C-350	Rv0648-879	FALSE	FALSE	FALSE	FALSE	FALSE	virulence, detoxification, adaptation	intermediary metabolism and respiration	5
PE_PGRS58-267	PE_PGRS10-368	FALSE	FALSE	FALSE	FALSE	FALSE	PE/PPE	PE/PPE	5
fadE22-38	PE_PGRS23-92	FALSE	FALSE	FALSE	FALSE	FALSE	lipid metabolism	PE/PPE	4
PPE55-994	ppsA-955	FALSE	FALSE	FALSE	FALSE	FALSE	PE/PPE	lipid metabolism	6
Rv1638A-70	PE_PGRS27-579	FALSE	FALSE	FALSE	FALSE	FALSE	conserved hypotheticals	PE/PPE	4
plcA-67	plcA-71	FALSE	FALSE	FALSE	FALSE	TRUE	intermediary metabolism and respiration	intermediary metabolism and respiration	3
PE_PGRS55-396	PE_PGRS41-350	FALSE	FALSE	FALSE	FALSE	FALSE	PE/PPE	PE/PPE	6
PE_PGRS10-225	PE_PGRS3-807	FALSE	FALSE	FALSE	FALSE	FALSE	PE/PPE	PE/PPE	6
PPE57-68	PPE57-67	FALSE	FALSE	FALSE	FALSE	TRUE	PE/PPE	PE/PPE	4
PE_PGRS57-875	cobK-98	FALSE	FALSE	FALSE	FALSE	FALSE	PE/PPE	intermediary metabolism and respiration	6
PE_PGRS55-396	PE_PGRS30-695	FALSE	FALSE	FALSE	FALSE	FALSE	PE/PPE	PE/PPE	6
PE_PGRS9-280	PE_PGRS6-239	FALSE	FALSE	FALSE	FALSE	FALSE	PE/PPE	PE/PPE	6
Rv3833-251	PE_PGRS42-43	FALSE	FALSE	FALSE	FALSE	FALSE	regulatory proteins	PE/PPE	4
plcA-72	plcA-75	FALSE	FALSE	FALSE	FALSE	TRUE	intermediary metabolism and respiration	intermediary metabolism and respiration	3
PE_PGRS57-874	cobK-98	FALSE	FALSE	FALSE	FALSE	FALSE	PE/PPE	intermediary metabolism and respiration	6
PE_PGRS54-1180	PE_PGRS28-432	FALSE	FALSE	FALSE	FALSE	FALSE	PE/PPE	PE/PPE	6
PE_PGRS56-38	PE_PGRS25-300	FALSE	FALSE	FALSE	FALSE	FALSE	PE/PPE	PE/PPE	6
PE_PGRS23-92	cyp138-385	FALSE	FALSE	FALSE	FALSE	FALSE	PE/PPE	intermediary metabolism and respiration	4
PE_PGRS15-365	Rv0648-879	FALSE	FALSE	FALSE	FALSE	FALSE	PE/PPE	intermediary metabolism and respiration	5
PE_PGRS42-43	PPE17-157	FALSE	FALSE	FALSE	FALSE	FALSE	PE/PPE	PE/PPE	4
cobK-98	PPE34-1299	FALSE	FALSE	FALSE	FALSE	FALSE	intermediary metabolism and respiration	PE/PPE	6
PPE40-180	PE_PGRS10-227	TRUE	FALSE	FALSE	FALSE	FALSE	PE/PPE	PE/PPE	6
PPE40-180	PE_PGRS10-225	TRUE	FALSE	FALSE	FALSE	FALSE	PE/PPE	PE/PPE	6
Rv2807-70	PPE2-371	FALSE	FALSE	FALSE	FALSE	FALSE	conserved hypotheticals	PE/PPE	4
PE_PGRS57-875	PE_PGRS10-368	FALSE	FALSE	FALSE	FALSE	FALSE	PE/PPE	PE/PPE	6
PE_PGRS54-1497	PPE34-1313	FALSE	FALSE	FALSE	FALSE	FALSE	PE/PPE	PE/PPE	6
PPE34-1313	PE_PGRS9-191	FALSE	FALSE	FALSE	FALSE	FALSE	PE/PPE	PE/PPE	6
fprB-415	PPE2-371	FALSE	FALSE	FALSE	FALSE	FALSE	intermediary metabolism and respiration	PE/PPE	4
PPE54-2242	Rv2807-70	FALSE	FALSE	FALSE	FALSE	FALSE	PE/PPE	conserved hypotheticals	4
cobK-98	PE_PGRS21-643	FALSE	FALSE	FALSE	FALSE	FALSE	intermediary metabolism and respiration	PE/PPE	5
PE_PGRS28-429	PE_PGRS9-739	FALSE	TRUE	FALSE	FALSE	FALSE	PE/PPE	PE/PPE	6
Rv2169c-121	PE_PGRS28-435	FALSE	FALSE	FALSE	FALSE	FALSE	cell wall and cell processes	PE/PPE	6
Rv2426c-43	Rv2169c-121	FALSE	FALSE	FALSE	FALSE	FALSE	conserved hypotheticals	cell wall and cell processes	5
PE_PGRS55-628	PE_PGRS10-281	TRUE	FALSE	FALSE	FALSE	FALSE	PE/PPE	PE/PPE	6
PE_PGRS57-874	PE_PGRS10-368	FALSE	FALSE	FALSE	FALSE	FALSE	PE/PPE	PE/PPE	6
PE_PGRS54-1497	PE_PGRS28-402	FALSE	FALSE	FALSE	FALSE	FALSE	PE/PPE	PE/PPE	6
PPE24-852	Rv1150-120	FALSE	FALSE	FALSE	FALSE	FALSE	PE/PPE	insertion seqs and phages	6
PE_PGRS9-280	PE_PGRS6-227	FALSE	FALSE	FALSE	FALSE	FALSE	PE/PPE	PE/PPE	6
Rv2541-126	PE_PGRS43-1467	FALSE	FALSE	FALSE	FALSE	FALSE	conserved hypotheticals	PE/PPE	5
PE_PGRS47-178	PE_PGRS15-365	FALSE	FALSE	FALSE	FALSE	FALSE	PE/PPE	PE/PPE	5
PE_PGRS54-1046	PE_PGRS10-281	FALSE	FALSE	FALSE	FALSE	FALSE	PE/PPE	PE/PPE	5
PE_PGRS10-610	PE_PGRS10-608	FALSE	FALSE	FALSE	FALSE	TRUE	PE/PPE	PE/PPE	5
Rv1929c-140	PPE17-157	FALSE	FALSE	FALSE	FALSE	FALSE	conserved hypotheticals	PE/PPE	4
PE_PGRS27-579	PPE2-371	FALSE	FALSE	FALSE	FALSE	FALSE	PE/PPE	PE/PPE	4
PE_PGRS54-1444	PE_PGRS13-584	FALSE	FALSE	FALSE	FALSE	FALSE	PE/PPE	PE/PPE	6
PE_PGRS57-871	PE_PGRS44-273	FALSE	FALSE	FALSE	FALSE	FALSE	PE/PPE	PE/PPE	6
Rv2169c-121	pks5-508	FALSE	FALSE	FALSE	FALSE	FALSE	cell wall and cell processes	lipid metabolism	5
PE_PGRS57-871	PE_PGRS10-368	FALSE	FALSE	FALSE	FALSE	FALSE	PE/PPE	PE/PPE	6
PE_PGRS54-1649	PE_PGRS10-227	FALSE	FALSE	FALSE	FALSE	FALSE	PE/PPE	PE/PPE	6
Rv2169c-121	PE_PGRS28-429	FALSE	FALSE	FALSE	FALSE	FALSE	cell wall and cell processes	PE/PPE	6
PE_PGRS57-871	cobK-98	FALSE	FALSE	FALSE	FALSE	FALSE	PE/PPE	intermediary metabolism and respiration	6
PE_PGRS54-1649	PE_PGRS10-225	FALSE	FALSE	FALSE	FALSE	FALSE	PE/PPE	PE/PPE	6
PE_PGRS54-1649	Rv2850c-348	FALSE	FALSE	FALSE	FALSE	FALSE	PE/PPE	intermediary metabolism and respiration	6
PE_PGRS52-628	PE_PGRS47-271	FALSE	FALSE	FALSE	FALSE	FALSE	PE/PPE	PE/PPE	6
plcA-65	plcA-75	FALSE	FALSE	FALSE	FALSE	TRUE	intermediary metabolism and respiration	intermediary metabolism and respiration	3
PE_PGRS55-619	PE_PGRS47-271	FALSE	FALSE	FALSE	FALSE	FALSE	PE/PPE	PE/PPE	6
PPE54-420	PPE54-421	FALSE	FALSE	FALSE	FALSE	TRUE	PE/PPE	PE/PPE	4
PE_PGRS43-1467	PPE34-1298	FALSE	FALSE	FALSE	FALSE	FALSE	PE/PPE	PE/PPE	6
PE_PGRS10-300	PE_PGRS4-352	FALSE	FALSE	FALSE	FALSE	FALSE	PE/PPE	PE/PPE	6
PE_PGRS55-628	PE_PGRS25-300	TRUE	FALSE	FALSE	FALSE	FALSE	PE/PPE	PE/PPE	6
PE_PGRS21-530	PE_PGRS21-529	FALSE	FALSE	FALSE	FALSE	TRUE	PE/PPE	PE/PPE	6
PE_PGRS28-429	PE_PGRS3-807	FALSE	FALSE	FALSE	FALSE	FALSE	PE/PPE	PE/PPE	6
Rv3437-101	kmtR-73	FALSE	FALSE	FALSE	FALSE	FALSE	cell wall and cell processes	regulatory proteins	5
PE_PGRS58-267	Rv2426c-43	FALSE	FALSE	FALSE	FALSE	FALSE	PE/PPE	conserved hypotheticals	5
PE_PGRS43-1467	Rv0358-104	FALSE	FALSE	FALSE	FALSE	FALSE	PE/PPE	conserved hypotheticals	5
PE_PGRS47-271	PE_PGRS9-191	FALSE	FALSE	FALSE	FALSE	FALSE	PE/PPE	PE/PPE	6
PE_PGRS55-628	ppsA-955	TRUE	FALSE	FALSE	FALSE	FALSE	PE/PPE	lipid metabolism	6
PE_PGRS54-1180	PE_PGRS28-429	FALSE	FALSE	FALSE	FALSE	FALSE	PE/PPE	PE/PPE	6
Rv1638A-70	PPE17-157	FALSE	FALSE	FALSE	FALSE	FALSE	conserved hypotheticals	PE/PPE	4
PE_PGRS56-38	PE_PGRS54-845	FALSE	FALSE	FALSE	FALSE	FALSE	PE/PPE	PE/PPE	6
PE_PGRS55-396	PE_PGRS38-464	FALSE	FALSE	FALSE	FALSE	FALSE	PE/PPE	PE/PPE	6
PE_PGRS47-271	PE_PGRS21-531	FALSE	FALSE	FALSE	FALSE	FALSE	PE/PPE	PE/PPE	6
PE_PGRS28-435	PE_PGRS13-584	FALSE	FALSE	FALSE	FALSE	FALSE	PE/PPE	PE/PPE	6
PE_PGRS57-874	PE_PGRS23-185	FALSE	FALSE	FALSE	FALSE	FALSE	PE/PPE	PE/PPE	6
fas-3070	PE_PGRS10-714	FALSE	FALSE	FALSE	FALSE	FALSE	lipid metabolism	PE/PPE	5
plcA-67	plcA-72	FALSE	FALSE	FALSE	FALSE	TRUE	intermediary metabolism and respiration	intermediary metabolism and respiration	3
PE_PGRS54-1702	PE_PGRS28-402	FALSE	FALSE	FALSE	FALSE	FALSE	PE/PPE	PE/PPE	6
PE_PGRS57-875	secD-147	FALSE	TRUE	FALSE	FALSE	FALSE	PE/PPE	cell wall and cell processes	6
PE_PGRS52-527	Rv0648-879	FALSE	FALSE	FALSE	FALSE	FALSE	PE/PPE	intermediary metabolism and respiration	5
PE_PGRS42-43	PE_PGRS23-92	FALSE	FALSE	FALSE	FALSE	FALSE	PE/PPE	PE/PPE	4
PPE17-157	PPE2-371	FALSE	FALSE	FALSE	FALSE	FALSE	PE/PPE	PE/PPE	4
PE_PGRS57-875	PE_PGRS23-185	FALSE	FALSE	FALSE	FALSE	FALSE	PE/PPE	PE/PPE	6
PE_PGRS54-1180	Rv2850c-348	FALSE	FALSE	FALSE	FALSE	FALSE	PE/PPE	intermediary metabolism and respiration	6
Rv2739c-367	fas-3070	FALSE	FALSE	FALSE	FALSE	FALSE	intermediary metabolism and respiration	lipid metabolism	5
PE_PGRS56-38	PE_PGRS53-1303	FALSE	FALSE	FALSE	FALSE	FALSE	PE/PPE	PE/PPE	6
PE_PGRS47-178	Rv2700-146	FALSE	FALSE	FALSE	FALSE	FALSE	PE/PPE	cell wall and cell processes	5
PE_PGRS52-527	PPE34-1298	FALSE	FALSE	FALSE	FALSE	FALSE	PE/PPE	PE/PPE	6
Rv2700-146	recD-234	FALSE	FALSE	FALSE	FALSE	FALSE	cell wall and cell processes	information pathways	5
PE_PGRS54-1702	PE_PGRS53-1303	FALSE	FALSE	FALSE	FALSE	FALSE	PE/PPE	PE/PPE	6
PE_PGRS58-267	PE_PGRS27-723	FALSE	FALSE	FALSE	FALSE	FALSE	PE/PPE	PE/PPE	5
Rv3326-309	Rv0796-309	FALSE	FALSE	FALSE	FALSE	FALSE	insertion seqs and phages	insertion seqs and phages	4
atsB-854	PE_PGRS27-579	FALSE	FALSE	FALSE	FALSE	FALSE	intermediary metabolism and respiration	PE/PPE	4
PE_PGRS57-874	secD-147	FALSE	TRUE	FALSE	FALSE	FALSE	PE/PPE	cell wall and cell processes	6
PE_PGRS56-474	PPE34-1298	TRUE	FALSE	FALSE	FALSE	FALSE	PE/PPE	PE/PPE	6
Rv2850c-348	PE_PGRS43-1467	FALSE	FALSE	FALSE	FALSE	FALSE	intermediary metabolism and respiration	PE/PPE	5
Rv1041c-224	Rv0358-104	FALSE	FALSE	FALSE	FALSE	FALSE	insertion seqs and phages	conserved hypotheticals	5
PE_PGRS55-634	Rv1587c-198	FALSE	FALSE	FALSE	FALSE	FALSE	PE/PPE	insertion seqs and phages	6
Rv3394c-302	pks1-1553	FALSE	FALSE	FALSE	FALSE	FALSE	conserved hypotheticals	lipid metabolism	4
PE_PGRS55-628	PE_PGRS28-402	TRUE	FALSE	FALSE	FALSE	FALSE	PE/PPE	PE/PPE	6
Rv3555c-28	PE_PGRS57-875	TRUE	FALSE	FALSE	FALSE	FALSE	conserved hypotheticals	PE/PPE	6
[truncated: 199,790 more rows]
