# Supplementary material for: Analysis of Genome-Wide Mutational Dependence in Naturally Evolving Mycobacterium tuberculosis Populations
Source: Mol Biol Evol. 2023 Jun 23;40(6):msad131. doi: 10.1093/molbev/msad131 (PMC10292908; doi:10.1093/molbev/msad131)
Supplement: msad131_Supplementary_Data [file msad131_supplementary_data.zip › 10.neff_per_theta.csv]

	theta	neff
0	0.1	49.4
1	0.01	10232.3
2	0.02	3623.7
3	0.08	195.9
4	0.05	854.0
