# Supplementary material for: Analysis of Genome-Wide Mutational Dependence in Naturally Evolving Mycobacterium tuberculosis Populations
Source: Mol Biol Evol. 2023 Jun 23;40(6):msad131. doi: 10.1093/molbev/msad131 (PMC10292908; doi:10.1093/molbev/msad131)
Supplement: msad131_Supplementary_Data [file msad131_supplementary_data.zip › 11.Potts_model_significant_hits.csv]

	i	A_i	j	A_j	cn	gene_name_i	gene_name_j	n_muts_i_on_branch_j	n_muts_j_on_branch_i	n_muts_same_branch	n_mutations_i	n_mutations_j	percent_same_branch	gap_freq_i	gap_freq_j	max_gap
0	2751651	-	2751652	-	1.7338740000000001	None	None	0	0	6	6	6	1.0	0.06748759068346698	0.06710576555937381	0.06748759068346698
1	2352064	-	2352065	-	1.518905	None	None	0	0	5	6	7	0.8333333333333334	0.028191421662212036	0.04107801960035637	0.04107801960035637
2	907938	-	907939	-	1.448672	Rv0813c	Rv0813c	0	0	5	5	5	1.0	0.034746086292478044	0.03325060455644648	0.034746086292478044
3	1533059	-	1533060	-	1.4331209999999999	PPE19	PPE19	0	0	10	10	11	1.0	0.07553773704976455	0.0770968563064783	0.0770968563064783
4	105060	-	105063	-	1.39983	Rv0095c	Rv0095c	0	0	324	345	333	0.972972972972973	0.0330278732340588	0.0308323787705231	0.0330278732340588
5	1340422	-	1340426	-	1.3770069999999999	PPE18	PPE18	0	0	6	8	6	1.0	0.06449662721140384	0.06589665266641212	0.06589665266641212
6	4363784	-	4363785	-	1.372695	mycP1	mycP1	0	0	1	5	6	0.2	0.01616393025327733	0.013363879343260786	0.01616393025327733
7	3894588	-	3894589	-	1.343977	PPE60	PPE60	1	0	37	38	38	0.9736842105263158	0.058991981672394035	0.05937380679648721	0.05937380679648721
8	1339511	-	1339512	-	1.312964	PPE18	PPE18	0	0	31	31	32	1.0	0.05059182894234441	0.04865088456153748	0.05059182894234441
9	3691061	-	3691063	-	1.2925440000000001	None	None	0	0	16	18	16	1.0	0.022686776123202242	0.016609392898052692	0.022686776123202242
10	1093619	-	1093624	-	1.281587	PE_PGRS17	PE_PGRS17	0	0	7	7	9	1.0	0.06815578465063	0.056191930762377496	0.06815578465063
11	426605	-	426619	-	1.226314	PPE8	PPE8	0	0	3	6	11	0.5	0.06522845869924908	0.06650120911289296	0.06650120911289296
12	1340313	-	1340314	-	1.194574	PPE18	PPE18	0	0	24	26	26	0.9230769230769232	0.06198294514445717	0.058801069110347465	0.06198294514445717
13	431295	-	431301	-	1.1901620000000002	PPE8	PPE8	0	0	7	8	8	0.875	0.02141402570955836	0.023641338933435157	0.023641338933435157
14	3894999	-	3895000	-	1.173533	PPE60	PPE60	0	0	7	7	7	1.0	0.06526027745959018	0.0628102329133257	0.06526027745959018
15	3878416	-	3878417	-	1.1655209999999998	rpoA	rpoA	0	0	0	9	16	0.0	0.015273004963726612	0.012313860252004582	0.015273004963726612
16	1191861	-	1191867	-	1.16152	PE_PGRS20	PE_PGRS20	0	0	90	105	99	0.9090909090909092	0.015463917525773196	0.014159348351788212	0.015463917525773196
17	4149044	-	4149045	-	1.151225	None	None	0	0	0	7	6	0.0	0.01689576174112256	0.027332315133002414	0.027332315133002414
18	1211952	-	1211970	-	1.134974	PE_PGRS21	PE_PGRS21	0	0	8	9	10	0.8888888888888888	0.052437317042128034	0.06341478935980653	0.06341478935980653
19	2165901	-	2165902	-	1.120198	PPE34	PPE34	0	0	3	5	5	0.6	0.05374188621611302	0.056987399770904924	0.056987399770904924
20	3820562	-	3820565	-	1.108083	None	None	0	0	32	32	35	1.0	0.029973272241313482	0.028605065546646307	0.029973272241313482
21	2554878	-	2554879	-	1.102065	None	None	0	0	4	7	5	0.8	0.054569173984981546	0.060805651011836576	0.060805651011836576
22	1533470	-	1533471	-	1.0935270000000001	PPE19	PPE19	0	0	36	36	36	1.0	0.04973272241313478	0.0496054473717704	0.04973272241313478
23	374843	-	374844	-	1.086341	PPE6	PPE6	0	0	5	5	7	1.0	0.042255313732976967	0.049669084892452586	0.049669084892452586
24	425477	-	425481	-	1.086264	PPE8	PPE8	0	0	5	7	5	1.0	0.026345933562428408	0.027936871579483262	0.027936871579483262
25	1441426	-	1441429	-	1.073108	Rv1288	Rv1288	0	0	20	22	20	1.0	0.0187412498409062	0.0176594119893089	0.0187412498409062
26	103721	-	103725	-	1.062858	Rv0094c	Rv0094c	0	0	0	22	6	0.0	0.01266386661575665	0.012409316533027874	0.01266386661575665
27	1473246	-	1473247	-	1.061401	rrs	rrs	0	0	0	560	16	0.0	0.04394170803105511	0.04133256968308514	0.04394170803105511
28	1161029	-	1161032	-	1.049726	esxJ	esxJ	0	0	76	77	76	1.0	0.07569683085147003	0.08314242077128675	0.08314242077128675
29	3325415	-	3325417	-	1.0372059999999999	lipN	lipN	0	0	5	6	5	1.0	0.009259259259259259	0.010977472317678505	0.010977472317678505
30	2164086	-	2164087	-	1.035768	PPE34	PPE34	0	0	11	11	12	1.0	0.05049637266132112	0.03576428662339316	0.05049637266132112
31	2165953	-	2165956	-	1.02909	PPE34	PPE34	0	0	5	8	6	0.8333333333333334	0.04018709431080565	0.039932544228076884	0.04018709431080565
32	3847215	-	3847221	-	1.027028	PPE59	PPE59	0	3	125	149	134	0.9328358208955224	0.07410589283441517	0.06567392134402443	0.07410589283441517
33	1612600	-	1612606	-	1.0200040000000001	Rv1435c	Rv1435c	0	0	7	24	14	0.5	0.06624665903016419	0.058482881506936486	0.06624665903016419
34	2108744	-	2108749	-	1.019998	None	None	0	0	0	10	5	0.0	0.017309405625556832	0.017373043146239022	0.017373043146239022
35	3510853	-	3510870	-	1.016569	PPE52	PPE52	0	0	0	5	5	0.0	0.042032582410589284	0.02628229604174621	0.042032582410589284
36	3133065	-	3133066	-	1.008318	Rv2825c	Rv2825c	0	0	23	24	23	1.0	0.037768868524882274	0.04015527555046455	0.04015527555046455
37	3945096	-	3945097	-	1.007313	fadD18	fadD18	0	0	5	5	5	1.0	0.03391879852360952	0.03500063637520682	0.03500063637520682
38	1339435	-	1339436	-	1.0072459999999999	PPE18	PPE18	0	0	103	105	113	0.9809523809523808	0.05517373043146239	0.05329642357133766	0.05517373043146239
39	1093584	-	1093585	-	1.003351	PE_PGRS17	PE_PGRS17	0	0	9	9	10	1.0	0.027109583810614738	0.032041491663484786	0.032041491663484786
40	3841652	-	3841654	-	1.001335	r_alr	r_alr	0	0	113	114	114	0.9912280701754386	0.046328115056637385	0.05663739340715285	0.05663739340715285
41	1095520	-	1095521	-	1.001072	PE_PGRS18	PE_PGRS18	0	0	5	5	5	1.0	0.037514318442153485	0.027523227695049	0.037514318442153485
42	3945095	-	3945096	-	1.0010270000000001	fadD18	fadD18	0	0	5	5	5	1.0	0.03605065546646303	0.03391879852360952	0.03605065546646303
43	841105	-	841110	-	0.997244	vapB31	vapB31	0	0	4	7	8	0.5714285714285714	0.04464172075855925	0.02796869033982436	0.04464172075855925
44	1479826	-	1479829	-	0.992562	Rv1318c	Rv1318c	0	0	6	7	6	1.0	0.027809596538118875	0.030768741249840907	0.030768741249840907
45	1340314	-	1340317	-	0.987635	PPE18	PPE18	0	0	24	26	25	0.96	0.058801069110347465	0.05670103092783505	0.058801069110347465
46	3895342	-	3895360	-	0.986757	PPE60	PPE60	0	0	1	11	6	0.16666666666666666	0.051960035637011584	0.05956471935853379	0.05956471935853379
47	1341102	-	1341103	-	0.985959	esxL	esxL	0	0	88	99	92	0.9565217391304348	0.05555555555555555	0.06093292605320098	0.06093292605320098
48	1476540	-	1476547	-	0.9842190000000001	None	None	0	0	4	6	5	0.8	0.06427389588901616	0.06156930126002291	0.06427389588901616
49	761406	-	761407	-	0.9835659999999999	rpoB	rpoB	0	0	0	15	11	0.0	0.0176594119893089	0.008304696449026346	0.0176594119893089
50	2338013	-	2338018	-	0.9767870000000001	None	None	0	0	7	7	8	1.0	0.014254804632811506	0.01641848033600611	0.01641848033600611
51	1339432	-	1339435	-	0.971802	PPE18	PPE18	0	0	102	109	105	0.9714285714285714	0.054664630266004835	0.05517373043146239	0.05517373043146239
52	1471861	-	1471862	-	0.9713069999999999	rrs	rrs	0	0	0	10	5	0.0	0.01575028636884307	0.01657757413771159	0.01657757413771159
53	755295	-	755296	-	0.9673200000000001	None	None	0	0	11	14	11	1.0	0.057210131093292614	0.0561601120020364	0.057210131093292614
54	1340397	-	1340398	-	0.9600110000000001	PPE18	PPE18	0	0	8	8	8	1.0	0.06557846506300115	0.06522845869924908	0.06557846506300115
55	3730411	-	3730426	-	0.949583	PPE54	PPE54	0	20	36	347	90	0.4	0.038818887616138484	0.08136057019218533	0.08136057019218533
56	1340389	-	1340390	-	0.949225	PPE18	PPE18	0	0	8	12	8	1.0	0.06309660175639557	0.060742013491154385	0.06309660175639557
57	2638474	-	2638495	-	0.9479629999999999	PPE40	PPE40	0	0	7	8	9	0.875	0.053869161257477406	0.07181494208985617	0.07181494208985617
58	370911	-	370928	-	0.9437559999999999	PPE5	PPE5	0	0	6	7	10	0.8571428571428571	0.03614611174748632	0.0638284332442408	0.0638284332442408
59	2029211	-	2029215	-	0.9433	PPE27	PPE27	0	0	26	39	28	0.9285714285714286	0.01298205421916762	0.011582028764159348	0.01298205421916762
60	3253488	-	3253489	-	0.942542	ppsB	ppsB	0	0	6	6	6	1.0	0.011613847524500443	0.010341097110856559	0.011613847524500443
61	1339432	-	1339436	-	0.941684	PPE18	PPE18	0	0	100	109	113	0.9174311926605504	0.054664630266004835	0.05329642357133766	0.054664630266004835
62	295718	-	295719	-	0.9353899999999999	None	None	0	0	1	5	11	0.2	0.03579610538373425	0.045087183403334605	0.045087183403334605
63	3847364	-	3847367	-	0.930757	PPE59	PPE59	0	0	22	23	27	0.9565217391304348	0.055110092910780194	0.053900980017818505	0.055110092910780194
64	425507	-	425511	-	0.921276	PPE8	PPE8	0	0	3	6	7	0.5	0.02796869033982436	0.04120529464172076	0.04120529464172076
65	370720	-	370734	-	0.9168709999999999	PPE5	PPE5	0	0	2	6	12	0.3333333333333333	0.048205421916762116	0.050019091256204656	0.050019091256204656
66	755294	-	755295	-	0.9139010000000001	None	None	0	0	12	13	14	0.9230769230769232	0.06923762250222731	0.057210131093292614	0.06923762250222731
67	3945095	-	3945097	-	0.913236	fadD18	fadD18	0	0	5	5	5	1.0	0.03605065546646303	0.03500063637520682	0.03605065546646303
68	1512273	-	1512275	-	0.906489	mbtK	mbtK	0	0	0	6	5	0.0	0.007413771159475627	0.016800305460099276	0.016800305460099276
69	475866	-	475888	-	0.9061889999999999	Rv0397	Rv0397	0	0	8	34	19	0.42105263157894735	0.036846124474990465	0.07031946035382461	0.07031946035382461
70	1340313	-	1340317	-	0.905122	PPE18	PPE18	0	0	24	26	25	0.96	0.06198294514445717	0.05670103092783505	0.06198294514445717
71	1281917	-	1281922	-	0.9016350000000001	None	None	0	0	15	16	19	0.9375	0.028541428025964113	0.028350515463917526	0.028541428025964113
72	1479746	-	1479754	-	0.897842	Rv1318c	Rv1318c	0	0	4	6	6	0.6666666666666666	0.01899579992363497	0.02698230876925035	0.02698230876925035
73	1281922	-	1281925	-	0.8963110000000001	None	None	0	0	19	19	19	1.0	0.028350515463917526	0.031691485299732716	0.031691485299732716
74	1441423	-	1441426	-	0.8935209999999999	Rv1288	Rv1288	0	0	22	23	22	1.0	0.015782105129184168	0.0187412498409062	0.0187412498409062
75	3730385	-	3730386	-	0.892227	PPE54	PPE54	0	0	61	62	61	1.0	0.016673030418734885	0.01909125620465827	0.01909125620465827
76	2637327	-	2637330	-	0.873117	None	None	0	0	5	6	6	0.8333333333333334	0.041141657121038566	0.040441644393534426	0.041141657121038566
77	1351247	-	1351249	-	0.87071	folP2	folP2	0	0	7	7	9	1.0	0.042350770014000255	0.022527682321496757	0.042350770014000255
78	1479860	-	1479861	-	0.869273	Rv1318c	Rv1318c	0	0	9	9	10	1.0	0.016195749013618428	0.016259386534300625	0.016259386534300625
79	4385487	-	4385491	-	0.8663770000000001	Rv3900c	Rv3900c	0	0	0	13	9	0.0	0.013968435789741631	0.014572992236222475	0.014572992236222475
80	2155732	-	2155734	-	0.864604	katG	katG	0	0	0	8	6	0.0	0.014604810996563576	0.013109329260532009	0.014604810996563576
81	1339922	-	1339923	-	0.8638030000000001	PPE18	PPE18	0	0	11	11	11	1.0	0.01807305587374316	0.016259386534300625	0.01807305587374316
82	3894725	-	3894732	-	0.8625299999999999	PPE60	PPE60	5	0	39	54	59	0.7222222222222222	0.05256459208349243	0.05682830596919944	0.05682830596919944
83	475833	-	475866	-	0.8620760000000001	Rv0397	Rv0397	0	0	23	33	34	0.696969696969697	0.023641338933435157	0.036846124474990465	0.036846124474990465
84	1774072	-	1774079	-	0.8613860000000001	Rv1566c	Rv1566c	0	0	6	7	21	0.8571428571428571	0.011804760086547027	0.01298205421916762	0.01298205421916762
85	1532566	-	1532569	-	0.8577370000000001	PPE19	PPE19	0	0	5	5	5	1.0	0.02472317678503245	0.02510500190912562	0.02510500190912562
86	1533466	-	1533470	-	0.8539110000000001	PPE19	PPE19	0	0	30	45	36	0.8333333333333334	0.06694667175766833	0.04973272241313478	0.06694667175766833
87	1533466	-	1533471	-	0.8529979999999999	PPE19	PPE19	0	0	30	45	36	0.8333333333333334	0.06694667175766833	0.0496054473717704	0.06694667175766833
88	339088	-	339089	-	0.8511559999999999	None	None	0	0	18	19	18	1.0	0.04753722794959908	0.04556446480845106	0.04753722794959908
89	2338990	-	2338994	-	0.849873	Rv2082	Rv2082	0	0	17	17	19	1.0	0.03945526282296042	0.037355224640448007	0.03945526282296042
90	1339512	-	1339516	-	0.840965	PPE18	PPE18	0	0	24	32	27	0.8888888888888888	0.04865088456153748	0.0462644775359552	0.04865088456153748
91	1532583	-	1532584	-	0.840575	PPE19	PPE19	0	0	9	9	9	1.0	0.029464172075855926	0.02567773959526537	0.029464172075855926
92	1340135	-	1340136	-	0.839823	PPE18	PPE18	0	0	47	47	47	1.0	0.026123202240040732	0.024436807941962586	0.026123202240040732
93	1339894	-	1339905	-	0.835493	PPE18	PPE18	2	1	95	129	128	0.7421875	0.02761868397607229	0.01800941835306096	0.02761868397607229
94	3894589	-	3894593	-	0.834793	PPE60	PPE60	1	0	35	38	46	0.9210526315789472	0.05937380679648721	0.06093292605320098	0.06093292605320098
95	3847378	-	3847380	-	0.826626	PPE59	PPE59	0	0	24	25	24	1.0	0.05253277332315133	0.054632811505663736	0.054632811505663736
96	339089	-	339090	-	0.822593	None	None	0	0	18	18	19	1.0	0.04556446480845106	0.04371897670866743	0.04556446480845106
97	1340394	-	1340395	-	0.816819	PPE18	PPE18	0	0	7	7	9	1.0	0.06338297059946545	0.06408298332696959	0.06408298332696959
98	1339885	-	1339894	-	0.815362	PPE18	PPE18	1	0	4	5	129	0.8	0.02879597810869288	0.02761868397607229	0.02879597810869288
99	2626189	-	2626191	-	0.813653	None	None	1	0	40	43	42	0.9523809523809524	0.031882397861779314	0.0363052055491918	0.0363052055491918
100	1774003	-	1774004	-	0.811404	Rv1566c	Rv1566c	0	0	15	19	15	1.0	0.014795723558610157	0.015654830087819774	0.015654830087819774
101	1532777	-	1532778	-	0.809404	PPE19	PPE19	0	0	39	50	40	0.975	0.036623393152602775	0.03671884943362606	0.03671884943362606
102	396765	-	396766	-	0.809277	Rv0331	Rv0331	0	0	6	6	6	1.0	0.005631920580374188	0.004645539009800178	0.005631920580374188
103	2970029	-	2970034	-	0.807759	None	None	0	0	0	21	9	0.0	0.07747868143057146	0.0781468753977345	0.0781468753977345
104	755294	-	755296	-	0.807752	None	None	0	0	11	13	11	1.0	0.06923762250222731	0.0561601120020364	0.06923762250222731
105	853014	-	853020	-	0.807717	phoR	phoR	0	0	0	5	6	0.0	0.014350260913834796	0.01915489372534046	0.01915489372534046
106	2311903	-	2311913	-	0.7979470000000001	Rv2052c	Rv2052c	0	0	0	5	5	0.0	0.015177548682703322	0.0175957744686267	0.0175957744686267
107	1253453	-	1253454	-	0.7956979999999999	Rv1129c	Rv1129c	0	0	0	6	6	0.0	0.008941071655848289	0.00738195239913453	0.008941071655848289
108	2155783	-	2155786	-	0.775788	katG	katG	0	0	0	9	5	0.0	0.014286623393152603	0.014127529591447115	0.014286623393152603
109	3894588	-	3894593	-	0.7739779999999999	PPE60	PPE60	2	0	34	38	46	0.8947368421052632	0.058991981672394035	0.06093292605320098	0.06093292605320098
110	3730390	-	3730394	-	0.773207	PPE54	PPE54	0	0	61	71	62	0.9838709677419356	0.01797759959271987	0.030959653811887488	0.030959653811887488
111	2155289	-	2155295	-	0.772606	katG	katG	0	0	0	8	6	0.0	0.010436553391879851	0.011550210003818251	0.011550210003818251
112	888761	-	888762	-	0.770878	None	None	0	0	8	8	8	1.0	0.020873106783759702	0.020809469263077512	0.020873106783759702
113	2300552	-	2300555	-	0.770167	pks12	pks12	0	0	77	83	78	0.9871794871794872	0.02275041364388444	0.01285477917780323	0.02275041364388444
114	4237971	-	4237983	-	0.765352	aftA	aftA	0	0	0	8	7	0.0	0.01695939926180476	0.04655084637902508	0.04655084637902508
115	1339511	-	1339516	-	0.763397	PPE18	PPE18	0	0	23	31	27	0.8518518518518519	0.05059182894234441	0.0462644775359552	0.05059182894234441
116	1471862	-	1471868	-	0.763073	rrs	rrs	0	0	0	5	5	0.0	0.01657757413771159	0.02084128802341861	0.02084128802341861
117	1998906	-	1998972	-	0.7629319999999999	None	None	0	0	7	8	7	1.0	0.033314242077128665	0.02240040728013237	0.033314242077128665
118	3336496	-	3336500	-	0.76243	Rv2980	Rv2980	0	0	5	7	5	1.0	0.03792796232658776	0.04616902125493191	0.04616902125493191
119	3847546	-	3847551	-	0.760452	PPE59	PPE59	1	0	32	38	40	0.8421052631578947	0.05781468753977345	0.05231004200076365	0.05781468753977345
120	2030466	-	2030469	-	0.759526	esxM	esxM	0	0	9	11	10	0.9	0.04690085274277714	0.04594628993254423	0.04690085274277714
121	1253454	-	1253456	-	0.759372	Rv1129c	Rv1129c	0	0	0	6	5	0.0	0.00738195239913453	0.007922871324933179	0.007922871324933179
122	332869	-	332870	-	0.756739	vapC25	vapC25	0	0	18	21	19	0.9473684210526316	0.0132047855415553	0.008113783886979763	0.0132047855415553
123	339086	-	339088	-	0.7524609999999999	None	None	0	0	17	18	19	0.9444444444444444	0.04562810232913326	0.04753722794959908	0.04753722794959908
124	1674481	-	1674484	-	0.752181	inhA	inhA	0	0	0	78	6	0.0	0.006968308514700267	0.006204658266513937	0.006968308514700267
125	429356	-	429362	-	0.7502479999999999	PPE8	PPE8	0	0	0	5	6	0.0	0.01288659793814433	0.011136566119383991	0.01288659793814433
126	332726	-	332735	-	0.747734	vapC25	vapC25	0	0	59	65	71	0.9076923076923076	0.0198549064528446	0.021700394552628233	0.021700394552628233
127	4201381	-	4201403	-	0.746319	Rv3755c	Rv3755c	0	0	0	5	5	0.0	0.02663230240549828	0.021159475626829582	0.02663230240549828
128	1254131	-	1254132	-	0.743456	Rv1129c	Rv1129c	0	0	0	25	8	0.0	0.012091128929616902	0.009609265623011329	0.012091128929616902
129	339088	-	339090	-	0.743157	None	None	0	0	18	19	19	0.9473684210526316	0.04753722794959908	0.04371897670866743	0.04753722794959908
130	2030463	-	2030466	-	0.741133	esxM	esxM	0	0	0	9	11	0.0	0.050846379025073184	0.04690085274277714	0.050846379025073184
131	3247928	-	3247929	-	0.739424	ppsA	ppsA	0	0	38	38	39	1.0	0.03220058546519028	0.027236858851979125	0.03220058546519028
132	852982	-	852984	-	0.738957	phoR	phoR	0	0	0	13	5	0.0	0.006968308514700267	0.009259259259259259	0.009259259259259259
133	2627988	-	2627997	-	0.737788	plcC	plcC	0	0	0	5	5	0.0	0.0428916889397989	0.042668957617411234	0.0428916889397989
134	1471861	-	1471868	-	0.7308979999999999	rrs	rrs	0	0	0	10	5	0.0	0.01575028636884307	0.02084128802341861	0.02084128802341861
135	1476428	-	1476429	-	0.7302850000000001	None	None	0	0	12	20	15	0.8	0.07661957490136184	0.07674684994272624	0.07674684994272624
136	3760436	-	3760442	-	0.730047	PPE56	PPE56	0	0	3	7	5	0.6	0.08396970854015527	0.08209240168003054	0.08396970854015527
137	1472655	-	1472658	-	0.729629	rrs	rrs	0	0	5	7	5	1.0	0.08501972763141148	0.08476517754868271	0.08501972763141148
138	1774004	-	1774006	-	0.729178	Rv1566c	Rv1566c	0	0	15	15	17	1.0	0.015654830087819774	0.017723049509991092	0.017723049509991092
139	886661	-	886670	-	0.728633	None	None	0	0	0	18	5	0.0	0.017723049509991092	0.010532009672903143	0.017723049509991092
140	332889	-	332891	-	0.726557	vapC25	vapC25	0	0	6	7	8	0.8571428571428571	0.01387297950871834	0.01724576810487464	0.01724576810487464
141	1161026	-	1161029	-	0.723865	esxJ	esxJ	1	3	9	14	77	0.6428571428571429	0.06685121547664502	0.07569683085147003	0.07569683085147003
142	1473053	-	1473056	-	0.722391	rrs	rrs	0	0	1	5	8	0.2	0.07229222349497264	0.07127402316405752	0.07229222349497264
143	3594398	-	3594400	-	0.719283	None	None	0	0	5	5	35	1.0	0.049509991090747114	0.0473463153875525	0.049509991090747114
144	332882	-	332889	-	0.7140449999999999	vapC25	vapC25	0	0	5	42	7	0.7142857142857143	0.013936617029400534	0.01387297950871834	0.013936617029400534
145	3689763	-	3689768	-	0.711108	lpdA	lpdA	0	0	0	7	6	0.0	0.008750159093801705	0.005791014382079674	0.008750159093801705
146	1339837	-	1339839	-	0.710923	PPE18	PPE18	0	0	33	33	34	1.0	0.02335497009036528	0.022654957362861144	0.02335497009036528
147	1254136	-	1254138	-	0.7102350000000001	Rv1129c	Rv1129c	0	0	0	6	8	0.0	0.015018454880997838	0.014509354715540282	0.015018454880997838
148	1339819	-	1339820	-	0.709538	PPE18	PPE18	0	0	34	35	35	0.9714285714285714	0.024754995545373557	0.026950490008909245	0.026950490008909245
149	1341114	-	1341120	-	0.70931	esxL	esxL	0	0	164	181	218	0.9060773480662984	0.05087819778541428	0.04559628356879216	0.05087819778541428
150	841153	-	841155	-	0.704504	vapB31	vapB31	0	0	16	16	16	1.0	0.013363879343260786	0.013013872979508718	0.013363879343260786
151	1774003	-	1774006	-	0.704012	Rv1566c	Rv1566c	0	0	17	19	17	1.0	0.014795723558610157	0.017723049509991092	0.017723049509991092
152	1276321	-	1276322	-	0.703626	Rv1148c	Rv1148c	0	0	65	65	67	1.0	0.012282041491663485	0.009991090747104492	0.012282041491663485
153	1476425	-	1476428	-	0.702681	None	None	0	0	11	13	20	0.8461538461538461	0.07353315514827542	0.07661957490136184	0.07661957490136184
154	1472150	-	1472151	-	0.702237	rrs	rrs	0	0	4	8	5	0.8	0.07117856688303424	0.07350133638793432	0.07350133638793432
155	1441423	-	1441429	-	0.6996600000000001	Rv1288	Rv1288	0	0	20	23	20	1.0	0.015782105129184168	0.0176594119893089	0.0176594119893089
156	3594395	-	3594400	-	0.699548	None	None	0	0	5	7	35	0.7142857142857143	0.04667812142038946	0.0473463153875525	0.0473463153875525
157	2155687	-	2155690	-	0.697126	katG	katG	0	0	0	7	6	0.0	0.010341097110856559	0.01365024818633066	0.01365024818633066
158	3336496	-	3336497	-	0.694439	Rv2980	Rv2980	0	0	5	7	5	1.0	0.03792796232658776	0.0253595519918544	0.03792796232658776
159	3133075	-	3133076	-	0.69418	Rv2825c	Rv2825c	0	0	22	23	23	0.9565217391304348	0.036400661830215085	0.03070510372915872	0.036400661830215085
160	1532575	-	1532576	-	0.693742	PPE19	PPE19	0	0	9	9	12	1.0	0.02049128165966654	0.0209367443044419	0.0209367443044419
161	374590	-	374591	-	0.693449	PPE6	PPE6	0	0	2	5	5	0.4	0.012250222731322388	0.019632175130456918	0.019632175130456918
162	2300676	-	2300678	-	0.692342	pks12	pks12	0	0	15	17	15	1.0	0.01244113529336897	0.01081837851597302	0.01244113529336897
163	1253453	-	1253456	-	0.6882739999999999	Rv1129c	Rv1129c	0	0	0	6	5	0.0	0.008941071655848289	0.007922871324933179	0.008941071655848289
164	1479754	-	1479772	-	0.687171	Rv1318c	Rv1318c	0	0	0	6	5	0.0	0.02698230876925035	0.04375079546900853	0.04375079546900853
165	2340568	-	2340611	-	0.687048	Rv2082	Rv2082	0	0	2	7	6	0.3333333333333333	0.024754995545373557	0.02456408298332697	0.024754995545373557
166	2338768	-	2338773	-	0.6794640000000001	Rv2082	Rv2082	1	2	13	20	22	0.65	0.0616647575410462	0.07496499936362479	0.07496499936362479
167	1532578	-	1532579	-	0.67772	PPE19	PPE19	0	0	9	10	9	1.0	0.0253277332315133	0.022845869924907725	0.0253277332315133
168	3133076	-	3133077	-	0.676241	Rv2825c	Rv2825c	0	0	22	23	22	1.0	0.03070510372915872	0.030546009927453224	0.03070510372915872
169	832069	-	832076	-	0.675136	Rv0740	Rv0740	0	0	9	16	9	1.0	0.04152348224513173	0.040664375715922116	0.04152348224513173
170	1339839	-	1339841	-	0.6744829999999999	PPE18	PPE18	0	0	34	34	41	1.0	0.022654957362861144	0.02243222604047346	0.022654957362861144
171	1472530	-	1472537	-	0.674265	rrs	rrs	0	0	13	18	14	0.9285714285714286	0.0858151966399389	0.0858151966399389	0.0858151966399389
172	1339741	-	1339755	-	0.673294	PPE18	PPE18	0	0	2	161	5	0.4	0.07105129184166985	0.028668703067328494	0.07105129184166985
173	218637	-	218639	-	0.672985	None	None	0	0	0	7	5	0.0	0.01081837851597302	0.010213822069492172	0.01081837851597302
174	332986	-	332987	-	0.670493	vapC25	vapC25	0	0	48	48	48	1.0	0.013968435789741631	0.007095583556064656	0.013968435789741631
175	3894771	-	3894773	-	0.668702	PPE60	PPE60	1	0	28	29	33	0.9655172413793104	0.03382334224258623	0.03229604174621357	0.03382334224258623
176	3958085	-	3958088	-	0.668353	Rv3521	Rv3521	0	0	0	6	5	0.0	0.00595010818378516	0.007859233804250987	0.007859233804250987
177	428137	-	428139	-	0.667115	PPE8	PPE8	0	0	5	6	6	0.8333333333333334	0.01905943744431717	0.019663993890798013	0.019663993890798013
178	3594395	-	3594398	-	0.662621	None	None	0	0	5	7	5	1.0	0.04667812142038946	0.049509991090747114	0.049509991090747114
179	430004	-	430010	-	0.66232	PPE8	PPE8	0	0	2	7	8	0.2857142857142857	0.014636629756904669	0.012504772814051164	0.014636629756904669
180	1340207	-	1340208	-	0.662067	PPE18	PPE18	0	0	0	12	29	0.0	0.015591192567137584	0.03598701794578083	0.03598701794578083
181	2155699	-	2155700	-	0.661792	katG	katG	0	0	0	8	6	0.0	0.00957744686267023	0.00814560264732086	0.00957744686267023
182	2155786	-	2155787	-	0.6611520000000001	katG	katG	0	0	0	5	6	0.0	0.014127529591447115	0.01279114165712104	0.014127529591447115
183	2295187	-	2295190	-	0.660396	pks12	pks12	0	0	9	10	10	0.9	0.004963726613211149	0.005154639175257732	0.005154639175257732
184	50557	-	50562	-	0.6596989999999999	ino1	ino1	0	1	0	16	5	0.0	0.06096474481354206	0.005918289423444063	0.06096474481354206
185	3133077	-	3133078	-	0.658098	Rv2825c	Rv2825c	0	0	22	22	24	1.0	0.030546009927453224	0.031118747613592974	0.031118747613592974
186	339086	-	339089	-	0.657367	None	None	0	0	17	18	18	0.9444444444444444	0.04562810232913326	0.04556446480845106	0.04562810232913326
187	1339797	-	1339798	-	0.656832	PPE18	PPE18	0	0	6	6	7	1.0	0.0209367443044419	0.02163675703194604	0.02163675703194604
188	333008	-	333011	-	0.654957	vapC25	vapC25	0	0	4	5	6	0.8	0.008654702812778414	0.01256841033473336	0.01256841033473336
189	1479850	-	1479856	-	0.654573	Rv1318c	Rv1318c	0	0	5	6	8	0.8333333333333334	0.016354842815323914	0.01918671248568156	0.01918671248568156
190	2043434	-	2043443	-	0.653854	PPE30	PPE30	0	0	0	6	6	0.0	0.01002290950744559	0.008559246531755122	0.01002290950744559
191	1728660	-	1728670	-	0.652493	None	None	0	0	0	6	8	0.0	0.010563828433244242	0.01746849942726231	0.01746849942726231
192	2610704	-	2610705	-	0.652098	None	None	0	0	0	17	13	0.0	0.007222858597429044	0.008431971490390735	0.008431971490390735
193	3336493	-	3336497	-	0.650699	Rv2980	Rv2980	0	0	5	9	5	1.0	0.022273132238767982	0.0253595519918544	0.0253595519918544
194	369528	-	369558	-	0.648772	PPE5	PPE5	0	0	0	6	11	0.0	0.016450299096347206	0.04352806414662085	0.04352806414662085
195	2895305	-	2895318	-	0.648716	Rv2571c	Rv2571c	0	0	0	6	5	0.0	0.008304696449026346	0.006681939671630393	0.008304696449026346
196	428411	-	428425	-	0.647741	PPE8	PPE8	0	0	7	8	12	0.875	0.011454753722794959	0.014795723558610157	0.014795723558610157
197	2030463	-	2030469	-	0.645725	esxM	esxM	0	0	0	9	10	0.0	0.050846379025073184	0.04594628993254423	0.050846379025073184
198	1814922	-	1814925	-	0.645246	None	None	0	0	11	14	12	0.9166666666666666	0.0058864706631029644	0.010913834796996308	0.010913834796996308
199	3253342	-	3253343	-	0.644345	ppsB	ppsB	0	0	7	9	8	0.875	0.00595010818378516	0.005059182894234441	0.00595010818378516
200	852709	-	852711	-	0.644145	phoR	phoR	0	0	0	5	6	0.0	0.021573119511263842	0.017532136947944508	0.021573119511263842
201	1281917	-	1281925	-	0.6434310000000001	None	None	0	0	15	16	19	0.9375	0.028541428025964113	0.031691485299732716	0.031691485299732716
202	430010	-	430018	-	0.642157	PPE8	PPE8	0	0	0	8	7	0.0	0.012504772814051164	0.013713885707012857	0.013713885707012857
203	840977	-	841016	-	0.641979	vapB31	vapB31	0	0	4	5	15	0.8	0.01781850579101438	0.019536718849433626	0.019536718849433626
204	2975900	-	2975903	-	0.6417689999999999	None	None	0	0	0	9	6	0.0	0.07681048746340842	0.07766959399261805	0.07766959399261805
205	1253330	-	1253375	-	0.640672	Rv1129c	Rv1129c	0	0	0	6	6	0.0	0.033632429680539644	0.01839124347715413	0.033632429680539644
206	4385933	-	4385946	-	0.635679	Rv3900c	Rv3900c	7	0	24	40	35	0.6857142857142857	0.07696958126511391	0.07754231895125366	0.07754231895125366
207	428425	-	428437	-	0.635191	PPE8	PPE8	0	0	6	12	7	0.8571428571428571	0.014795723558610157	0.010436553391879851	0.014795723558610157
208	2622101	-	2622139	-	0.633375	dnaG	dnaG	0	0	0	5	7	0.0	0.019982181494208984	0.013395698103601885	0.019982181494208984
209	105045	-	105060	-	0.632981	Rv0095c	Rv0095c	1	198	0	6	345	0.0	0.05896016291205295	0.0330278732340588	0.05896016291205295
210	1533227	-	1533230	-	0.632776	PPE19	PPE19	0	0	13	13	14	1.0	0.040696194476263214	0.0440689830724195	0.0440689830724195
211	1472344	-	1472349	-	0.631672	rrs	rrs	0	0	5	7	5	1.0	0.07420134911543846	0.0738513427516864	0.07420134911543846
212	2300546	-	2300552	-	0.6281260000000001	pks12	pks12	0	2	72	170	83	0.8674698795180723	0.05310551100929108	0.02275041364388444	0.05310551100929108
213	2300674	-	2300676	-	0.627667	pks12	pks12	0	0	15	15	17	1.0	0.010882016036655213	0.01244113529336897	0.01244113529336897
214	1339741	-	1339774	-	0.627211	PPE18	PPE18	20	3	75	161	142	0.528169014084507	0.07105129184166985	0.026218658521064017	0.07105129184166985
215	3133075	-	3133077	-	0.627207	Rv2825c	Rv2825c	0	0	22	23	22	1.0	0.036400661830215085	0.030546009927453224	0.036400661830215085
216	3247637	-	3247640	-	0.626219	ppsA	ppsA	0	0	5	6	10	0.8333333333333334	0.00715922107674685	0.007350133638793431	0.007350133638793431
217	2943457	-	2943506	-	0.626211	Rv2614A	Rv2614A	0	0	0	5	5	0.0	0.02513682066946672	0.06732849688176147	0.06732849688176147
218	486196	-	486229	-	0.62547	pks6	pks6	0	0	0	5	5	0.0	0.019695812651139108	0.021795850833651518	0.021795850833651518
219	832082	-	832083	-	0.62337	Rv0740	Rv0740	0	0	9	9	9	1.0	0.03579610538373425	0.038627975054091886	0.038627975054091886
220	832088	-	832090	-	0.622516	Rv0740	Rv0740	0	0	10	10	10	1.0	0.03232786050655466	0.02898689067073947	0.03232786050655466
221	3336493	-	3336496	-	0.622428	Rv2980	Rv2980	0	0	5	9	7	0.7142857142857143	0.022273132238767982	0.03792796232658776	0.03792796232658776
222	2238001	-	2238009	-	0.6221270000000001	None	None	0	0	0	5	14	0.0	0.08409698358151968	0.08737431589665266	0.08737431589665266
223	1533222	-	1533223	-	0.6211	PPE19	PPE19	0	0	5	5	6	1.0	0.03649611811123839	0.036527936871579486	0.036527936871579486
224	1161026	-	1161032	-	0.620638	esxJ	esxJ	1	3	9	14	76	0.6428571428571429	0.06685121547664502	0.08314242077128675	0.08314242077128675
225	2295186	-	2295187	-	0.619492	pks12	pks12	0	0	9	9	10	1.0	0.0043909889270714025	0.004963726613211149	0.004963726613211149
226	1276360	-	1276363	-	0.619329	Rv1148c	Rv1148c	0	0	43	44	44	0.9772727272727272	0.07935598829069619	0.08355606465572102	0.08355606465572102
227	2197290	-	2197293	-	0.61921	Rv1945	Rv1945	0	0	83	83	93	1.0	0.015686648848160876	0.013968435789741631	0.015686648848160876
228	761155	-	2155168	-	0.618592	rpoB	katG	246	64	569	1487	1811	0.382649630127774	0.0071910398370879465	0.006427389588901615	0.0071910398370879465
229	332882	-	332891	-	0.617991	vapC25	vapC25	0	0	6	42	8	0.75	0.013936617029400534	0.01724576810487464	0.01724576810487464
230	1472358	-	1472359	-	0.6170260000000001	rrs	rrs	0	0	0	11	233	0.0	0.07101947308132875	0.07168766704849179	0.07168766704849179
231	1786	-	1821	-	0.6155510000000001	None	None	0	0	0	5	5	0.0	0.013045691739849815	0.011709303805523735	0.013045691739849815
232	3247926	-	3247929	-	0.614503	ppsA	ppsA	0	0	0	5	39	0.0	0.028095965381188748	0.027236858851979125	0.028095965381188748
233	1476425	-	1476429	-	0.614284	None	None	0	0	11	13	15	0.8461538461538461	0.07353315514827542	0.07674684994272624	0.07674684994272624
234	841090	-	841105	-	0.612858	vapB31	vapB31	0	0	2	5	7	0.4	0.05056001018200331	0.04464172075855925	0.05056001018200331
235	853090	-	853096	-	0.612338	phoR	phoR	0	0	0	9	6	0.0	0.005791014382079674	0.003818251240931653	0.005791014382079674
236	1095491	-	1095492	-	0.611766	PE_PGRS18	PE_PGRS18	0	0	0	11	10	0.0	0.027586865215731195	0.025550464553900983	0.027586865215731195
237	339318	-	339337	-	0.611219	None	None	0	0	0	5	5	0.0	0.009672903143693522	0.009768359424716813	0.009768359424716813
238	841132	-	841141	-	0.610795	vapB31	vapB31	0	0	3	11	7	0.42857142857142855	0.019409443808069242	0.021891307114674814	0.021891307114674814
239	1476466	-	1476481	-	0.610589	None	None	0	0	7	12	13	0.5833333333333334	0.0649420898561792	0.07143311696576303	0.07143311696576303
240	2631977	-	2632080	-	0.61028	plcA	None	0	0	0	5	5	0.0	0.08727885961562938	0.06796487208858343	0.08727885961562938
241	1339837	-	1339841	-	0.609958	PPE18	PPE18	0	0	33	33	41	1.0	0.02335497009036528	0.02243222604047346	0.02335497009036528
242	3247926	-	3247928	-	0.609899	ppsA	ppsA	0	0	0	5	38	0.0	0.028095965381188748	0.03220058546519028	0.03220058546519028
243	105045	-	105063	-	0.609729	Rv0095c	Rv0095c	1	187	0	6	333	0.0	0.05896016291205295	0.0308323787705231	0.05896016291205295
244	339090	-	339095	-	0.608851	None	None	0	0	15	19	16	0.9375	0.04371897670866743	0.03824614992999872	0.04371897670866743
245	1533141	-	1533143	-	0.60617	PPE19	PPE19	0	0	8	9	11	0.8888888888888888	0.0319460353824615	0.039741631666030286	0.039741631666030286
246	853038	-	853057	-	0.605937	phoR	phoR	0	0	0	13	8	0.0	0.01816851215476645	0.010627465953926435	0.01816851215476645
247	3760457	-	3760461	-	0.605029	PPE56	PPE56	0	0	7	11	9	0.7777777777777778	0.08097874506809215	0.0804378261422935	0.08097874506809215
248	2306632	-	2306633	-	0.6040760000000001	pks12	pks12	0	0	10	10	10	1.0	0.06487845233549701	0.06513300241822577	0.06513300241822577
249	3760409	-	3760413	-	0.603349	PPE56	PPE56	0	0	6	10	6	1.0	0.08559246531755123	0.08081965126638667	0.08559246531755123
250	3133076	-	3133078	-	0.603128	Rv2825c	Rv2825c	0	0	23	23	24	1.0	0.03070510372915872	0.031118747613592974	0.031118747613592974
251	2169053	-	2169063	-	0.602681	PPE35	PPE35	0	0	15	19	16	0.9375	0.02513682066946672	0.0143184421534937	0.02513682066946672
252	841016	-	841039	-	0.601873	vapB31	vapB31	0	0	0	15	18	0.0	0.019536718849433626	0.03229604174621357	0.03229604174621357
253	1339795	-	1339797	-	0.6005729999999999	PPE18	PPE18	0	0	6	7	6	1.0	0.023323151330024185	0.0209367443044419	0.023323151330024185
254	2300546	-	2300555	-	0.599803	pks12	pks12	0	2	69	170	78	0.8846153846153846	0.05310551100929108	0.01285477917780323	0.05310551100929108
255	332942	-	332945	-	0.5997600000000001	vapC25	vapC25	0	0	17	20	18	0.9444444444444444	0.008209240168003056	0.008209240168003056	0.008209240168003056
256	4322886	-	4322908	-	0.598	Rv3848	Rv3848	0	0	0	13	5	0.0	0.0063955708285605185	0.010691103474608629	0.010691103474608629
257	832081	-	832082	-	0.59732	Rv0740	Rv0740	0	0	9	10	9	1.0	0.04149166348479063	0.03579610538373425	0.04149166348479063
258	1533143	-	1533145	-	0.596413	PPE19	PPE19	0	0	11	11	12	1.0	0.039741631666030286	0.031691485299732716	0.039741631666030286
259	2300674	-	2300678	-	0.5960989999999999	pks12	pks12	0	0	15	15	15	1.0	0.010882016036655213	0.01081837851597302	0.010882016036655213
260	1472379	-	1472382	-	0.594322	rrs	rrs	0	0	1	5	6	0.2	0.07681048746340842	0.07251495481736031	0.07681048746340842
261	1093	-	1094	-	0.593672	dnaA	dnaA	0	0	0	5	7	0.0	0.006904670994018074	0.006777395952653685	0.006904670994018074
262	2030469	-	2030472	-	0.5935520000000001	esxM	esxM	0	0	9	10	38	0.9	0.04594628993254423	0.039773450426371385	0.04594628993254423
263	4060449	-	4060450	-	0.591737	esxW	esxW	0	0	8	9	8	1.0	0.027045946289932545	0.025009545628102328	0.027045946289932545
264	1339795	-	1339798	-	0.589961	PPE18	PPE18	0	0	6	7	7	0.8571428571428571	0.023323151330024185	0.02163675703194604	0.023323151330024185
265	2155690	-	2155693	-	0.5892109999999999	katG	katG	0	0	0	6	5	0.0	0.01365024818633066	0.009641084383352424	0.01365024818633066
266	1983332	-	1983333	-	0.586465	PPE24	PPE24	0	0	5	5	7	1.0	0.02278223240422553	0.01937762504772814	0.02278223240422553
267	1983317	-	1983326	-	0.585376	PPE24	PPE24	0	0	12	60	15	0.8	0.03675066819396716	0.021827669593992616	0.03675066819396716
268	4088691	-	4088695	-	0.582448	None	None	0	0	0	5	9	0.0	0.013522973144966272	0.010722922234949727	0.013522973144966272
269	1983333	-	1983334	-	0.581172	PPE24	PPE24	0	0	5	7	5	1.0	0.01937762504772814	0.019791268932162404	0.019791268932162404
270	339086	-	339090	-	0.581001	None	None	0	0	17	18	19	0.9444444444444444	0.04562810232913326	0.04371897670866743	0.04562810232913326
271	852976	-	852982	-	0.580571	phoR	phoR	0	0	0	5	13	0.0	0.007413771159475627	0.006968308514700267	0.007413771159475627
272	1460658	-	1460675	-	0.580178	atpB	atpB	0	0	0	5	5	0.0	0.007763777523227695	0.009704721904034621	0.009704721904034621
273	1472713	-	1472716	-	0.5796180000000001	rrs	rrs	0	0	24	28	29	0.8571428571428571	0.08508336515209368	0.07983326969581266	0.08508336515209368
274	3436781	-	3436787	-	0.579599	Rv3074	Rv3074	0	0	0	6	6	0.0	0.009195621738577063	0.012250222731322388	0.012250222731322388
275	1983326	-	1983330	-	0.578617	PPE24	PPE24	0	0	5	15	5	1.0	0.021827669593992616	0.022495863561155655	0.022495863561155655
276	1983330	-	1983332	-	0.575385	PPE24	PPE24	0	0	5	5	5	1.0	0.022495863561155655	0.02278223240422553	0.02278223240422553
277	761004	-	761005	-	0.574796	rpoB	rpoB	0	0	0	24	7	0.0	0.00595010818378516	0.013936617029400534	0.013936617029400534
278	1276363	-	1276366	-	0.5747909999999999	Rv1148c	Rv1148c	0	0	42	44	46	0.9545454545454546	0.08355606465572102	0.08880616011200204	0.08880616011200204
279	832081	-	832083	-	0.574066	Rv0740	Rv0740	0	0	9	10	9	1.0	0.04149166348479063	0.038627975054091886	0.04149166348479063
280	1532579	-	1532584	-	0.57377	PPE19	PPE19	0	0	9	9	9	1.0	0.022845869924907725	0.02567773959526537	0.02567773959526537
281	1472172	-	1472177	-	0.572259	rrs	rrs	0	0	5	12	5	1.0	0.07410589283441517	0.08101056382843325	0.08101056382843325
282	1479829	-	1479838	-	0.571094	Rv1318c	Rv1318c	0	0	5	6	7	0.8333333333333334	0.030768741249840907	0.020873106783759702	0.030768741249840907
283	3133075	-	3133078	-	0.570858	Rv2825c	Rv2825c	0	0	22	23	24	0.9565217391304348	0.036400661830215085	0.031118747613592974	0.036400661830215085
284	2163484	-	2163486	-	0.5697260000000001	PPE34	PPE34	2	0	6	12	8	0.75	0.04034618811251114	0.038532518773068604	0.04034618811251114
285	374591	-	374592	-	0.568603	PPE6	PPE6	0	0	2	5	8	0.4	0.019632175130456918	0.012632047855415551	0.019632175130456918
286	4385933	-	4385937	-	0.5685060000000001	Rv3900c	Rv3900c	25	2	8	40	12	0.6666666666666666	0.07696958126511391	0.049637266132111495	0.07696958126511391
287	2197287	-	2197290	-	0.567976	Rv1945	Rv1945	0	0	77	81	83	0.9506172839506172	0.01781850579101438	0.015686648848160876	0.01781850579101438
288	2155783	-	2155787	-	0.566708	katG	katG	0	0	0	9	6	0.0	0.014286623393152603	0.01279114165712104	0.014286623393152603
289	339086	-	339095	-	0.5666479999999999	None	None	0	0	14	18	16	0.875	0.04562810232913326	0.03824614992999872	0.04562810232913326
290	3847243	-	3847247	-	0.565298	PPE59	PPE59	0	0	11	15	13	0.8461538461538461	0.053041873488608886	0.05176912307496499	0.053041873488608886
291	1533184	-	1533187	-	0.5647220000000001	PPE19	PPE19	0	0	3	5	5	0.6	0.03468244877179585	0.033473335878834165	0.03468244877179585
292	3413900	-	3413903	-	0.563967	nrdE	nrdE	0	0	0	6	7	0.0	0.014032073310423826	0.018773068601247292	0.018773068601247292
293	1532855	-	1532859	-	0.563603	PPE19	PPE19	0	0	52	68	54	0.9629629629629628	0.02300496372661321	0.026600483645157186	0.026600483645157186
294	1860659	-	1860686	-	0.5612590000000001	pheT	pheT	0	0	0	9	5	0.0	0.047282677866870314	0.014286623393152603	0.047282677866870314
295	4060450	-	4060451	-	0.559999	esxW	esxW	0	0	8	8	11	1.0	0.025009545628102328	0.02411862033855161	0.025009545628102328
296	1532579	-	1532583	-	0.559454	PPE19	PPE19	0	0	9	9	9	1.0	0.022845869924907725	0.029464172075855926	0.029464172075855926
297	2306630	-	2306632	-	0.559221	pks12	pks12	0	0	10	10	10	1.0	0.0650375461372025	0.06487845233549701	0.0650375461372025
298	1095521	-	1095549	-	0.559113	PE_PGRS18	PE_PGRS18	0	0	1	5	5	0.2	0.027523227695049	0.0462644775359552	0.0462644775359552
299	1533223	-	1533227	-	0.559036	PPE19	PPE19	0	0	5	6	13	0.8333333333333334	0.036527936871579486	0.040696194476263214	0.040696194476263214
300	2155214	-	2155217	-	0.5583100000000001	katG	katG	0	0	0	6	8	0.0	0.009100165457553771	0.004995545373552246	0.009100165457553771
301	3253288	-	3253291	-	0.557682	ppsB	ppsB	0	0	6	7	8	0.8571428571428571	0.0042637138857070135	0.005027364133893344	0.005027364133893344
302	374590	-	374592	-	0.5557449999999999	PPE6	PPE6	0	0	0	5	8	0.0	0.012250222731322388	0.012632047855415551	0.012632047855415551
303	3253265	-	3253267	-	0.555508	ppsB	ppsB	0	0	6	6	6	1.0	0.005186457935598829	0.004454626447753595	0.005186457935598829
304	2295186	-	2295190	-	0.555315	pks12	pks12	0	0	9	9	10	1.0	0.0043909889270714025	0.005154639175257732	0.005154639175257732
305	852976	-	852984	-	0.554086	phoR	phoR	0	0	0	5	5	0.0	0.007413771159475627	0.009259259259259259	0.009259259259259259
306	3730386	-	3730390	-	0.552658	PPE54	PPE54	1	0	0	61	71	0.0	0.01909125620465827	0.01797759959271987	0.01909125620465827
307	1497016	-	1497057	-	0.552618	glgP	glgP	0	0	0	9	8	0.0	0.00747740868015782	0.009068346697212676	0.009068346697212676
308	4060449	-	4060451	-	0.552084	esxW	esxW	0	0	8	9	11	0.8888888888888888	0.027045946289932545	0.02411862033855161	0.027045946289932545
309	330362	-	330363	-	0.551563	None	None	0	0	5	11	9	0.5555555555555556	0.006809214712994781	0.01575028636884307	0.01575028636884307
310	1472164	-	1472172	-	0.54981	rrs	rrs	0	0	5	6	12	0.8333333333333334	0.07171948580883289	0.07410589283441517	0.07410589283441517
311	430004	-	430018	-	0.549385	PPE8	PPE8	0	0	0	7	7	0.0	0.014636629756904669	0.013713885707012857	0.014636629756904669
312	4078017	-	4078056	-	0.5492239999999999	Rv3639c	Rv3639c	0	0	0	11	44	0.0	0.006554664630266004	0.012345679012345678	0.012345679012345678
313	1254132	-	1254136	-	0.548838	Rv1129c	Rv1129c	0	0	0	8	6	0.0	0.009609265623011329	0.015018454880997838	0.015018454880997838
314	2637298	-	2637327	-	0.548765	None	None	0	0	1	10	6	0.16666666666666666	0.03719613083874252	0.041141657121038566	0.041141657121038566
315	1254131	-	1254136	-	0.5482670000000001	Rv1129c	Rv1129c	0	0	0	25	6	0.0	0.012091128929616902	0.015018454880997838	0.015018454880997838
316	1340390	-	1340394	-	0.548084	PPE18	PPE18	0	0	7	8	7	1.0	0.060742013491154385	0.06338297059946545	0.06338297059946545
317	2029108	-	2029109	-	0.547269	PPE27	PPE27	0	0	8	8	8	1.0	0.024754995545373557	0.02590047091765305	0.02590047091765305
318	4088569	-	4088578	-	0.547004	None	None	0	0	0	8	16	0.0	0.012759322896779942	0.024214076619574903	0.024214076619574903
319	2306630	-	2306633	-	0.546629	pks12	pks12	0	0	10	10	10	1.0	0.0650375461372025	0.06513300241822577	0.06513300241822577
320	2197287	-	2197293	-	0.546616	Rv1945	Rv1945	0	0	77	81	93	0.9506172839506172	0.01781850579101438	0.013968435789741631	0.01781850579101438
321	1472164	-	1472177	-	0.546295	rrs	rrs	0	0	5	6	5	1.0	0.07171948580883289	0.08101056382843325	0.08101056382843325
322	1340395	-	1340397	-	0.546182	PPE18	PPE18	0	0	8	9	8	1.0	0.06408298332696959	0.06557846506300115	0.06557846506300115
323	1340195	-	1340207	-	0.5455300000000001	PPE18	PPE18	0	0	6	7	12	0.8571428571428571	0.02507318314878452	0.015591192567137584	0.02507318314878452
324	1533141	-	1533145	-	0.5453939999999999	PPE19	PPE19	0	0	8	9	12	0.8888888888888888	0.0319460353824615	0.031691485299732716	0.0319460353824615
325	1774006	-	1774012	-	0.544712	Rv1566c	Rv1566c	0	0	0	17	19	0.0	0.017723049509991092	0.015941198930889654	0.017723049509991092
326	2168985	-	2168987	-	0.5442319999999999	PPE35	PPE35	0	0	6	8	6	1.0	0.007509227440498919	0.00814560264732086	0.00814560264732086
327	428597	-	428603	-	0.543975	PPE8	PPE8	0	0	5	7	7	0.7142857142857143	0.011963853888252513	0.00747740868015782	0.011963853888252513
328	1093488	-	1093489	-	0.5439149999999999	PE_PGRS17	PE_PGRS17	0	0	0	18	5	0.0	0.01123202240040728	0.014413898434516991	0.014413898434516991
329	3119276	-	3119440	-	0.541445	None	None	0	0	0	22	6	0.0	0.025836833396970856	0.05600101820033092	0.05600101820033092
330	3746594	-	3746599	-	0.5413	PPE55	PPE55	0	0	6	6	10	1.0	0.09459717449408173	0.09106529209621993	0.09459717449408173
331	3067948	-	3067949	-	0.541263	r_thyX	r_thyX	0	0	0	7	24	0.0	0.005441008018327607	0.0055046455390098	0.0055046455390098
332	486149	-	486196	-	0.536759	pks6	pks6	0	0	0	7	5	0.0	0.019313987527045943	0.019695812651139108	0.019695812651139108
333	1472359	-	1472362	-	0.5353859999999999	rrs	rrs	8	0	0	233	115	0.0	0.07168766704849179	0.0726104110983836	0.0726104110983836
334	339089	-	339095	-	0.534467	None	None	0	0	15	18	16	0.9375	0.04556446480845106	0.03824614992999872	0.04556446480845106
335	1095492	-	1095497	-	0.5344399999999999	PE_PGRS18	PE_PGRS18	0	0	10	10	14	1.0	0.025550464553900983	0.02602774595901744	0.02602774595901744
336	3336497	-	3336500	-	0.5339189999999999	Rv2980	Rv2980	0	0	5	5	5	1.0	0.0253595519918544	0.04616902125493191	0.04616902125493191
337	3119202	-	3119276	-	0.533832	None	None	0	0	0	11	22	0.0	0.031564210258368336	0.025836833396970856	0.031564210258368336
338	1928560	-	1928561	-	0.533155	Rv1702c	Rv1702c	0	0	0	8	5	0.0	0.005600101820033092	0.0037227949599083618	0.005600101820033092
339	2163488	-	2163490	-	0.532309	PPE34	PPE34	2	0	7	12	9	0.7777777777777778	0.0584192439862543	0.04635993381697849	0.0584192439862543
340	3894784	-	3894785	-	0.5312279999999999	PPE60	PPE60	0	0	37	37	37	1.0	0.03067328496881761	0.03029145984472445	0.03067328496881761
341	295380	-	295414	-	0.5306930000000001	fadE5	fadE5	0	0	0	5	6	0.0	0.008336515209367444	0.02023673157693776	0.02023673157693776
342	2030466	-	2030472	-	0.530644	esxM	esxM	0	0	9	11	38	0.8181818181818182	0.04690085274277714	0.039773450426371385	0.04690085274277714
343	1476408	-	1476425	-	0.530623	None	None	0	0	9	11	13	0.8181818181818182	0.07331042382588775	0.07353315514827542	0.07353315514827542
344	339088	-	339095	-	0.529555	None	None	0	0	15	19	16	0.9375	0.04753722794959908	0.03824614992999872	0.04753722794959908
345	3252706	-	3252712	-	0.528863	ppsB	ppsB	0	0	7	9	11	0.7777777777777778	0.013586610665648466	0.006777395952653685	0.013586610665648466
346	759939	-	759940	-	0.5267689999999999	rpoB	rpoB	0	0	0	30	23	0.0	0.006204658266513937	0.00308641975308642	0.006204658266513937
347	2610705	-	2610706	-	0.526289	None	None	0	0	0	13	9	0.0	0.008431971490390735	0.007222858597429044	0.008431971490390735
348	4385937	-	4385946	-	0.525882	Rv3900c	Rv3900c	4	20	6	12	35	0.5	0.049637266132111495	0.07754231895125366	0.07754231895125366
349	3758913	-	3758925	-	0.525409	PPE56	PPE56	0	0	4	7	6	0.6666666666666666	0.08234695176275933	0.08123329515082092	0.08234695176275933
350	2610704	-	2610706	-	0.523917	None	None	0	0	0	17	9	0.0	0.007222858597429044	0.007222858597429044	0.007222858597429044
351	1472733	-	1472742	-	0.522686	rrs	rrs	0	0	24	26	30	0.9230769230769232	0.07776505027364132	0.07741504390988926	0.07776505027364132
352	2637298	-	2637330	-	0.5222	None	None	0	0	1	10	6	0.16666666666666666	0.03719613083874252	0.040441644393534426	0.040441644393534426
353	1472530	-	1472544	-	0.521541	rrs	rrs	0	0	8	18	12	0.6666666666666666	0.0858151966399389	0.0882016036655212	0.0882016036655212
354	428411	-	428437	-	0.520892	PPE8	PPE8	0	0	4	8	7	0.5714285714285714	0.011454753722794959	0.010436553391879851	0.011454753722794959
355	1340317	-	1340338	-	0.52069	PPE18	PPE18	2	0	7	25	50	0.28	0.05670103092783505	0.0583556064655721	0.0583556064655721
356	3436778	-	3436781	-	0.5203810000000001	None	Rv3074	0	0	0	6	6	0.0	0.008495609011072928	0.009195621738577063	0.009195621738577063
357	1340123	-	1340127	-	0.519841	PPE18	PPE18	0	0	31	37	34	0.9117647058823528	0.014572992236222475	0.013268423062237496	0.014572992236222475
358	3078579	-	4075422	-	0.519796	PE27	None	0	0	9	10	9	1.0	0.0057273768613974796	0.005027364133893344	0.0057273768613974796
359	1674769	-	1674782	-	0.519225	inhA	inhA	0	0	0	7	47	0.0	0.005281914216622121	0.007350133638793431	0.007350133638793431
360	1472752	-	1472753	-	0.518228	rrs	rrs	0	0	0	9	31	0.0	0.06996945399007255	0.0704149166348479	0.0704149166348479
361	2155787	-	2155795	-	0.518208	katG	katG	0	0	0	6	8	0.0	0.01279114165712104	0.012186585210640194	0.01279114165712104
362	2163486	-	2163490	-	0.5168689999999999	PPE34	PPE34	0	0	8	8	9	1.0	0.038532518773068604	0.04635993381697849	0.04635993381697849
363	3119202	-	3119440	-	0.5142909999999999	None	None	0	0	0	11	6	0.0	0.031564210258368336	0.05600101820033092	0.05600101820033092
364	230599	-	230618	-	0.513628	None	None	0	0	0	7	6	0.0	0.01909125620465827	0.011136566119383991	0.01909125620465827
365	3847318	-	3847320	-	0.513131	PPE59	PPE59	0	0	35	35	40	1.0	0.041555301005472826	0.04438717067583047	0.04438717067583047
366	4088719	-	4088722	-	0.5124569999999999	None	None	0	0	1	6	5	0.2	0.005600101820033092	0.004772814051164568	0.005600101820033092
367	1983330	-	1983333	-	0.512343	PPE24	PPE24	0	0	5	5	7	1.0	0.022495863561155655	0.01937762504772814	0.022495863561155655
368	1341148	-	1341152	-	0.51226	esxL	esxL	1	0	44	61	51	0.8627450980392157	0.025041364388443427	0.021891307114674814	0.025041364388443427
369	2163486	-	2163488	-	0.512142	PPE34	PPE34	0	2	6	8	12	0.75	0.038532518773068604	0.0584192439862543	0.0584192439862543
370	1471648	-	1471649	-	0.5120859999999999	None	None	0	0	0	10	6	0.0	0.00474099529082347	0.0055046455390098	0.0055046455390098
371	3247694	-	3247697	-	0.511401	ppsA	ppsA	0	0	5	5	6	1.0	0.006459208349242714	0.006141020745831742	0.006459208349242714
372	332945	-	332951	-	0.510716	vapC25	vapC25	0	0	4	18	38	0.2222222222222222	0.008209240168003056	0.007636502481863306	0.008209240168003056
373	3730385	-	3730390	-	0.509825	PPE54	PPE54	1	0	0	62	71	0.0	0.016673030418734885	0.01797759959271987	0.01797759959271987
374	784100	-	784113	-	0.50976	fusA1	fusA1	0	0	0	6	5	0.0	0.007413771159475627	0.016609392898052692	0.016609392898052692
375	1982885	-	1982886	-	0.509134	PPE24	PPE24	0	0	5	6	5	1.0	0.012632047855415551	0.004804632811505664	0.012632047855415551
376	2026840	-	2026992	-	0.5090720000000001	PPE26	PPE26	0	0	0	6	13	0.0	0.06421025836833398	0.06468753977345043	0.06468753977345043
377	1093456	-	1093459	-	0.508994	PE_PGRS17	PE_PGRS17	0	0	0	6	7	0.0	0.007731958762886598	0.009004709176530483	0.009004709176530483
378	3760515	-	3760557	-	0.508972	PPE56	PPE56	0	0	0	8	13	0.0	0.08126511391116202	0.08654702812778414	0.08654702812778414
379	841090	-	841110	-	0.508938	vapB31	vapB31	0	0	2	5	8	0.4	0.05056001018200331	0.02796869033982436	0.05056001018200331
380	1341070	-	1341073	-	0.5086069999999999	esxL	esxL	0	0	10	11	64	0.9090909090909092	0.05902380043273514	0.05978745068092148	0.05978745068092148
381	1340389	-	1340394	-	0.508371	PPE18	PPE18	0	0	7	12	7	1.0	0.06309660175639557	0.06338297059946545	0.06338297059946545
382	3067947	-	3067948	-	0.508269	r_thyX	r_thyX	0	0	0	5	7	0.0	0.0050910016545755365	0.005441008018327607	0.005441008018327607
383	2155687	-	2155693	-	0.507013	katG	katG	0	0	0	7	5	0.0	0.010341097110856559	0.009641084383352424	0.010341097110856559
384	1276360	-	1276366	-	0.506939	Rv1148c	Rv1148c	0	0	42	44	46	0.9545454545454546	0.07935598829069619	0.08880616011200204	0.08880616011200204
385	1094472	-	1094538	-	0.5065029999999999	None	None	4	2	86	170	254	0.5058823529411764	0.024659539264350258	0.006904670994018074	0.024659539264350258
386	1472537	-	1472544	-	0.506402	rrs	rrs	0	0	8	14	12	0.6666666666666666	0.0858151966399389	0.0882016036655212	0.0882016036655212
387	1983332	-	1983334	-	0.505862	PPE24	PPE24	0	0	5	5	5	1.0	0.02278223240422553	0.019791268932162404	0.02278223240422553
388	1479826	-	1479838	-	0.505646	Rv1318c	Rv1318c	0	0	6	7	7	0.8571428571428571	0.027809596538118875	0.020873106783759702	0.027809596538118875
389	3894790	-	3894791	-	0.504987	PPE60	PPE60	0	0	42	43	42	1.0	0.03025964108438335	0.02994145348097238	0.03025964108438335
390	3594344	-	3594395	-	0.504729	None	None	1	1	0	102	7	0.0	0.056096474481354214	0.04667812142038946	0.056096474481354214
391	1095520	-	1095549	-	0.504445	PE_PGRS18	PE_PGRS18	0	0	1	5	5	0.2	0.037514318442153485	0.0462644775359552	0.0462644775359552
392	3247637	-	3247646	-	0.5042409999999999	ppsA	ppsA	0	0	3	6	11	0.5	0.00715922107674685	0.005663739340715286	0.00715922107674685
393	1533222	-	1533227	-	0.504221	PPE19	PPE19	0	0	5	5	13	1.0	0.03649611811123839	0.040696194476263214	0.040696194476263214
394	2573959	-	2573968	-	0.503582	Rv2302	Rv2302	0	0	0	8	5	0.0	0.012186585210640194	0.0050910016545755365	0.012186585210640194
395	1479856	-	1479861	-	0.502394	Rv1318c	Rv1318c	0	0	7	8	10	0.875	0.01918671248568156	0.016259386534300625	0.01918671248568156
396	853668	-	853672	-	0.502359	phoR	phoR	0	0	0	5	7	0.0	0.0055682830596919955	0.0073183148784523346	0.0073183148784523346
397	2029108	-	2029111	-	0.502167	PPE27	PPE27	0	0	8	8	8	1.0	0.024754995545373557	0.025932289677994144	0.025932289677994144
398	2029111	-	2029112	-	0.5021359999999999	PPE27	PPE27	0	0	8	8	8	1.0	0.025932289677994144	0.03369606720122184	0.03369606720122184
399	1452	-	1456	-	0.501737	dnaA	dnaA	0	0	0	12	14	0.0	0.010532009672903143	0.009163802978235968	0.010532009672903143
400	3895212	-	3895213	-	0.5012949999999999	PPE60	PPE60	0	0	7	7	7	1.0	0.042128038691612565	0.042128038691612565	0.042128038691612565
401	1340395	-	1340398	-	0.500989	PPE18	PPE18	0	0	8	9	8	1.0	0.06408298332696959	0.06522845869924908	0.06522845869924908
402	1479856	-	1479860	-	0.5009680000000001	Rv1318c	Rv1318c	0	0	7	8	9	0.875	0.01918671248568156	0.016195749013618428	0.01918671248568156
403	2155786	-	2155795	-	0.500937	katG	katG	0	0	0	5	8	0.0	0.014127529591447115	0.012186585210640194	0.014127529591447115
404	853020	-	853038	-	0.500674	phoR	phoR	0	0	0	6	13	0.0	0.01915489372534046	0.01816851215476645	0.01915489372534046
405	2029109	-	2029111	-	0.500106	PPE27	PPE27	0	0	8	8	8	1.0	0.02590047091765305	0.025932289677994144	0.025932289677994144
406	3247640	-	3247646	-	0.499042	ppsA	ppsA	0	0	3	10	11	0.3	0.007350133638793431	0.005663739340715286	0.007350133638793431
407	2030518	-	2030521	-	0.498328	esxM	esxM	18	0	6	22	69	0.2727272727272727	0.02023673157693776	0.02570955835560646	0.02570955835560646
408	1093559	-	1093584	-	0.4982609999999999	PE_PGRS17	PE_PGRS17	0	0	0	5	9	0.0	0.015432098765432096	0.027109583810614738	0.027109583810614738
409	4062343	-	4062391	-	0.49731000000000003	None	None	0	0	0	8	8	0.0	0.013936617029400534	0.016450299096347206	0.016450299096347206
410	852727	-	852748	-	0.497144	phoR	phoR	0	0	0	7	6	0.0	0.009863815705740105	0.009386534300623648	0.009863815705740105
411	2976569	-	2976571	-	0.496382	None	None	0	0	0	5	10	0.0	0.08005600101820033	0.08314242077128675	0.08314242077128675
412	852942	-	852946	-	0.495428	phoR	phoR	0	0	0	5	5	0.0	0.007222858597429044	0.007604683721522209	0.007604683721522209
413	1532578	-	1532583	-	0.495296	PPE19	PPE19	0	0	9	10	9	1.0	0.0253277332315133	0.029464172075855926	0.029464172075855926
414	1473035	-	1473056	-	0.494529	rrs	rrs	0	0	6	10	8	0.75	0.07022400407280133	0.07127402316405752	0.07127402316405752
415	1774004	-	1774012	-	0.494375	Rv1566c	Rv1566c	0	0	0	15	19	0.0	0.015654830087819774	0.015941198930889654	0.015941198930889654
416	1532578	-	1532584	-	0.4943229999999999	PPE19	PPE19	0	0	9	10	9	1.0	0.0253277332315133	0.02567773959526537	0.02567773959526537
417	1339820	-	1339823	-	0.494183	PPE18	PPE18	0	0	35	35	49	1.0	0.026950490008909245	0.028605065546646307	0.028605065546646307
418	2629609	-	2629847	-	0.4936069999999999	plcB	plcB	0	0	0	6	12	0.0	0.06694667175766833	0.07114674812269314	0.07114674812269314
419	1472137	-	1472151	-	0.493017	rrs	rrs	0	0	4	5	5	0.8	0.06631029655084637	0.07350133638793432	0.07350133638793432
420	1339819	-	1339823	-	0.492176	PPE18	PPE18	0	0	34	35	49	0.9714285714285714	0.024754995545373557	0.028605065546646307	0.028605065546646307
421	1472358	-	1472362	-	0.49090200000000006	rrs	rrs	0	0	0	11	115	0.0	0.07101947308132875	0.0726104110983836	0.0726104110983836
422	3594344	-	3594398	-	0.490663	None	None	1	1	0	102	5	0.0	0.056096474481354214	0.049509991090747114	0.056096474481354214
423	3253267	-	3253270	-	0.49059300000000006	ppsB	ppsB	0	0	6	6	6	1.0	0.004454626447753595	0.004231895125365916	0.004454626447753595
424	1789819	-	1789823	-	0.4902689999999999	Rv1588c	Rv1588c	0	0	0	6	5	0.0	0.004804632811505664	0.004040982563319332	0.004804632811505664
425	1340394	-	1340397	-	0.4902609999999999	PPE18	PPE18	0	0	7	7	8	1.0	0.06338297059946545	0.06557846506300115	0.06557846506300115
426	1341099	-	1341102	-	0.4902189999999999	esxL	esxL	21	5	8	194	99	0.08080808080808081	0.054950999109074715	0.05555555555555555	0.05555555555555555
427	3583539	-	3583542	-	0.49015600000000004	moeB1	moeB1	0	0	0	8	5	0.0	0.006331933307878325	0.008845615374824997	0.008845615374824997
428	1983334	-	1983336	-	0.4894949999999999	PPE24	PPE24	0	0	5	5	5	1.0	0.019791268932162404	0.01664121165839379	0.019791268932162404
429	762285	-	762286	-	0.48919700000000005	rpoB	rpoB	0	0	0	18	15	0.0	0.004136438844342625	0.0037864324805905562	0.004136438844342625
430	1983336	-	1983342	-	0.488947	PPE24	PPE24	0	0	5	5	8	1.0	0.01664121165839379	0.016132111492936238	0.01664121165839379
431	1339755	-	1339774	-	0.488285	PPE18	PPE18	0	0	0	5	142	0.0	0.028668703067328494	0.026218658521064017	0.028668703067328494
432	2975880	-	2975900	-	0.487505	None	None	0	0	0	16	9	0.0	0.07862415680285098	0.07681048746340842	0.07862415680285098
433	1472598	-	1472599	-	0.48704	rrs	rrs	0	0	10	21	12	0.8333333333333334	0.08546519027618682	0.08183785159730178	0.08546519027618682
434	2626058	-	2626064	-	0.486825	esxO	esxO	0	0	13	17	31	0.7647058823529411	0.016450299096347206	0.019313987527045943	0.019313987527045943
435	1095491	-	1095497	-	0.48640100000000003	PE_PGRS18	PE_PGRS18	0	0	0	11	14	0.0	0.027586865215731195	0.02602774595901744	0.027586865215731195
436	1612595	-	1612600	-	0.4863979999999999	Rv1435c	Rv1435c	0	0	20	26	24	0.8333333333333334	0.03210512918416698	0.06624665903016419	0.06624665903016419
437	3252730	-	3252733	-	0.4861649999999999	ppsB	ppsB	0	0	6	6	6	1.0	0.004931907852870053	0.006300114547537228	0.006300114547537228
438	2975880	-	2975903	-	0.486138	None	None	0	0	0	16	6	0.0	0.07862415680285098	0.07766959399261805	0.07862415680285098
439	1523817	-	4046007	-	0.48612	moeY	Rv3603c	1	0	0	5	5	0.0	0.07840142548046328	0.01597301769123075	0.07840142548046328
440	1198	-	1199	-	0.485775	dnaA	dnaA	0	0	0	13	18	0.0	0.008304696449026346	0.005631920580374188	0.008304696449026346
441	3436763	-	3436770	-	0.4844479999999999	None	None	0	0	0	5	5	0.0	0.008845615374824997	0.008781977854142803	0.008845615374824997
442	1472751	-	1472752	-	0.48403500000000005	rrs	rrs	0	0	0	37	9	0.0	0.07938780705103729	0.06996945399007255	0.07938780705103729
443	3594344	-	3594400	-	0.4832359999999999	None	None	1	1	0	102	35	0.0	0.056096474481354214	0.0473463153875525	0.056096474481354214
444	2631374	-	2632080	-	0.483199	plcA	None	0	0	0	10	5	0.0	0.0737558864706631	0.06796487208858343	0.0737558864706631
445	2851080	-	2851081	-	0.482972	None	None	0	0	6	6	10	1.0	0.00626829578719613	0.004200076365024819	0.00626829578719613
446	333306	-	333325	-	0.48198	None	None	0	0	12	15	17	0.8	0.02335497009036528	0.017341224385897927	0.02335497009036528
447	1532569	-	1532575	-	0.48165	PPE19	PPE19	0	0	5	5	9	1.0	0.02510500190912562	0.02049128165966654	0.02510500190912562
448	1254138	-	1254144	-	0.48088800000000004	Rv1129c	Rv1129c	0	0	0	8	33	0.0	0.014509354715540282	0.008463790250731832	0.014509354715540282
449	1472614	-	1472616	-	0.4806069999999999	rrs	rrs	0	0	5	6	15	0.8333333333333334	0.0793241695303551	0.08495609011072927	0.08495609011072927
450	3253291	-	3253297	-	0.48022200000000004	ppsB	ppsB	0	0	7	8	13	0.875	0.005027364133893344	0.0072864961181112395	0.0072864961181112395
451	3253265	-	3253270	-	0.480213	ppsB	ppsB	0	0	6	6	6	1.0	0.005186457935598829	0.004231895125365916	0.005186457935598829
452	2976581	-	2976582	-	0.48013100000000003	None	None	1	0	0	11	66	0.0	0.07887870688557974	0.07948326333206059	0.07948326333206059
453	1472374	-	1472379	-	0.480038	rrs	rrs	0	0	0	8	5	0.0	0.08018327605956473	0.07681048746340842	0.08018327605956473
454	1095364	-	1095365	-	0.47998	PE_PGRS18	PE_PGRS18	0	0	14	35	14	1.0	0.014382079674175896	0.010436553391879851	0.014382079674175896
455	1612595	-	1612606	-	0.479206	Rv1435c	Rv1435c	0	0	10	26	14	0.7142857142857143	0.03210512918416698	0.058482881506936486	0.058482881506936486
456	2881470	-	2881472	-	0.478929	Rv2561	Rv2561	0	0	0	7	6	0.0	0.003277332315133002	0.004677357770141275	0.004677357770141275
457	1472579	-	1472580	-	0.478705	rrs	rrs	0	0	2	7	6	0.3333333333333333	0.08750159093801706	0.08186967035764288	0.08750159093801706
458	1472751	-	1472753	-	0.478206	rrs	rrs	0	0	0	37	31	0.0	0.07938780705103729	0.0704149166348479	0.07938780705103729
459	2976574	-	2976575	-	0.477308	None	None	0	0	0	12	136	0.0	0.07926053200967291	0.0803105511009291	0.0803105511009291
460	3239797	-	3239798	-	0.47730600000000006	None	None	0	0	27	28	28	0.9642857142857144	0.005822833142420772	0.004613720249459081	0.005822833142420772
461	2945134	-	2945167	-	0.477087	None	None	14	0	0	16	168	0.0	0.08517882143311696	0.08136057019218533	0.08517882143311696
462	1552489	-	1552515	-	0.47689	Rv1378c	Rv1378c	0	0	0	5	6	0.0	0.006172839506172839	0.005250095456281022	0.006172839506172839
463	2300566	-	2300567	-	0.4764029999999999	pks12	pks12	0	0	11	11	11	1.0	0.01641848033600611	0.005122820414916635	0.01641848033600611
464	1532846	-	1532847	-	0.47605	PPE19	PPE19	0	0	12	12	13	1.0	0.02100038182512409	0.020968563064783	0.02100038182512409
465	333209	-	333211	-	0.4748739999999999	None	None	0	0	5	6	5	1.0	0.015718467608501974	0.013936617029400534	0.015718467608501974
466	1339816	-	1339819	-	0.47486300000000004	PPE18	PPE18	0	0	0	9	35	0.0	0.023704976454117347	0.024754995545373557	0.024754995545373557
467	1479746	-	1479772	-	0.474713	Rv1318c	Rv1318c	0	0	0	6	5	0.0	0.01899579992363497	0.04375079546900853	0.04375079546900853
468	3767337	-	3767338	-	0.4744739999999999	None	None	0	0	5	5	6	1.0	0.07401043655339189	0.07477408680157821	0.07477408680157821
469	4088717	-	4088719	-	0.474312	None	None	0	0	0	5	6	0.0	0.005600101820033092	0.005600101820033092	0.005600101820033092
470	1471647	-	1471648	-	0.473988	None	None	0	0	2	11	10	0.2	0.004359170166730304	0.00474099529082347	0.00474099529082347
471	3067954	-	3067961	-	0.47388100000000005	r_thyX	r_thyX	0	0	0	22	78	0.0	0.007636502481863306	0.011295659921089477	0.011295659921089477
472	2197331	-	2197332	-	0.472721	Rv1945	Rv1945	1	0	121	123	125	0.9837398373983741	0.006459208349242714	0.07353315514827542	0.07353315514827542
473	1774003	-	1774012	-	0.471483	Rv1566c	Rv1566c	0	0	0	19	19	0.0	0.014795723558610157	0.015941198930889654	0.015941198930889654
474	2155734	-	2155751	-	0.471398	katG	katG	0	0	0	6	5	0.0	0.013109329260532009	0.012759322896779942	0.013109329260532009
475	429835	-	429874	-	0.4708489999999999	PPE8	PPE8	0	0	3	8	5	0.6	0.014413898434516991	0.028827796869033983	0.028827796869033983
476	1341160	-	1341167	-	0.47058500000000003	esxL	esxL	0	0	10	22	16	0.625	0.01944126256841033	0.019632175130456918	0.019632175130456918
477	853653	-	853660	-	0.4701189999999999	phoR	phoR	0	0	0	5	9	0.0	0.010722922234949727	0.004931907852870053	0.010722922234949727
478	2300666	-	2300669	-	0.469693	pks12	pks12	0	0	18	19	18	1.0	0.006109201985490646	0.017754868270332187	0.017754868270332187
479	3746578	-	3746599	-	0.46951400000000004	PPE55	PPE55	0	0	3	6	10	0.5	0.09179712358406517	0.09106529209621993	0.09179712358406517
480	1340390	-	1340395	-	0.4690229999999999	PPE18	PPE18	0	0	8	8	9	1.0	0.060742013491154385	0.06408298332696959	0.06408298332696959
481	2154973	-	2154974	-	0.46837700000000004	katG	katG	0	0	0	10	6	0.0	0.005663739340715286	0.005631920580374188	0.005663739340715286
482	1339990	-	1339991	-	0.46792100000000003	PPE18	PPE18	0	0	22	24	22	1.0	0.022623138602520045	0.02255950108183785	0.022623138602520045
483	1088	-	1093	-	0.46774	dnaA	dnaA	0	0	0	5	5	0.0	0.0066183021509482	0.006904670994018074	0.006904670994018074
484	1088	-	1094	-	0.467078	dnaA	dnaA	0	0	0	5	7	0.0	0.0066183021509482	0.006777395952653685	0.006777395952653685
485	1472137	-	1472150	-	0.4658479999999999	rrs	rrs	0	0	3	5	8	0.6	0.06631029655084637	0.07117856688303424	0.07117856688303424
486	3436778	-	3436787	-	0.465243	None	Rv3074	0	0	0	6	6	0.0	0.008495609011072928	0.012250222731322388	0.012250222731322388
487	4371399	-	4371444	-	0.464312	eccD2	eccD2	0	0	0	8	5	0.0	0.041364388443426235	0.02255950108183785	0.041364388443426235
488	2155168	-	4247431	-	0.464107	katG	embB	5	226	228	1811	791	0.28824273072060685	0.006427389588901615	0.00540918925798651	0.006427389588901615
489	1340034	-	1340036	-	0.463819	PPE18	PPE18	0	0	29	29	30	1.0	0.01893216240295278	0.019536718849433626	0.019536718849433626
490	1509	-	1524	-	0.463131	dnaA	dnaA	0	0	0	7	5	0.0	0.009163802978235968	0.009609265623011329	0.009609265623011329
491	1983330	-	1983334	-	0.462916	PPE24	PPE24	0	0	5	5	5	1.0	0.022495863561155655	0.019791268932162404	0.022495863561155655
492	1340394	-	1340398	-	0.46205100000000005	PPE18	PPE18	0	0	7	7	8	1.0	0.06338297059946545	0.06522845869924908	0.06522845869924908
493	1473035	-	1473053	-	0.4612529999999999	rrs	rrs	0	0	1	10	5	0.2	0.07022400407280133	0.07229222349497264	0.07229222349497264
494	3381096	-	3381100	-	0.461242	None	None	0	0	0	10	19	0.0	0.006172839506172839	0.006172839506172839	0.006172839506172839
495	1339816	-	1339820	-	0.4612199999999999	PPE18	PPE18	0	0	0	9	35	0.0	0.023704976454117347	0.026950490008909245	0.026950490008909245
496	1371708	-	1371721	-	0.461	None	None	0	0	0	5	18	0.0	0.004772814051164568	0.005154639175257732	0.005154639175257732
497	1276322	-	1276340	-	0.460775	Rv1148c	Rv1148c	0	1	54	67	78	0.8059701492537313	0.009991090747104492	0.028032327860506558	0.028032327860506558
498	1093489	-	1093495	-	0.460521	PE_PGRS17	PE_PGRS17	0	0	4	5	5	0.8	0.014413898434516991	0.0110092910780196	0.014413898434516991
499	1472382	-	1472400	-	0.460391	rrs	rrs	0	0	1	6	6	0.16666666666666666	0.07251495481736031	0.07311951126384117	0.07311951126384117
500	2030463	-	2030472	-	0.457326	esxM	esxM	0	0	0	9	38	0.0	0.050846379025073184	0.039773450426371385	0.050846379025073184
501	2163484	-	2163490	-	0.456953	PPE34	PPE34	2	0	7	12	9	0.7777777777777778	0.04034618811251114	0.04635993381697849	0.04635993381697849
502	781687	-	2155168	-	0.45618800000000004	rpsL	katG	115	46	319	783	1811	0.4074074074074074	0.002704594628993255	0.006427389588901615	0.006427389588901615
503	2867612	-	2867650	-	0.455737	lppB	lppB	1	0	0	10	6	0.0	0.01549573628611429	0.03286877943235332	0.03286877943235332
504	841110	-	841132	-	0.455682	vapB31	vapB31	0	0	4	8	11	0.5	0.02796869033982436	0.019409443808069242	0.02796869033982436
505	1533223	-	1533230	-	0.455176	PPE19	PPE19	0	0	5	6	14	0.8333333333333334	0.036527936871579486	0.0440689830724195	0.0440689830724195
506	2976582	-	2976585	-	0.454308	None	None	0	0	0	66	6	0.0	0.07948326333206059	0.07910143820796743	0.07948326333206059
507	2631374	-	2631977	-	0.454205	plcA	plcA	0	1	0	10	5	0.0	0.0737558864706631	0.08727885961562938	0.08727885961562938
508	3135503	-	3135518	-	0.4540689999999999	None	None	0	0	0	5	7	0.0	0.004995545373552246	0.008877434135166094	0.008877434135166094
509	1340389	-	1340395	-	0.45363000000000003	PPE18	PPE18	0	0	8	12	9	0.8888888888888888	0.06309660175639557	0.06408298332696959	0.06408298332696959
510	4385916	-	4385933	-	0.45346000000000003	Rv3900c	Rv3900c	4	3	18	34	40	0.5294117647058824	0.07191039837087948	0.07696958126511391	0.07696958126511391
511	2300678	-	2300680	-	0.45336000000000004	pks12	pks12	0	0	15	15	15	1.0	0.01081837851597302	0.00805014636629757	0.01081837851597302
512	761002	-	761004	-	0.453308	rpoB	rpoB	0	0	0	6	24	0.0	0.011932035127911416	0.00595010818378516	0.011932035127911416
513	332735	-	332759	-	0.453061	vapC25	vapC25	1	0	53	71	73	0.7464788732394366	0.021700394552628233	0.010595647193585337	0.021700394552628233
514	3173124	-	3173126	-	0.4527989999999999	None	None	0	0	5	6	5	1.0	0.0063955708285605185	0.008336515209367444	0.008336515209367444
515	1341099	-	1341103	-	0.4527859999999999	esxL	esxL	21	5	0	194	92	0.0	0.054950999109074715	0.06093292605320098	0.06093292605320098
516	1339774	-	1339785	-	0.45268	PPE18	PPE18	0	0	0	142	11	0.0	0.026218658521064017	0.03232786050655466	0.03232786050655466
517	2163484	-	2163488	-	0.4524829999999999	PPE34	PPE34	0	0	12	12	12	1.0	0.04034618811251114	0.0584192439862543	0.0584192439862543
518	2626105	-	2626108	-	0.452215	esxO	esxO	11	39	0	13	39	0.0	0.01800941835306096	0.017341224385897927	0.01800941835306096
519	1472750	-	1472751	-	0.451984	rrs	rrs	0	0	0	16	37	0.0	0.0704149166348479	0.07938780705103729	0.07938780705103729
520	3247901	-	3247929	-	0.4518819999999999	ppsA	ppsA	0	1	1	8	39	0.125	0.03172330406007382	0.027236858851979125	0.03172330406007382
521	4088578	-	4088584	-	0.451808	None	None	0	0	0	16	5	0.0	0.024214076619574903	0.037291587119765816	0.037291587119765816
522	696	-	697	-	0.451154	dnaA	dnaA	0	0	1	8	8	0.125	0.0043909889270714025	0.004645539009800178	0.004645539009800178
523	1276321	-	1276340	-	0.450903	Rv1148c	Rv1148c	0	1	54	65	78	0.8307692307692308	0.012282041491663485	0.028032327860506558	0.028032327860506558
524	2155783	-	2155795	-	0.45055100000000003	katG	katG	0	0	0	9	8	0.0	0.014286623393152603	0.012186585210640194	0.014286623393152603
525	853672	-	853684	-	0.449396	phoR	phoR	0	0	0	7	6	0.0	0.0073183148784523346	0.005791014382079674	0.0073183148784523346
526	4385897	-	4385916	-	0.449166	Rv3900c	Rv3900c	1	0	3	7	34	0.42857142857142855	0.06188748886343388	0.07191039837087948	0.07191039837087948
527	4237946	-	4237971	-	0.44895	aftA	aftA	0	0	0	7	8	0.0	0.022209494718085785	0.01695939926180476	0.022209494718085785
528	1254055	-	1254056	-	0.4488	Rv1129c	Rv1129c	0	0	0	5	50	0.0	0.0033727885961562943	0.0035637011582028764	0.0035637011582028764
529	1093559	-	1093585	-	0.448657	PE_PGRS17	PE_PGRS17	0	0	0	5	10	0.0	0.015432098765432096	0.032041491663484786	0.032041491663484786
530	2155693	-	2155699	-	0.4484729999999999	katG	katG	0	0	0	5	8	0.0	0.009641084383352424	0.00957744686267023	0.009641084383352424
531	1472697	-	1472713	-	0.448363	rrs	rrs	0	0	4	5	28	0.8	0.0803105511009291	0.08508336515209368	0.08508336515209368
532	2154857	-	2154874	-	0.4479479999999999	katG	katG	0	0	0	8	10	0.0	0.006172839506172839	0.007095583556064656	0.007095583556064656
533	1393	-	1394	-	0.4471979999999999	dnaA	dnaA	0	0	0	9	6	0.0	0.006172839506172839	0.0062364770268550345	0.0062364770268550345
534	3067947	-	3067949	-	0.446967	r_thyX	r_thyX	0	0	0	5	24	0.0	0.0050910016545755365	0.0055046455390098	0.0055046455390098
535	3247901	-	3247926	-	0.444716	ppsA	ppsA	0	0	0	8	5	0.0	0.03172330406007382	0.028095965381188748	0.03172330406007382
536	1472379	-	1472400	-	0.44448000000000004	rrs	rrs	0	0	4	5	6	0.8	0.07681048746340842	0.07311951126384117	0.07681048746340842
537	832076	-	832082	-	0.443537	Rv0740	Rv0740	0	0	9	9	9	1.0	0.040664375715922116	0.03579610538373425	0.040664375715922116
538	2029109	-	2029112	-	0.443014	PPE27	PPE27	0	0	8	8	8	1.0	0.02590047091765305	0.03369606720122184	0.03369606720122184
539	1472750	-	1472752	-	0.442878	rrs	rrs	0	0	0	16	9	0.0	0.0704149166348479	0.06996945399007255	0.0704149166348479
540	3436770	-	3436778	-	0.442763	None	None	0	0	0	5	6	0.0	0.008781977854142803	0.008495609011072928	0.008781977854142803
541	4088649	-	4088660	-	0.44270600000000004	None	None	0	0	0	6	5	0.0	0.0052182766959399255	0.006968308514700267	0.006968308514700267
542	1532576	-	1532578	-	0.442321	PPE19	PPE19	0	0	9	12	10	0.9	0.0209367443044419	0.0253277332315133	0.0253277332315133
543	1341099	-	1341114	-	0.442	esxL	esxL	1	2	133	194	181	0.7348066298342542	0.054950999109074715	0.05087819778541428	0.054950999109074715
544	2637330	-	2637385	-	0.441771	None	None	0	1	2	6	18	0.3333333333333333	0.040441644393534426	0.04130075092274405	0.04130075092274405
545	832136	-	832178	-	0.440891	Rv0740	Rv0740	0	0	0	25	5	0.0	0.021604938271604937	0.0561601120020364	0.0561601120020364
546	1774012	-	1774027	-	0.4407359999999999	Rv1566c	Rv1566c	0	0	0	19	5	0.0	0.015941198930889654	0.03620974926816852	0.03620974926816852
547	2300576	-	2300584	-	0.44040100000000004	pks12	pks12	0	0	3	6	5	0.6	0.009513809341988037	0.023323151330024185	0.023323151330024185
548	2976579	-	2976581	-	0.439565	None	None	0	0	0	15	11	0.0	0.08097874506809215	0.07887870688557974	0.08097874506809215
549	2029108	-	2029112	-	0.439414	PPE27	PPE27	0	0	8	8	8	1.0	0.024754995545373557	0.03369606720122184	0.03369606720122184
550	2976571	-	2976574	-	0.43938900000000003	None	None	0	0	0	10	12	0.0	0.08314242077128675	0.07926053200967291	0.08314242077128675
551	1341152	-	1341160	-	0.43885	esxL	esxL	0	0	3	51	22	0.13636363636363635	0.021891307114674814	0.01944126256841033	0.021891307114674814
552	1093488	-	1093495	-	0.437687	PE_PGRS17	PE_PGRS17	0	0	0	18	5	0.0	0.01123202240040728	0.0110092910780196	0.01123202240040728
553	333038	-	333044	-	0.437033	vapC25	vapC25	1	0	7	21	43	0.3333333333333333	0.007700140002545501	0.007668321242204405	0.007700140002545501
554	3746578	-	3746594	-	0.43700100000000003	PPE55	PPE55	0	0	3	6	6	0.5	0.09179712358406517	0.09459717449408173	0.09459717449408173
555	2195922	-	2195923	-	0.436622	Rv1944c	Rv1944c	0	0	69	70	71	0.9857142857142858	0.002386407025582284	0.002672775868652157	0.002672775868652157
556	1161010	-	1161029	-	0.436592	esxJ	esxJ	0	0	0	5	77	0.0	0.08969708540155276	0.07569683085147003	0.08969708540155276
557	1254056	-	1254057	-	0.436345	Rv1129c	Rv1129c	0	0	0	50	5	0.0	0.0035637011582028764	0.005122820414916635	0.005122820414916635
558	3336493	-	3336500	-	0.436044	Rv2980	Rv2980	0	0	5	9	5	1.0	0.022273132238767982	0.04616902125493191	0.04616902125493191
559	1533197	-	1533210	-	0.435381	PPE19	PPE19	0	1	1	11	5	0.2	0.032677866870306736	0.03226422298587247	0.032677866870306736
560	732110	-	732111	-	0.435337	hadA	hadA	0	0	0	57	16	0.0	0.024754995545373557	0.004645539009800178	0.024754995545373557
561	1471647	-	1471649	-	0.43465200000000004	None	None	0	0	0	11	6	0.0	0.004359170166730304	0.0055046455390098	0.0055046455390098
562	2976569	-	2976574	-	0.434328	None	None	0	0	0	5	12	0.0	0.08005600101820033	0.07926053200967291	0.08005600101820033
563	2300564	-	2300567	-	0.433036	pks12	pks12	0	0	11	11	11	1.0	0.006045564464808451	0.005122820414916635	0.006045564464808451
564	1254136	-	1254144	-	0.433033	Rv1129c	Rv1129c	0	0	0	6	33	0.0	0.015018454880997838	0.008463790250731832	0.015018454880997838
565	3894785	-	3894790	-	0.4328109999999999	PPE60	PPE60	0	0	37	37	43	1.0	0.03029145984472445	0.03025964108438335	0.03029145984472445
566	3894678	-	3894725	-	0.432583	PPE60	PPE60	0	1	18	64	54	0.3333333333333333	0.05301005472826779	0.05256459208349243	0.05301005472826779
567	3894785	-	3894791	-	0.43206400000000006	PPE60	PPE60	0	0	37	37	42	1.0	0.03029145984472445	0.02994145348097238	0.03029145984472445
568	1532777	-	1532790	-	0.431741	PPE19	PPE19	0	4	11	50	29	0.3793103448275862	0.036623393152602775	0.034968817614865734	0.036623393152602775
569	2155276	-	2155289	-	0.43155200000000005	katG	katG	0	0	0	9	8	0.0	0.00859106529209622	0.010436553391879851	0.010436553391879851
570	1472753	-	1472754	-	0.4312479999999999	rrs	rrs	0	0	0	31	5	0.0	0.0704149166348479	0.07311951126384117	0.07311951126384117
571	1341167	-	1341174	-	0.430889	esxL	esxL	1	0	9	16	104	0.5625	0.019632175130456918	0.02163675703194604	0.02163675703194604
572	91269	-	91284	-	0.42940600000000007	Rv0083	Rv0083	0	0	0	5	6	0.0	0.004645539009800178	0.003977345042637139	0.004645539009800178
573	1404599	-	1404600	-	0.428778	cyp130	cyp130	0	0	0	5	6	0.0	0.0029591447117220315	0.003277332315133002	0.003277332315133002
574	1472781	-	1472803	-	0.427642	rrs	rrs	0	0	19	26	24	0.7916666666666666	0.07731958762886597	0.07203767341224386	0.07731958762886597
575	3894874	-	3894875	-	0.4263109999999999	PPE60	PPE60	0	0	23	23	24	1.0	0.024182257859233804	0.022495863561155655	0.024182257859233804
576	1161010	-	1161026	-	0.42545600000000006	esxJ	esxJ	0	0	0	5	14	0.0	0.08969708540155276	0.06685121547664502	0.08969708540155276
577	2397216	-	2397228	-	0.42509600000000003	Rv2137c	Rv2137c	0	0	0	6	8	0.0	0.004836451571846761	0.011200203640066185	0.011200203640066185
578	1341099	-	1341120	-	0.425091	esxL	esxL	2	2	132	194	218	0.6804123711340206	0.054950999109074715	0.04559628356879216	0.054950999109074715
579	1161010	-	1161032	-	0.424633	esxJ	esxJ	0	0	0	5	76	0.0	0.08969708540155276	0.08314242077128675	0.08969708540155276
580	3247901	-	3247928	-	0.424566	ppsA	ppsA	0	1	1	8	38	0.125	0.03172330406007382	0.03220058546519028	0.03220058546519028
581	1094472	-	1094505	-	0.4245279999999999	None	None	0	0	0	170	7	0.0	0.024659539264350258	0.009227440498918162	0.024659539264350258
582	1472750	-	1472753	-	0.424225	rrs	rrs	0	0	0	16	31	0.0	0.0704149166348479	0.0704149166348479	0.0704149166348479
583	852709	-	852727	-	0.4241149999999999	phoR	phoR	0	0	0	5	7	0.0	0.021573119511263842	0.009863815705740105	0.021573119511263842
584	4385916	-	4385946	-	0.423791	Rv3900c	Rv3900c	8	1	15	34	35	0.4411764705882353	0.07191039837087948	0.07754231895125366	0.07754231895125366
585	1157	-	1163	-	0.423318	dnaA	dnaA	0	0	0	6	11	0.0	0.005981926944126257	0.006427389588901615	0.006427389588901615
586	3449722	-	3451177	-	0.423176	Rv3083	Rv3085	0	0	0	7	6	0.0	0.07229222349497264	0.07649229985999745	0.07649229985999745
587	332942	-	332951	-	0.422862	vapC25	vapC25	0	0	4	20	38	0.2	0.008209240168003056	0.007636502481863306	0.008209240168003056
588	3730394	-	3730411	-	0.42277700000000007	PPE54	PPE54	15	2	29	62	347	0.4677419354838709	0.030959653811887488	0.038818887616138484	0.038818887616138484
589	1339785	-	1339795	-	0.42268900000000004	PPE18	PPE18	1	0	2	11	7	0.2857142857142857	0.03232786050655466	0.023323151330024185	0.03232786050655466
590	1340195	-	1340208	-	0.421397	PPE18	PPE18	1	0	0	7	29	0.0	0.02507318314878452	0.03598701794578083	0.03598701794578083
591	1472752	-	1472754	-	0.420955	rrs	rrs	0	0	0	9	5	0.0	0.06996945399007255	0.07311951126384117	0.07311951126384117
592	2300564	-	2300566	-	0.419889	pks12	pks12	0	0	11	11	11	1.0	0.006045564464808451	0.01641848033600611	0.01641848033600611
593	2895272	-	2895305	-	0.419497	Rv2571c	Rv2571c	0	0	0	6	6	0.0	0.02125493190785287	0.008304696449026346	0.02125493190785287
594	2976581	-	2976585	-	0.4193739999999999	None	None	0	0	0	11	6	0.0	0.07887870688557974	0.07910143820796743	0.07910143820796743
595	2976579	-	2976582	-	0.419295	None	None	1	0	0	15	66	0.0	0.08097874506809215	0.07948326333206059	0.08097874506809215
596	1983326	-	1983332	-	0.419174	PPE24	PPE24	0	0	5	15	5	1.0	0.021827669593992616	0.02278223240422553	0.02278223240422553
597	852711	-	852727	-	0.419058	phoR	phoR	0	0	0	6	7	0.0	0.017532136947944508	0.009863815705740105	0.017532136947944508
598	4060469	-	4060472	-	0.41905200000000004	esxW	esxW	0	1	24	25	29	0.96	0.018709431080565102	0.01387297950871834	0.018709431080565102
599	1472566	-	1472571	-	0.418993	rrs	rrs	0	0	7	8	19	0.875	0.08466972126765941	0.08641975308641975	0.08641975308641975
600	1532922	-	1532930	-	0.418501	PPE19	PPE19	0	0	30	40	31	0.967741935483871	0.024436807941962586	0.02224131347842688	0.024436807941962586
601	841141	-	841153	-	0.4183779999999999	vapB31	vapB31	0	0	4	7	16	0.5714285714285714	0.021891307114674814	0.013363879343260786	0.021891307114674814
602	3239797	-	3239801	-	0.4181899999999999	None	None	0	0	26	28	26	1.0	0.005822833142420772	0.005918289423444063	0.005918289423444063
603	2155693	-	2155700	-	0.41747	katG	katG	0	0	0	5	6	0.0	0.009641084383352424	0.00814560264732086	0.009641084383352424
604	832076	-	832081	-	0.4170609999999999	Rv0740	Rv0740	0	0	9	9	10	1.0	0.040664375715922116	0.04149166348479063	0.04149166348479063
605	1179060	-	1179061	-	0.416922	None	None	0	0	0	6	5	0.0	0.010372915871197656	0.009895634466081202	0.010372915871197656
606	1983333	-	1983336	-	0.41655200000000003	PPE24	PPE24	0	0	5	7	5	1.0	0.01937762504772814	0.01664121165839379	0.01937762504772814
607	3746921	-	3746957	-	0.4162949999999999	PPE55	PPE55	0	0	0	7	8	0.0	0.09319714903907343	0.09300623647702684	0.09319714903907343
608	3823862	-	3823873	-	0.41593	Rv3403c	None	0	0	0	39	6	0.0	0.006681939671630393	0.00474099529082347	0.006681939671630393
609	4088717	-	4088722	-	0.415311	None	None	0	0	0	5	5	0.0	0.005600101820033092	0.004772814051164568	0.005600101820033092
610	218632	-	218637	-	0.414297	None	None	0	0	0	6	7	0.0	0.027777777777777776	0.01081837851597302	0.027777777777777776
611	1480765	-	1480783	-	0.414289	Rv1318c	Rv1318c	0	0	3	6	5	0.6	0.006427389588901615	0.00747740868015782	0.00747740868015782
612	1476408	-	1476428	-	0.41415	None	None	0	0	10	11	20	0.9090909090909092	0.07331042382588775	0.07661957490136184	0.07661957490136184
613	2168981	-	2168987	-	0.4140859999999999	PPE35	PPE35	0	0	6	6	6	1.0	0.00693648975435917	0.00814560264732086	0.00814560264732086
614	1339785	-	1339798	-	0.413534	PPE18	PPE18	1	0	2	11	7	0.2857142857142857	0.03232786050655466	0.02163675703194604	0.03232786050655466
615	340130	-	340132	-	0.4130109999999999	PPE3	PPE3	2	0	0	12	134	0.0	0.005918289423444063	0.004677357770141275	0.005918289423444063
616	333382	-	333387	-	0.412771	None	None	0	0	3	8	7	0.42857142857142855	0.011295659921089477	0.0110092910780196	0.011295659921089477
617	3894784	-	3894790	-	0.4127689999999999	PPE60	PPE60	0	0	37	37	43	1.0	0.03067328496881761	0.03025964108438335	0.03067328496881761
618	3239798	-	3239801	-	0.412713	None	None	0	0	26	28	26	1.0	0.004613720249459081	0.005918289423444063	0.005918289423444063
619	2637327	-	2637385	-	0.4124859999999999	None	None	0	1	2	6	18	0.3333333333333333	0.041141657121038566	0.04130075092274405	0.04130075092274405
620	3894784	-	3894791	-	0.41246400000000005	PPE60	PPE60	0	0	37	37	42	1.0	0.03067328496881761	0.02994145348097238	0.03067328496881761
621	2747453	-	2747454	-	0.412217	folC	folC	0	0	0	8	14	0.0	0.0026091383479699627	0.007795596283568792	0.007795596283568792
622	3894916	-	3894918	-	0.412211	PPE60	PPE60	0	0	6	6	6	1.0	0.031150566373934076	0.021764032073310426	0.031150566373934076
623	852748	-	852780	-	0.411983	phoR	phoR	0	0	0	6	6	0.0	0.009386534300623648	0.009163802978235968	0.009386534300623648
624	4393947	-	4393962	-	0.4117649999999999	mutT4	mutT4	0	0	0	5	6	0.0	0.0028636884306987398	0.005281914216622121	0.005281914216622121
625	1341148	-	1341160	-	0.411401	esxL	esxL	0	0	4	61	22	0.18181818181818185	0.025041364388443427	0.01944126256841033	0.025041364388443427
626	1532576	-	1532579	-	0.410894	PPE19	PPE19	0	0	9	12	9	1.0	0.0209367443044419	0.022845869924907725	0.022845869924907725
627	1928568	-	1928573	-	0.410525	Rv1702c	Rv1702c	0	2	0	5	15	0.0	0.004772814051164568	0.0035000636375206824	0.004772814051164568
628	3847304	-	3847310	-	0.41039	PPE59	PPE59	0	0	2	5	32	0.4	0.04690085274277714	0.04142802596410844	0.04690085274277714
629	3760442	-	3760461	-	0.410383	PPE56	PPE56	0	0	1	5	9	0.2	0.08209240168003054	0.0804378261422935	0.08209240168003054
630	1472751	-	1472754	-	0.409974	rrs	rrs	0	0	0	37	5	0.0	0.07938780705103729	0.07311951126384117	0.07938780705103729
631	2155541	-	2155546	-	0.40983500000000006	katG	katG	0	0	0	35	6	0.0	0.0058864706631029644	0.004454626447753595	0.0058864706631029644
632	4121054	-	4121055	-	0.409478	None	None	0	0	4	5	6	0.8	0.012377497772686777	0.008559246531755122	0.012377497772686777
633	3074495	-	3074529	-	0.408871	r_thyA	r_thyA	0	0	0	25	12	0.0	0.04476899579992363	0.010213822069492172	0.04476899579992363
634	2300669	-	2300674	-	0.408452	pks12	pks12	0	0	15	18	15	1.0	0.017754868270332187	0.010882016036655213	0.017754868270332187
635	3847282	-	3847288	-	0.4082909999999999	PPE59	PPE59	0	0	0	23	6	0.0	0.05892834415171185	0.05056001018200331	0.05892834415171185
636	1254055	-	1254057	-	0.408267	Rv1129c	Rv1129c	0	0	0	5	5	0.0	0.0033727885961562943	0.005122820414916635	0.005122820414916635
637	3730386	-	3730394	-	0.408091	PPE54	PPE54	1	0	0	61	62	0.0	0.01909125620465827	0.030959653811887488	0.030959653811887488
638	832069	-	832081	-	0.407817	Rv0740	Rv0740	0	0	9	16	10	0.9	0.04152348224513173	0.04149166348479063	0.04152348224513173
639	1472596	-	1472614	-	0.407421	rrs	rrs	0	0	5	5	6	1.0	0.08116965763013873	0.0793241695303551	0.08116965763013873
640	105125	-	105127	-	0.407105	Rv0095c	Rv0095c	0	0	0	5	6	0.0	0.0055682830596919955	0.004581901489117984	0.0055682830596919955
641	3247686	-	3247694	-	0.406515	ppsA	ppsA	0	0	0	5	5	0.0	0.004963726613211149	0.006459208349242714	0.006459208349242714
642	1341174	-	1341254	-	0.406312	esxL	esxL	3	0	63	104	160	0.6057692307692307	0.02163675703194604	0.007095583556064656	0.02163675703194604
643	853660	-	853668	-	0.40531	phoR	phoR	0	0	0	9	5	0.0	0.004931907852870053	0.0055682830596919955	0.0055682830596919955
644	27523	-	27531	-	0.405021	None	None	0	0	0	5	5	0.0	0.010563828433244242	0.026345933562428408	0.026345933562428408
645	761155	-	4247429	-	0.40484000000000003	rpoB	embB	28	176	242	1487	819	0.2954822954822955	0.0071910398370879465	0.005822833142420772	0.0071910398370879465
646	4062437	-	4062447	-	0.404526	None	None	0	0	0	5	17	0.0	0.01011836578846888	0.010850197276314116	0.010850197276314116
647	6575	-	6576	-	0.404497	gyrB	gyrB	0	0	0	17	13	0.0	0.003404607356497391	0.0037546137202494594	0.0037546137202494594
648	428603	-	428626	-	0.404142	PPE8	PPE8	0	0	4	7	9	0.5714285714285714	0.00747740868015782	0.007668321242204405	0.007668321242204405
649	1179079	-	1179082	-	0.403859	None	None	0	0	0	8	5	0.0	0.00814560264732086	0.007700140002545501	0.00814560264732086
650	1472767	-	1472781	-	0.4032219999999999	rrs	rrs	0	0	4	6	26	0.6666666666666666	0.06856942853506427	0.07731958762886597	0.07731958762886597
651	1479850	-	1479860	-	0.402972	Rv1318c	Rv1318c	0	0	4	6	9	0.6666666666666666	0.016354842815323914	0.016195749013618428	0.016354842815323914
652	3847367	-	3847378	-	0.402663	PPE59	PPE59	0	0	11	27	25	0.44	0.053900980017818505	0.05253277332315133	0.053900980017818505
653	1340208	-	1340256	-	0.40262	PPE18	PPE18	1	25	2	29	48	0.06896551724137931	0.03598701794578083	0.053869161257477406	0.053869161257477406
654	832109	-	832136	-	0.402062	Rv0740	Rv0740	0	1	2	72	25	0.08	0.03560519282168767	0.021604938271604937	0.03560519282168767
655	1472571	-	1472579	-	0.40194	rrs	rrs	0	0	5	19	7	0.7142857142857143	0.08641975308641975	0.08750159093801706	0.08750159093801706
656	852946	-	852952	-	0.401907	phoR	phoR	0	0	0	5	10	0.0	0.007604683721522209	0.0033727885961562943	0.007604683721522209
657	1340104	-	1340106	-	0.401851	PPE18	PPE18	0	0	22	23	22	1.0	0.017786687030673286	0.01858215603920071	0.01858215603920071
658	1533176	-	1533184	-	0.401778	PPE19	PPE19	0	0	4	9	5	0.8	0.04772814051164567	0.03468244877179585	0.04772814051164567
659	2169041	-	2169053	-	0.401599	PPE35	PPE35	0	0	4	12	19	0.3333333333333333	0.011200203640066185	0.02513682066946672	0.02513682066946672
660	3760442	-	3760457	-	0.40139	PPE56	PPE56	0	0	1	5	11	0.2	0.08209240168003054	0.08097874506809215	0.08209240168003054
661	2030855	-	2030862	-	0.4013	esxN	esxN	1	0	23	30	38	0.7666666666666667	0.009450171821305841	0.009545628102329132	0.009545628102329132
662	886670	-	886673	-	0.4007469999999999	None	None	0	0	0	5	6	0.0	0.010532009672903143	0.007859233804250987	0.010532009672903143
663	2290039	-	2290107	-	0.40018000000000004	lipT	lipT	0	0	0	5	13	0.0	0.008686521573119511	0.009704721904034621	0.009704721904034621
664	108893	-	108904	-	0.40009	fadD10	fadD10	0	0	0	5	11	0.0	0.00451826396843579	0.0031818760341097113	0.00451826396843579
665	2300674	-	2300680	-	0.399899	pks12	pks12	0	0	15	15	15	1.0	0.010882016036655213	0.00805014636629757	0.010882016036655213
666	2300676	-	2300680	-	0.3996159999999999	pks12	pks12	0	0	15	17	15	1.0	0.01244113529336897	0.00805014636629757	0.01244113529336897
667	1814893	-	1814922	-	0.399426	None	None	0	0	1	5	14	0.2	0.00980017818505791	0.0058864706631029644	0.00980017818505791
668	769	-	770	-	0.398771	dnaA	dnaA	0	0	0	10	10	0.0	0.0037864324805905562	0.0035318823978617788	0.0037864324805905562
669	4057190	-	4057196	-	0.39818000000000003	None	None	0	0	0	9	7	0.0	0.0352870052182767	0.03430062364770268	0.0352870052182767
670	2029104	-	2029109	-	0.397919	PPE27	PPE27	0	0	7	11	8	0.875	0.02730049637266132	0.02590047091765305	0.02730049637266132
671	832076	-	832083	-	0.397873	Rv0740	Rv0740	0	0	9	9	9	1.0	0.040664375715922116	0.038627975054091886	0.040664375715922116
672	4088550	-	4088551	-	0.39771100000000004	None	None	0	0	0	5	5	0.0	0.007031946035382462	0.0075728649611811125	0.0075728649611811125
673	1533222	-	1533230	-	0.3976119999999999	PPE19	PPE19	0	0	5	5	14	1.0	0.03649611811123839	0.0440689830724195	0.0440689830724195
674	3086984	-	3086987	-	0.397437	ald	ald	0	0	11	11	56	1.0	0.003945526282296042	0.002736413389334352	0.003945526282296042
675	1340081	-	1340082	-	0.397302	PPE18	PPE18	0	0	7	7	7	1.0	0.0165139366170294	0.020873106783759702	0.020873106783759702
676	3895200	-	3895204	-	0.397289	PPE60	PPE60	0	0	26	27	33	0.9629629629629628	0.045819014891179836	0.04505536464299351	0.045819014891179836
677	1532778	-	1532790	-	0.397228	PPE19	PPE19	0	2	11	40	29	0.3793103448275862	0.03671884943362606	0.034968817614865734	0.03671884943362606
678	333378	-	333382	-	0.39641	None	None	0	0	8	14	8	1.0	0.013713885707012857	0.011295659921089477	0.013713885707012857
679	2867650	-	2867693	-	0.396402	lppB	lppB	0	1	0	6	13	0.0	0.03286877943235332	0.009004709176530483	0.03286877943235332
680	1983342	-	1983365	-	0.396283	PPE24	PPE24	0	0	1	8	10	0.125	0.016132111492936238	0.012727504136438843	0.016132111492936238
681	332787	-	332792	-	0.396277	vapC25	vapC25	0	0	15	25	20	0.75	0.00693648975435917	0.005759195621738577	0.00693648975435917
682	853014	-	853038	-	0.396194	phoR	phoR	0	0	0	5	13	0.0	0.014350260913834796	0.01816851215476645	0.01816851215476645
683	4088681	-	4088682	-	0.396044	None	None	0	0	4	5	5	0.8	0.008241058928344152	0.003340969835815197	0.008241058928344152
684	1339816	-	1339823	-	0.39571	PPE18	PPE18	5	0	0	9	49	0.0	0.023704976454117347	0.028605065546646307	0.028605065546646307
685	1983326	-	1983333	-	0.39565100000000003	PPE24	PPE24	0	0	5	15	7	0.7142857142857143	0.021827669593992616	0.01937762504772814	0.021827669593992616
686	1254132	-	1254138	-	0.395559	Rv1129c	Rv1129c	0	0	0	8	8	0.0	0.009609265623011329	0.014509354715540282	0.014509354715540282
687	475833	-	475888	-	0.395525	Rv0397	Rv0397	0	0	4	33	19	0.21052631578947367	0.023641338933435157	0.07031946035382461	0.07031946035382461
688	218632	-	218639	-	0.394127	None	None	0	0	0	6	5	0.0	0.027777777777777776	0.010213822069492172	0.027777777777777776
689	2155167	-	2155168	-	0.39408000000000004	katG	katG	14	1	30	56	1811	0.5357142857142857	0.009259259259259259	0.006427389588901615	0.009259259259259259
690	4057343	-	4057363	-	0.39402800000000004	None	None	0	0	0	6	7	0.0	0.035064273895889016	0.03398243604429172	0.035064273895889016
691	3758868	-	3758872	-	0.393815	PPE56	PPE56	0	0	5	6	5	1.0	0.08081965126638667	0.0781150566373934	0.08081965126638667
692	6749	-	6750	-	0.393604	gyrB	gyrB	0	0	0	7	20	0.0	0.0035637011582028764	0.0039137075219549435	0.0039137075219549435
693	755274	-	755295	-	0.39285	None	None	0	0	0	8	14	0.0	0.03830978745068092	0.057210131093292614	0.057210131093292614
694	2029104	-	2029108	-	0.3926679999999999	PPE27	PPE27	0	0	7	11	8	0.875	0.02730049637266132	0.024754995545373557	0.02730049637266132
695	1254131	-	1254138	-	0.392383	Rv1129c	Rv1129c	0	0	0	25	8	0.0	0.012091128929616902	0.014509354715540282	0.014509354715540282
696	1532575	-	1532578	-	0.390965	PPE19	PPE19	0	0	9	9	10	1.0	0.02049128165966654	0.0253277332315133	0.0253277332315133
697	3217905	-	4075422	-	0.390705	Rv2910c	None	0	0	3	5	9	0.6	0.0028636884306987398	0.005027364133893344	0.005027364133893344
698	3381070	-	3381080	-	0.390651	None	None	0	0	0	5	8	0.0	0.009545628102329132	0.007827415043909889	0.009545628102329132
699	1612579	-	1612595	-	0.39065	Rv1435c	Rv1435c	0	0	5	11	26	0.4545454545454545	0.022368588519791267	0.03210512918416698	0.03210512918416698
700	3381068	-	3381070	-	0.390463	None	None	0	0	0	5	5	0.0	0.014413898434516991	0.009545628102329132	0.014413898434516991
701	428597	-	428626	-	0.3900659999999999	PPE8	PPE8	0	0	6	7	9	0.8571428571428571	0.011963853888252513	0.007668321242204405	0.011963853888252513
702	1472349	-	1472358	-	0.389445	rrs	rrs	0	0	0	5	11	0.0	0.0738513427516864	0.07101947308132875	0.0738513427516864
703	1983326	-	1983334	-	0.389411	PPE24	PPE24	0	0	5	15	5	1.0	0.021827669593992616	0.019791268932162404	0.021827669593992616
704	4385455	-	4385487	-	0.38938	Rv3900c	Rv3900c	0	0	0	23	13	0.0	0.015145729922362225	0.013968435789741631	0.015145729922362225
705	1340105	-	1340106	-	0.389356	PPE18	PPE18	0	0	22	24	22	1.0	0.018868524882270588	0.01858215603920071	0.018868524882270588
706	1479838	-	1479850	-	0.389265	Rv1318c	Rv1318c	0	0	6	7	6	1.0	0.020873106783759702	0.016354842815323914	0.020873106783759702
707	1340004	-	1340005	-	0.388971	PPE18	PPE18	0	0	16	16	19	1.0	0.022845869924907725	0.02275041364388444	0.022845869924907725
708	1479850	-	1479861	-	0.388809	Rv1318c	Rv1318c	0	0	4	6	10	0.6666666666666666	0.016354842815323914	0.016259386534300625	0.016354842815323914
709	2338741	-	2338768	-	0.38825	Rv2082	Rv2082	0	0	0	6	20	0.0	0.025041364388443427	0.0616647575410462	0.0616647575410462
710	2637385	-	2637459	-	0.388201	None	None	0	0	9	18	15	0.6	0.04130075092274405	0.040696194476263214	0.04130075092274405
711	3894896	-	3894900	-	0.388045	PPE60	PPE60	0	0	5	5	5	1.0	0.02163675703194604	0.0209049255441008	0.02163675703194604
712	3173126	-	3173127	-	0.387878	None	None	0	0	4	5	5	0.8	0.008336515209367444	0.008972890416189386	0.008972890416189386
713	2300567	-	2300576	-	0.387719	pks12	pks12	0	0	6	11	6	1.0	0.005122820414916635	0.009513809341988037	0.009513809341988037
714	3894914	-	3894916	-	0.387675	PPE60	PPE60	0	0	5	6	6	0.8333333333333334	0.025518645793559884	0.031150566373934076	0.031150566373934076
715	3758872	-	3758886	-	0.387265	PPE56	PPE56	0	0	4	5	8	0.8	0.0781150566373934	0.08511518391243478	0.08511518391243478
716	3253288	-	3253297	-	0.3871719999999999	ppsB	ppsB	0	0	6	7	13	0.8571428571428571	0.0042637138857070135	0.0072864961181112395	0.0072864961181112395
717	1533184	-	1533197	-	0.38666500000000004	PPE19	PPE19	0	0	0	5	11	0.0	0.03468244877179585	0.032677866870306736	0.03468244877179585
718	1532569	-	1532576	-	0.386587	PPE19	PPE19	0	0	5	5	12	1.0	0.02510500190912562	0.0209367443044419	0.02510500190912562
719	3894896	-	3894897	-	0.385775	PPE60	PPE60	0	0	5	5	5	1.0	0.02163675703194604	0.02720504009163803	0.02720504009163803
720	4371444	-	4372188	-	0.385748	eccD2	Rv3888c	0	0	0	5	5	0.0	0.02255950108183785	0.01912307496499936	0.02255950108183785
721	332870	-	332882	-	0.385734	vapC25	vapC25	0	0	2	19	42	0.10526315789473684	0.008113783886979763	0.013936617029400534	0.013936617029400534
722	1472750	-	1472754	-	0.384457	rrs	rrs	0	0	0	16	5	0.0	0.0704149166348479	0.07311951126384117	0.07311951126384117
723	3173126	-	3173129	-	0.384376	None	None	0	0	4	5	6	0.8	0.008336515209367444	0.007636502481863306	0.008336515209367444
724	4338292	-	4338293	-	0.38424	whiB6	whiB6	0	0	0	6	7	0.0	0.00747740868015782	0.01641848033600611	0.01641848033600611
725	2168981	-	2168985	-	0.383944	PPE35	PPE35	0	0	6	6	8	1.0	0.00693648975435917	0.007509227440498919	0.007509227440498919
726	1456	-	1474	-	0.383875	dnaA	dnaA	0	0	0	14	8	0.0	0.009163802978235968	0.011168384879725086	0.011168384879725086
727	1532876	-	1532877	-	0.383753	PPE19	PPE19	0	0	5	5	6	1.0	0.0220185821560392	0.020809469263077512	0.0220185821560392
728	3841808	-	3841816	-	0.383684	Rv3424c	Rv3424c	1	0	11	16	12	0.9166666666666666	0.03445971744940817	0.03560519282168767	0.03560519282168767
729	2029104	-	2029111	-	0.38343	PPE27	PPE27	0	0	7	11	8	0.875	0.02730049637266132	0.025932289677994144	0.02730049637266132
730	3247686	-	3247697	-	0.383351	ppsA	ppsA	0	0	0	5	6	0.0	0.004963726613211149	0.006141020745831742	0.006141020745831742
731	333387	-	333394	-	0.383073	None	None	0	0	4	7	8	0.5714285714285714	0.0110092910780196	0.011072928598701794	0.011072928598701794
732	3760436	-	3760457	-	0.382011	PPE56	PPE56	0	0	3	7	11	0.42857142857142855	0.08396970854015527	0.08097874506809215	0.08396970854015527
733	1179061	-	1179063	-	0.381286	None	None	0	0	0	5	9	0.0	0.009895634466081202	0.010182003309151077	0.010182003309151077
734	3336500	-	3336528	-	0.381187	Rv2980	None	1	0	2	5	115	0.4	0.04616902125493191	0.06293750795469008	0.06293750795469008
735	333394	-	333406	-	0.380874	None	None	0	0	2	8	6	0.3333333333333333	0.011072928598701794	0.015654830087819774	0.015654830087819774
736	2976571	-	2976575	-	0.380861	None	None	0	0	0	10	136	0.0	0.08314242077128675	0.0803105511009291	0.08314242077128675
737	2629609	-	2632080	-	0.3805	plcB	None	0	0	0	6	5	0.0	0.06694667175766833	0.06796487208858343	0.06796487208858343
738	2629609	-	2631374	-	0.380184	plcB	plcA	0	0	0	6	10	0.0	0.06694667175766833	0.0737558864706631	0.0737558864706631
739	2300566	-	2300576	-	0.38018	pks12	pks12	0	0	6	11	6	1.0	0.01641848033600611	0.009513809341988037	0.01641848033600611
740	852942	-	852952	-	0.379644	phoR	phoR	0	0	0	5	10	0.0	0.007222858597429044	0.0033727885961562943	0.007222858597429044
741	1533583	-	1533625	-	0.378035	PPE19	PPE19	2	56	16	112	183	0.14285714285714285	0.030323278605065545	0.01883670612192949	0.030323278605065545
742	1254126	-	1254132	-	0.37800100000000003	Rv1129c	Rv1129c	0	0	0	7	8	0.0	0.009641084383352424	0.009609265623011329	0.009641084383352424
743	1532575	-	1532579	-	0.37778	PPE19	PPE19	0	0	9	9	9	1.0	0.02049128165966654	0.022845869924907725	0.022845869924907725
744	2965899	-	2965900	-	0.377692	None	None	0	0	0	6	49	0.0	0.006300114547537228	0.005345551737304314	0.006300114547537228
745	1340000	-	1340001	-	0.37768	PPE18	PPE18	0	0	14	15	16	0.9333333333333332	0.02300496372661321	0.02625047728140512	0.02625047728140512
746	1533187	-	1533197	-	0.3775139999999999	PPE19	PPE19	0	0	0	5	11	0.0	0.033473335878834165	0.032677866870306736	0.033473335878834165
747	1254126	-	1254131	-	0.376474	Rv1129c	Rv1129c	0	0	0	7	25	0.0	0.009641084383352424	0.012091128929616902	0.012091128929616902
748	3895149	-	3895151	-	0.376416	PPE60	PPE60	0	0	16	16	17	1.0	0.04900089092528955	0.04928725976835943	0.04928725976835943
749	3895146	-	3895150	-	0.376126	PPE60	PPE60	0	0	16	16	17	1.0	0.04877815960290187	0.04782359679266896	0.04877815960290187
750	832069	-	832082	-	0.37566	Rv0740	Rv0740	0	0	9	16	9	1.0	0.04152348224513173	0.03579610538373425	0.04152348224513173
751	1179082	-	1179090	-	0.3756239999999999	None	None	0	0	0	5	7	0.0	0.007700140002545501	0.008622884052437317	0.008622884052437317
752	2976569	-	2976575	-	0.375598	None	None	0	0	0	5	136	0.0	0.08005600101820033	0.0803105511009291	0.0803105511009291
753	2626149	-	2626600	-	0.375217	esxO	None	13	1	52	122	258	0.4262295081967213	0.01708667430316915	0.009959271986763395	0.01708667430316915
754	3847310	-	3847318	-	0.375114	PPE59	PPE59	0	0	23	32	35	0.71875	0.04142802596410844	0.041555301005472826	0.041555301005472826
755	1472716	-	1472733	-	0.374938	rrs	rrs	0	0	23	29	26	0.8846153846153846	0.07983326969581266	0.07776505027364132	0.07983326969581266
756	2211515	-	2211537	-	0.374933	mce3B	mce3B	0	0	0	8	7	0.0	0.00957744686267023	0.009641084383352424	0.009641084383352424
757	3078579	-	3217905	-	0.374801	PE27	Rv2910c	0	0	3	10	5	0.6	0.0057273768613974796	0.0028636884306987398	0.0057273768613974796
758	2301263	-	2301267	-	0.374632	pks12	pks12	0	0	5	5	17	1.0	0.0052182766959399255	0.004454626447753595	0.0052182766959399255
759	1339399	-	1339432	-	0.3738849999999999	PPE18	PPE18	3	3	31	226	109	0.28440366972477066	0.02586865215731195	0.054664630266004835	0.054664630266004835
760	2155276	-	2155295	-	0.373824	katG	katG	0	0	0	9	6	0.0	0.00859106529209622	0.011550210003818251	0.011550210003818251
761	425481	-	425507	-	0.373743	PPE8	PPE8	0	0	0	5	6	0.0	0.027936871579483262	0.02796869033982436	0.02796869033982436
762	3730385	-	3730394	-	0.373625	PPE54	PPE54	1	0	0	62	62	0.0	0.016673030418734885	0.030959653811887488	0.030959653811887488
763	755274	-	755296	-	0.373133	None	None	0	0	0	8	11	0.0	0.03830978745068092	0.0561601120020364	0.0561601120020364
764	332792	-	332795	-	0.372938	vapC25	vapC25	0	0	19	20	22	0.95	0.005759195621738577	0.003977345042637139	0.005759195621738577
765	2154538	-	2154539	-	0.3728309999999999	katG	katG	0	0	3	6	5	0.6	0.005377370497645412	0.008686521573119511	0.008686521573119511
766	841155	-	841180	-	0.372719	vapB31	vapB31	0	0	5	16	8	0.625	0.013013872979508718	0.013077510500190912	0.013077510500190912
767	3173127	-	3173129	-	0.372284	None	None	0	0	5	5	6	1.0	0.008972890416189386	0.007636502481863306	0.008972890416189386
768	1418351	-	1418358	-	0.372173	Rv1268c	None	0	0	0	5	5	0.0	0.004104620084001528	0.0042637138857070135	0.0042637138857070135
769	2352064	-	2352072	-	0.37209200000000003	None	None	0	0	0	6	5	0.0	0.028191421662212036	0.06211022018582156	0.06211022018582156
770	1179060	-	1179063	-	0.371987	None	None	0	0	0	6	9	0.0	0.010372915871197656	0.010182003309151077	0.010372915871197656
771	4386641	-	4386702	-	0.371422	Rv3901c	Rv3901c	0	0	5	7	8	0.7142857142857143	0.054664630266004835	0.06156930126002291	0.06156930126002291
772	3381083	-	3381096	-	0.371331	None	None	0	0	0	8	10	0.0	0.006045564464808451	0.006172839506172839	0.006172839506172839
773	2965856	-	2965881	-	0.3705699999999999	None	None	0	0	0	12	9	0.0	0.007700140002545501	0.0058864706631029644	0.007700140002545501
774	1472596	-	1472598	-	0.370471	rrs	rrs	0	0	5	5	21	1.0	0.08116965763013873	0.08546519027618682	0.08546519027618682
775	841039	-	841090	-	0.3703079999999999	vapB31	vapB31	0	0	2	18	5	0.4	0.03229604174621357	0.05056001018200331	0.05056001018200331
776	1339966	-	1339978	-	0.370111	PPE18	PPE18	0	1	27	64	33	0.8181818181818182	0.02402316405752832	0.017913962072037673	0.02402316405752832
777	2155258	-	2155276	-	0.3694179999999999	katG	katG	0	0	0	5	9	0.0	0.009513809341988037	0.00859106529209622	0.009513809341988037
778	1898319	-	1898495	-	0.369257	Rv1673c	Rv1673c	0	0	0	7	5	0.0	0.038468881252386414	0.038946162657502864	0.038946162657502864
779	2197313	-	2197331	-	0.36892800000000003	Rv1945	Rv1945	3	2	88	145	123	0.7154471544715447	0.006968308514700267	0.006459208349242714	0.006968308514700267
780	1582080	-	1582085	-	0.368852	None	None	0	0	0	5	5	0.0	0.004200076365024819	0.004104620084001528	0.004200076365024819
781	697	-	698	-	0.368799	dnaA	dnaA	0	0	0	8	9	0.0	0.004645539009800178	0.01256841033473336	0.01256841033473336
782	2976579	-	2976585	-	0.368257	None	None	0	0	0	15	6	0.0	0.08097874506809215	0.07910143820796743	0.08097874506809215
783	3894434	-	3894476	-	0.36800700000000003	PPE60	PPE60	2	0	3	22	94	0.13636363636363635	0.010341097110856559	0.03452335497009037	0.03452335497009037
784	1582085	-	1582099	-	0.367728	None	None	0	0	0	5	6	0.0	0.004104620084001528	0.0072864961181112395	0.0072864961181112395
785	1468150	-	1468165	-	0.36751500000000004	None	None	0	0	10	61	18	0.5555555555555556	0.0044228076874124975	0.005631920580374188	0.005631920580374188
786	2976575	-	2976581	-	0.36679	None	None	0	0	1	136	11	0.09090909090909093	0.0803105511009291	0.07887870688557974	0.0803105511009291
787	1340103	-	1340104	-	0.366177	PPE18	PPE18	0	0	22	23	23	0.9565217391304348	0.021764032073310426	0.017786687030673286	0.021764032073310426
788	6576	-	6579	-	0.366076	gyrB	gyrB	0	0	0	13	22	0.0	0.0037546137202494594	0.009004709176530483	0.009004709176530483
789	841105	-	841132	-	0.36598600000000003	vapB31	vapB31	0	0	2	7	11	0.2857142857142857	0.04464172075855925	0.019409443808069242	0.04464172075855925
790	1983332	-	1983336	-	0.36596100000000004	PPE24	PPE24	0	0	5	5	5	1.0	0.02278223240422553	0.01664121165839379	0.02278223240422553
791	3173124	-	3173127	-	0.365052	None	None	0	0	4	6	5	0.8	0.0063955708285605185	0.008972890416189386	0.008972890416189386
792	832083	-	832088	-	0.3648	Rv0740	Rv0740	0	0	9	9	10	1.0	0.038627975054091886	0.03232786050655466	0.038627975054091886
793	696	-	698	-	0.36472	dnaA	dnaA	0	0	0	8	9	0.0	0.0043909889270714025	0.01256841033473336	0.01256841033473336
794	852823	-	852834	-	0.364496	phoR	phoR	0	0	0	5	5	0.0	0.0029273259513809343	0.003022782232404225	0.003022782232404225
795	1476408	-	1476429	-	0.3643969999999999	None	None	0	0	8	11	15	0.7272727272727273	0.07331042382588775	0.07674684994272624	0.07674684994272624
796	6734	-	6735	-	0.364082	gyrB	gyrB	0	0	0	10	22	0.0	0.006745577192312589	0.004995545373552246	0.006745577192312589
797	2626076	-	2626079	-	0.363786	esxO	esxO	0	0	4	5	25	0.8	0.015400280005091	0.01575028636884307	0.01575028636884307
798	3760409	-	3760436	-	0.363674	PPE56	PPE56	0	0	3	10	7	0.42857142857142855	0.08559246531755123	0.08396970854015527	0.08559246531755123
799	761002	-	761005	-	0.363597	rpoB	rpoB	0	0	0	6	7	0.0	0.011932035127911416	0.013936617029400534	0.013936617029400534
800	3381080	-	3381083	-	0.363586	None	None	0	0	0	8	8	0.0	0.007827415043909889	0.006045564464808451	0.007827415043909889
801	4088584	-	4088599	-	0.3632869999999999	None	None	0	0	0	5	11	0.0	0.037291587119765816	0.013554791905307369	0.037291587119765816
802	2629847	-	2632080	-	0.363215	plcB	None	0	0	0	12	5	0.0	0.07114674812269314	0.06796487208858343	0.07114674812269314
803	841141	-	841155	-	0.363102	vapB31	vapB31	0	0	4	7	16	0.5714285714285714	0.021891307114674814	0.013013872979508718	0.021891307114674814
804	761108	-	761109	-	0.3629469999999999	rpoB	rpoB	0	0	3	14	166	0.21428571428571427	0.008718340333460608	0.0050910016545755365	0.008718340333460608
805	1532877	-	1532878	-	0.362811	PPE19	PPE19	0	0	5	6	5	1.0	0.020809469263077512	0.02434135166093929	0.02434135166093929
806	1339785	-	1339797	-	0.362741	PPE18	PPE18	1	0	2	11	6	0.3333333333333333	0.03232786050655466	0.0209367443044419	0.03232786050655466
807	4060472	-	4060475	-	0.36265	esxW	esxW	0	0	0	29	10	0.0	0.01387297950871834	0.012695685376097748	0.01387297950871834
808	853653	-	853668	-	0.362636	phoR	phoR	0	0	0	5	5	0.0	0.010722922234949727	0.0055682830596919955	0.010722922234949727
809	1552515	-	1552544	-	0.362225	Rv1378c	Rv1378c	0	0	0	6	9	0.0	0.005250095456281022	0.007000127275041365	0.007000127275041365
810	841153	-	841180	-	0.3619969999999999	vapB31	vapB31	0	0	5	16	8	0.625	0.013363879343260786	0.013077510500190912	0.013363879343260786
811	1179067	-	1179069	-	0.361958	None	None	0	0	0	27	7	0.0	0.010882016036655213	0.010850197276314116	0.010882016036655213
812	2629609	-	2631977	-	0.361775	plcB	plcA	0	0	0	6	5	0.0	0.06694667175766833	0.08727885961562938	0.08727885961562938
813	4407630	-	4407631	-	0.361533	gid	gid	0	0	0	5	7	0.0	0.004009163802978236	0.0035000636375206824	0.004009163802978236
814	4363785	-	4363805	-	0.361062	mycP1	mycP1	0	0	0	6	12	0.0	0.013363879343260786	0.00451826396843579	0.013363879343260786
815	3760436	-	3760461	-	0.3607869999999999	PPE56	PPE56	0	0	3	7	9	0.42857142857142855	0.08396970854015527	0.0804378261422935	0.08396970854015527
816	332891	-	332916	-	0.360331	vapC25	vapC25	0	0	0	8	137	0.0	0.01724576810487464	0.018263968435789743	0.018263968435789743
817	3730390	-	3730411	-	0.360107	PPE54	PPE54	21	2	29	71	347	0.4084507042253521	0.01797759959271987	0.038818887616138484	0.038818887616138484
818	3847247	-	3847265	-	0.359782	PPE59	PPE59	0	0	1	13	5	0.2	0.05176912307496499	0.05406007381952399	0.05406007381952399
819	3253246	-	3253249	-	0.359255	ppsB	ppsB	0	0	6	6	6	1.0	0.0028636884306987398	0.0026091383479699627	0.0028636884306987398
820	832069	-	832083	-	0.359089	Rv0740	Rv0740	0	0	9	16	9	1.0	0.04152348224513173	0.038627975054091886	0.04152348224513173
821	1983334	-	1983342	-	0.358915	PPE24	PPE24	0	0	5	5	8	1.0	0.019791268932162404	0.016132111492936238	0.019791268932162404
822	2271815	-	2271823	-	0.358572	None	None	0	0	0	9	6	0.0	0.0043909889270714025	0.0044228076874124975	0.0044228076874124975
823	4378750	-	4378801	-	0.358565	eccC2	eccC2	0	0	0	5	10	0.0	0.016227567773959527	0.01575028636884307	0.016227567773959527
824	254705	-	254709	-	0.358526	Rv0213c	Rv0213c	0	0	0	14	5	0.0	0.004009163802978236	0.003690976199567265	0.004009163802978236
825	1533210	-	1533222	-	0.35837800000000003	PPE19	PPE19	0	0	3	5	5	0.6	0.03226422298587247	0.03649611811123839	0.03649611811123839
826	3894897	-	3894900	-	0.358309	PPE60	PPE60	0	0	5	5	5	1.0	0.02720504009163803	0.0209049255441008	0.02720504009163803
827	1340389	-	1340397	-	0.357873	PPE18	PPE18	0	0	8	12	8	1.0	0.06309660175639557	0.06557846506300115	0.06557846506300115
828	1532566	-	1532575	-	0.357483	PPE19	PPE19	0	0	5	5	9	1.0	0.02472317678503245	0.02049128165966654	0.02472317678503245
829	841244	-	841278	-	0.357442	vapC31	vapC31	0	0	22	27	52	0.8148148148148148	0.012377497772686777	0.020395825378643248	0.020395825378643248
830	332726	-	332759	-	0.357018	vapC25	vapC25	1	0	51	65	73	0.7846153846153846	0.0198549064528446	0.010595647193585337	0.0198549064528446
831	853660	-	853672	-	0.357003	phoR	phoR	0	0	0	9	7	0.0	0.004931907852870053	0.0073183148784523346	0.0073183148784523346
832	1340136	-	1340155	-	0.356894	PPE18	PPE18	0	3	10	47	18	0.5555555555555556	0.024436807941962586	0.03134147893598065	0.03134147893598065
833	761139	-	761140	-	0.3567659999999999	rpoB	rpoB	0	4	43	503	206	0.2087378640776699	0.005822833142420772	0.005441008018327607	0.005822833142420772
834	1340003	-	1340004	-	0.356521	PPE18	PPE18	0	0	16	18	16	1.0	0.021891307114674814	0.022845869924907725	0.022845869924907725
835	2169041	-	2169063	-	0.356335	PPE35	PPE35	0	0	1	12	16	0.08333333333333333	0.011200203640066185	0.0143184421534937	0.0143184421534937
836	3019387	-	3019395	-	0.356302	sigA	sigA	0	0	0	6	10	0.0	0.0038500700012727507	0.007795596283568792	0.007795596283568792
837	3067949	-	3067954	-	0.356268	r_thyX	r_thyX	0	0	0	24	22	0.0	0.0055046455390098	0.007636502481863306	0.007636502481863306
838	1532878	-	1532879	-	0.3552909999999999	PPE19	PPE19	0	0	5	5	5	1.0	0.02434135166093929	0.0209049255441008	0.02434135166093929
839	4408054	-	4408057	-	0.355231	gid	gid	0	0	0	10	9	0.0	0.005122820414916635	0.005918289423444063	0.005918289423444063
840	1533210	-	1533227	-	0.355213	PPE19	PPE19	0	0	3	5	13	0.6	0.03226422298587247	0.040696194476263214	0.040696194476263214
841	333169	-	333184	-	0.355048	None	None	0	0	1	9	8	0.125	0.025168639429807814	0.022082219676721398	0.025168639429807814
842	1452	-	1474	-	0.3548449999999999	dnaA	dnaA	0	0	0	12	8	0.0	0.010532009672903143	0.011168384879725086	0.011168384879725086
843	4327289	-	4327292	-	0.354837	ethA	ethA	0	0	0	8	7	0.0	0.006968308514700267	0.007891052564592084	0.007891052564592084
844	3847310	-	3847320	-	0.353927	PPE59	PPE59	0	0	24	32	40	0.75	0.04142802596410844	0.04438717067583047	0.04438717067583047
845	1472349	-	1472362	-	0.353646	rrs	rrs	0	0	0	5	115	0.0	0.0738513427516864	0.0726104110983836	0.0738513427516864
846	2300690	-	2300699	-	0.3536019999999999	pks12	pks12	0	0	12	16	12	1.0	0.0044228076874124975	0.005281914216622121	0.005281914216622121
847	2155732	-	2155751	-	0.352628	katG	katG	0	0	0	8	5	0.0	0.014604810996563576	0.012759322896779942	0.014604810996563576
848	761141	-	761142	-	0.352545	rpoB	rpoB	0	0	0	8	5	0.0	0.004772814051164568	0.005981926944126257	0.005981926944126257
849	1533210	-	1533223	-	0.352522	PPE19	PPE19	0	0	3	5	6	0.6	0.03226422298587247	0.036527936871579486	0.036527936871579486
850	3760557	-	3760623	-	0.35191	PPE56	PPE56	0	0	3	13	6	0.5	0.08654702812778414	0.08654702812778414	0.08654702812778414
851	3436770	-	3436787	-	0.351695	None	Rv3074	0	0	0	5	6	0.0	0.008781977854142803	0.012250222731322388	0.012250222731322388
852	3894829	-	3894832	-	0.351407	PPE60	PPE60	0	0	6	14	8	0.75	0.02303678248695431	0.02389588901616393	0.02389588901616393
853	6575	-	6579	-	0.3511559999999999	gyrB	gyrB	0	0	0	17	22	0.0	0.003404607356497391	0.009004709176530483	0.009004709176530483
854	3894773	-	3894791	-	0.350619	PPE60	PPE60	0	0	28	33	42	0.8484848484848485	0.03229604174621357	0.02994145348097238	0.03229604174621357
855	761127	-	761128	-	0.350492	rpoB	rpoB	0	0	10	12	43	0.8333333333333334	0.003659157439226168	0.005345551737304314	0.005345551737304314
856	2075516	-	2075517	-	0.35046900000000003	Rv1830	Rv1830	0	0	0	5	18	0.0	0.004963726613211149	0.005027364133893344	0.005027364133893344
857	3894914	-	3894918	-	0.350373	PPE60	PPE60	0	0	5	6	6	0.8333333333333334	0.025518645793559884	0.021764032073310426	0.025518645793559884
858	1341070	-	1341077	-	0.35033800000000004	esxL	esxL	0	0	4	11	6	0.6666666666666666	0.05902380043273514	0.06182385134275169	0.06182385134275169
859	1473191	-	1473247	-	0.3503159999999999	rrs	rrs	0	0	0	5	16	0.0	0.046105383734249716	0.04133256968308514	0.046105383734249716
860	1339399	-	1339436	-	0.349995	PPE18	PPE18	3	3	31	226	113	0.2743362831858407	0.02586865215731195	0.05329642357133766	0.05329642357133766
861	3895149	-	3895157	-	0.349988	PPE60	PPE60	0	0	16	16	19	1.0	0.04900089092528955	0.05052819142166221	0.05052819142166221
862	832082	-	832088	-	0.349902	Rv0740	Rv0740	0	0	9	9	10	1.0	0.03579610538373425	0.03232786050655466	0.03579610538373425
863	765618	-	765619	-	0.349775	rpoC	rpoC	0	0	0	7	6	0.0	0.0044228076874124975	0.0052182766959399255	0.0052182766959399255
864	2302520	-	2302532	-	0.34962	pks12	pks12	0	0	0	7	8	0.0	0.0037864324805905562	0.004613720249459081	0.004613720249459081
865	1983317	-	1983330	-	0.3487699999999999	PPE24	PPE24	0	0	4	60	5	0.8	0.03675066819396716	0.022495863561155655	0.03675066819396716
866	333382	-	333394	-	0.348611	None	None	0	0	4	8	8	0.5	0.011295659921089477	0.011072928598701794	0.011295659921089477
867	4055303	-	4055304	-	0.3486059999999999	espA	espA	0	0	0	5	5	0.0	0.0038818887616138475	0.018868524882270588	0.018868524882270588
868	1472374	-	1472382	-	0.34817800000000004	rrs	rrs	0	0	4	8	6	0.6666666666666666	0.08018327605956473	0.07251495481736031	0.08018327605956473
869	3086982	-	3086984	-	0.348007	ald	ald	0	0	11	12	11	1.0	0.0028000509100165453	0.003945526282296042	0.003945526282296042
870	1340390	-	1340397	-	0.348006	PPE18	PPE18	0	0	8	8	8	1.0	0.060742013491154385	0.06557846506300115	0.06557846506300115
871	1532877	-	1532879	-	0.34797100000000003	PPE19	PPE19	0	0	5	6	5	1.0	0.020809469263077512	0.0209049255441008	0.0209049255441008
872	1339885	-	1339905	-	0.34795	PPE18	PPE18	1	0	3	5	128	0.6	0.02879597810869288	0.01800941835306096	0.02879597810869288
873	761109	-	761110	-	0.3478949999999999	rpoB	rpoB	4	2	13	166	326	0.0783132530120482	0.0050910016545755365	0.0062364770268550345	0.0062364770268550345
874	1472566	-	1472580	-	0.347877	rrs	rrs	0	0	2	8	6	0.3333333333333333	0.08466972126765941	0.08186967035764288	0.08466972126765941
875	3894773	-	3894790	-	0.347107	PPE60	PPE60	0	0	28	33	43	0.8484848484848485	0.03229604174621357	0.03025964108438335	0.03229604174621357
876	3247929	-	3248028	-	0.346894	ppsA	ppsA	1	1	19	39	130	0.4871794871794872	0.027236858851979125	0.027777777777777776	0.027777777777777776
877	3894771	-	3894784	-	0.34680900000000003	PPE60	PPE60	1	0	23	29	37	0.7931034482758621	0.03382334224258623	0.03067328496881761	0.03382334224258623
878	2168975	-	2168981	-	0.3467949999999999	PPE35	PPE35	0	0	2	5	6	0.4	0.00805014636629757	0.00693648975435917	0.00805014636629757
879	1941835	-	1941837	-	0.346528	None	None	0	0	0	10	14	0.0	0.003340969835815197	0.002418225785923381	0.003340969835815197
880	3894773	-	3894784	-	0.345656	PPE60	PPE60	0	0	28	33	37	0.8484848484848485	0.03229604174621357	0.03067328496881761	0.03229604174621357
881	2651552	-	2651616	-	0.34533800000000003	Rv2370c	None	0	0	0	6	5	0.0	0.05272368588519792	0.016227567773959527	0.05272368588519792
882	1340314	-	1340338	-	0.3445539999999999	PPE18	PPE18	3	0	7	26	50	0.2692307692307692	0.058801069110347465	0.0583556064655721	0.058801069110347465
883	3173124	-	3173129	-	0.34433800000000003	None	None	0	0	4	6	6	0.6666666666666666	0.0063955708285605185	0.007636502481863306	0.007636502481863306
884	3895150	-	3895151	-	0.344296	PPE60	PPE60	0	0	17	17	17	1.0	0.04782359679266896	0.04928725976835943	0.04928725976835943
885	1341073	-	1341077	-	0.344014	esxL	esxL	0	0	4	64	6	0.6666666666666666	0.05978745068092148	0.06182385134275169	0.06182385134275169
886	1340313	-	1340338	-	0.343932	PPE18	PPE18	1	0	7	26	50	0.2692307692307692	0.06198294514445717	0.0583556064655721	0.06198294514445717
887	1404600	-	1404601	-	0.34391	cyp130	cyp130	0	0	5	6	10	0.8333333333333334	0.003277332315133002	0.0028636884306987398	0.003277332315133002
888	4338286	-	4338293	-	0.34378400000000003	whiB6	whiB6	0	0	0	10	7	0.0	0.008718340333460608	0.01641848033600611	0.01641848033600611
889	1340003	-	1340005	-	0.34375	PPE18	PPE18	0	0	18	18	19	1.0	0.021891307114674814	0.02275041364388444	0.02275041364388444
890	1532876	-	1532879	-	0.343573	PPE19	PPE19	0	0	5	5	5	1.0	0.0220185821560392	0.0209049255441008	0.0220185821560392
891	4088569	-	4088584	-	0.343339	None	None	0	0	0	8	5	0.0	0.012759322896779942	0.037291587119765816	0.037291587119765816
892	1982886	-	1982901	-	0.3433239999999999	PPE24	PPE24	1	0	3	5	165	0.6	0.004804632811505664	0.02300496372661321	0.02300496372661321
893	3381083	-	3381100	-	0.343208	None	None	0	0	0	8	19	0.0	0.006045564464808451	0.006172839506172839	0.006172839506172839
894	2197270	-	2197272	-	0.343158	Rv1945	Rv1945	0	0	15	15	15	1.0	0.05530100547282678	0.0572737686139748	0.0572737686139748
895	2976575	-	2976579	-	0.34313	None	None	0	1	0	136	15	0.0	0.0803105511009291	0.08097874506809215	0.08097874506809215
896	1983330	-	1983336	-	0.343005	PPE24	PPE24	0	0	5	5	5	1.0	0.022495863561155655	0.01664121165839379	0.022495863561155655
897	2197266	-	2197270	-	0.3425809999999999	Rv1945	Rv1945	0	0	14	14	15	1.0	0.0507191039837088	0.05530100547282678	0.05530100547282678
898	4060469	-	4060475	-	0.3422139999999999	esxW	esxW	0	0	0	25	10	0.0	0.018709431080565102	0.012695685376097748	0.018709431080565102
899	1394	-	1399	-	0.341975	dnaA	dnaA	0	0	0	6	11	0.0	0.0062364770268550345	0.0074455899198167235	0.0074455899198167235
900	3248028	-	3248138	-	0.341945	ppsA	ppsA	0	0	2	130	16	0.125	0.027777777777777776	0.0264095710831106	0.027777777777777776
901	4327480	-	4327484	-	0.341871	r_ethR	r_ethR	0	0	0	7	13	0.0	0.004454626447753595	0.006841033473335879	0.006841033473335879
902	333378	-	333387	-	0.341853	None	None	0	0	3	14	7	0.42857142857142855	0.013713885707012857	0.0110092910780196	0.013713885707012857
903	3883605	-	3883626	-	0.341725	Rv3466	Rv3466	80	14	10	142	405	0.07042253521126761	0.024818633066055747	0.0473463153875525	0.0473463153875525
904	2976574	-	2976581	-	0.341586	None	None	0	0	0	12	11	0.0	0.07926053200967291	0.07887870688557974	0.07926053200967291
905	2747471	-	2747472	-	0.341522	folC	folC	0	0	16	74	16	1.0	0.002513682066946672	0.002672775868652157	0.002672775868652157
906	1472150	-	1472172	-	0.341512	rrs	rrs	0	0	8	8	12	1.0	0.07117856688303424	0.07410589283441517	0.07410589283441517
907	1339823	-	1339839	-	0.341497	PPE18	PPE18	0	2	17	49	34	0.5	0.028605065546646307	0.022654957362861144	0.028605065546646307
908	425481	-	425511	-	0.341471	PPE8	PPE8	0	0	0	5	7	0.0	0.027936871579483262	0.04120529464172076	0.04120529464172076
909	841572	-	841577	-	0.341406	vapC31	vapC31	0	0	7	10	15	0.7	0.008304696449026346	0.0063955708285605185	0.008304696449026346
910	3895080	-	3895081	-	0.341202	PPE60	PPE60	0	0	6	6	6	1.0	0.04909634720631284	0.04928725976835943	0.04928725976835943
911	332916	-	332942	-	0.341114	vapC25	vapC25	0	1	12	137	20	0.6	0.018263968435789743	0.008209240168003056	0.018263968435789743
912	1404599	-	1404601	-	0.341013	cyp130	cyp130	0	0	0	5	10	0.0	0.0029591447117220315	0.0028636884306987398	0.0029591447117220315
913	332869	-	332882	-	0.340951	vapC25	vapC25	0	0	2	21	42	0.09523809523809523	0.0132047855415553	0.013936617029400534	0.013936617029400534
914	3847364	-	3847378	-	0.340866	PPE59	PPE59	0	0	10	23	25	0.43478260869565216	0.055110092910780194	0.05253277332315133	0.055110092910780194
915	2637298	-	2637459	-	0.3407989999999999	None	None	0	0	3	10	15	0.3	0.03719613083874252	0.040696194476263214	0.040696194476263214
916	3894872	-	3894874	-	0.34065100000000004	PPE60	PPE60	0	0	23	24	23	1.0	0.024214076619574903	0.024182257859233804	0.024214076619574903
917	2029104	-	2029112	-	0.34024	PPE27	PPE27	0	0	7	11	8	0.875	0.02730049637266132	0.03369606720122184	0.03369606720122184
918	2976575	-	2976582	-	0.340217	None	None	0	2	1	136	66	0.015151515151515154	0.0803105511009291	0.07948326333206059	0.0803105511009291
919	3895149	-	3895150	-	0.339935	PPE60	PPE60	0	0	16	16	17	1.0	0.04900089092528955	0.04782359679266896	0.04900089092528955
920	625568	-	625613	-	0.33965700000000004	menA	menA	0	0	0	5	5	0.0	0.005122820414916635	0.0066501209112892964	0.0066501209112892964
921	853668	-	853684	-	0.3396349999999999	phoR	phoR	0	0	0	5	6	0.0	0.0055682830596919955	0.005791014382079674	0.005791014382079674
922	2747470	-	2747471	-	0.339486	folC	folC	0	0	15	15	74	1.0	0.0026091383479699627	0.002513682066946672	0.0026091383479699627
923	1338856	-	1338877	-	0.33931500000000003	None	None	0	0	0	6	15	0.0	0.006904670994018074	0.004327351406389207	0.006904670994018074
924	832090	-	832109	-	0.33931300000000003	Rv0740	Rv0740	0	0	8	10	72	0.8	0.02898689067073947	0.03560519282168767	0.03560519282168767
925	1472596	-	1472599	-	0.3390579999999999	rrs	rrs	0	0	0	5	12	0.0	0.08116965763013873	0.08183785159730178	0.08183785159730178
926	2196722	-	2196771	-	0.338937	Rv1945	Rv1945	0	0	0	12	7	0.0	0.03382334224258623	0.031309660175639555	0.03382334224258623
927	919	-	920	-	0.33874	dnaA	dnaA	0	0	0	5	5	0.0	0.0035637011582028764	0.004772814051164568	0.004772814051164568
928	3883563	-	3883566	-	0.33870900000000004	Rv3466	Rv3466	0	0	6	7	6	1.0	0.003659157439226168	0.003436426116838488	0.003659157439226168
929	841353	-	841356	-	0.338674	vapC31	vapC31	0	0	4	6	9	0.6666666666666666	0.011741122565864834	0.007509227440498919	0.011741122565864834
930	3894771	-	3894791	-	0.338624	PPE60	PPE60	1	0	23	29	42	0.7931034482758621	0.03382334224258623	0.02994145348097238	0.03382334224258623
931	3436770	-	3436781	-	0.338554	None	Rv3074	0	0	0	5	6	0.0	0.008781977854142803	0.009195621738577063	0.009195621738577063
932	1339399	-	1339435	-	0.337706	PPE18	PPE18	3	3	30	226	105	0.2857142857142857	0.02586865215731195	0.05517373043146239	0.05517373043146239
933	3895146	-	3895151	-	0.337407	PPE60	PPE60	0	0	16	16	17	1.0	0.04877815960290187	0.04928725976835943	0.04928725976835943
934	3835237	-	3835253	-	0.336748	None	None	0	0	0	6	20	0.0	0.01024564082983327	0.007954690085274278	0.01024564082983327
935	425477	-	425507	-	0.336662	PPE8	PPE8	0	0	1	7	6	0.16666666666666666	0.026345933562428408	0.02796869033982436	0.02796869033982436
936	4371399	-	4372188	-	0.3365849999999999	eccD2	Rv3888c	0	0	0	8	5	0.0	0.041364388443426235	0.01912307496499936	0.041364388443426235
937	761155	-	764817	-	0.336567	rpoB	rpoC	3	78	105	1487	277	0.3790613718411552	0.0071910398370879465	0.002259131984217895	0.0071910398370879465
938	852877	-	852885	-	0.336549	phoR	phoR	0	0	0	6	6	0.0	0.004677357770141275	0.005313732976963218	0.005313732976963218
939	3252712	-	3252730	-	0.336546	ppsB	ppsB	0	0	5	11	6	0.8333333333333334	0.006777395952653685	0.004931907852870053	0.006777395952653685
940	3895182	-	3895183	-	0.336535	PPE60	PPE60	0	0	11	11	12	1.0	0.04502354588265242	0.04495990836197022	0.04502354588265242
941	1341102	-	1341114	-	0.336522	esxL	esxL	4	17	8	99	181	0.08080808080808081	0.05555555555555555	0.05087819778541428	0.05555555555555555
942	3894872	-	3894875	-	0.336098	PPE60	PPE60	0	0	23	24	24	0.9583333333333334	0.024214076619574903	0.022495863561155655	0.024214076619574903
943	4062391	-	4062437	-	0.335997	None	None	0	0	0	8	5	0.0	0.016450299096347206	0.01011836578846888	0.016450299096347206
944	1340135	-	1340155	-	0.335903	PPE18	PPE18	0	3	10	47	18	0.5555555555555556	0.026123202240040732	0.03134147893598065	0.03134147893598065
945	755274	-	755294	-	0.3356429999999999	None	None	0	0	0	8	13	0.0	0.03830978745068092	0.06923762250222731	0.06923762250222731
946	2747141	-	2747151	-	0.335323	folC	folC	0	0	0	18	39	0.0	0.003054600992745323	0.002354588265241186	0.003054600992745323
947	2637459	-	2637920	-	0.335133	None	PPE40	0	0	0	15	6	0.0	0.040696194476263214	0.04279623265877562	0.04279623265877562
948	1094572	-	1094575	-	0.335096	None	None	0	0	27	28	27	1.0	0.004168257604683721	0.008081965126638667	0.008081965126638667
949	841569	-	841572	-	0.334648	vapC31	vapC31	0	0	10	10	10	1.0	0.009736540664375716	0.008304696449026346	0.009736540664375716
950	1532876	-	1532878	-	0.33399999999999996	PPE19	PPE19	0	0	5	5	5	1.0	0.0220185821560392	0.02434135166093929	0.02434135166093929
951	4363784	-	4363805	-	0.333978	mycP1	mycP1	0	0	0	5	12	0.0	0.01616393025327733	0.00451826396843579	0.01616393025327733
952	1340105	-	1340108	-	0.333943	PPE18	PPE18	0	0	23	24	24	0.9583333333333334	0.018868524882270588	0.01804123711340206	0.018868524882270588
953	1471649	-	1471655	-	0.333688	None	None	0	0	0	6	5	0.0	0.0055046455390098	0.025932289677994144	0.025932289677994144
954	3895146	-	3895148	-	0.33323600000000003	PPE60	PPE60	0	0	7	16	7	1.0	0.04877815960290187	0.05005091001654576	0.05005091001654576
955	1179063	-	1179067	-	0.333165	None	None	0	0	0	9	27	0.0	0.010182003309151077	0.010882016036655213	0.010882016036655213
956	2976574	-	2976579	-	0.333137	None	None	0	0	0	12	15	0.0	0.07926053200967291	0.08097874506809215	0.08097874506809215
957	3894771	-	3894785	-	0.33289	PPE60	PPE60	1	0	23	29	37	0.7931034482758621	0.03382334224258623	0.03029145984472445	0.03382334224258623
958	1472349	-	1472359	-	0.332875	rrs	rrs	0	0	0	5	233	0.0	0.0738513427516864	0.07168766704849179	0.0738513427516864
959	2300669	-	2300678	-	0.332347	pks12	pks12	0	0	15	18	15	1.0	0.017754868270332187	0.01081837851597302	0.017754868270332187
960	1472571	-	1472580	-	0.332312	rrs	rrs	0	0	2	19	6	0.3333333333333333	0.08641975308641975	0.08186967035764288	0.08641975308641975
961	2029189	-	2029211	-	0.332281	PPE27	PPE27	0	0	8	66	39	0.20512820512820512	0.008113783886979763	0.01298205421916762	0.01298205421916762
962	3895232	-	3895247	-	0.33226300000000003	PPE60	PPE60	15	0	2	63	10	0.2	0.049478172330406016	0.06987399770904926	0.06987399770904926
963	3894773	-	3894785	-	0.332255	PPE60	PPE60	0	0	28	33	37	0.8484848484848485	0.03229604174621357	0.03029145984472445	0.03229604174621357
964	1472137	-	1472164	-	0.33208200000000004	rrs	rrs	0	0	2	5	6	0.4	0.06631029655084637	0.07171948580883289	0.07171948580883289
965	3086982	-	3086987	-	0.331991	ald	ald	0	0	11	12	56	0.9166666666666666	0.0028000509100165453	0.002736413389334352	0.0028000509100165453
966	3895146	-	3895149	-	0.331762	PPE60	PPE60	0	0	16	16	16	1.0	0.04877815960290187	0.04900089092528955	0.04900089092528955
967	3895146	-	3895157	-	0.331493	PPE60	PPE60	0	0	16	16	19	1.0	0.04877815960290187	0.05052819142166221	0.05052819142166221
968	1476429	-	1476466	-	0.331352	None	None	0	0	8	15	12	0.6666666666666666	0.07674684994272624	0.0649420898561792	0.07674684994272624
969	3847367	-	3847380	-	0.33118000000000003	PPE59	PPE59	0	0	10	27	24	0.4166666666666667	0.053900980017818505	0.054632811505663736	0.054632811505663736
970	1340026	-	1340034	-	0.331032	PPE18	PPE18	0	0	23	25	29	0.92	0.02195494463535701	0.01893216240295278	0.02195494463535701
971	1597855	-	1597882	-	0.330935	Rv1422	Rv1422	0	0	0	5	7	0.0	0.005122820414916635	0.0058546519027618685	0.0058546519027618685
972	2626600	-	2626678	-	0.330908	None	Rv2348c	0	7	97	258	124	0.782258064516129	0.009959271986763395	0.00407280132366043	0.009959271986763395
973	1532576	-	1532583	-	0.330758	PPE19	PPE19	0	0	9	12	9	1.0	0.0209367443044419	0.029464172075855926	0.029464172075855926
974	1472151	-	1472164	-	0.330398	rrs	rrs	0	0	2	5	6	0.4	0.07350133638793432	0.07171948580883289	0.07350133638793432
975	1928568	-	2096585	-	0.330278	Rv1702c	blaI	0	1	1	5	6	0.2	0.004772814051164568	0.0016545755377370495	0.004772814051164568
976	3253297	-	3253315	-	0.330239	ppsB	ppsB	0	0	2	13	14	0.15384615384615385	0.0072864961181112395	0.010977472317678505	0.010977472317678505
977	761244	-	761248	-	0.330072	rpoB	rpoB	0	0	0	22	6	0.0	0.002545500827287769	0.006968308514700267	0.006968308514700267
978	1472349	-	1472374	-	0.330044	rrs	rrs	0	0	4	5	8	0.8	0.0738513427516864	0.08018327605956473	0.08018327605956473
979	370734	-	370764	-	0.329701	PPE5	PPE5	0	0	0	12	5	0.0	0.050019091256204656	0.06885579737813415	0.06885579737813415
980	1340000	-	1340003	-	0.329685	PPE18	PPE18	0	0	14	15	18	0.9333333333333332	0.02300496372661321	0.021891307114674814	0.02300496372661321
981	3847378	-	3847387	-	0.329667	PPE59	PPE59	0	0	4	25	6	0.6666666666666666	0.05253277332315133	0.03560519282168767	0.05253277332315133
982	106022	-	106079	-	0.329586	PPE1	PPE1	0	0	0	11	7	0.0	0.007350133638793431	0.022273132238767982	0.022273132238767982
983	1473191	-	1473246	-	0.329375	rrs	rrs	0	0	0	5	560	0.0	0.046105383734249716	0.04394170803105511	0.046105383734249716
984	2155690	-	2155700	-	0.329326	katG	katG	0	0	0	6	6	0.0	0.01365024818633066	0.00814560264732086	0.01365024818633066
985	1341077	-	1341083	-	0.329281	esxL	esxL	0	0	5	6	42	0.8333333333333334	0.06182385134275169	0.05040091638029783	0.06182385134275169
986	6735	-	6736	-	0.329014	gyrB	gyrB	0	0	0	22	6	0.0	0.004995545373552246	0.0035000636375206824	0.004995545373552246
987	2637298	-	2637385	-	0.328968	None	None	0	1	7	10	18	0.7	0.03719613083874252	0.04130075092274405	0.04130075092274405
988	3895151	-	3895157	-	0.328936	PPE60	PPE60	0	0	17	17	19	1.0	0.04928725976835943	0.05052819142166221	0.05052819142166221
989	794567	-	2096585	-	0.328635	None	blaI	0	0	2	30	6	0.3333333333333333	0.0088137966144839	0.0016545755377370495	0.0088137966144839
990	3894771	-	3894790	-	0.328543	PPE60	PPE60	1	0	23	29	43	0.7931034482758621	0.03382334224258623	0.03025964108438335	0.03382334224258623
991	1340173	-	1340195	-	0.328394	PPE18	PPE18	0	0	2	42	7	0.2857142857142857	0.0165139366170294	0.02507318314878452	0.02507318314878452
992	3847265	-	3847282	-	0.328021	PPE59	PPE59	0	0	0	5	23	0.0	0.05406007381952399	0.05892834415171185	0.05892834415171185
993	3895182	-	3895185	-	0.327515	PPE60	PPE60	0	0	11	11	13	1.0	0.04502354588265242	0.045882652411862034	0.045882652411862034
994	3895158	-	3895159	-	0.327255	PPE60	PPE60	0	0	9	9	10	1.0	0.044737177039582535	0.047632684230622384	0.047632684230622384
995	2641233	-	2641247	-	0.326993	None	smtB	0	0	0	9	5	0.0	0.004454626447753595	0.011550210003818251	0.011550210003818251
996	1340155	-	1340173	-	0.326839	PPE18	PPE18	0	0	0	18	42	0.0	0.03134147893598065	0.0165139366170294	0.03134147893598065
997	2300564	-	2300576	-	0.326558	pks12	pks12	0	0	6	11	6	1.0	0.006045564464808451	0.009513809341988037	0.009513809341988037
998	2197266	-	2197272	-	0.326508	Rv1945	Rv1945	0	0	14	14	15	1.0	0.0507191039837088	0.0572737686139748	0.0572737686139748
999	2122380	-	2122395	-	0.326295	lldD2	lldD2	0	0	0	9	254	0.0	0.004995545373552246	0.007763777523227695	0.007763777523227695
1000	853653	-	853672	-	0.32629400000000003	phoR	phoR	0	0	0	5	7	0.0	0.010722922234949727	0.0073183148784523346	0.010722922234949727
1001	1474	-	1509	-	0.3261159999999999	dnaA	dnaA	0	0	0	8	7	0.0	0.011168384879725086	0.009163802978235968	0.011168384879725086
1002	3895078	-	3895081	-	0.325948	PPE60	PPE60	0	0	6	7	6	1.0	0.048905434644266256	0.04928725976835943	0.04928725976835943
1003	832081	-	832088	-	0.325755	Rv0740	Rv0740	0	0	9	10	10	0.9	0.04149166348479063	0.03232786050655466	0.04149166348479063
1004	3895183	-	3895185	-	0.325712	PPE60	PPE60	0	0	11	12	13	0.9166666666666666	0.04495990836197022	0.045882652411862034	0.045882652411862034
1005	4386702	-	4386768	-	0.325712	Rv3901c	Rv3901c	0	0	2	8	7	0.2857142857142857	0.06156930126002291	0.03296423571337661	0.06156930126002291
1006	3895150	-	3895157	-	0.3255909999999999	PPE60	PPE60	0	0	17	17	19	1.0	0.04782359679266896	0.05052819142166221	0.05052819142166221
1007	2300666	-	2300674	-	0.325554	pks12	pks12	0	0	15	19	15	1.0	0.006109201985490646	0.010882016036655213	0.010882016036655213
1008	3895080	-	3895082	-	0.325554	PPE60	PPE60	0	0	6	6	6	1.0	0.04909634720631284	0.04861906580119638	0.04909634720631284
1009	1533176	-	1533187	-	0.32550300000000004	PPE19	PPE19	0	0	3	9	5	0.6	0.04772814051164567	0.033473335878834165	0.04772814051164567
1010	1340106	-	1340108	-	0.325237	PPE18	PPE18	0	0	22	22	24	1.0	0.01858215603920071	0.01804123711340206	0.01858215603920071
1011	2300669	-	2300676	-	0.32513200000000003	pks12	pks12	0	0	15	18	17	0.8823529411764706	0.017754868270332187	0.01244113529336897	0.017754868270332187
1012	1340389	-	1340398	-	0.32463600000000004	PPE18	PPE18	0	0	8	12	8	1.0	0.06309660175639557	0.06522845869924908	0.06522845869924908
1013	2976571	-	2976582	-	0.324479	None	None	0	0	0	10	66	0.0	0.08314242077128675	0.07948326333206059	0.08314242077128675
1014	3895081	-	3895082	-	0.324399	PPE60	PPE60	0	0	6	6	6	1.0	0.04928725976835943	0.04861906580119638	0.04928725976835943
1015	1340103	-	1340106	-	0.324361	PPE18	PPE18	0	0	21	23	22	0.9545454545454546	0.021764032073310426	0.01858215603920071	0.021764032073310426
1016	762310	-	762312	-	0.323973	rpoB	rpoB	0	0	0	10	7	0.0	0.0029591447117220315	0.003054600992745323	0.003054600992745323
1017	4060466	-	4060475	-	0.323783	esxW	esxW	0	0	7	92	10	0.7	0.014127529591447115	0.012695685376097748	0.014127529591447115
1018	2976574	-	2976582	-	0.32363000000000003	None	None	0	0	0	12	66	0.0	0.07926053200967291	0.07948326333206059	0.07948326333206059
1019	1340103	-	1340105	-	0.323308	PPE18	PPE18	0	0	22	23	24	0.9565217391304348	0.021764032073310426	0.018868524882270588	0.021764032073310426
1020	2288703	-	2288704	-	0.32328	pncA	pncA	0	0	0	15	16	0.0	0.008400152730049638	0.007127402316405753	0.008400152730049638
1021	1340026	-	1340036	-	0.322579	PPE18	PPE18	0	0	23	25	30	0.92	0.02195494463535701	0.019536718849433626	0.02195494463535701
1022	1773982	-	1774003	-	0.3221	Rv1566c	Rv1566c	0	0	0	5	19	0.0	0.017341224385897927	0.014795723558610157	0.017341224385897927
1023	1533210	-	1533230	-	0.322087	PPE19	PPE19	0	0	3	5	14	0.6	0.03226422298587247	0.0440689830724195	0.0440689830724195
1024	1472151	-	1472172	-	0.321875	rrs	rrs	0	0	4	5	12	0.8	0.07350133638793432	0.07410589283441517	0.07410589283441517
1025	779339	-	779350	-	0.321863	Rv0678	Rv0678	0	0	0	10	5	0.0	0.0055682830596919955	0.0031182385134275173	0.0055682830596919955
1026	3436763	-	3436778	-	0.321592	None	None	0	0	0	5	6	0.0	0.008845615374824997	0.008495609011072928	0.008845615374824997
1027	7581	-	7582	-	0.321337	gyrA	gyrA	4	3	0	231	758	0.0	0.006141020745831742	0.0075728649611811125	0.0075728649611811125
1028	1341103	-	1341114	-	0.321203	esxL	esxL	4	17	0	92	181	0.0	0.06093292605320098	0.05087819778541428	0.06093292605320098
1029	3847380	-	3847387	-	0.320988	PPE59	PPE59	0	0	4	24	6	0.6666666666666666	0.054632811505663736	0.03560519282168767	0.054632811505663736
1030	4243222	-	4243225	-	0.320859	r_embC	r_embC	0	0	0	58	59	0.0	0.002736413389334352	0.0026409571083110604	0.002736413389334352
1031	332987	-	333011	-	0.320819	vapC25	vapC25	0	0	0	48	6	0.0	0.007095583556064656	0.01256841033473336	0.01256841033473336
1032	3894832	-	3894836	-	0.320739	PPE60	PPE60	0	0	4	8	5	0.8	0.02389588901616393	0.02192312587501591	0.02389588901616393
1033	1472362	-	1472374	-	0.32063400000000003	rrs	rrs	0	0	0	115	8	0.0	0.0726104110983836	0.08018327605956473	0.08018327605956473
1034	1983333	-	1983342	-	0.320304	PPE24	PPE24	0	0	5	7	8	0.7142857142857143	0.01937762504772814	0.016132111492936238	0.01937762504772814
1035	1340104	-	1340105	-	0.320019	PPE18	PPE18	0	0	23	23	24	1.0	0.017786687030673286	0.018868524882270588	0.018868524882270588
1036	1393	-	1399	-	0.319971	dnaA	dnaA	0	0	0	9	11	0.0	0.006172839506172839	0.0074455899198167235	0.0074455899198167235
1037	1774006	-	1774027	-	0.319907	Rv1566c	Rv1566c	0	0	0	17	5	0.0	0.017723049509991092	0.03620974926816852	0.03620974926816852
1038	2168975	-	2168987	-	0.319836	PPE35	PPE35	0	0	2	5	6	0.4	0.00805014636629757	0.00814560264732086	0.00814560264732086
1039	332987	-	333008	-	0.319825	vapC25	vapC25	0	0	0	48	5	0.0	0.007095583556064656	0.008654702812778414	0.008654702812778414
1040	2197264	-	2197266	-	0.319344	Rv1945	Rv1945	0	0	14	15	14	1.0	0.05043273514063892	0.0507191039837088	0.0507191039837088
1041	1928560	-	1928568	-	0.319312	Rv1702c	Rv1702c	0	0	0	8	5	0.0	0.005600101820033092	0.004772814051164568	0.005600101820033092
1042	2197313	-	2197332	-	0.319253	Rv1945	Rv1945	3	1	90	145	125	0.72	0.006968308514700267	0.07353315514827542	0.07353315514827542
1043	3895078	-	3895080	-	0.31915	PPE60	PPE60	0	0	6	7	6	1.0	0.048905434644266256	0.04909634720631284	0.04909634720631284
1044	1254126	-	1254136	-	0.318795	Rv1129c	Rv1129c	0	0	0	7	6	0.0	0.009641084383352424	0.015018454880997838	0.015018454880997838
1045	2155690	-	2155699	-	0.31879	katG	katG	0	0	0	6	8	0.0	0.01365024818633066	0.00957744686267023	0.01365024818633066
1046	3758886	-	3758913	-	0.318715	PPE56	PPE56	0	0	6	8	7	0.8571428571428571	0.08511518391243478	0.08234695176275933	0.08511518391243478
1047	1341152	-	1341167	-	0.318511	esxL	esxL	0	0	0	51	16	0.0	0.021891307114674814	0.019632175130456918	0.021891307114674814
1048	1532576	-	1532584	-	0.3184099999999999	PPE19	PPE19	0	0	9	12	9	1.0	0.0209367443044419	0.02567773959526537	0.02567773959526537
1049	1471647	-	1471655	-	0.3182239999999999	None	None	0	0	0	11	5	0.0	0.004359170166730304	0.025932289677994144	0.025932289677994144
1050	3895067	-	3895068	-	0.318161	PPE60	PPE60	0	0	12	12	12	1.0	0.04769632175130457	0.04823724067710322	0.04823724067710322
1051	4060466	-	4060469	-	0.3181199999999999	esxW	esxW	0	0	0	92	25	0.0	0.014127529591447115	0.018709431080565102	0.018709431080565102
1052	486149	-	486229	-	0.3179329999999999	pks6	pks6	0	0	0	7	5	0.0	0.019313987527045943	0.021795850833651518	0.021795850833651518
1053	4060466	-	4060472	-	0.31792800000000004	esxW	esxW	0	0	0	92	29	0.0	0.014127529591447115	0.01387297950871834	0.014127529591447115
1054	1532575	-	1532583	-	0.317688	PPE19	PPE19	0	0	9	9	9	1.0	0.02049128165966654	0.029464172075855926	0.029464172075855926
1055	6736	-	6737	-	0.317529	gyrB	gyrB	0	0	0	6	10	0.0	0.0035000636375206824	0.003818251240931653	0.003818251240931653
1056	1339905	-	1339922	-	0.317275	PPE18	PPE18	0	2	3	128	11	0.2727272727272727	0.01800941835306096	0.01807305587374316	0.01807305587374316
1057	1340390	-	1340398	-	0.317193	PPE18	PPE18	0	0	8	8	8	1.0	0.060742013491154385	0.06522845869924908	0.06522845869924908
1058	1472344	-	1472358	-	0.31689	rrs	rrs	0	0	0	7	11	0.0	0.07420134911543846	0.07101947308132875	0.07420134911543846
1059	832083	-	832090	-	0.31676	Rv0740	Rv0740	0	0	9	9	10	1.0	0.038627975054091886	0.02898689067073947	0.038627975054091886
1060	1473053	-	1473084	-	0.316661	rrs	rrs	0	0	0	5	6	0.0	0.07229222349497264	0.061442026218658526	0.07229222349497264
1061	1340001	-	1340003	-	0.31659	PPE18	PPE18	0	0	16	16	18	1.0	0.02625047728140512	0.021891307114674814	0.02625047728140512
1062	3760409	-	3760442	-	0.316424	PPE56	PPE56	0	0	3	10	5	0.6	0.08559246531755123	0.08209240168003054	0.08559246531755123
1063	761108	-	761110	-	0.316308	rpoB	rpoB	0	0	3	14	326	0.21428571428571427	0.008718340333460608	0.0062364770268550345	0.008718340333460608
1064	332787	-	332795	-	0.316161	vapC25	vapC25	0	0	14	25	22	0.6363636363636364	0.00693648975435917	0.003977345042637139	0.00693648975435917
1065	2300680	-	2300690	-	0.31608600000000003	pks12	pks12	0	0	12	15	16	0.8	0.00805014636629757	0.0044228076874124975	0.00805014636629757
1066	761140	-	761141	-	0.3160679999999999	rpoB	rpoB	0	0	0	206	8	0.0	0.005441008018327607	0.004772814051164568	0.005441008018327607
1067	1472658	-	1472697	-	0.316038	rrs	rrs	0	0	4	5	5	0.8	0.08476517754868271	0.0803105511009291	0.08476517754868271
1068	2747470	-	2747472	-	0.315812	folC	folC	0	0	15	15	16	1.0	0.0026091383479699627	0.002672775868652157	0.002672775868652157
1069	3847364	-	3847380	-	0.315515	PPE59	PPE59	0	0	10	23	24	0.43478260869565216	0.055110092910780194	0.054632811505663736	0.055110092910780194
1070	4243217	-	4243218	-	0.315506	r_embC	r_embC	0	0	0	235	24	0.0	0.004040982563319332	0.002036400661830215	0.004040982563319332
1071	2197260	-	2197266	-	0.315342	Rv1945	Rv1945	0	0	13	20	14	0.9285714285714286	0.05450553646429935	0.0507191039837088	0.05450553646429935
1072	3895077	-	3895078	-	0.315246	PPE60	PPE60	0	0	5	6	7	0.8333333333333334	0.049987272495863565	0.048905434644266256	0.049987272495863565
1073	1172077	-	1172078	-	0.315226	Rv1048c	Rv1048c	0	0	0	9	10	0.0	0.0019409443808069238	0.0022273132238767976	0.0022273132238767976
1074	1928561	-	1928568	-	0.31504	Rv1702c	Rv1702c	0	0	0	5	5	0.0	0.0037227949599083618	0.004772814051164568	0.004772814051164568
1075	794567	-	1928568	-	0.31500100000000003	None	Rv1702c	1	0	1	30	5	0.2	0.0088137966144839	0.004772814051164568	0.0088137966144839
1076	3895078	-	3895082	-	0.314832	PPE60	PPE60	0	0	6	7	6	1.0	0.048905434644266256	0.04861906580119638	0.048905434644266256
1077	3758886	-	3758925	-	0.314655	PPE56	PPE56	0	0	5	8	6	0.8333333333333334	0.08511518391243478	0.08123329515082092	0.08511518391243478
1078	1476429	-	1476481	-	0.314234	None	None	0	0	11	15	13	0.8461538461538461	0.07674684994272624	0.07143311696576303	0.07674684994272624
1079	3509292	-	4061892	-	0.31400900000000004	Rv3142c	None	0	0	0	5	5	0.0	0.019695812651139108	0.011263841160748377	0.019695812651139108
1080	2629847	-	2631374	-	0.313994	plcB	plcA	0	0	0	12	10	0.0	0.07114674812269314	0.0737558864706631	0.0737558864706631
1081	1582080	-	1582099	-	0.313942	None	None	0	0	0	5	6	0.0	0.004200076365024819	0.0072864961181112395	0.0072864961181112395
1082	841110	-	841141	-	0.313917	vapB31	vapB31	0	0	1	8	7	0.14285714285714285	0.02796869033982436	0.021891307114674814	0.02796869033982436
1083	1339905	-	1339923	-	0.313897	PPE18	PPE18	0	2	3	128	11	0.2727272727272727	0.01800941835306096	0.016259386534300625	0.01800941835306096
1084	1471648	-	1471655	-	0.313569	None	None	0	0	0	10	5	0.0	0.00474099529082347	0.025932289677994144	0.025932289677994144
1085	2637330	-	2637459	-	0.313533	None	None	0	0	1	6	15	0.16666666666666666	0.040441644393534426	0.040696194476263214	0.040696194476263214
1086	1341148	-	1341167	-	0.3134989999999999	esxL	esxL	0	0	2	61	16	0.125	0.025041364388443427	0.019632175130456918	0.025041364388443427
1087	3894875	-	3894883	-	0.313215	PPE60	PPE60	0	0	21	24	53	0.875	0.022495863561155655	0.024595901743668068	0.024595901743668068
1088	1179079	-	1179090	-	0.313136	None	None	0	0	0	8	7	0.0	0.00814560264732086	0.008622884052437317	0.008622884052437317
1089	3730361	-	3730385	-	0.31292800000000004	PPE54	PPE54	0	0	23	35	62	0.6571428571428571	0.009991090747104492	0.016673030418734885	0.016673030418734885
1090	3247928	-	3248028	-	0.312908	ppsA	ppsA	1	1	18	38	130	0.4736842105263158	0.03220058546519028	0.027777777777777776	0.03220058546519028
1091	333387	-	333406	-	0.3128039999999999	None	None	0	0	2	7	6	0.3333333333333333	0.0110092910780196	0.015654830087819774	0.015654830087819774
1092	841605	-	841638	-	0.312781	vapC31	vapC31	0	0	4	26	6	0.6666666666666666	0.01695939926180476	0.023704976454117347	0.023704976454117347
1093	1179060	-	1179067	-	0.312279	None	None	0	0	0	6	27	0.0	0.010372915871197656	0.010882016036655213	0.010882016036655213
1094	832082	-	832090	-	0.312222	Rv0740	Rv0740	0	0	9	9	10	1.0	0.03579610538373425	0.02898689067073947	0.03579610538373425
1095	3760413	-	3760436	-	0.312087	PPE56	PPE56	0	0	1	6	7	0.16666666666666666	0.08081965126638667	0.08396970854015527	0.08396970854015527
1096	27488	-	27490	-	0.312076	None	None	0	0	0	7	6	0.0	0.009322896779941454	0.011582028764159348	0.011582028764159348
1097	1169181	-	1169214	-	0.31201	Rv1046c	Rv1046c	0	0	0	5	5	0.0	0.006872852233676976	0.003977345042637139	0.006872852233676976
1098	1093584	-	1093624	-	0.311865	PE_PGRS17	PE_PGRS17	0	0	1	9	9	0.1111111111111111	0.027109583810614738	0.056191930762377496	0.056191930762377496
1099	1340000	-	1340005	-	0.311785	PPE18	PPE18	0	0	14	15	19	0.9333333333333332	0.02300496372661321	0.02275041364388444	0.02300496372661321
1100	2030472	-	2030489	-	0.311778	esxM	esxM	4	0	0	38	5	0.0	0.039773450426371385	0.03436426116838488	0.039773450426371385
1101	765617	-	765618	-	0.311682	rpoC	rpoC	0	0	0	8	7	0.0	0.004868270332187858	0.0044228076874124975	0.004868270332187858
1102	425477	-	425511	-	0.311502	PPE8	PPE8	0	0	1	7	7	0.14285714285714285	0.026345933562428408	0.04120529464172076	0.04120529464172076
1103	333184	-	333209	-	0.311154	None	None	0	0	2	8	6	0.3333333333333333	0.022082219676721398	0.015718467608501974	0.022082219676721398
1104	840977	-	841039	-	0.311111	vapB31	vapB31	0	0	0	5	18	0.0	0.01781850579101438	0.03229604174621357	0.03229604174621357
1105	2629847	-	2631977	-	0.31106100000000003	plcB	plcA	0	0	0	12	5	0.0	0.07114674812269314	0.08727885961562938	0.08727885961562938
1106	3765753	-	3765861	-	0.310891	PPE56	PPE56	0	0	0	6	6	0.0	0.0781786941580756	0.07884688812523864	0.07884688812523864
1107	1341290	-	1341292	-	0.310875	esxL	None	0	0	14	16	16	0.875	0.004581901489117984	0.012632047855415551	0.012632047855415551
1108	2641187	-	2641192	-	0.310808	None	None	0	0	0	7	7	0.0	0.0038818887616138475	0.005345551737304314	0.005345551737304314
1109	761277	-	761278	-	0.310759	rpoB	rpoB	0	0	0	50	5	0.0	0.0024818633066055746	0.002418225785923381	0.0024818633066055746
1110	1472579	-	1472598	-	0.31054	rrs	rrs	0	0	5	7	21	0.7142857142857143	0.08750159093801706	0.08546519027618682	0.08750159093801706
1111	2626064	-	2626076	-	0.310528	esxO	esxO	0	0	1	31	5	0.2	0.019313987527045943	0.015400280005091	0.019313987527045943
1112	3847304	-	3847318	-	0.31037600000000004	PPE59	PPE59	0	0	1	5	35	0.2	0.04690085274277714	0.041555301005472826	0.04690085274277714
1113	333184	-	333211	-	0.3099639999999999	None	None	0	0	2	8	5	0.4	0.022082219676721398	0.013936617029400534	0.022082219676721398
1114	1339755	-	1339785	-	0.30981	PPE18	PPE18	0	0	0	5	11	0.0	0.028668703067328494	0.03232786050655466	0.03232786050655466
1115	333209	-	333223	-	0.30900700000000003	None	None	0	2	2	6	9	0.3333333333333333	0.015718467608501974	0.012122947689958	0.015718467608501974
1116	4269292	-	4269293	-	0.308985	ubiA	ubiA	0	0	1	12	7	0.14285714285714285	0.001972763141148021	0.005377370497645412	0.005377370497645412
1117	3381070	-	3381083	-	0.308942	None	None	0	0	0	5	8	0.0	0.009545628102329132	0.006045564464808451	0.009545628102329132
1118	27481	-	27482	-	0.308568	None	None	0	0	0	10	5	0.0	0.010054728267786688	0.01266386661575665	0.01266386661575665
1119	1179061	-	1179067	-	0.308438	None	None	0	0	0	5	27	0.0	0.009895634466081202	0.010882016036655213	0.010882016036655213
1120	2338773	-	2338990	-	0.308349	Rv2082	Rv2082	6	2	0	22	17	0.0	0.07496499936362479	0.03945526282296042	0.07496499936362479
1121	3381068	-	3381080	-	0.308317	None	None	0	0	0	5	8	0.0	0.014413898434516991	0.007827415043909889	0.014413898434516991
1122	1179063	-	1179069	-	0.308257	None	None	0	0	0	9	7	0.0	0.010182003309151077	0.010850197276314116	0.010850197276314116
1123	1339823	-	1339837	-	0.308136	PPE18	PPE18	0	2	16	49	33	0.4848484848484849	0.028605065546646307	0.02335497009036528	0.028605065546646307
1124	1339823	-	1339841	-	0.30781	PPE18	PPE18	0	4	19	49	41	0.4634146341463415	0.028605065546646307	0.02243222604047346	0.028605065546646307
1125	3847243	-	3847265	-	0.3078	PPE59	PPE59	0	0	1	15	5	0.2	0.053041873488608886	0.05406007381952399	0.05406007381952399
1126	4385455	-	4385491	-	0.307709	Rv3900c	Rv3900c	0	0	0	23	9	0.0	0.015145729922362225	0.014572992236222475	0.015145729922362225
1127	2338773	-	2338994	-	0.307627	Rv2082	Rv2082	6	2	0	22	19	0.0	0.07496499936362479	0.037355224640448007	0.07496499936362479
1128	2867744	-	2867762	-	0.30761900000000003	lppB	lppB	0	0	1	7	12	0.14285714285714285	0.004772814051164568	0.005122820414916635	0.005122820414916635
1129	332916	-	332945	-	0.307581	vapC25	vapC25	0	1	10	137	18	0.5555555555555556	0.018263968435789743	0.008209240168003056	0.018263968435789743
1130	2155295	-	2155341	-	0.3074989999999999	katG	katG	0	0	0	6	6	0.0	0.011550210003818251	0.014191167112129312	0.014191167112129312
1131	2197278	-	2197287	-	0.307332	Rv1945	Rv1945	0	3	20	43	81	0.4651162790697674	0.0264095710831106	0.01781850579101438	0.0264095710831106
1132	1789780	-	1789819	-	0.307225	Rv1588c	Rv1588c	0	0	0	41	6	0.0	0.047059946544482624	0.004804632811505664	0.047059946544482624
1133	2164086	-	2164498	-	0.307153	PPE34	PPE34	0	0	0	11	7	0.0	0.05049637266132112	0.04655084637902508	0.05049637266132112
1134	333044	-	333086	-	0.306946	vapC25	vapC25	0	3	18	43	47	0.4186046511627907	0.007668321242204405	0.009991090747104492	0.009991090747104492
1135	1093584	-	1093619	-	0.306861	PE_PGRS17	PE_PGRS17	0	0	1	9	7	0.14285714285714285	0.027109583810614738	0.06815578465063	0.06815578465063
1136	1532575	-	1532584	-	0.306845	PPE19	PPE19	0	0	9	9	9	1.0	0.02049128165966654	0.02567773959526537	0.02567773959526537
1137	3482761	-	3482762	-	0.306752	None	None	0	0	6	11	8	0.75	0.04715540282550592	0.020014000254550083	0.04715540282550592
1138	4060451	-	4060466	-	0.306658	esxW	esxW	0	0	1	11	92	0.09090909090909093	0.02411862033855161	0.014127529591447115	0.02411862033855161
1139	4327472	-	4327484	-	0.30648000000000003	ethA	r_ethR	0	0	0	9	13	0.0	0.005822833142420772	0.006841033473335879	0.006841033473335879
1140	3758868	-	3758886	-	0.30645300000000003	PPE56	PPE56	0	0	4	6	8	0.6666666666666666	0.08081965126638667	0.08511518391243478	0.08511518391243478
1141	4088550	-	4088558	-	0.306425	None	None	0	0	0	5	5	0.0	0.007031946035382462	0.00693648975435917	0.007031946035382462
1142	333211	-	333223	-	0.306356	None	None	0	2	2	5	9	0.4	0.013936617029400534	0.012122947689958	0.013936617029400534
1143	1472713	-	1472733	-	0.306311	rrs	rrs	0	0	21	28	26	0.8076923076923077	0.08508336515209368	0.07776505027364132	0.08508336515209368
1144	1814893	-	1814925	-	0.306134	None	None	0	0	1	5	12	0.2	0.00980017818505791	0.010913834796996308	0.010913834796996308
1145	2627684	-	2627997	-	0.30603400000000003	plcC	plcC	0	0	0	8	5	0.0	0.02586865215731195	0.042668957617411234	0.042668957617411234
1146	4385916	-	4385937	-	0.3059659999999999	Rv3900c	Rv3900c	24	3	4	34	12	0.3333333333333333	0.07191039837087948	0.049637266132111495	0.07191039837087948
1147	2288697	-	2288703	-	0.305728	pncA	pncA	0	0	0	11	15	0.0	0.008272877688685249	0.008400152730049638	0.008400152730049638
1148	1476428	-	1476466	-	0.305232	None	None	0	0	11	20	12	0.9166666666666666	0.07661957490136184	0.0649420898561792	0.07661957490136184
1149	1479838	-	1479856	-	0.30494	Rv1318c	Rv1318c	0	0	6	7	8	0.8571428571428571	0.020873106783759702	0.01918671248568156	0.020873106783759702
1150	4338286	-	4338292	-	0.304919	whiB6	whiB6	0	0	0	10	6	0.0	0.008718340333460608	0.00747740868015782	0.008718340333460608
1151	3841739	-	3841759	-	0.3048949999999999	Rv3424c	Rv3424c	0	0	11	19	24	0.5789473684210527	0.019345806287387045	0.014095710831106018	0.019345806287387045
1152	6735	-	6737	-	0.304693	gyrB	gyrB	0	0	0	22	10	0.0	0.004995545373552246	0.003818251240931653	0.004995545373552246
1153	2288683	-	2288697	-	0.30445700000000003	pncA	pncA	0	0	0	5	11	0.0	0.010691103474608629	0.008272877688685249	0.010691103474608629
1154	761161	-	761167	-	0.3044469999999999	rpoB	rpoB	0	0	0	153	6	0.0	0.00859106529209622	0.003659157439226168	0.00859106529209622
1155	333378	-	333394	-	0.304063	None	None	0	0	4	14	8	0.5	0.013713885707012857	0.011072928598701794	0.013713885707012857
1156	3895146	-	3895158	-	0.30405	PPE60	PPE60	0	0	9	16	9	1.0	0.04877815960290187	0.044737177039582535	0.04877815960290187
1157	2637298	-	2637920	-	0.303772	None	PPE40	0	0	0	10	6	0.0	0.03719613083874252	0.04279623265877562	0.04279623265877562
1158	2155687	-	2155700	-	0.303682	katG	katG	0	0	0	7	6	0.0	0.010341097110856559	0.00814560264732086	0.010341097110856559
1159	333382	-	333406	-	0.303657	None	None	0	0	2	8	6	0.3333333333333333	0.011295659921089477	0.015654830087819774	0.015654830087819774
1160	832088	-	832109	-	0.30343400000000004	Rv0740	Rv0740	0	0	8	10	72	0.8	0.03232786050655466	0.03560519282168767	0.03560519282168767
1161	176998	-	177079	-	0.303332	None	None	0	0	0	5	5	0.0	0.009704721904034621	0.061537482499681814	0.061537482499681814
1162	3640371	-	3640372	-	0.303325	None	None	0	0	0	15	23	0.0	0.003468244877179585	0.004454626447753595	0.004454626447753595
1163	3381080	-	3381096	-	0.303298	None	None	0	0	0	8	10	0.0	0.007827415043909889	0.006172839506172839	0.007827415043909889
1164	4060450	-	4060466	-	0.303247	esxW	esxW	0	0	0	8	92	0.0	0.025009545628102328	0.014127529591447115	0.025009545628102328
1165	3895157	-	3895158	-	0.303019	PPE60	PPE60	0	0	9	19	9	1.0	0.05052819142166221	0.044737177039582535	0.05052819142166221
1166	2976569	-	2976581	-	0.302965	None	None	0	0	0	5	11	0.0	0.08005600101820033	0.07887870688557974	0.08005600101820033
1167	3730394	-	3730426	-	0.30285100000000004	PPE54	PPE54	6	1	22	62	90	0.3548387096774194	0.030959653811887488	0.08136057019218533	0.08136057019218533
1168	1473056	-	1473084	-	0.302849	rrs	rrs	0	0	0	8	6	0.0	0.07127402316405752	0.061442026218658526	0.07127402316405752
1169	3798062	-	3798212	-	0.302324	idsB	idsB	0	0	0	16	19	0.0	0.011836578846888126	0.016386661575665012	0.016386661575665012
1170	4060449	-	4060466	-	0.302224	esxW	esxW	0	0	0	9	92	0.0	0.027045946289932545	0.014127529591447115	0.027045946289932545
1171	2168975	-	2168985	-	0.302165	PPE35	PPE35	0	0	2	5	8	0.4	0.00805014636629757	0.007509227440498919	0.00805014636629757
1172	761110	-	761111	-	0.302143	rpoB	rpoB	0	1	0	326	8	0.0	0.0062364770268550345	0.007668321242204405	0.007668321242204405
1173	3247926	-	3248028	-	0.30199000000000004	ppsA	ppsA	0	0	0	5	130	0.0	0.028095965381188748	0.027777777777777776	0.028095965381188748
1174	4252864	-	4252865	-	0.30199000000000004	fadE35	fadE35	0	0	18	18	19	1.0	0.011200203640066185	0.04683721522209495	0.04683721522209495
1175	1254131	-	1254144	-	0.30176	Rv1129c	Rv1129c	0	0	0	25	33	0.0	0.012091128929616902	0.008463790250731832	0.012091128929616902
1176	3895204	-	3895212	-	0.301755	PPE60	PPE60	0	0	0	33	7	0.0	0.04505536464299351	0.042128038691612565	0.04505536464299351
1177	3895077	-	3895080	-	0.301694	PPE60	PPE60	0	0	5	6	6	0.8333333333333334	0.049987272495863565	0.04909634720631284	0.049987272495863565
1178	3067948	-	3067954	-	0.301404	r_thyX	r_thyX	0	0	0	7	22	0.0	0.005441008018327607	0.007636502481863306	0.007636502481863306
1179	3895150	-	3895158	-	0.301257	PPE60	PPE60	0	0	9	17	9	1.0	0.04782359679266896	0.044737177039582535	0.04782359679266896
1180	1341070	-	1341083	-	0.300946	esxL	esxL	0	0	3	11	42	0.2727272727272727	0.05902380043273514	0.05040091638029783	0.05902380043273514
1181	1533583	-	2296042	-	0.300771	PPE19	pks12	0	0	1	112	31	0.03225806451612903	0.030323278605065545	0.014095710831106018	0.030323278605065545
1182	1094575	-	1094576	-	0.300689	None	None	0	0	27	27	27	1.0	0.008081965126638667	0.0038500700012727507	0.008081965126638667
1183	3436763	-	3436787	-	0.300637	None	Rv3074	0	0	0	5	6	0.0	0.008845615374824997	0.012250222731322388	0.012250222731322388
1184	3895149	-	3895158	-	0.300622	PPE60	PPE60	0	0	9	16	9	1.0	0.04900089092528955	0.044737177039582535	0.04900089092528955
1185	3381080	-	3381100	-	0.30058	None	None	0	0	0	8	19	0.0	0.007827415043909889	0.006172839506172839	0.007827415043909889
1186	2197263	-	2197264	-	0.300571	Rv1945	Rv1945	0	0	14	14	15	1.0	0.05752831869670357	0.05043273514063892	0.05752831869670357
1187	1773982	-	1774004	-	0.300225	Rv1566c	Rv1566c	0	0	0	5	15	0.0	0.017341224385897927	0.015654830087819774	0.017341224385897927
1188	2976575	-	2976585	-	0.30019	None	None	0	0	0	136	6	0.0	0.0803105511009291	0.07910143820796743	0.0803105511009291
1189	3758836	-	3758868	-	0.30019	PPE56	PPE56	0	0	2	8	6	0.3333333333333333	0.07929235077001401	0.08081965126638667	0.08081965126638667
1190	3895204	-	3895213	-	0.300171	PPE60	PPE60	0	0	0	33	7	0.0	0.04505536464299351	0.042128038691612565	0.04505536464299351
1191	1472580	-	1472596	-	0.2998099999999999	rrs	rrs	0	0	0	6	5	0.0	0.08186967035764288	0.08116965763013873	0.08186967035764288
1192	2155168	-	4247429	-	0.299693	katG	embB	14	235	219	1811	819	0.2673992673992674	0.006427389588901615	0.005822833142420772	0.006427389588901615
1193	333325	-	333348	-	0.29956900000000003	None	None	0	0	0	17	24	0.0	0.017341224385897927	0.01689576174112256	0.017341224385897927
1194	2164087	-	2164498	-	0.299323	PPE34	PPE34	0	0	0	12	7	0.0	0.03576428662339316	0.04655084637902508	0.04655084637902508
1195	2628474	-	2629609	-	0.2992869999999999	plcC	plcB	0	0	0	6	6	0.0	0.04495990836197022	0.06694667175766833	0.06694667175766833
1196	3895077	-	3895081	-	0.299115	PPE60	PPE60	0	0	5	6	6	0.8333333333333334	0.049987272495863565	0.04928725976835943	0.049987272495863565
1197	2187223	-	2187226	-	0.29896300000000003	None	None	0	0	0	21	16	0.0	0.003468244877179585	0.0028000509100165453	0.003468244877179585
1198	1472697	-	1472716	-	0.29896100000000003	rrs	rrs	0	0	4	5	29	0.8	0.0803105511009291	0.07983326969581266	0.0803105511009291
1199	1341073	-	1341083	-	0.298861	esxL	esxL	2	3	3	64	42	0.07142857142857142	0.05978745068092148	0.05040091638029783	0.05978745068092148
1200	3841759	-	3841777	-	0.29882600000000004	Rv3424c	Rv3424c	0	1	11	24	26	0.4583333333333333	0.014095710831106018	0.014286623393152603	0.014286623393152603
1201	2300944	-	2300945	-	0.298824	pks12	pks12	0	0	11	11	11	1.0	0.014222985872470409	0.002736413389334352	0.014222985872470409
1202	27500	-	27523	-	0.298614	None	None	0	0	0	8	5	0.0	0.010563828433244242	0.010563828433244242	0.010563828433244242
1203	333169	-	333209	-	0.298539	None	None	0	0	0	9	6	0.0	0.025168639429807814	0.015718467608501974	0.025168639429807814
1204	4056285	-	4056286	-	0.29845900000000003	espA	espA	0	0	4	5	7	0.8	0.0029591447117220315	0.006427389588901615	0.006427389588901615
1205	2155795	-	2155819	-	0.298452	katG	katG	0	0	0	8	7	0.0	0.012186585210640194	0.010404734631538756	0.012186585210640194
1206	2976574	-	2976585	-	0.29827	None	None	0	0	0	12	6	0.0	0.07926053200967291	0.07910143820796743	0.07926053200967291
1207	1340173	-	1340207	-	0.29808	PPE18	PPE18	0	0	4	42	12	0.3333333333333333	0.0165139366170294	0.015591192567137584	0.0165139366170294
1208	1983330	-	1983342	-	0.297987	PPE24	PPE24	0	0	5	5	8	1.0	0.022495863561155655	0.016132111492936238	0.022495863561155655
1209	4408049	-	4408050	-	0.297912	gid	gid	0	0	0	7	12	0.0	0.009418353060964745	0.008559246531755122	0.009418353060964745
1210	761100	-	761101	-	0.2978719999999999	rpoB	rpoB	0	0	0	30	28	0.0	0.003277332315133002	0.004931907852870053	0.004931907852870053
1211	3895181	-	3895182	-	0.297734	PPE60	PPE60	0	0	11	11	11	1.0	0.05329642357133766	0.04502354588265242	0.05329642357133766
1212	1983326	-	1983336	-	0.297619	PPE24	PPE24	0	0	5	15	5	1.0	0.021827669593992616	0.01664121165839379	0.021827669593992616
1213	4088558	-	4088569	-	0.297429	None	None	0	0	0	5	8	0.0	0.00693648975435917	0.012759322896779942	0.012759322896779942
1214	1532566	-	1532576	-	0.297046	PPE19	PPE19	0	0	5	5	12	1.0	0.02472317678503245	0.0209367443044419	0.02472317678503245
1215	4243221	-	4243222	-	0.29695	r_embC	r_embC	0	0	1	145	58	0.017241379310344827	0.005059182894234441	0.002736413389334352	0.005059182894234441
1216	2289140	-	2289142	-	0.296773	pncA	pncA	0	0	0	8	7	0.0	0.006141020745831742	0.00903652793687158	0.00903652793687158
1217	3895151	-	3895158	-	0.296743	PPE60	PPE60	0	0	9	17	9	1.0	0.04928725976835943	0.044737177039582535	0.04928725976835943
1218	1094572	-	1094576	-	0.296704	None	None	0	0	27	28	27	1.0	0.004168257604683721	0.0038500700012727507	0.004168257604683721
1219	3436763	-	3436781	-	0.296596	None	Rv3074	0	0	0	5	6	0.0	0.008845615374824997	0.009195621738577063	0.009195621738577063
1220	1928568	-	1928584	-	0.296593	Rv1702c	None	0	0	0	5	14	0.0	0.004772814051164568	0.004454626447753595	0.004772814051164568
1221	2976569	-	2976579	-	0.2964719999999999	None	None	0	0	0	5	15	0.0	0.08005600101820033	0.08097874506809215	0.08097874506809215
1222	3895180	-	3895181	-	0.296333	PPE60	PPE60	0	0	8	8	11	1.0	0.05488736158839252	0.05329642357133766	0.05488736158839252
1223	4088681	-	4088691	-	0.296095	None	None	0	0	0	5	5	0.0	0.008241058928344152	0.013522973144966272	0.013522973144966272
1224	3730361	-	3730386	-	0.2958199999999999	PPE54	PPE54	0	0	23	35	61	0.6571428571428571	0.009991090747104492	0.01909125620465827	0.01909125620465827
1225	1340127	-	1340135	-	0.295771	PPE18	PPE18	0	0	11	34	47	0.3235294117647059	0.013268423062237496	0.026123202240040732	0.026123202240040732
1226	761110	-	761155	-	0.295348	rpoB	rpoB	60	32	1	326	1487	0.003067484662576687	0.0062364770268550345	0.0071910398370879465	0.0071910398370879465
1227	3895077	-	3895082	-	0.295242	PPE60	PPE60	0	0	5	6	6	0.8333333333333334	0.049987272495863565	0.04861906580119638	0.049987272495863565
1228	2338768	-	2338994	-	0.295186	Rv2082	Rv2082	11	2	0	20	19	0.0	0.0616647575410462	0.037355224640448007	0.0616647575410462
1229	3247901	-	3248028	-	0.295034	ppsA	ppsA	0	0	3	8	130	0.375	0.03172330406007382	0.027777777777777776	0.03172330406007382
1230	1340127	-	1340136	-	0.294993	PPE18	PPE18	0	0	11	34	47	0.3235294117647059	0.013268423062237496	0.024436807941962586	0.024436807941962586
1231	2641182	-	2641187	-	0.294959	None	None	0	0	0	6	7	0.0	0.002577319587628866	0.0038818887616138475	0.0038818887616138475
1232	3640381	-	3640390	-	0.294657	None	None	0	0	0	5	6	0.0	0.004104620084001528	0.004104620084001528	0.004104620084001528
1233	2976571	-	2976581	-	0.2944989999999999	None	None	0	0	0	10	11	0.0	0.08314242077128675	0.07887870688557974	0.08314242077128675
1234	1339991	-	1340000	-	0.294416	PPE18	PPE18	0	0	14	22	15	0.9333333333333332	0.02255950108183785	0.02300496372661321	0.02300496372661321
1235	2029189	-	2029215	-	0.294414	PPE27	PPE27	0	0	8	66	28	0.2857142857142857	0.008113783886979763	0.011582028764159348	0.011582028764159348
1236	4327472	-	4327480	-	0.294342	ethA	r_ethR	1	0	0	9	7	0.0	0.005822833142420772	0.004454626447753595	0.005822833142420772
1237	1093585	-	1093619	-	0.294297	PE_PGRS17	PE_PGRS17	0	0	2	10	7	0.2857142857142857	0.032041491663484786	0.06815578465063	0.06815578465063
1238	1179044	-	1179063	-	0.29429	None	None	0	0	1	5	9	0.2	0.01123202240040728	0.010182003309151077	0.01123202240040728
1239	3798786	-	3799523	-	0.29378200000000004	None	vapC46	0	0	0	5	14	0.0	0.01466844851724577	0.009609265623011329	0.01466844851724577
1240	2338768	-	2338990	-	0.293481	Rv2082	Rv2082	11	2	0	20	17	0.0	0.0616647575410462	0.03945526282296042	0.0616647575410462
1241	3895200	-	3895212	-	0.293468	PPE60	PPE60	0	0	0	27	7	0.0	0.045819014891179836	0.042128038691612565	0.045819014891179836
1242	1340000	-	1340004	-	0.293229	PPE18	PPE18	0	0	14	15	16	0.9333333333333332	0.02300496372661321	0.022845869924907725	0.02300496372661321
1243	2300666	-	2300678	-	0.293214	pks12	pks12	0	0	15	19	15	1.0	0.006109201985490646	0.01081837851597302	0.01081837851597302
1244	832081	-	832090	-	0.293214	Rv0740	Rv0740	0	0	9	10	10	0.9	0.04149166348479063	0.02898689067073947	0.04149166348479063
1245	2197264	-	2197270	-	0.293167	Rv1945	Rv1945	0	0	14	15	15	0.9333333333333332	0.05043273514063892	0.05530100547282678	0.05530100547282678
1246	1928573	-	1928584	-	0.29304600000000003	Rv1702c	None	0	0	0	15	14	0.0	0.0035000636375206824	0.004454626447753595	0.004454626447753595
1247	3640374	-	3640375	-	0.29275500000000004	None	None	0	0	1	5	10	0.2	0.0033727885961562943	0.003404607356497391	0.003404607356497391
1248	2980914	-	2980919	-	0.29270100000000004	None	None	0	0	0	10	5	0.0	0.07496499936362479	0.07458317423953162	0.07496499936362479
1249	761139	-	761141	-	0.292692	rpoB	rpoB	1	0	0	503	8	0.0	0.005822833142420772	0.004772814051164568	0.005822833142420772
1250	761154	-	761155	-	0.29266	rpoB	rpoB	3	0	11	17	1487	0.6470588235294118	0.004486445208094693	0.0071910398370879465	0.0071910398370879465
1251	2197263	-	2197266	-	0.292617	Rv1945	Rv1945	0	0	14	14	14	1.0	0.05752831869670357	0.0507191039837088	0.05752831869670357
1252	4088682	-	4088691	-	0.292591	None	None	0	0	0	5	5	0.0	0.003340969835815197	0.013522973144966272	0.013522973144966272
1253	1340500	-	1340578	-	0.292559	PPE18	None	1	1	6	206	63	0.09523809523809523	0.010691103474608629	0.00715922107674685	0.010691103474608629
1254	1172078	-	1172079	-	0.292252	Rv1048c	Rv1048c	0	1	0	10	5	0.0	0.0022273132238767976	0.002322769504900089	0.002322769504900089
1255	2197260	-	2197264	-	0.292001	Rv1945	Rv1945	0	0	13	20	15	0.8666666666666667	0.05450553646429935	0.05043273514063892	0.05450553646429935
1256	6734	-	6737	-	0.291875	gyrB	gyrB	0	0	0	10	10	0.0	0.006745577192312589	0.003818251240931653	0.006745577192312589
1257	1532717	-	1532777	-	0.29175500000000004	PPE19	PPE19	2	0	4	31	50	0.12903225806451613	0.03706885579737813	0.036623393152602775	0.03706885579737813
1258	761155	-	761156	-	0.291687	rpoB	rpoB	0	15	15	1487	37	0.40540540540540543	0.0071910398370879465	0.00407280132366043	0.0071910398370879465
1259	3847221	-	3847243	-	0.29167600000000005	PPE59	PPE59	0	1	6	134	15	0.4	0.06567392134402443	0.053041873488608886	0.06567392134402443
1260	2294911	-	2294912	-	0.291526	pks12	pks12	0	0	6	7	6	1.0	0.0015591192567137586	0.0018136693394425352	0.0018136693394425352
1261	2976571	-	2976579	-	0.291446	None	None	0	0	0	10	15	0.0	0.08314242077128675	0.08097874506809215	0.08314242077128675
1262	4088558	-	4088578	-	0.2912389999999999	None	None	0	0	0	5	16	0.0	0.00693648975435917	0.024214076619574903	0.024214076619574903
1263	3895180	-	3895182	-	0.291119	PPE60	PPE60	0	0	8	8	11	1.0	0.05488736158839252	0.04502354588265242	0.05488736158839252
1264	3847265	-	3847288	-	0.291093	PPE59	PPE59	0	0	2	5	6	0.4	0.05406007381952399	0.05056001018200331	0.05406007381952399
1265	2300669	-	2300680	-	0.291066	pks12	pks12	0	0	15	18	15	1.0	0.017754868270332187	0.00805014636629757	0.017754868270332187
1266	3895146	-	3895159	-	0.290996	PPE60	PPE60	0	0	9	16	10	0.9	0.04877815960290187	0.047632684230622384	0.04877815960290187
1267	3133066	-	3133076	-	0.29085	Rv2825c	Rv2825c	0	0	5	23	23	0.21739130434782608	0.04015527555046455	0.03070510372915872	0.04015527555046455
1268	333254	-	333306	-	0.2907409999999999	None	None	0	0	1	8	15	0.125	0.012950235458826523	0.02335497009036528	0.02335497009036528
1269	2155687	-	2155699	-	0.29072	katG	katG	0	0	0	7	8	0.0	0.010341097110856559	0.00957744686267023	0.010341097110856559
1270	332759	-	332802	-	0.290462	vapC25	vapC25	0	0	49	73	90	0.6712328767123288	0.010595647193585337	0.004900089092528955	0.010595647193585337
1271	2980906	-	2980914	-	0.29041	None	None	0	0	0	6	10	0.0	0.07579228713249332	0.07496499936362479	0.07579228713249332
1272	1093459	-	1093488	-	0.29007	PE_PGRS17	PE_PGRS17	0	1	2	7	18	0.2857142857142857	0.009004709176530483	0.01123202240040728	0.01123202240040728
1273	3895200	-	3895213	-	0.290034	PPE60	PPE60	0	0	0	27	7	0.0	0.045819014891179836	0.042128038691612565	0.045819014891179836
1274	761140	-	761142	-	0.28996	rpoB	rpoB	0	0	5	206	5	1.0	0.005441008018327607	0.005981926944126257	0.005981926944126257
1275	852711	-	852748	-	0.2898429999999999	phoR	phoR	0	0	0	6	6	0.0	0.017532136947944508	0.009386534300623648	0.017532136947944508
1276	1341160	-	1341174	-	0.289763	esxL	esxL	2	0	9	22	104	0.4090909090909091	0.01944126256841033	0.02163675703194604	0.02163675703194604
1277	2381026	-	2381029	-	0.289763	None	None	0	0	0	7	17	0.0	0.008304696449026346	0.0033727885961562943	0.008304696449026346
1278	1928560	-	1928573	-	0.289702	Rv1702c	Rv1702c	0	0	0	8	15	0.0	0.005600101820033092	0.0035000636375206824	0.005600101820033092
1279	333169	-	333211	-	0.289423	None	None	0	0	0	9	5	0.0	0.025168639429807814	0.013936617029400534	0.025168639429807814
1280	1179069	-	1179079	-	0.289244	None	None	0	0	0	7	8	0.0	0.010850197276314116	0.00814560264732086	0.010850197276314116
1281	1472566	-	1472579	-	0.289184	rrs	rrs	0	0	2	8	7	0.2857142857142857	0.08466972126765941	0.08750159093801706	0.08750159093801706
1282	1928561	-	1928573	-	0.28917800000000005	Rv1702c	Rv1702c	0	0	0	5	15	0.0	0.0037227949599083618	0.0035000636375206824	0.0037227949599083618
1283	1172077	-	1172079	-	0.288881	Rv1048c	Rv1048c	0	0	0	9	5	0.0	0.0019409443808069238	0.002322769504900089	0.002322769504900089
1284	1254132	-	1254144	-	0.288796	Rv1129c	Rv1129c	0	0	0	8	33	0.0	0.009609265623011329	0.008463790250731832	0.009609265623011329
1285	3895067	-	3895077	-	0.288758	PPE60	PPE60	0	0	5	12	6	0.8333333333333334	0.04769632175130457	0.049987272495863565	0.049987272495863565
1286	3133066	-	3133075	-	0.288719	Rv2825c	Rv2825c	0	0	4	23	23	0.17391304347826084	0.04015527555046455	0.036400661830215085	0.04015527555046455
1287	3253488	-	3253552	-	0.2886039999999999	ppsB	ppsB	0	0	1	6	103	0.16666666666666666	0.011613847524500443	0.008495609011072928	0.011613847524500443
1288	400146	-	400151	-	0.288544	None	None	0	0	19	21	24	0.9047619047619048	0.002322769504900089	0.0021000381825124095	0.002322769504900089
1289	3895150	-	3895159	-	0.288498	PPE60	PPE60	0	0	9	17	10	0.9	0.04782359679266896	0.047632684230622384	0.04782359679266896
1290	3895157	-	3895159	-	0.288476	PPE60	PPE60	0	0	9	19	10	0.9	0.05052819142166221	0.047632684230622384	0.05052819142166221
1291	3252712	-	3252733	-	0.288319	ppsB	ppsB	0	0	5	11	6	0.8333333333333334	0.006777395952653685	0.006300114547537228	0.006777395952653685
1292	1472599	-	1472614	-	0.288234	rrs	rrs	0	0	0	12	6	0.0	0.08183785159730178	0.0793241695303551	0.08183785159730178
1293	2197248	-	2197270	-	0.288215	Rv1945	Rv1945	0	0	12	64	15	0.8	0.051960035637011584	0.05530100547282678	0.05530100547282678
1294	3894829	-	3894836	-	0.2881829999999999	PPE60	PPE60	0	0	4	14	5	0.8	0.02303678248695431	0.02192312587501591	0.02303678248695431
1295	761109	-	761111	-	0.28806	rpoB	rpoB	0	0	0	166	8	0.0	0.0050910016545755365	0.007668321242204405	0.007668321242204405
1296	761097	-	761100	-	0.287997	rpoB	rpoB	0	0	0	6	30	0.0	0.00407280132366043	0.003277332315133002	0.00407280132366043
1297	2965881	-	2965899	-	0.287964	None	None	0	0	0	9	6	0.0	0.0058864706631029644	0.006300114547537228	0.006300114547537228
1298	3489131	-	3489134	-	0.28767600000000004	None	None	0	0	0	9	35	0.0	0.00407280132366043	0.004868270332187858	0.004868270332187858
1299	3895149	-	3895159	-	0.2876329999999999	PPE60	PPE60	0	0	9	16	10	0.9	0.04900089092528955	0.047632684230622384	0.04900089092528955
1300	1179044	-	1179061	-	0.287583	None	None	0	0	0	5	5	0.0	0.01123202240040728	0.009895634466081202	0.01123202240040728
1301	1340001	-	1340004	-	0.2872719999999999	PPE18	PPE18	0	0	14	16	16	0.875	0.02625047728140512	0.022845869924907725	0.02625047728140512
1302	3253489	-	3253552	-	0.287099	ppsB	ppsB	0	0	1	6	103	0.16666666666666666	0.010341097110856559	0.008495609011072928	0.010341097110856559
1303	4088543	-	4088550	-	0.28708	None	None	0	0	0	7	5	0.0	0.0027682321496754485	0.007031946035382462	0.007031946035382462
1304	4088551	-	4088558	-	0.28686300000000003	None	None	0	0	0	5	5	0.0	0.0075728649611811125	0.00693648975435917	0.0075728649611811125
1305	3758925	-	3758972	-	0.28680900000000004	PPE56	PPE56	0	0	4	6	8	0.6666666666666666	0.08123329515082092	0.08250604556446481	0.08250604556446481
1306	1179044	-	1179069	-	0.286258	None	None	0	0	0	5	7	0.0	0.01123202240040728	0.010850197276314116	0.01123202240040728
1307	2197260	-	2197263	-	0.28625100000000003	Rv1945	Rv1945	0	0	13	20	14	0.9285714285714286	0.05450553646429935	0.05752831869670357	0.05752831869670357
1308	1773982	-	1774006	-	0.286052	Rv1566c	Rv1566c	0	0	0	5	17	0.0	0.017341224385897927	0.017723049509991092	0.017723049509991092
1309	1532911	-	1532930	-	0.286043	PPE19	PPE19	0	0	3	10	31	0.3	0.02211403843706249	0.02224131347842688	0.02224131347842688
1310	1532911	-	1532922	-	0.286009	PPE19	PPE19	0	0	5	10	40	0.5	0.02211403843706249	0.024436807941962586	0.024436807941962586
1311	3382737	-	3382738	-	0.28588600000000003	None	None	0	0	0	58	10	0.0	0.007541046200840016	0.008781977854142803	0.008781977854142803
1312	2338741	-	2338773	-	0.285666	Rv2082	Rv2082	0	0	0	6	22	0.0	0.025041364388443427	0.07496499936362479	0.07496499936362479
1313	1472599	-	1472616	-	0.285479	rrs	rrs	0	0	7	12	15	0.5833333333333334	0.08183785159730178	0.08495609011072927	0.08495609011072927
1314	4385897	-	4385933	-	0.285476	Rv3900c	Rv3900c	0	0	4	7	40	0.5714285714285714	0.06188748886343388	0.07696958126511391	0.07696958126511391
1315	1472150	-	1472164	-	0.285003	rrs	rrs	0	0	3	8	6	0.5	0.07117856688303424	0.07171948580883289	0.07171948580883289
1316	3133066	-	3133077	-	0.284794	Rv2825c	Rv2825c	0	0	4	23	22	0.18181818181818185	0.04015527555046455	0.030546009927453224	0.04015527555046455
1317	2474686	-	4215793	-	0.284715	Rv2209	None	0	0	6	6	7	1.0	0.008431971490390735	0.001177294132620593	0.008431971490390735
1318	1472655	-	1472697	-	0.284702	rrs	rrs	0	0	4	7	5	0.8	0.08501972763141148	0.0803105511009291	0.08501972763141148
1319	2187231	-	2187232	-	0.284615	None	None	0	0	0	5	17	0.0	0.0062364770268550345	0.002704594628993255	0.0062364770268550345
1320	4327484	-	4327520	-	0.2845789999999999	r_ethR	r_ethR	0	0	0	13	5	0.0	0.006841033473335879	0.004900089092528955	0.006841033473335879
1321	761155	-	1673425	-	0.284382	rpoB	r_fabG1	60	72	146	1487	752	0.19414893617021275	0.0071910398370879465	0.002354588265241186	0.0071910398370879465
1322	761108	-	761111	-	0.284267	rpoB	rpoB	0	0	0	14	8	0.0	0.008718340333460608	0.007668321242204405	0.008718340333460608
1323	2627684	-	2627988	-	0.284233	plcC	plcC	0	0	0	8	5	0.0	0.02586865215731195	0.0428916889397989	0.0428916889397989
1324	1472537	-	1472566	-	0.284221	rrs	rrs	0	0	5	14	8	0.625	0.0858151966399389	0.08466972126765941	0.0858151966399389
1325	920	-	929	-	0.284169	dnaA	dnaA	0	0	0	5	5	0.0	0.004772814051164568	0.0035318823978617788	0.004772814051164568
1326	1172079	-	1172081	-	0.283969	Rv1048c	Rv1048c	0	0	0	5	8	0.0	0.002322769504900089	0.003690976199567265	0.003690976199567265
1327	3895181	-	3895183	-	0.28383800000000003	PPE60	PPE60	0	0	11	11	12	1.0	0.05329642357133766	0.04495990836197022	0.05329642357133766
1328	1472767	-	1472803	-	0.283749	rrs	rrs	0	0	5	6	24	0.8333333333333334	0.06856942853506427	0.07203767341224386	0.07203767341224386
1329	3895068	-	3895077	-	0.283748	PPE60	PPE60	0	0	5	12	6	0.8333333333333334	0.04823724067710322	0.049987272495863565	0.049987272495863565
1330	1472598	-	1472616	-	0.283709	rrs	rrs	0	0	14	21	15	0.9333333333333332	0.08546519027618682	0.08495609011072927	0.08546519027618682
1331	3894818	-	3894829	-	0.28370500000000004	PPE60	PPE60	0	0	7	58	14	0.5	0.02255950108183785	0.02303678248695431	0.02303678248695431
1332	3895151	-	3895159	-	0.283669	PPE60	PPE60	0	0	9	17	10	0.9	0.04928725976835943	0.047632684230622384	0.04928725976835943
1333	1983336	-	1983365	-	0.283593	PPE24	PPE24	0	0	1	5	10	0.2	0.01664121165839379	0.012727504136438843	0.01664121165839379
1334	762423	-	762427	-	0.283512	rpoB	rpoB	0	0	0	6	8	0.0	0.0019091256204658265	0.010563828433244242	0.010563828433244242
1335	3489134	-	3489135	-	0.283325	None	None	0	0	0	35	5	0.0	0.004868270332187858	0.0066183021509482	0.0066183021509482
1336	842063	-	842065	-	0.283023	Rv0750	Rv0750	0	0	26	26	26	1.0	0.004136438844342625	0.004995545373552246	0.004995545373552246
1337	3847304	-	3847320	-	0.282737	PPE59	PPE59	0	0	1	5	40	0.2	0.04690085274277714	0.04438717067583047	0.04690085274277714
1338	1340001	-	1340005	-	0.282488	PPE18	PPE18	0	0	16	16	19	1.0	0.02625047728140512	0.02275041364388444	0.02625047728140512
1339	1093585	-	1093624	-	0.282487	PE_PGRS17	PE_PGRS17	0	0	2	10	9	0.2222222222222222	0.032041491663484786	0.056191930762377496	0.056191930762377496
1340	1179061	-	1179069	-	0.282471	None	None	0	0	0	5	7	0.0	0.009895634466081202	0.010850197276314116	0.010850197276314116
1341	1422	-	1452	-	0.282454	dnaA	dnaA	0	0	0	10	12	0.0	0.007827415043909889	0.010532009672903143	0.010532009672903143
1342	4407928	-	4407929	-	0.2823199999999999	gid	gid	0	0	0	5	13	0.0	0.00903652793687158	0.009131984217894872	0.009131984217894872
1343	2976569	-	2976582	-	0.282244	None	None	0	0	0	5	66	0.0	0.08005600101820033	0.07948326333206059	0.08005600101820033
1344	4243242	-	4243245	-	0.28223200000000004	embA	embA	0	0	0	5	9	0.0	0.002450044546264477	0.005377370497645412	0.005377370497645412
1345	1339991	-	1340001	-	0.282119	PPE18	PPE18	0	0	16	22	16	1.0	0.02255950108183785	0.02625047728140512	0.02625047728140512
1346	4247429	-	4247431	-	0.281932	embB	embB	30	29	0	819	791	0.0	0.005822833142420772	0.00540918925798651	0.005822833142420772
1347	3253315	-	3253343	-	0.281906	ppsB	ppsB	0	0	0	14	8	0.0	0.010977472317678505	0.005059182894234441	0.010977472317678505
1348	1339990	-	1340000	-	0.2816599999999999	PPE18	PPE18	0	0	14	24	15	0.9333333333333332	0.022623138602520045	0.02300496372661321	0.02300496372661321
1349	1179044	-	1179060	-	0.281595	None	None	0	0	0	5	6	0.0	0.01123202240040728	0.010372915871197656	0.01123202240040728
1350	4243218	-	4243222	-	0.281439	r_embC	r_embC	0	0	0	24	58	0.0	0.002036400661830215	0.002736413389334352	0.002736413389334352
1351	1340123	-	1340135	-	0.281348	PPE18	PPE18	0	0	10	37	47	0.2702702702702703	0.014572992236222475	0.026123202240040732	0.026123202240040732
1352	1582069	-	1582080	-	0.280985	None	None	0	0	0	6	5	0.0	0.003627338678885071	0.004200076365024819	0.004200076365024819
1353	332986	-	333008	-	0.280953	vapC25	vapC25	0	0	0	48	5	0.0	0.013968435789741631	0.008654702812778414	0.013968435789741631
1354	1288	-	1326	-	0.28089000000000003	dnaA	dnaA	0	0	0	6	9	0.0	0.0062364770268550345	0.00738195239913453	0.00738195239913453
1355	2197263	-	2197272	-	0.280758	Rv1945	Rv1945	0	0	14	14	15	1.0	0.05752831869670357	0.0572737686139748	0.05752831869670357
1356	842057	-	842063	-	0.280746	Rv0750	Rv0750	0	0	26	27	26	1.0	0.0029591447117220315	0.004136438844342625	0.004136438844342625
1357	1341083	-	1341099	-	0.280681	esxL	esxL	3	0	21	42	194	0.5	0.05040091638029783	0.054950999109074715	0.054950999109074715
1358	3847282	-	3847304	-	0.280627	PPE59	PPE59	0	0	0	23	5	0.0	0.05892834415171185	0.04690085274277714	0.05892834415171185
1359	2123112	-	2123113	-	0.280386	lldD2	lldD2	0	0	0	10	7	0.0	0.006872852233676976	0.002036400661830215	0.006872852233676976
1360	2300942	-	2300944	-	0.280333	pks12	pks12	0	0	11	11	11	1.0	0.002513682066946672	0.014222985872470409	0.014222985872470409
1361	761139	-	761142	-	0.280009	rpoB	rpoB	0	0	3	503	5	0.6	0.005822833142420772	0.005981926944126257	0.005981926944126257
1362	4327349	-	4327350	-	0.280007	ethA	ethA	0	0	0	5	6	0.0	0.015018454880997838	0.003627338678885071	0.015018454880997838
1363	2197264	-	2197272	-	0.27993	Rv1945	Rv1945	0	0	14	15	15	0.9333333333333332	0.05043273514063892	0.0572737686139748	0.0572737686139748
1364	1983332	-	1983342	-	0.279483	PPE24	PPE24	0	0	5	5	8	1.0	0.02278223240422553	0.016132111492936238	0.02278223240422553
1365	2626058	-	2626076	-	0.279406	esxO	esxO	0	0	1	17	5	0.2	0.016450299096347206	0.015400280005091	0.016450299096347206
1366	1163642	-	1163645	-	0.2792239999999999	None	None	0	0	0	28	15	0.0	0.002036400661830215	0.002036400661830215	0.002036400661830215
1367	1341285	-	1341289	-	0.278977	esxL	esxL	0	0	0	15	8	0.0	0.003945526282296042	0.02071401298205422	0.02071401298205422
1368	842057	-	842058	-	0.278924	Rv0750	Rv0750	0	0	26	27	26	1.0	0.0029591447117220315	0.004104620084001528	0.004104620084001528
1369	1339978	-	1339990	-	0.278898	PPE18	PPE18	0	0	0	33	24	0.0	0.017913962072037673	0.022623138602520045	0.022623138602520045
1370	841320	-	841326	-	0.278831	vapC31	vapC31	0	0	5	19	28	0.2631578947368421	0.007604683721522209	0.007127402316405753	0.007604683721522209
1371	3894836	-	3894844	-	0.2786659999999999	PPE60	PPE60	0	0	2	5	27	0.4	0.02192312587501591	0.02144584446989945	0.02192312587501591
1372	2300666	-	2300676	-	0.278534	pks12	pks12	0	0	15	19	17	0.8823529411764706	0.006109201985490646	0.01244113529336897	0.01244113529336897
1373	1095497	-	1095521	-	0.278491	PE_PGRS18	PE_PGRS18	0	0	0	14	5	0.0	0.02602774595901744	0.027523227695049	0.027523227695049
1374	1340104	-	1340108	-	0.27828200000000003	PPE18	PPE18	0	0	23	23	24	1.0	0.017786687030673286	0.01804123711340206	0.01804123711340206
1375	886661	-	886673	-	0.278239	None	None	0	0	0	18	6	0.0	0.017723049509991092	0.007859233804250987	0.017723049509991092
1376	1532717	-	1532778	-	0.2782199999999999	PPE19	PPE19	2	0	0	31	40	0.0	0.03706885579737813	0.03671884943362606	0.03706885579737813
1377	425871	-	4215793	-	0.27812600000000004	PPE8	None	0	0	6	6	7	1.0	0.014382079674175896	0.001177294132620593	0.014382079674175896
1378	27482	-	27488	-	0.27810100000000004	None	None	0	0	0	5	7	0.0	0.01266386661575665	0.009322896779941454	0.01266386661575665
1379	1172078	-	1172081	-	0.277582	Rv1048c	Rv1048c	0	0	0	10	8	0.0	0.0022273132238767976	0.003690976199567265	0.003690976199567265
1380	3798062	-	3799523	-	0.277068	idsB	vapC46	0	0	14	16	14	1.0	0.011836578846888126	0.009609265623011329	0.011836578846888126
1381	2197293	-	2197313	-	0.277023	Rv1945	Rv1945	1	0	47	93	145	0.5053763440860215	0.013968435789741631	0.006968308514700267	0.013968435789741631
1382	1179060	-	1179069	-	0.276997	None	None	0	0	0	6	7	0.0	0.010372915871197656	0.010850197276314116	0.010850197276314116
1383	761110	-	2155168	-	0.276395	rpoB	katG	100	3	84	326	1811	0.2576687116564417	0.0062364770268550345	0.006427389588901615	0.006427389588901615
1384	3798212	-	3798786	-	0.276389	idsB	None	0	0	0	19	5	0.0	0.016386661575665012	0.01466844851724577	0.016386661575665012
1385	2965899	-	2965927	-	0.276328	None	None	0	0	0	6	5	0.0	0.006300114547537228	0.00805014636629757	0.00805014636629757
1386	841562	-	841569	-	0.276008	vapC31	vapC31	0	0	4	11	10	0.4	0.0055046455390098	0.009736540664375716	0.009736540664375716
1387	3247646	-	3247686	-	0.275961	ppsA	ppsA	0	0	0	11	5	0.0	0.005663739340715286	0.004963726613211149	0.005663739340715286
1388	1340123	-	1340136	-	0.275927	PPE18	PPE18	0	0	10	37	47	0.2702702702702703	0.014572992236222475	0.024436807941962586	0.024436807941962586
1389	4057363	-	4057391	-	0.275927	None	None	0	0	0	7	8	0.0	0.03398243604429172	0.0329960544737177	0.03398243604429172
1390	842056	-	842057	-	0.275794	Rv0750	Rv0750	0	0	26	26	27	1.0	0.003690976199567265	0.0029591447117220315	0.003690976199567265
1391	2965881	-	2965900	-	0.275729	None	None	0	0	0	9	49	0.0	0.0058864706631029644	0.005345551737304314	0.0058864706631029644
1392	3382750	-	3382752	-	0.27555100000000005	None	None	0	0	5	7	21	0.7142857142857143	0.07919689448899071	0.0035318823978617788	0.07919689448899071
1393	27481	-	27488	-	0.275447	None	None	0	0	0	10	7	0.0	0.010054728267786688	0.009322896779941454	0.010054728267786688
1394	842051	-	842063	-	0.275418	Rv0750	Rv0750	0	0	26	26	26	1.0	0.003277332315133002	0.004136438844342625	0.004136438844342625
1395	761154	-	761156	-	0.275382	rpoB	rpoB	1	0	0	17	37	0.0	0.004486445208094693	0.00407280132366043	0.004486445208094693
1396	3894874	-	3894883	-	0.275206	PPE60	PPE60	0	0	21	23	53	0.9130434782608696	0.024182257859233804	0.024595901743668068	0.024595901743668068
1397	333378	-	333406	-	0.274893	None	None	0	0	2	14	6	0.3333333333333333	0.013713885707012857	0.015654830087819774	0.015654830087819774
1398	1774003	-	1774027	-	0.274883	Rv1566c	Rv1566c	0	0	0	19	5	0.0	0.014795723558610157	0.03620974926816852	0.03620974926816852
1399	2300555	-	2300576	-	0.274872	pks12	pks12	0	1	5	78	6	0.8333333333333334	0.01285477917780323	0.009513809341988037	0.01285477917780323
1400	842057	-	842065	-	0.274661	Rv0750	Rv0750	0	0	26	27	26	1.0	0.0029591447117220315	0.004995545373552246	0.004995545373552246
1401	2975788	-	2975880	-	0.274229	None	None	0	0	10	14	16	0.7142857142857143	0.07639684357897418	0.07862415680285098	0.07862415680285098
1402	1179069	-	1179082	-	0.274214	None	None	0	0	0	7	5	0.0	0.010850197276314116	0.007700140002545501	0.010850197276314116
1403	3894897	-	3894916	-	0.274088	PPE60	PPE60	0	0	1	5	6	0.2	0.02720504009163803	0.031150566373934076	0.031150566373934076
1404	852709	-	852748	-	0.274073	phoR	phoR	0	0	0	5	6	0.0	0.021573119511263842	0.009386534300623648	0.021573119511263842
1405	1172077	-	1172081	-	0.273952	Rv1048c	Rv1048c	0	0	0	9	8	0.0	0.0019409443808069238	0.003690976199567265	0.003690976199567265
1406	1532847	-	1532855	-	0.273944	PPE19	PPE19	0	0	7	13	68	0.5384615384615384	0.020968563064783	0.02300496372661321	0.02300496372661321
1407	765617	-	765619	-	0.27383	rpoC	rpoC	0	0	0	8	6	0.0	0.004868270332187858	0.0052182766959399255	0.0052182766959399255
1408	3133065	-	3133077	-	0.273435	Rv2825c	Rv2825c	0	0	4	24	22	0.18181818181818185	0.037768868524882274	0.030546009927453224	0.037768868524882274
1409	2155168	-	2155169	-	0.273376	katG	katG	0	6	0	1811	17	0.0	0.006427389588901615	0.004868270332187858	0.006427389588901615
1410	1341289	-	1341290	-	0.273346	esxL	esxL	0	0	0	8	16	0.0	0.02071401298205422	0.004581901489117984	0.02071401298205422
1411	919	-	929	-	0.273237	dnaA	dnaA	0	0	0	5	5	0.0	0.0035637011582028764	0.0035318823978617788	0.0035637011582028764
1412	2197248	-	2197260	-	0.2731929999999999	Rv1945	Rv1945	0	0	18	64	20	0.9	0.051960035637011584	0.05450553646429935	0.05450553646429935
1413	332870	-	332889	-	0.273083	vapC25	vapC25	0	0	1	19	7	0.14285714285714285	0.008113783886979763	0.01387297950871834	0.01387297950871834
1414	1341102	-	1341120	-	0.272907	esxL	esxL	6	21	8	99	218	0.08080808080808081	0.05555555555555555	0.04559628356879216	0.05555555555555555
1415	1404600	-	1404611	-	0.272752	cyp130	None	0	0	0	6	9	0.0	0.003277332315133002	0.003627338678885071	0.003627338678885071
1416	761111	-	761115	-	0.272717	rpoB	rpoB	0	0	0	8	11	0.0	0.007668321242204405	0.009704721904034621	0.009704721904034621
1417	2980906	-	2980919	-	0.272582	None	None	0	0	0	6	5	0.0	0.07579228713249332	0.07458317423953162	0.07579228713249332
1418	841569	-	841577	-	0.272481	vapC31	vapC31	0	0	7	10	15	0.7	0.009736540664375716	0.0063955708285605185	0.009736540664375716
1419	429874	-	429955	-	0.2724519999999999	PPE8	PPE8	0	0	0	5	6	0.0	0.028827796869033983	0.02023673157693776	0.028827796869033983
1420	842051	-	842057	-	0.272217	Rv0750	Rv0750	0	0	26	26	27	1.0	0.003277332315133002	0.0029591447117220315	0.003277332315133002
1421	842056	-	842058	-	0.271915	Rv0750	Rv0750	0	0	26	26	26	1.0	0.003690976199567265	0.004104620084001528	0.004104620084001528
1422	1340103	-	1340108	-	0.271893	PPE18	PPE18	0	0	22	23	24	0.9565217391304348	0.021764032073310426	0.01804123711340206	0.021764032073310426
1423	1339795	-	1339823	-	0.27184400000000003	PPE18	PPE18	0	0	1	7	49	0.14285714285714285	0.023323151330024185	0.028605065546646307	0.028605065546646307
1424	1339798	-	1339816	-	0.271814	PPE18	PPE18	0	0	0	7	9	0.0	0.02163675703194604	0.023704976454117347	0.023704976454117347
1425	1472742	-	1472750	-	0.271726	rrs	rrs	0	0	0	30	16	0.0	0.07741504390988926	0.0704149166348479	0.07741504390988926
1426	3758872	-	3758925	-	0.271715	PPE56	PPE56	0	0	3	5	6	0.6	0.0781150566373934	0.08123329515082092	0.08123329515082092
1427	2030489	-	2030518	-	0.27171100000000004	esxM	esxM	0	9	0	5	22	0.0	0.03436426116838488	0.02023673157693776	0.03436426116838488
1428	2626134	-	2626138	-	0.271466	esxO	esxO	0	0	0	32	46	0.0	0.015177548682703322	0.01365024818633066	0.015177548682703322
1429	4062391	-	4062447	-	0.271385	None	None	0	0	0	8	17	0.0	0.016450299096347206	0.010850197276314116	0.016450299096347206
1430	4088543	-	4088551	-	0.271082	None	None	0	0	0	7	5	0.0	0.0027682321496754485	0.0075728649611811125	0.0075728649611811125
1431	1982885	-	1982901	-	0.27105500000000005	PPE24	PPE24	1	0	3	6	165	0.5	0.012632047855415551	0.02300496372661321	0.02300496372661321
1432	2197221	-	2197230	-	0.2707989999999999	Rv1945	Rv1945	2	1	7	84	99	0.08333333333333333	0.0495418098510882	0.051228204149166345	0.051228204149166345
1433	1340081	-	1340093	-	0.270675	PPE18	PPE18	0	0	2	7	69	0.2857142857142857	0.0165139366170294	0.018454880997836324	0.018454880997836324
1434	2965900	-	2965927	-	0.27045	None	None	0	1	0	49	5	0.0	0.005345551737304314	0.00805014636629757	0.00805014636629757
1435	3758872	-	3758913	-	0.270441	PPE56	PPE56	0	0	2	5	7	0.4	0.0781150566373934	0.08234695176275933	0.08234695176275933
1436	1476481	-	1476540	-	0.270397	None	None	0	0	5	13	6	0.8333333333333334	0.07143311696576303	0.06427389588901616	0.07143311696576303
1437	1472344	-	1472359	-	0.270374	rrs	rrs	0	0	0	7	233	0.0	0.07420134911543846	0.07168766704849179	0.07420134911543846
1438	1774027	-	1774072	-	0.270106	Rv1566c	Rv1566c	0	0	0	5	7	0.0	0.03620974926816852	0.011804760086547027	0.03620974926816852
1439	333348	-	333382	-	0.269978	None	None	0	0	4	24	8	0.5	0.01689576174112256	0.011295659921089477	0.01689576174112256
1440	4269293	-	4269294	-	0.269918	ubiA	ubiA	0	0	0	7	7	0.0	0.005377370497645412	0.002036400661830215	0.005377370497645412
1441	1472571	-	1472598	-	0.26965500000000003	rrs	rrs	0	0	15	19	21	0.7894736842105263	0.08641975308641975	0.08546519027618682	0.08641975308641975
1442	2288697	-	2288704	-	0.269638	pncA	pncA	0	0	0	11	16	0.0	0.008272877688685249	0.007127402316405753	0.008272877688685249
1443	6737	-	6742	-	0.269592	gyrB	gyrB	0	0	0	10	23	0.0	0.003818251240931653	0.003818251240931653	0.003818251240931653
1444	841562	-	841572	-	0.26937300000000003	vapC31	vapC31	0	0	4	11	10	0.4	0.0055046455390098	0.008304696449026346	0.008304696449026346
1445	4386641	-	4386768	-	0.269318	Rv3901c	Rv3901c	0	0	2	7	7	0.2857142857142857	0.054664630266004835	0.03296423571337661	0.054664630266004835
1446	333348	-	333378	-	0.269029	None	None	0	0	5	24	14	0.35714285714285715	0.01689576174112256	0.013713885707012857	0.01689576174112256
1447	3133065	-	3133075	-	0.268865	Rv2825c	Rv2825c	0	0	4	24	23	0.17391304347826084	0.037768868524882274	0.036400661830215085	0.037768868524882274
1448	1341285	-	1341290	-	0.268795	esxL	esxL	0	0	15	15	16	1.0	0.003945526282296042	0.004581901489117984	0.004581901489117984
1449	1472716	-	1472742	-	0.2685909999999999	rrs	rrs	0	0	22	29	30	0.7586206896551724	0.07983326969581266	0.07741504390988926	0.07983326969581266
1450	4243217	-	4243221	-	0.268561	r_embC	r_embC	1	1	1	235	145	0.006896551724137931	0.004040982563319332	0.005059182894234441	0.005059182894234441
1451	1341103	-	1341120	-	0.2685079999999999	esxL	esxL	6	21	0	92	218	0.0	0.06093292605320098	0.04559628356879216	0.06093292605320098
1452	1254126	-	1254138	-	0.268482	Rv1129c	Rv1129c	0	0	0	7	8	0.0	0.009641084383352424	0.014509354715540282	0.014509354715540282
1453	1093459	-	1093489	-	0.2682739999999999	PE_PGRS17	PE_PGRS17	0	0	0	7	5	0.0	0.009004709176530483	0.014413898434516991	0.014413898434516991
1454	2300942	-	2300945	-	0.2681409999999999	pks12	pks12	0	0	11	11	11	1.0	0.002513682066946672	0.002736413389334352	0.002736413389334352
1455	332916	-	332951	-	0.2680349999999999	vapC25	vapC25	0	1	28	137	38	0.7368421052631579	0.018263968435789743	0.007636502481863306	0.018263968435789743
1456	2641192	-	2641203	-	0.2680099999999999	None	None	0	0	0	7	8	0.0	0.005345551737304314	0.004868270332187858	0.005345551737304314
1457	3895180	-	3895183	-	0.26797600000000005	PPE60	PPE60	0	0	8	8	12	1.0	0.05488736158839252	0.04495990836197022	0.05488736158839252
1458	2352065	-	2352072	-	0.26777	None	None	0	0	0	7	5	0.0	0.04107801960035637	0.06211022018582156	0.06211022018582156
1459	332986	-	333011	-	0.267646	vapC25	vapC25	0	0	0	48	6	0.0	0.013968435789741631	0.01256841033473336	0.013968435789741631
1460	4356114	-	4356116	-	0.267486	eccD1	eccD1	0	0	2	6	5	0.4	0.0037546137202494594	0.0022273132238767976	0.0037546137202494594
1461	3798062	-	3798786	-	0.267388	idsB	None	0	0	0	16	5	0.0	0.011836578846888126	0.01466844851724577	0.01466844851724577
1462	3742483	-	3743234	-	0.26716100000000004	PE_PGRS50	Rv3346c	0	0	0	5	8	0.0	0.05927835051546392	0.0374506809214713	0.05927835051546392
1463	842058	-	842063	-	0.26712800000000003	Rv0750	Rv0750	0	0	26	26	26	1.0	0.004104620084001528	0.004136438844342625	0.004136438844342625
1464	4327346	-	4327347	-	0.266989	ethA	ethA	0	0	0	6	5	0.0	0.006427389588901615	0.004200076365024819	0.006427389588901615
1465	2030489	-	2030521	-	0.266948	esxM	esxM	5	0	3	5	69	0.6	0.03436426116838488	0.02570955835560646	0.03436426116838488
1466	3489131	-	3489135	-	0.266784	None	None	0	0	0	9	5	0.0	0.00407280132366043	0.0066183021509482	0.0066183021509482
1467	2867575	-	2867612	-	0.26676700000000003	lppB	lppB	1	7	0	25	10	0.0	0.06977854142802596	0.01549573628611429	0.06977854142802596
1468	842051	-	842065	-	0.26676	Rv0750	Rv0750	0	0	26	26	26	1.0	0.003277332315133002	0.004995545373552246	0.004995545373552246
1469	2197230	-	2197248	-	0.266518	Rv1945	Rv1945	0	0	33	99	64	0.515625	0.051228204149166345	0.051960035637011584	0.051960035637011584
1470	1815070	-	1815071	-	0.266489	None	None	0	0	8	8	8	1.0	0.0198230876925035	0.002354588265241186	0.0198230876925035
1471	3895068	-	3895080	-	0.266457	PPE60	PPE60	0	0	6	12	6	1.0	0.04823724067710322	0.04909634720631284	0.04909634720631284
1472	1532846	-	1532855	-	0.266183	PPE19	PPE19	0	0	7	12	68	0.5833333333333334	0.02100038182512409	0.02300496372661321	0.02300496372661321
1473	1341289	-	1341292	-	0.266054	esxL	None	0	0	0	8	16	0.0	0.02071401298205422	0.012632047855415551	0.02071401298205422
1474	1404599	-	1404611	-	0.26602600000000004	cyp130	None	0	0	0	5	9	0.0	0.0029591447117220315	0.003627338678885071	0.003627338678885071
1475	842056	-	842063	-	0.266021	Rv0750	Rv0750	0	0	26	26	26	1.0	0.003690976199567265	0.004136438844342625	0.004136438844342625
1476	841473	-	841475	-	0.265881	vapC31	vapC31	0	0	11	11	11	1.0	0.006363752068219423	0.005472826778668703	0.006363752068219423
1477	4269292	-	4269294	-	0.265706	ubiA	ubiA	0	0	0	12	7	0.0	0.001972763141148021	0.002036400661830215	0.002036400661830215
1478	6734	-	6736	-	0.265509	gyrB	gyrB	0	0	0	10	6	0.0	0.006745577192312589	0.0035000636375206824	0.006745577192312589
1479	1472358	-	1472374	-	0.265346	rrs	rrs	0	0	0	11	8	0.0	0.07101947308132875	0.08018327605956473	0.08018327605956473
1480	332792	-	332802	-	0.265345	vapC25	vapC25	0	0	6	20	90	0.3	0.005759195621738577	0.004900089092528955	0.005759195621738577
1481	2296042	-	2300555	-	0.265218	pks12	pks12	0	1	0	31	78	0.0	0.014095710831106018	0.01285477917780323	0.014095710831106018
1482	1340207	-	1340256	-	0.265206	PPE18	PPE18	0	0	0	12	48	0.0	0.015591192567137584	0.053869161257477406	0.053869161257477406
1483	842051	-	842056	-	0.265017	Rv0750	Rv0750	0	0	26	26	26	1.0	0.003277332315133002	0.003690976199567265	0.003690976199567265
1484	332787	-	332802	-	0.2650079999999999	vapC25	vapC25	0	0	2	25	90	0.08	0.00693648975435917	0.004900089092528955	0.00693648975435917
1485	1472137	-	1472172	-	0.264937	rrs	rrs	0	0	3	5	12	0.6	0.06631029655084637	0.07410589283441517	0.07410589283441517
1486	2156119	-	2156120	-	0.264901	r_furA	r_furA	0	0	0	6	6	0.0	0.0033091510754741	0.011041109838360695	0.011041109838360695
1487	3413900	-	3413959	-	0.264841	nrdE	nrdE	0	0	0	6	5	0.0	0.014032073310423826	0.010404734631538756	0.014032073310423826
1488	1472344	-	1472362	-	0.264631	rrs	rrs	0	0	0	7	115	0.0	0.07420134911543846	0.0726104110983836	0.07420134911543846
1489	3894832	-	3894844	-	0.26460300000000003	PPE60	PPE60	0	0	4	8	27	0.5	0.02389588901616393	0.02144584446989945	0.02389588901616393
1490	3760413	-	3760442	-	0.2645889999999999	PPE56	PPE56	0	0	1	6	5	0.2	0.08081965126638667	0.08209240168003054	0.08209240168003054
1491	1472374	-	1472400	-	0.264573	rrs	rrs	0	0	0	8	6	0.0	0.08018327605956473	0.07311951126384117	0.08018327605956473
1492	1437901	-	1437911	-	0.26450500000000005	None	cysD	0	0	0	7	5	0.0	0.004709176530482372	0.005377370497645412	0.005377370497645412
1493	2197248	-	2197266	-	0.264433	Rv1945	Rv1945	0	0	12	64	14	0.8571428571428571	0.051960035637011584	0.0507191039837088	0.051960035637011584
1494	4407934	-	4407935	-	0.264298	gid	gid	0	0	0	8	5	0.0	0.009831996945399006	0.008718340333460608	0.009831996945399006
1495	3895068	-	3895078	-	0.264048	PPE60	PPE60	0	0	6	12	7	0.8571428571428571	0.04823724067710322	0.048905434644266256	0.048905434644266256
1496	4212672	-	4212689	-	0.26397	Rv3766	Rv3766	0	0	0	8	5	0.0	0.0033091510754741	0.011582028764159348	0.011582028764159348
1497	2747480	-	2747481	-	0.263965	folC	folC	0	0	0	38	12	0.0	0.0035000636375206824	0.006554664630266004	0.006554664630266004
1498	425871	-	2474686	-	0.263947	PPE8	Rv2209	0	0	6	6	6	1.0	0.014382079674175896	0.008431971490390735	0.014382079674175896
1499	3247637	-	3247686	-	0.26393	ppsA	ppsA	0	0	0	6	5	0.0	0.00715922107674685	0.004963726613211149	0.00715922107674685
1500	761149	-	761154	-	0.263864	rpoB	rpoB	0	0	0	6	17	0.0	0.0043909889270714025	0.004486445208094693	0.004486445208094693
1501	1789780	-	1789823	-	0.263764	Rv1588c	Rv1588c	0	2	0	41	5	0.0	0.047059946544482624	0.004040982563319332	0.047059946544482624
1502	2197263	-	2197270	-	0.263475	Rv1945	Rv1945	0	0	14	14	15	1.0	0.05752831869670357	0.05530100547282678	0.05752831869670357
1503	1473247	-	1473329	-	0.263427	rrs	rrs	0	0	1	16	22	0.0625	0.04133256968308514	0.029623265877561405	0.04133256968308514
1504	3877963	-	3877964	-	0.2634	rpoA	rpoA	0	0	0	5	6	0.0	0.0016863942980781471	0.012727504136438843	0.012727504136438843
1505	1479829	-	1479850	-	0.263386	Rv1318c	Rv1318c	0	0	4	6	6	0.6666666666666666	0.030768741249840907	0.016354842815323914	0.030768741249840907
1506	1532778	-	1532827	-	0.263227	PPE19	PPE19	0	0	4	40	59	0.1	0.03671884943362606	0.02618683976072292	0.03671884943362606
1507	2867612	-	2867693	-	0.263204	lppB	lppB	0	0	2	10	13	0.2	0.01549573628611429	0.009004709176530483	0.01549573628611429
1508	1472598	-	1472614	-	0.263113	rrs	rrs	0	0	5	21	6	0.8333333333333334	0.08546519027618682	0.0793241695303551	0.08546519027618682
1509	1532569	-	1532578	-	0.262921	PPE19	PPE19	0	0	5	5	10	1.0	0.02510500190912562	0.0253277332315133	0.0253277332315133
1510	841562	-	841577	-	0.262872	vapC31	vapC31	0	0	3	11	15	0.2727272727272727	0.0055046455390098	0.0063955708285605185	0.0063955708285605185
1511	1472753	-	1472767	-	0.26283	rrs	rrs	0	0	0	31	6	0.0	0.0704149166348479	0.06856942853506427	0.0704149166348479
1512	853020	-	853057	-	0.262807	phoR	phoR	0	0	0	6	8	0.0	0.01915489372534046	0.010627465953926435	0.01915489372534046
1513	841132	-	841155	-	0.26271700000000003	vapB31	vapB31	0	0	6	11	16	0.5454545454545454	0.019409443808069242	0.013013872979508718	0.019409443808069242
1514	4243217	-	4243222	-	0.262707	r_embC	r_embC	0	0	0	235	58	0.0	0.004040982563319332	0.002736413389334352	0.004040982563319332
1515	3895181	-	3895185	-	0.262648	PPE60	PPE60	0	0	11	11	13	1.0	0.05329642357133766	0.045882652411862034	0.05329642357133766
1516	2626149	-	2626155	-	0.26242	esxO	esxO	0	1	18	122	29	0.6206896551724138	0.01708667430316915	0.014891179839633447	0.01708667430316915
1517	1582059	-	1582069	-	0.262232	None	None	0	0	0	5	6	0.0	0.004486445208094693	0.003627338678885071	0.004486445208094693
1518	1339922	-	1339966	-	0.262113	PPE18	PPE18	0	0	4	11	64	0.3636363636363637	0.01807305587374316	0.02402316405752832	0.02402316405752832
1519	3847221	-	3847247	-	0.262009	PPE59	PPE59	0	1	5	134	13	0.38461538461538464	0.06567392134402443	0.05176912307496499	0.06567392134402443
1520	1422	-	1456	-	0.261797	dnaA	dnaA	0	0	0	10	14	0.0	0.007827415043909889	0.009163802978235968	0.009163802978235968
1521	2289047	-	4313156	-	0.261625	pncA	Rv3839	1	0	3	7	65	0.42857142857142855	0.009831996945399006	0.006331933307878325	0.009831996945399006
1522	1095271	-	1095272	-	0.261542	PE_PGRS18	PE_PGRS18	0	0	5	5	6	1.0	0.014572992236222475	0.0035637011582028764	0.014572992236222475
1523	1983317	-	1983332	-	0.261442	PPE24	PPE24	0	0	4	60	5	0.8	0.03675066819396716	0.02278223240422553	0.03675066819396716
1524	2637385	-	2637920	-	0.261394	None	PPE40	0	0	0	18	6	0.0	0.04130075092274405	0.04279623265877562	0.04279623265877562
1525	3133066	-	3133078	-	0.261251	Rv2825c	Rv2825c	0	0	5	23	24	0.21739130434782608	0.04015527555046455	0.031118747613592974	0.04015527555046455
1526	2626138	-	2626149	-	0.261173	esxO	esxO	1	1	28	46	122	0.6086956521739131	0.01365024818633066	0.01708667430316915	0.01708667430316915
1527	2637327	-	2637459	-	0.261173	None	None	0	0	1	6	15	0.16666666666666666	0.041141657121038566	0.040696194476263214	0.041141657121038566
1528	761155	-	781687	-	0.2611239999999999	rpoB	rpsL	91	80	202	1487	783	0.2579821200510856	0.0071910398370879465	0.002704594628993255	0.0071910398370879465
1529	2197290	-	2197313	-	0.260973	Rv1945	Rv1945	1	0	43	83	145	0.5180722891566265	0.015686648848160876	0.006968308514700267	0.015686648848160876
1530	4237946	-	4237983	-	0.260946	aftA	aftA	0	0	0	7	7	0.0	0.022209494718085785	0.04655084637902508	0.04655084637902508
1531	1341285	-	1341292	-	0.260888	esxL	None	0	0	14	15	16	0.9333333333333332	0.003945526282296042	0.012632047855415551	0.012632047855415551
1532	2300666	-	2300680	-	0.260759	pks12	pks12	0	0	15	19	15	1.0	0.006109201985490646	0.00805014636629757	0.00805014636629757
1533	2197270	-	2197278	-	0.26075	Rv1945	Rv1945	0	0	13	15	43	0.8666666666666667	0.05530100547282678	0.0264095710831106	0.05530100547282678
1534	842058	-	842065	-	0.2606469999999999	Rv0750	Rv0750	0	0	26	26	26	1.0	0.004104620084001528	0.004995545373552246	0.004995545373552246
1535	842051	-	842058	-	0.2606159999999999	Rv0750	Rv0750	0	0	26	26	26	1.0	0.003277332315133002	0.004104620084001528	0.004104620084001528
1536	761156	-	761161	-	0.260548	rpoB	rpoB	0	0	1	37	153	0.027027027027027032	0.00407280132366043	0.00859106529209622	0.00859106529209622
1537	2626138	-	2626155	-	0.2604599999999999	esxO	esxO	0	0	5	46	29	0.1724137931034483	0.01365024818633066	0.014891179839633447	0.014891179839633447
1538	3133065	-	3133076	-	0.260447	Rv2825c	Rv2825c	0	0	5	24	23	0.21739130434782608	0.037768868524882274	0.03070510372915872	0.037768868524882274
1539	1073288	-	1073289	-	0.260415	None	None	0	0	10	18	11	0.9090909090909092	0.00429553264604811	0.00626829578719613	0.00626829578719613
1540	2976571	-	2976585	-	0.260364	None	None	0	0	0	10	6	0.0	0.08314242077128675	0.07910143820796743	0.08314242077128675
1541	2627988	-	2628474	-	0.2600719999999999	plcC	plcC	0	0	0	5	6	0.0	0.0428916889397989	0.04495990836197022	0.04495990836197022
1542	841132	-	841153	-	0.259854	vapB31	vapB31	0	0	6	11	16	0.5454545454545454	0.019409443808069242	0.013363879343260786	0.019409443808069242
1543	4338599	-	4338600	-	0.259759	r_whiB6	r_whiB6	0	0	0	43	39	0.0	0.02300496372661321	0.015909380170548555	0.02300496372661321
1544	3894732	-	3894773	-	0.259592	PPE60	PPE60	2	8	8	59	33	0.24242424242424246	0.05682830596919944	0.03229604174621357	0.05682830596919944
1545	332795	-	332802	-	0.259522	vapC25	vapC25	0	0	7	22	90	0.3181818181818182	0.003977345042637139	0.004900089092528955	0.004900089092528955
1546	3758836	-	3758872	-	0.259386	PPE56	PPE56	0	0	2	8	5	0.4	0.07929235077001401	0.0781150566373934	0.07929235077001401
1547	2197278	-	2197290	-	0.259273	Rv1945	Rv1945	0	4	20	43	83	0.4651162790697674	0.0264095710831106	0.015686648848160876	0.0264095710831106
1548	1184504	-	3527974	-	0.25925	Rv1061	PPE53	0	2	5	11	25	0.4545454545454545	0.004104620084001528	0.0528191421662212	0.0528191421662212
1549	2627997	-	2628474	-	0.259243	plcC	plcC	0	0	0	5	6	0.0	0.042668957617411234	0.04495990836197022	0.04495990836197022
1550	3073679	-	3073696	-	0.25913600000000003	None	thyA	0	0	0	53	5	0.0	0.005027364133893344	0.003150057273768614	0.005027364133893344
1551	2895272	-	2895318	-	0.258797	Rv2571c	Rv2571c	0	0	0	6	5	0.0	0.02125493190785287	0.006681939671630393	0.02125493190785287
1552	1179044	-	1179067	-	0.258757	None	None	0	0	0	5	27	0.0	0.01123202240040728	0.010882016036655213	0.01123202240040728
1553	761142	-	761149	-	0.2584869999999999	rpoB	rpoB	0	0	0	5	6	0.0	0.005981926944126257	0.0043909889270714025	0.005981926944126257
1554	841180	-	841244	-	0.2584059999999999	vapB31	vapC31	0	0	4	8	27	0.5	0.013077510500190912	0.012377497772686777	0.013077510500190912
1555	2264786	-	2265585	-	0.258327	Rv2017	Rv2018	0	0	0	7	7	0.0	0.015463917525773196	0.02150948199058165	0.02150948199058165
1556	3895067	-	3895078	-	0.258098	PPE60	PPE60	0	0	6	12	7	0.8571428571428571	0.04769632175130457	0.048905434644266256	0.048905434644266256
1557	1472544	-	1472571	-	0.258098	rrs	rrs	0	0	9	12	19	0.75	0.0882016036655212	0.08641975308641975	0.0882016036655212
1558	832109	-	832178	-	0.25795300000000004	Rv0740	Rv0740	1	0	1	72	5	0.2	0.03560519282168767	0.0561601120020364	0.0561601120020364
1559	4385897	-	4385946	-	0.257375	Rv3900c	Rv3900c	1	0	3	7	35	0.42857142857142855	0.06188748886343388	0.07754231895125366	0.07754231895125366
1560	4269309	-	4269311	-	0.25724	ubiA	ubiA	0	0	0	11	11	0.0	0.016259386534300625	0.0028636884306987398	0.016259386534300625
1561	1472754	-	1472767	-	0.257092	rrs	rrs	0	0	0	5	6	0.0	0.07311951126384117	0.06856942853506427	0.07311951126384117
1562	3877967	-	3877969	-	0.257075	rpoA	rpoA	0	0	0	9	9	0.0	0.0028636884306987398	0.002036400661830215	0.0028636884306987398
1563	3067947	-	3067954	-	0.257011	r_thyX	r_thyX	0	0	0	5	22	0.0	0.0050910016545755365	0.007636502481863306	0.007636502481863306
1564	1339978	-	1339991	-	0.256929	PPE18	PPE18	0	0	0	33	22	0.0	0.017913962072037673	0.02255950108183785	0.02255950108183785
1565	3336497	-	3336528	-	0.25692600000000004	Rv2980	None	1	0	2	5	115	0.4	0.0253595519918544	0.06293750795469008	0.06293750795469008
1566	2975788	-	2975900	-	0.256879	None	None	0	0	0	14	9	0.0	0.07639684357897418	0.07681048746340842	0.07681048746340842
1567	4327346	-	4327349	-	0.256769	ethA	ethA	0	0	0	6	5	0.0	0.006427389588901615	0.015018454880997838	0.015018454880997838
1568	2296042	-	2300552	-	0.256751	pks12	pks12	0	1	0	31	83	0.0	0.014095710831106018	0.02275041364388444	0.02275041364388444
1569	2628474	-	2629847	-	0.256673	plcC	plcB	0	0	0	6	12	0.0	0.04495990836197022	0.07114674812269314	0.07114674812269314
1570	6737	-	6738	-	0.25666100000000003	gyrB	gyrB	0	0	0	10	15	0.0	0.003818251240931653	0.006554664630266004	0.006554664630266004
1571	761139	-	761155	-	0.256477	rpoB	rpoB	76	19	0	503	1487	0.0	0.005822833142420772	0.0071910398370879465	0.0071910398370879465
1572	4088578	-	4088599	-	0.256443	None	None	0	1	0	16	11	0.0	0.024214076619574903	0.013554791905307369	0.024214076619574903
1573	1472359	-	1472374	-	0.256371	rrs	rrs	0	0	0	233	8	0.0	0.07168766704849179	0.08018327605956473	0.08018327605956473
1574	3895213	-	3895232	-	0.256324	PPE60	PPE60	0	0	5	7	63	0.7142857142857143	0.042128038691612565	0.049478172330406016	0.049478172330406016
1575	1532859	-	1532877	-	0.256298	PPE19	PPE19	0	0	5	54	6	0.8333333333333334	0.026600483645157186	0.020809469263077512	0.026600483645157186
1576	2197287	-	2197313	-	0.256094	Rv1945	Rv1945	1	0	38	81	145	0.4691358024691358	0.01781850579101438	0.006968308514700267	0.01781850579101438
1577	3895148	-	3895151	-	0.2560699999999999	PPE60	PPE60	0	0	7	7	17	1.0	0.05005091001654576	0.04928725976835943	0.05005091001654576
1578	3894862	-	3894874	-	0.2560159999999999	PPE60	PPE60	0	0	4	18	23	0.2222222222222222	0.02049128165966654	0.024182257859233804	0.024182257859233804
1579	1774004	-	1774027	-	0.255943	Rv1566c	Rv1566c	0	0	0	15	5	0.0	0.015654830087819774	0.03620974926816852	0.03620974926816852
1580	2300552	-	3449722	-	0.255916	pks12	Rv3083	0	3	0	83	7	0.0	0.02275041364388444	0.07229222349497264	0.07229222349497264
1581	761097	-	761101	-	0.255858	rpoB	rpoB	0	0	0	6	28	0.0	0.00407280132366043	0.004931907852870053	0.004931907852870053
1582	2197248	-	2197264	-	0.255716	Rv1945	Rv1945	1	0	12	64	15	0.8	0.051960035637011584	0.05043273514063892	0.051960035637011584
1583	3640372	-	3640374	-	0.25563	None	None	0	0	0	23	5	0.0	0.004454626447753595	0.0033727885961562943	0.004454626447753595
1584	3895180	-	3895185	-	0.255569	PPE60	PPE60	0	0	8	8	13	1.0	0.05488736158839252	0.045882652411862034	0.05488736158839252
1585	3758836	-	3758886	-	0.25550100000000003	PPE56	PPE56	0	0	3	8	8	0.375	0.07929235077001401	0.08511518391243478	0.08511518391243478
1586	2628474	-	2632080	-	0.2554869999999999	plcC	None	0	0	0	6	5	0.0	0.04495990836197022	0.06796487208858343	0.06796487208858343
1587	3894818	-	3894832	-	0.25547	PPE60	PPE60	0	0	4	58	8	0.5	0.02255950108183785	0.02389588901616393	0.02389588901616393
1588	1263117	-	1263387	-	0.25527	PPE16	PPE16	0	0	0	8	6	0.0	0.03945526282296042	0.049064528445971735	0.049064528445971735
1589	1533176	-	1533197	-	0.255175	PPE19	PPE19	0	0	0	9	11	0.0	0.04772814051164567	0.032677866870306736	0.04772814051164567
1590	27500	-	27531	-	0.25497800000000004	None	None	0	0	0	8	5	0.0	0.010563828433244242	0.026345933562428408	0.026345933562428408
1591	2626108	-	2626189	-	0.254813	esxO	None	1	1	18	39	43	0.4615384615384616	0.017341224385897927	0.031882397861779314	0.031882397861779314
1592	2976569	-	2976585	-	0.254784	None	None	0	0	0	5	6	0.0	0.08005600101820033	0.07910143820796743	0.08005600101820033
1593	761154	-	761161	-	0.254783	rpoB	rpoB	0	0	0	17	153	0.0	0.004486445208094693	0.00859106529209622	0.00859106529209622
1594	1983317	-	1983333	-	0.25474	PPE24	PPE24	0	0	4	60	7	0.5714285714285714	0.03675066819396716	0.01937762504772814	0.03675066819396716
1595	2197248	-	2197272	-	0.254678	Rv1945	Rv1945	0	0	12	64	15	0.8	0.051960035637011584	0.0572737686139748	0.0572737686139748
1596	1479772	-	1479826	-	0.254616	Rv1318c	Rv1318c	0	0	1	5	7	0.2	0.04375079546900853	0.027809596538118875	0.04375079546900853
1597	4243218	-	4243221	-	0.254467	r_embC	r_embC	0	0	0	24	145	0.0	0.002036400661830215	0.005059182894234441	0.005059182894234441
1598	2197361	-	2197362	-	0.254463	None	None	0	0	5	5	5	1.0	0.0050910016545755365	0.002895507191039837	0.0050910016545755365
1599	2300555	-	3449722	-	0.254129	pks12	Rv3083	0	3	0	78	7	0.0	0.01285477917780323	0.07229222349497264	0.07229222349497264
1600	27490	-	27500	-	0.25405300000000003	None	None	0	0	0	6	8	0.0	0.011582028764159348	0.010563828433244242	0.011582028764159348
1601	2975788	-	2975903	-	0.2539369999999999	None	None	0	0	0	14	6	0.0	0.07639684357897418	0.07766959399261805	0.07766959399261805
1602	3073527	-	3073547	-	0.253841	dfrA	dfrA	0	0	0	9	5	0.0	0.005536464299350897	0.02545500827287769	0.02545500827287769
1603	761110	-	1473246	-	0.25369200000000003	rpoB	rrs	8	12	43	326	560	0.13190184049079753	0.0062364770268550345	0.04394170803105511	0.04394170803105511
1604	1472596	-	1472616	-	0.253679	rrs	rrs	0	0	5	5	15	1.0	0.08116965763013873	0.08495609011072927	0.08495609011072927
1605	3837377	-	3837380	-	0.25329	None	None	0	0	0	5	5	0.0	0.005663739340715286	0.0033727885961562943	0.005663739340715286
1606	852984	-	853014	-	0.253282	phoR	phoR	0	0	0	5	5	0.0	0.009259259259259259	0.014350260913834796	0.014350260913834796
1607	1077929	-	1077932	-	0.253282	None	None	0	0	0	11	5	0.0	0.0028636884306987398	0.005059182894234441	0.005059182894234441
1608	3253315	-	3253342	-	0.253182	ppsB	ppsB	0	0	2	14	9	0.2222222222222222	0.010977472317678505	0.00595010818378516	0.010977472317678505
1609	853660	-	853684	-	0.252919	phoR	phoR	0	0	0	9	6	0.0	0.004931907852870053	0.005791014382079674	0.005791014382079674
1610	2155163	-	2155169	-	0.252911	katG	katG	0	0	0	6	17	0.0	0.003690976199567265	0.004868270332187858	0.004868270332187858
1611	1093456	-	1093488	-	0.25284	PE_PGRS17	PE_PGRS17	0	0	0	6	18	0.0	0.007731958762886598	0.01123202240040728	0.01123202240040728
1612	1472752	-	1472767	-	0.25266	rrs	rrs	0	0	0	9	6	0.0	0.06996945399007255	0.06856942853506427	0.06996945399007255
1613	2155751	-	2155783	-	0.25253200000000003	katG	katG	0	0	0	5	9	0.0	0.012759322896779942	0.014286623393152603	0.014286623393152603
1614	340130	-	340175	-	0.252394	PPE3	PPE3	0	0	0	12	10	0.0	0.005918289423444063	0.005186457935598829	0.005918289423444063
1615	4243221	-	4243225	-	0.25235	r_embC	r_embC	0	1	0	145	59	0.0	0.005059182894234441	0.0026409571083110604	0.005059182894234441
1616	332889	-	332916	-	0.252267	vapC25	vapC25	0	0	0	7	137	0.0	0.01387297950871834	0.018263968435789743	0.018263968435789743
1617	2197260	-	2197270	-	0.252188	Rv1945	Rv1945	0	0	13	20	15	0.8666666666666667	0.05450553646429935	0.05530100547282678	0.05530100547282678
1618	1339990	-	1340001	-	0.252098	PPE18	PPE18	0	0	16	24	16	1.0	0.022623138602520045	0.02625047728140512	0.02625047728140512
1619	2289212	-	2289213	-	0.252079	pncA	pncA	0	0	0	7	68	0.0	0.0065228458699249075	0.007795596283568792	0.007795596283568792
1620	4327347	-	4327350	-	0.2520679999999999	ethA	ethA	0	0	0	5	6	0.0	0.004200076365024819	0.003627338678885071	0.004200076365024819
1621	1481673	-	1481674	-	0.2519969999999999	Rv1319c	Rv1319c	0	0	20	20	22	1.0	0.0038818887616138475	0.004327351406389207	0.004327351406389207
1622	3730390	-	3730426	-	0.251994	PPE54	PPE54	6	1	24	71	90	0.3380281690140845	0.01797759959271987	0.08136057019218533	0.08136057019218533
1623	2075066	-	2075067	-	0.251924	Rv1830	Rv1830	0	0	0	5	5	0.0	0.0015909380170548554	0.002290950744558992	0.002290950744558992
1624	3895148	-	3895150	-	0.25189	PPE60	PPE60	0	0	7	7	17	1.0	0.05005091001654576	0.04782359679266896	0.05005091001654576
1625	761292	-	761293	-	0.251886	rpoB	rpoB	0	0	0	12	12	0.0	0.00451826396843579	0.0024818633066055746	0.00451826396843579
1626	832069	-	832088	-	0.25172	Rv0740	Rv0740	0	0	9	16	10	0.9	0.04152348224513173	0.03232786050655466	0.04152348224513173
1627	3895068	-	3895081	-	0.251711	PPE60	PPE60	0	0	6	12	6	1.0	0.04823724067710322	0.04928725976835943	0.04928725976835943
1628	3894862	-	3894872	-	0.251627	PPE60	PPE60	0	0	4	18	24	0.2222222222222222	0.02049128165966654	0.024214076619574903	0.024214076619574903
1629	1532877	-	1532889	-	0.251433	PPE19	PPE19	0	0	2	6	27	0.3333333333333333	0.020809469263077512	0.02150948199058165	0.02150948199058165
1630	852676	-	852682	-	0.251272	phoR	phoR	0	0	0	9	5	0.0	0.004200076365024819	0.0027682321496754485	0.004200076365024819
1631	2030802	-	2030808	-	0.251265	esxN	esxN	0	0	5	8	7	0.7142857142857143	0.0038500700012727507	0.0027682321496754485	0.0038500700012727507
1632	765612	-	765618	-	0.251116	rpoC	rpoC	0	0	0	7	7	0.0	0.004677357770141275	0.0044228076874124975	0.004677357770141275
1633	428548	-	428597	-	0.251056	PPE8	PPE8	0	0	3	9	7	0.42857142857142855	0.015654830087819774	0.011963853888252513	0.015654830087819774
1634	2187226	-	2187231	-	0.251039	None	None	0	0	0	16	5	0.0	0.0028000509100165453	0.0062364770268550345	0.0062364770268550345
1635	2155167	-	2155169	-	0.250919	katG	katG	0	0	2	56	17	0.1176470588235294	0.009259259259259259	0.004868270332187858	0.009259259259259259
1636	1472544	-	1472566	-	0.250884	rrs	rrs	0	0	4	12	8	0.5	0.0882016036655212	0.08466972126765941	0.0882016036655212
1637	3381070	-	3381096	-	0.250869	None	None	0	0	0	5	10	0.0	0.009545628102329132	0.006172839506172839	0.009545628102329132
1638	333223	-	333254	-	0.250841	None	None	0	0	0	9	8	0.0	0.012122947689958	0.012950235458826523	0.012950235458826523
1639	1773982	-	1774012	-	0.25073	Rv1566c	Rv1566c	0	0	0	5	19	0.0	0.017341224385897927	0.015941198930889654	0.017341224385897927
1640	2867693	-	2867744	-	0.25054	lppB	lppB	0	0	3	13	7	0.42857142857142855	0.009004709176530483	0.004772814051164568	0.009004709176530483
1641	2402110	-	2402127	-	0.25045300000000004	None	None	0	0	0	12	5	0.0	0.005313732976963218	0.0037864324805905562	0.005313732976963218
1642	1472580	-	1472599	-	0.2504159999999999	rrs	rrs	0	0	2	6	12	0.3333333333333333	0.08186967035764288	0.08183785159730178	0.08186967035764288
1643	6735	-	6738	-	0.250402	gyrB	gyrB	0	0	0	22	15	0.0	0.004995545373552246	0.006554664630266004	0.006554664630266004
1644	841105	-	841141	-	0.25037600000000004	vapB31	vapB31	0	0	1	7	7	0.14285714285714285	0.04464172075855925	0.021891307114674814	0.04464172075855925
1645	4407791	-	4407793	-	0.250303	gid	gid	0	0	0	8	14	0.0	0.010532009672903143	0.003245513554791905	0.010532009672903143
1646	1339894	-	1339922	-	0.250227	PPE18	PPE18	0	2	2	129	11	0.18181818181818185	0.02761868397607229	0.01807305587374316	0.02761868397607229
1647	3355057	-	4215793	-	0.24982100000000002	serA1	None	0	0	5	5	7	1.0	0.026950490008909245	0.001177294132620593	0.026950490008909245
1648	2626030	-	2626058	-	0.249435	esxO	esxO	0	0	7	63	17	0.4117647058823529	0.03678248695430826	0.016450299096347206	0.03678248695430826
1649	2197260	-	2197272	-	0.2494019999999999	Rv1945	Rv1945	0	0	13	20	15	0.8666666666666667	0.05450553646429935	0.0572737686139748	0.0572737686139748
1650	3894900	-	3894914	-	0.2493159999999999	PPE60	PPE60	0	0	1	5	6	0.2	0.0209049255441008	0.025518645793559884	0.025518645793559884
1651	2626134	-	2626155	-	0.24927800000000003	esxO	esxO	0	0	4	32	29	0.13793103448275862	0.015177548682703322	0.014891179839633447	0.015177548682703322
1652	1532827	-	1532855	-	0.249204	PPE19	PPE19	0	8	21	59	68	0.3559322033898305	0.02618683976072292	0.02300496372661321	0.02618683976072292
1653	3073696	-	3073715	-	0.2490369999999999	thyA	thyA	0	0	0	5	13	0.0	0.003150057273768614	0.0031818760341097113	0.0031818760341097113
1654	832069	-	832090	-	0.248955	Rv0740	Rv0740	0	0	9	16	10	0.9	0.04152348224513173	0.02898689067073947	0.04152348224513173
1655	1340082	-	1340093	-	0.24893600000000002	PPE18	PPE18	0	0	2	7	69	0.2857142857142857	0.020873106783759702	0.018454880997836324	0.020873106783759702
1656	761095	-	761097	-	0.24893600000000002	rpoB	rpoB	0	0	3	127	6	0.5	0.003150057273768614	0.00407280132366043	0.00407280132366043
1657	3895247	-	3895342	-	0.248827	PPE60	PPE60	0	3	1	10	11	0.1	0.06987399770904926	0.051960035637011584	0.06987399770904926
1658	2747470	-	2747480	-	0.248813	folC	folC	0	0	0	15	38	0.0	0.0026091383479699627	0.0035000636375206824	0.0035000636375206824
1659	3133065	-	3133078	-	0.248667	Rv2825c	Rv2825c	0	0	5	24	24	0.20833333333333331	0.037768868524882274	0.031118747613592974	0.037768868524882274
1660	2300555	-	2300567	-	0.248621	pks12	pks12	0	1	8	78	11	0.7272727272727273	0.01285477917780323	0.005122820414916635	0.01285477917780323
1661	2945201	-	2945205	-	0.24861100000000003	None	None	0	0	66	67	70	0.9850746268656716	0.006427389588901615	0.002577319587628866	0.006427389588901615
1662	1532569	-	1532584	-	0.248606	PPE19	PPE19	0	0	5	5	9	1.0	0.02510500190912562	0.02567773959526537	0.02567773959526537
1663	842056	-	842065	-	0.248545	Rv0750	Rv0750	0	0	26	26	26	1.0	0.003690976199567265	0.004995545373552246	0.004995545373552246
1664	3381070	-	3381100	-	0.248538	None	None	0	0	0	5	19	0.0	0.009545628102329132	0.006172839506172839	0.009545628102329132
1665	1339894	-	1339923	-	0.24841100000000002	PPE18	PPE18	0	2	2	129	11	0.18181818181818185	0.02761868397607229	0.016259386534300625	0.02761868397607229
1666	1339923	-	1339966	-	0.2483909999999999	PPE18	PPE18	0	0	4	11	64	0.3636363636363637	0.016259386534300625	0.02402316405752832	0.02402316405752832
1667	3895212	-	3895232	-	0.2483429999999999	PPE60	PPE60	0	0	5	7	63	0.7142857142857143	0.042128038691612565	0.049478172330406016	0.049478172330406016
1668	2965856	-	2965900	-	0.2482059999999999	None	None	0	0	0	12	49	0.0	0.007700140002545501	0.005345551737304314	0.007700140002545501
1669	2030469	-	2030489	-	0.24813400000000002	esxM	esxM	2	0	0	10	5	0.0	0.04594628993254423	0.03436426116838488	0.04594628993254423
1670	3247640	-	3247686	-	0.24788400000000002	ppsA	ppsA	0	0	0	10	5	0.0	0.007350133638793431	0.004963726613211149	0.007350133638793431
1671	1339820	-	1339837	-	0.24788000000000002	PPE18	PPE18	0	0	14	35	33	0.42424242424242425	0.026950490008909245	0.02335497009036528	0.026950490008909245
1672	1340173	-	1340208	-	0.247757	PPE18	PPE18	9	0	1	42	29	0.03448275862068965	0.0165139366170294	0.03598701794578083	0.03598701794578083
1673	4057343	-	4057391	-	0.24774000000000002	None	None	0	0	0	6	8	0.0	0.035064273895889016	0.0329960544737177	0.035064273895889016
1674	2300555	-	2300566	-	0.24763800000000002	pks12	pks12	0	1	8	78	11	0.7272727272727273	0.01285477917780323	0.01641848033600611	0.01641848033600611
1675	886673	-	886686	-	0.24729	None	None	0	0	0	6	8	0.0	0.007859233804250987	0.004804632811505664	0.007859233804250987
1676	1612579	-	1612600	-	0.24725	Rv1435c	Rv1435c	0	0	5	11	24	0.4545454545454545	0.022368588519791267	0.06624665903016419	0.06624665903016419
1677	1179067	-	1179079	-	0.247239	None	None	0	0	0	27	8	0.0	0.010882016036655213	0.00814560264732086	0.010882016036655213
1678	3847288	-	3847304	-	0.24718400000000001	PPE59	PPE59	0	0	3	6	5	0.6	0.05056001018200331	0.04690085274277714	0.05056001018200331
1679	2626108	-	2626191	-	0.247142	esxO	None	1	0	17	39	42	0.4358974358974359	0.017341224385897927	0.0363052055491918	0.0363052055491918
1680	2288683	-	2288703	-	0.247133	pncA	pncA	0	0	0	5	15	0.0	0.010691103474608629	0.008400152730049638	0.010691103474608629
1681	2300552	-	3451177	-	0.2470719999999999	pks12	Rv3085	0	0	0	83	6	0.0	0.02275041364388444	0.07649229985999745	0.07649229985999745
1682	4327346	-	4327350	-	0.24691100000000002	ethA	ethA	0	0	0	6	6	0.0	0.006427389588901615	0.003627338678885071	0.006427389588901615
1683	4060451	-	4060472	-	0.24677	esxW	esxW	0	0	0	11	29	0.0	0.02411862033855161	0.01387297950871834	0.02411862033855161
1684	6736	-	6738	-	0.24674200000000002	gyrB	gyrB	0	0	0	6	15	0.0	0.0035000636375206824	0.006554664630266004	0.006554664630266004
1685	2965856	-	2965899	-	0.2466949999999999	None	None	0	0	0	12	6	0.0	0.007700140002545501	0.006300114547537228	0.007700140002545501
1686	3067949	-	3067961	-	0.2466219999999999	r_thyX	r_thyX	0	0	0	24	78	0.0	0.0055046455390098	0.011295659921089477	0.011295659921089477
1687	3895068	-	3895082	-	0.2464739999999999	PPE60	PPE60	0	0	6	12	6	1.0	0.04823724067710322	0.04861906580119638	0.04861906580119638
1688	4407931	-	4407934	-	0.246331	gid	gid	0	0	0	11	8	0.0	0.013013872979508718	0.009831996945399006	0.013013872979508718
1689	2626105	-	2626189	-	0.24632800000000002	esxO	None	5	42	0	13	43	0.0	0.01800941835306096	0.031882397861779314	0.031882397861779314
1690	3895067	-	3895080	-	0.246325	PPE60	PPE60	0	0	6	12	6	1.0	0.04769632175130457	0.04909634720631284	0.04909634720631284
1691	3247415	-	3247463	-	0.246319	ppsA	ppsA	0	0	12	20	14	0.8571428571428571	0.004645539009800178	0.003690976199567265	0.004645539009800178
1692	1254039	-	1254056	-	0.24629600000000001	Rv1129c	Rv1129c	0	0	0	16	50	0.0	0.005536464299350897	0.0035637011582028764	0.005536464299350897
1693	3730361	-	3730390	-	0.246273	PPE54	PPE54	0	0	0	35	71	0.0	0.009991090747104492	0.01797759959271987	0.01797759959271987
1694	2197278	-	2197293	-	0.245957	Rv1945	Rv1945	0	4	20	43	93	0.4651162790697674	0.0264095710831106	0.013968435789741631	0.0264095710831106
1695	761090	-	761093	-	0.2459179999999999	rpoB	rpoB	0	0	0	13	9	0.0	0.004009163802978236	0.0028000509100165453	0.004009163802978236
1696	4407925	-	4407929	-	0.2458949999999999	gid	gid	0	0	0	12	13	0.0	0.009513809341988037	0.009131984217894872	0.009513809341988037
1697	4327472	-	4327520	-	0.245705	ethA	r_ethR	0	0	0	9	5	0.0	0.005822833142420772	0.004900089092528955	0.005822833142420772
1698	3253270	-	3253291	-	0.2456989999999999	ppsB	ppsB	0	0	4	6	8	0.6666666666666666	0.004231895125365916	0.005027364133893344	0.005027364133893344
1699	3894900	-	3894916	-	0.245692	PPE60	PPE60	0	0	1	5	6	0.2	0.0209049255441008	0.031150566373934076	0.031150566373934076
1700	4327480	-	4327520	-	0.2456489999999999	r_ethR	r_ethR	0	0	0	7	5	0.0	0.004454626447753595	0.004900089092528955	0.004900089092528955
1701	4088682	-	4088695	-	0.245641	None	None	0	0	0	5	9	0.0	0.003340969835815197	0.010722922234949727	0.010722922234949727
1702	2207523	-	2207526	-	0.245344	None	None	0	0	0	5	5	0.0	0.0029591447117220315	0.0035000636375206824	0.0035000636375206824
1703	3640375	-	3640381	-	0.24525100000000002	None	None	0	0	0	10	5	0.0	0.003404607356497391	0.004104620084001528	0.004104620084001528
1704	332882	-	332916	-	0.24524400000000002	vapC25	vapC25	2	0	32	42	137	0.7619047619047619	0.013936617029400534	0.018263968435789743	0.018263968435789743
1705	3895148	-	3895149	-	0.24519000000000002	PPE60	PPE60	0	0	7	7	16	1.0	0.05005091001654576	0.04900089092528955	0.05005091001654576
1706	2289208	-	2289212	-	0.245133	pncA	pncA	0	0	0	9	7	0.0	0.006968308514700267	0.0065228458699249075	0.006968308514700267
1707	2945204	-	2945205	-	0.245017	None	None	0	0	69	70	70	0.9857142857142858	0.006013745704467354	0.002577319587628866	0.006013745704467354
1708	769	-	782	-	0.2449199999999999	dnaA	dnaA	0	0	0	10	10	0.0	0.0037864324805905562	0.00308641975308642	0.0037864324805905562
1709	3895067	-	3895081	-	0.2448179999999999	PPE60	PPE60	0	0	6	12	6	1.0	0.04769632175130457	0.04928725976835943	0.04928725976835943
1710	2289138	-	2289142	-	0.2447599999999999	pncA	pncA	1	0	0	8	7	0.0	0.008559246531755122	0.00903652793687158	0.00903652793687158
1711	3847288	-	3847310	-	0.244747	PPE59	PPE59	0	0	2	6	32	0.3333333333333333	0.05056001018200331	0.04142802596410844	0.05056001018200331
1712	1472750	-	1472767	-	0.24474200000000002	rrs	rrs	0	0	0	16	6	0.0	0.0704149166348479	0.06856942853506427	0.0704149166348479
1713	1339819	-	1339837	-	0.244633	PPE18	PPE18	0	0	13	35	33	0.3939393939393939	0.024754995545373557	0.02335497009036528	0.024754995545373557
1714	1254039	-	1254055	-	0.244621	Rv1129c	Rv1129c	0	0	0	16	5	0.0	0.005536464299350897	0.0033727885961562943	0.005536464299350897
1715	898783	-	898787	-	0.24459	None	None	0	0	0	5	6	0.0	0.002450044546264477	0.0032136947944508077	0.0032136947944508077
1716	4060449	-	4060472	-	0.24458600000000003	esxW	esxW	0	0	0	9	29	0.0	0.027045946289932545	0.01387297950871834	0.027045946289932545
1717	4269298	-	4269299	-	0.244522	ubiA	ubiA	0	0	1	12	5	0.2	0.002036400661830215	0.002163675703194604	0.002163675703194604
1718	1472616	-	1472655	-	0.244405	rrs	rrs	0	0	4	15	7	0.5714285714285714	0.08495609011072927	0.08501972763141148	0.08501972763141148
1719	1094570	-	1094572	-	0.244371	None	None	0	0	26	26	28	1.0	0.00429553264604811	0.004168257604683721	0.00429553264604811
1720	3877960	-	3877963	-	0.2443659999999999	rpoA	rpoA	0	0	0	37	5	0.0	0.002831869670357643	0.0016863942980781471	0.002831869670357643
1721	782	-	796	-	0.24422600000000003	dnaA	dnaA	0	0	0	10	6	0.0	0.00308641975308642	0.003054600992745323	0.00308641975308642
1722	4327344	-	4327346	-	0.244119	ethA	ethA	0	0	0	5	6	0.0	0.005122820414916635	0.006427389588901615	0.006427389588901615
1723	1095497	-	1095520	-	0.244046	PE_PGRS18	PE_PGRS18	0	0	0	14	5	0.0	0.02602774595901744	0.037514318442153485	0.037514318442153485
1724	3253442	-	3253488	-	0.243918	ppsB	ppsB	0	0	1	16	6	0.16666666666666666	0.005472826778668703	0.011613847524500443	0.011613847524500443
1725	3481336	-	3482762	-	0.243904	None	None	0	0	0	27	8	0.0	0.02045946289932544	0.020014000254550083	0.02045946289932544
1726	2187223	-	2187231	-	0.24377100000000002	None	None	0	0	0	21	5	0.0	0.003468244877179585	0.0062364770268550345	0.0062364770268550345
1727	3894862	-	3894875	-	0.243633	PPE60	PPE60	0	0	4	18	24	0.2222222222222222	0.02049128165966654	0.022495863561155655	0.022495863561155655
1728	3253442	-	3253489	-	0.243612	ppsB	ppsB	0	0	1	16	6	0.16666666666666666	0.005472826778668703	0.010341097110856559	0.010341097110856559
1729	761093	-	761095	-	0.24348000000000003	rpoB	rpoB	0	0	0	9	127	0.0	0.0028000509100165453	0.003150057273768614	0.003150057273768614
1730	1652	-	1786	-	0.243473	None	None	0	0	0	16	5	0.0	0.027109583810614738	0.013045691739849815	0.027109583810614738
1731	429955	-	430004	-	0.24327600000000002	PPE8	PPE8	0	0	0	6	7	0.0	0.02023673157693776	0.014636629756904669	0.02023673157693776
1732	1476425	-	1476466	-	0.24321500000000001	None	None	0	0	9	13	12	0.75	0.07353315514827542	0.0649420898561792	0.07353315514827542
1733	1532876	-	1532889	-	0.2431219999999999	PPE19	PPE19	0	0	2	5	27	0.4	0.0220185821560392	0.02150948199058165	0.0220185821560392
1734	1095330	-	1095338	-	0.243046	PE_PGRS18	PE_PGRS18	0	0	5	12	19	0.4166666666666667	0.008081965126638667	0.007891052564592084	0.008081965126638667
1735	1340093	-	1340123	-	0.242871	PPE18	PPE18	0	0	22	69	37	0.5945945945945946	0.018454880997836324	0.014572992236222475	0.018454880997836324
1736	4407929	-	4407934	-	0.24285500000000002	gid	gid	0	0	0	13	8	0.0	0.009131984217894872	0.009831996945399006	0.009831996945399006
1737	2289192	-	2289193	-	0.24271500000000001	pncA	pncA	0	0	0	13	5	0.0	0.00903652793687158	0.00595010818378516	0.00903652793687158
1738	1394	-	1422	-	0.242614	dnaA	dnaA	0	0	0	6	10	0.0	0.0062364770268550345	0.007827415043909889	0.007827415043909889
1739	3798212	-	3799523	-	0.2425429999999999	idsB	vapC46	0	0	0	19	14	0.0	0.016386661575665012	0.009609265623011329	0.016386661575665012
1740	2187226	-	2187232	-	0.242497	None	None	0	0	0	16	17	0.0	0.0028000509100165453	0.002704594628993255	0.0028000509100165453
1741	2096585	-	3293046	-	0.24247	blaI	pks1	0	0	0	6	5	0.0	0.0016545755377370495	0.017373043146239022	0.017373043146239022
1742	1472579	-	1472599	-	0.242443	rrs	rrs	0	0	2	7	12	0.2857142857142857	0.08750159093801706	0.08183785159730178	0.08750159093801706
1743	796	-	808	-	0.242358	dnaA	dnaA	0	0	0	6	5	0.0	0.003054600992745323	0.003404607356497391	0.003404607356497391
1744	2197248	-	2197263	-	0.2423219999999999	Rv1945	Rv1945	0	0	12	64	14	0.8571428571428571	0.051960035637011584	0.05752831869670357	0.05752831869670357
1745	856111	-	856147	-	0.24230900000000002	Rv0762c	Rv0762c	0	0	0	5	6	0.0	0.004963726613211149	0.008495609011072928	0.008495609011072928
1746	2301075	-	2301077	-	0.2422409999999999	pks12	pks12	0	0	5	5	5	1.0	0.007254677357770141	0.0026409571083110604	0.007254677357770141
1747	2747472	-	2747480	-	0.242225	folC	folC	0	0	0	16	38	0.0	0.002672775868652157	0.0035000636375206824	0.0035000636375206824
1748	1532879	-	1532889	-	0.2419369999999999	PPE19	PPE19	0	0	2	5	27	0.4	0.0209049255441008	0.02150948199058165	0.02150948199058165
1749	2300555	-	2300564	-	0.241929	pks12	pks12	0	1	8	78	11	0.7272727272727273	0.01285477917780323	0.006045564464808451	0.01285477917780323
1750	2030840	-	2030848	-	0.241827	esxN	esxN	0	0	0	11	43	0.0	0.007031946035382462	0.04088710703830978	0.04088710703830978
1751	27482	-	27490	-	0.241734	None	None	0	0	0	5	6	0.0	0.01266386661575665	0.011582028764159348	0.01266386661575665
1752	1476408	-	1476466	-	0.241694	None	None	0	0	11	11	12	1.0	0.07331042382588775	0.0649420898561792	0.07331042382588775
1753	761101	-	761106	-	0.2414469999999999	rpoB	rpoB	0	0	0	28	7	0.0	0.004931907852870053	0.0052182766959399255	0.0052182766959399255
1754	45753	-	45759	-	0.2413449999999999	leuS	leuS	0	0	0	6	6	0.0	0.002418225785923381	0.011136566119383991	0.011136566119383991
1755	4243225	-	4243229	-	0.241342	r_embC	r_embC	0	0	0	59	5	0.0	0.0026409571083110604	0.002736413389334352	0.002736413389334352
1756	761149	-	761156	-	0.2412699999999999	rpoB	rpoB	0	0	0	6	37	0.0	0.0043909889270714025	0.00407280132366043	0.0043909889270714025
1757	1552489	-	1552544	-	0.241054	Rv1378c	Rv1378c	1	0	0	5	9	0.0	0.006172839506172839	0.007000127275041365	0.007000127275041365
1758	832090	-	832136	-	0.241037	Rv0740	Rv0740	0	1	2	10	25	0.2	0.02898689067073947	0.021604938271604937	0.02898689067073947
1759	2720676	-	2720698	-	0.2409929999999999	None	None	0	0	2	7	69	0.2857142857142857	0.0029591447117220315	0.013045691739849815	0.013045691739849815
1760	3895067	-	3895082	-	0.2409739999999999	PPE60	PPE60	0	0	6	12	6	1.0	0.04769632175130457	0.04861906580119638	0.04861906580119638
1761	2296042	-	3449722	-	0.240927	pks12	Rv3083	0	3	0	31	7	0.0	0.014095710831106018	0.07229222349497264	0.07229222349497264
1762	4407925	-	4407928	-	0.24085700000000002	gid	gid	0	0	0	12	5	0.0	0.009513809341988037	0.00903652793687158	0.009513809341988037
1763	3895204	-	3895232	-	0.240781	PPE60	PPE60	1	0	25	33	63	0.7575757575757576	0.04505536464299351	0.049478172330406016	0.049478172330406016
1764	2945199	-	2945205	-	0.240563	None	None	0	0	62	64	70	0.96875	0.008113783886979763	0.002577319587628866	0.008113783886979763
1765	853164	-	853180	-	0.240387	phoR	phoR	0	0	0	9	5	0.0	0.00671375843197149	0.002704594628993255	0.00671375843197149
1766	3758868	-	3758913	-	0.240166	PPE56	PPE56	0	0	2	6	7	0.3333333333333333	0.08081965126638667	0.08234695176275933	0.08234695176275933
1767	1481676	-	1481677	-	0.239999	Rv1319c	Rv1319c	0	0	19	21	20	0.95	0.002386407025582284	0.0035000636375206824	0.0035000636375206824
1768	332951	-	332987	-	0.239986	vapC25	vapC25	0	0	23	38	48	0.6052631578947368	0.007636502481863306	0.007095583556064656	0.007636502481863306
1769	3894732	-	3894771	-	0.23998200000000003	PPE60	PPE60	2	6	8	59	29	0.27586206896551724	0.05682830596919944	0.03382334224258623	0.05682830596919944
1770	2300555	-	3451177	-	0.23995	pks12	Rv3085	0	0	0	78	6	0.0	0.01285477917780323	0.07649229985999745	0.07649229985999745
1771	2289138	-	2289140	-	0.23981100000000002	pncA	pncA	0	0	0	8	8	0.0	0.008559246531755122	0.006141020745831742	0.008559246531755122
1772	2945199	-	2945204	-	0.23979	None	None	0	0	62	64	70	0.96875	0.008113783886979763	0.006013745704467354	0.008113783886979763
1773	1532846	-	1532859	-	0.239552	PPE19	PPE19	0	0	6	12	54	0.5	0.02100038182512409	0.026600483645157186	0.026600483645157186
1774	3252706	-	3252730	-	0.239536	ppsB	ppsB	0	0	4	9	6	0.6666666666666666	0.013586610665648466	0.004931907852870053	0.013586610665648466
1775	4269294	-	4269296	-	0.239394	ubiA	ubiA	0	0	0	7	30	0.0	0.002036400661830215	0.002672775868652157	0.002672775868652157
1776	832076	-	832088	-	0.23930900000000002	Rv0740	Rv0740	0	0	9	9	10	1.0	0.040664375715922116	0.03232786050655466	0.040664375715922116
1777	1339841	-	1339885	-	0.239171	PPE18	PPE18	0	0	1	41	5	0.2	0.02243222604047346	0.02879597810869288	0.02879597810869288
1778	1472751	-	1472767	-	0.239087	rrs	rrs	0	0	0	37	6	0.0	0.07938780705103729	0.06856942853506427	0.07938780705103729
1779	3481336	-	3482761	-	0.238656	None	None	0	0	0	27	11	0.0	0.02045946289932544	0.04715540282550592	0.04715540282550592
1780	761139	-	2155168	-	0.23865100000000003	rpoB	katG	133	6	123	503	1811	0.2445328031809145	0.005822833142420772	0.006427389588901615	0.006427389588901615
1781	2300546	-	3449722	-	0.238621	pks12	Rv3083	0	3	0	170	7	0.0	0.05310551100929108	0.07229222349497264	0.07229222349497264
1782	3895111	-	3895113	-	0.2384099999999999	PPE60	PPE60	0	0	10	12	11	0.9090909090909092	0.04219167621229477	0.04018709431080565	0.04219167621229477
1783	3640366	-	3640367	-	0.23828200000000002	None	None	0	0	0	15	6	0.0	0.0035000636375206824	0.006331933307878325	0.006331933307878325
1784	1532878	-	1532889	-	0.238159	PPE19	PPE19	0	0	2	5	27	0.4	0.02434135166093929	0.02150948199058165	0.02434135166093929
1785	2626064	-	2626079	-	0.238105	esxO	esxO	0	0	9	31	25	0.36	0.019313987527045943	0.01575028636884307	0.019313987527045943
1786	3640371	-	3640374	-	0.237945	None	None	0	0	0	15	5	0.0	0.003468244877179585	0.0033727885961562943	0.003468244877179585
1787	3247463	-	3247517	-	0.237925	ppsA	ppsA	0	0	8	14	9	0.8888888888888888	0.003690976199567265	0.00308641975308642	0.003690976199567265
1788	3253270	-	3253288	-	0.237792	ppsB	ppsB	0	0	5	6	7	0.8333333333333334	0.004231895125365916	0.0042637138857070135	0.0042637138857070135
1789	2626105	-	2626191	-	0.237682	esxO	None	5	42	0	13	42	0.0	0.01800941835306096	0.0363052055491918	0.0363052055491918
1790	332870	-	332891	-	0.237576	vapC25	vapC25	0	0	1	19	8	0.125	0.008113783886979763	0.01724576810487464	0.01724576810487464
1791	2155163	-	2155167	-	0.237551	katG	katG	0	0	0	6	56	0.0	0.003690976199567265	0.009259259259259259	0.009259259259259259
1792	3173107	-	3173126	-	0.2372949999999999	None	None	0	0	0	128	5	0.0	0.0110092910780196	0.008336515209367444	0.0110092910780196
1793	4346722	-	4346746	-	0.23728200000000002	eccCa1	eccCa1	0	0	0	5	6	0.0	0.0029591447117220315	0.0028000509100165453	0.0029591447117220315
1794	627625	-	627685	-	0.23663800000000001	galE3	galE3	0	0	0	5	7	0.0	0.012632047855415551	0.004645539009800178	0.012632047855415551
1795	841475	-	841482	-	0.23663800000000001	vapC31	vapC31	0	0	6	11	36	0.5454545454545454	0.005472826778668703	0.00747740868015782	0.00747740868015782
1796	2197266	-	2197278	-	0.23662600000000003	Rv1945	Rv1945	0	0	12	14	43	0.8571428571428571	0.0507191039837088	0.0264095710831106	0.0507191039837088
1797	3173107	-	3173124	-	0.23658200000000001	None	None	0	0	0	128	6	0.0	0.0110092910780196	0.0063955708285605185	0.0110092910780196
1798	2945201	-	2945204	-	0.236538	None	None	0	0	67	67	70	1.0	0.006427389588901615	0.006013745704467354	0.006427389588901615
1799	2187223	-	2187232	-	0.23653200000000002	None	None	0	0	0	21	17	0.0	0.003468244877179585	0.002704594628993255	0.003468244877179585
1800	50557	-	1533583	-	0.236508	ino1	PPE19	1	0	0	16	112	0.0	0.06096474481354206	0.030323278605065545	0.06096474481354206
1801	1339885	-	1339923	-	0.236465	PPE18	PPE18	0	0	0	5	11	0.0	0.02879597810869288	0.016259386534300625	0.02879597810869288
1802	761106	-	761108	-	0.2364139999999999	rpoB	rpoB	0	0	0	7	14	0.0	0.0052182766959399255	0.008718340333460608	0.008718340333460608
1803	2197264	-	2197278	-	0.236407	Rv1945	Rv1945	0	0	12	15	43	0.8	0.05043273514063892	0.0264095710831106	0.05043273514063892
1804	1339797	-	1339816	-	0.236404	PPE18	PPE18	0	0	0	6	9	0.0	0.0209367443044419	0.023704976454117347	0.023704976454117347
1805	1532847	-	1532859	-	0.2363849999999999	PPE19	PPE19	0	0	6	13	54	0.4615384615384616	0.020968563064783	0.026600483645157186	0.026600483645157186
1806	1481673	-	1481677	-	0.23633400000000002	Rv1319c	Rv1319c	0	0	20	20	20	1.0	0.0038818887616138475	0.0035000636375206824	0.0038818887616138475
1807	1481673	-	1481676	-	0.236316	Rv1319c	Rv1319c	0	0	19	20	21	0.95	0.0038818887616138475	0.002386407025582284	0.0038818887616138475
1808	2300546	-	3451177	-	0.236298	pks12	Rv3085	0	0	0	170	6	0.0	0.05310551100929108	0.07649229985999745	0.07649229985999745
1809	1339819	-	1339839	-	0.236222	PPE18	PPE18	0	0	14	35	34	0.4117647058823529	0.024754995545373557	0.022654957362861144	0.024754995545373557
1810	1339885	-	1339922	-	0.23608200000000001	PPE18	PPE18	0	0	0	5	11	0.0	0.02879597810869288	0.01807305587374316	0.02879597810869288
1811	1983317	-	1983334	-	0.23606100000000002	PPE24	PPE24	0	0	4	60	5	0.8	0.03675066819396716	0.019791268932162404	0.03675066819396716
1812	1077940	-	1077944	-	0.235987	None	None	0	0	0	5	10	0.0	0.002386407025582284	0.007891052564592084	0.007891052564592084
1813	1339816	-	1339837	-	0.235969	PPE18	PPE18	0	0	0	9	33	0.0	0.023704976454117347	0.02335497009036528	0.023704976454117347
1814	1179067	-	1179082	-	0.2359239999999999	None	None	0	0	0	27	5	0.0	0.010882016036655213	0.007700140002545501	0.010882016036655213
1815	3640374	-	3640381	-	0.235868	None	None	0	0	0	5	5	0.0	0.0033727885961562943	0.004104620084001528	0.004104620084001528
1816	761149	-	761155	-	0.2358289999999999	rpoB	rpoB	1	0	0	6	1487	0.0	0.0043909889270714025	0.0071910398370879465	0.0071910398370879465
1817	2945199	-	2945201	-	0.235806	None	None	0	0	61	64	67	0.953125	0.008113783886979763	0.006427389588901615	0.008113783886979763
1818	1254039	-	1254057	-	0.235763	Rv1129c	Rv1129c	0	0	0	16	5	0.0	0.005536464299350897	0.005122820414916635	0.005536464299350897
1819	4407928	-	4407934	-	0.235673	gid	gid	0	0	0	5	8	0.0	0.00903652793687158	0.009831996945399006	0.009831996945399006
1820	1481674	-	1481676	-	0.23544600000000002	Rv1319c	Rv1319c	0	0	21	22	21	1.0	0.004327351406389207	0.002386407025582284	0.004327351406389207
1821	1339991	-	1340003	-	0.235438	PPE18	PPE18	0	0	18	22	18	1.0	0.02255950108183785	0.021891307114674814	0.02255950108183785
1822	333348	-	333387	-	0.2353489999999999	None	None	0	0	4	24	7	0.5714285714285714	0.01689576174112256	0.0110092910780196	0.01689576174112256
1823	1481671	-	1481673	-	0.235244	Rv1319c	Rv1319c	1	0	17	21	20	0.85	0.002704594628993255	0.0038818887616138475	0.0038818887616138475
1824	3253249	-	3253265	-	0.23519400000000001	ppsB	ppsB	0	0	2	6	6	0.3333333333333333	0.0026091383479699627	0.005186457935598829	0.005186457935598829
1825	3894896	-	3894914	-	0.235175	PPE60	PPE60	0	0	1	5	6	0.2	0.02163675703194604	0.025518645793559884	0.025518645793559884
1826	2626105	-	2626110	-	0.235175	esxO	esxO	0	6	5	13	11	0.4545454545454545	0.01800941835306096	0.015845742649866358	0.01800941835306096
1827	770	-	782	-	0.2351469999999999	dnaA	dnaA	0	0	0	10	10	0.0	0.0035318823978617788	0.00308641975308642	0.0035318823978617788
1828	4243218	-	4243225	-	0.235052	r_embC	r_embC	0	0	0	24	59	0.0	0.002036400661830215	0.0026409571083110604	0.0026409571083110604
1829	1105114	-	1105283	-	0.234972	None	Rv0988	0	0	0	5	5	0.0	0.01046837215222095	0.011041109838360695	0.011041109838360695
1830	2300567	-	2300584	-	0.2347469999999999	pks12	pks12	0	0	4	11	5	0.8	0.005122820414916635	0.023323151330024185	0.023323151330024185
1831	853057	-	853090	-	0.234632	phoR	phoR	0	0	0	8	9	0.0	0.010627465953926435	0.005791014382079674	0.010627465953926435
1832	1532569	-	1532579	-	0.234592	PPE19	PPE19	0	0	5	5	9	1.0	0.02510500190912562	0.022845869924907725	0.02510500190912562
1833	1674262	-	1674263	-	0.23453400000000002	inhA	inhA	0	0	0	46	40	0.0	0.0018454880997836325	0.0016863942980781471	0.0018454880997836325
1834	6734	-	6742	-	0.2345199999999999	gyrB	gyrB	0	0	0	10	23	0.0	0.006745577192312589	0.003818251240931653	0.006745577192312589
1835	1532859	-	1532889	-	0.234436	PPE19	PPE19	0	0	16	54	27	0.5925925925925926	0.026600483645157186	0.02150948199058165	0.026600483645157186
1836	2030836	-	2030840	-	0.23431100000000002	esxN	esxN	0	0	9	16	11	0.8181818181818182	0.0035000636375206824	0.007031946035382462	0.007031946035382462
1837	4326341	-	4326350	-	0.234233	ethA	ethA	0	0	0	9	6	0.0	0.0027682321496754485	0.002736413389334352	0.0027682321496754485
1838	3758868	-	3758925	-	0.2341079999999999	PPE56	PPE56	0	0	3	6	6	0.5	0.08081965126638667	0.08123329515082092	0.08123329515082092
1839	3841739	-	3841777	-	0.23400300000000002	Rv3424c	Rv3424c	0	1	6	19	26	0.3157894736842105	0.019345806287387045	0.014286623393152603	0.019345806287387045
1840	6742	-	6749	-	0.233907	gyrB	gyrB	0	0	0	23	7	0.0	0.003818251240931653	0.0035637011582028764	0.003818251240931653
1841	3895148	-	3895157	-	0.2338829999999999	PPE60	PPE60	0	0	7	7	19	1.0	0.05005091001654576	0.05052819142166221	0.05052819142166221
1842	1941845	-	1941853	-	0.23378000000000002	None	Rv1714	0	0	0	7	6	0.0	0.012218403970981293	0.0027682321496754485	0.012218403970981293
1843	1341292	-	1341295	-	0.23367	None	None	2	0	13	16	110	0.8125	0.012632047855415551	0.016386661575665012	0.016386661575665012
1844	1341120	-	1341148	-	0.233643	esxL	esxL	0	4	26	218	61	0.4262295081967213	0.04559628356879216	0.025041364388443427	0.04559628356879216
1845	2201207	-	2201208	-	0.233627	vapC14	vapC14	0	0	0	7	6	0.0	0.001718213058419244	0.002290950744558992	0.002290950744558992
1846	1093495	-	1093559	-	0.2336099999999999	PE_PGRS17	PE_PGRS17	0	0	0	5	5	0.0	0.0110092910780196	0.015432098765432096	0.015432098765432096
1847	2232237	-	2232263	-	0.233546	None	None	0	0	0	11	7	0.0	0.016259386534300625	0.01123202240040728	0.016259386534300625
1848	3894900	-	3894918	-	0.233237	PPE60	PPE60	0	0	1	5	6	0.2	0.0209049255441008	0.021764032073310426	0.021764032073310426
1849	2965881	-	2965927	-	0.233044	None	None	0	0	0	9	5	0.0	0.0058864706631029644	0.00805014636629757	0.00805014636629757
1850	4327448	-	4327472	-	0.232947	ethA	ethA	0	0	0	7	9	0.0	0.00451826396843579	0.005822833142420772	0.005822833142420772
1851	1472151	-	1472177	-	0.232936	rrs	rrs	0	0	2	5	5	0.4	0.07350133638793432	0.08101056382843325	0.08101056382843325
1852	1094570	-	1094575	-	0.232631	None	None	0	0	26	26	27	1.0	0.00429553264604811	0.008081965126638667	0.008081965126638667
1853	70035	-	70203	-	0.232483	Rv0064	Rv0064	0	0	0	5	5	0.0	0.009959271986763395	0.010404734631538756	0.010404734631538756
1854	4407790	-	4407791	-	0.23247600000000002	gid	gid	0	0	0	67	8	0.0	0.00429553264604811	0.010532009672903143	0.010532009672903143
1855	4327344	-	4327347	-	0.23243200000000003	ethA	ethA	0	0	0	5	5	0.0	0.005122820414916635	0.004200076365024819	0.005122820414916635
1856	4060450	-	4060472	-	0.232258	esxW	esxW	0	0	0	8	29	0.0	0.025009545628102328	0.01387297950871834	0.025009545628102328
1857	3894872	-	3894883	-	0.23206300000000002	PPE60	PPE60	0	0	21	24	53	0.875	0.024214076619574903	0.024595901743668068	0.024595901743668068
1858	2043895	-	2428517	-	0.23199999999999998	PPE30	Rv2165c	0	0	5	5	6	1.0	0.009227440498918162	0.004613720249459081	0.009227440498918162
1859	794567	-	3293046	-	0.2319639999999999	None	pks1	0	0	0	30	5	0.0	0.0088137966144839	0.017373043146239022	0.017373043146239022
1860	333325	-	333378	-	0.231854	None	None	0	0	3	17	14	0.21428571428571427	0.017341224385897927	0.013713885707012857	0.017341224385897927
1861	1472697	-	1472733	-	0.231777	rrs	rrs	0	0	4	5	26	0.8	0.0803105511009291	0.07776505027364132	0.0803105511009291
1862	761278	-	761284	-	0.231621	rpoB	rpoB	0	0	0	5	5	0.0	0.002418225785923381	0.00308641975308642	0.00308641975308642
1863	454189	-	454333	-	0.231595	Rv0376c	Rv0376c	3	0	0	7	5	0.0	0.06573755886470663	0.07184676085019727	0.07184676085019727
1864	1339820	-	1339841	-	0.231348	PPE18	PPE18	0	0	15	35	41	0.42857142857142855	0.026950490008909245	0.02243222604047346	0.026950490008909245
1865	3847387	-	3847468	-	0.231312	PPE59	PPE59	0	0	0	6	5	0.0	0.03560519282168767	0.03566883034236986	0.03566883034236986
1866	3894883	-	3894897	-	0.2312659999999999	PPE60	PPE60	0	0	3	53	5	0.6	0.024595901743668068	0.02720504009163803	0.02720504009163803
1867	1983326	-	1983342	-	0.2312219999999999	PPE24	PPE24	0	0	5	15	8	0.625	0.021827669593992616	0.016132111492936238	0.021827669593992616
1868	1341289	-	1341295	-	0.23113000000000003	esxL	None	1	0	0	8	110	0.0	0.02071401298205422	0.016386661575665012	0.02071401298205422
1869	4327347	-	4327349	-	0.231121	ethA	ethA	0	0	0	5	5	0.0	0.004200076365024819	0.015018454880997838	0.015018454880997838
1870	1254126	-	1254144	-	0.231086	Rv1129c	Rv1129c	0	0	0	7	33	0.0	0.009641084383352424	0.008463790250731832	0.009641084383352424
1871	4269311	-	4269313	-	0.231041	ubiA	ubiA	0	0	0	11	13	0.0	0.0028636884306987398	0.005472826778668703	0.005472826778668703
1872	27452	-	27455	-	0.231025	None	None	0	0	0	18	12	0.0	0.009004709176530483	0.012695685376097748	0.012695685376097748
1873	2239772	-	2240062	-	0.231014	Rv1996	None	0	0	0	6	5	0.0	0.0780832378770523	0.07515591192567138	0.0780832378770523
1874	2487024	-	3521253	-	0.230996	Rv2219A	nuoJ	0	0	19	19	19	1.0	0.009100165457553771	0.0037546137202494594	0.009100165457553771
1875	2300674	-	2300690	-	0.2309659999999999	pks12	pks12	0	0	12	15	16	0.8	0.010882016036655213	0.0044228076874124975	0.010882016036655213
1876	1476428	-	1476481	-	0.230881	None	None	0	0	10	20	13	0.7692307692307693	0.07661957490136184	0.07143311696576303	0.07661957490136184
1877	1532777	-	1532827	-	0.230845	PPE19	PPE19	0	2	3	50	59	0.06	0.036623393152602775	0.02618683976072292	0.036623393152602775
1878	2626110	-	2626114	-	0.230803	esxO	esxO	0	0	0	11	26	0.0	0.015845742649866358	0.01695939926180476	0.01695939926180476
1879	1473246	-	2155168	-	0.230721	rrs	katG	188	5	66	560	1811	0.11785714285714285	0.04394170803105511	0.006427389588901615	0.04394170803105511
1880	2197272	-	2197278	-	0.230696	Rv1945	Rv1945	0	0	13	15	43	0.8666666666666667	0.0572737686139748	0.0264095710831106	0.0572737686139748
1881	4088569	-	4088599	-	0.23065300000000002	None	None	0	0	0	8	11	0.0	0.012759322896779942	0.013554791905307369	0.013554791905307369
1882	4060449	-	4060475	-	0.23062600000000003	esxW	esxW	0	0	0	9	10	0.0	0.027045946289932545	0.012695685376097748	0.027045946289932545
1883	761106	-	761109	-	0.2305739999999999	rpoB	rpoB	0	0	0	7	166	0.0	0.0052182766959399255	0.0050910016545755365	0.0052182766959399255
1884	2612364	-	2613020	-	0.2305289999999999	Rv2337c	None	0	0	0	11	8	0.0	0.019409443808069242	0.013300241822578593	0.019409443808069242
1885	3894896	-	3894916	-	0.2305199999999999	PPE60	PPE60	0	0	1	5	6	0.2	0.02163675703194604	0.031150566373934076	0.031150566373934076
1886	2289208	-	2289213	-	0.230488	pncA	pncA	0	0	0	9	68	0.0	0.006968308514700267	0.007795596283568792	0.007795596283568792
1887	3253291	-	3253315	-	0.230371	ppsB	ppsB	0	0	1	8	14	0.125	0.005027364133893344	0.010977472317678505	0.010977472317678505
1888	853180	-	853200	-	0.23031500000000002	phoR	phoR	0	0	0	5	10	0.0	0.002704594628993255	0.0021000381825124095	0.002704594628993255
1889	332869	-	332889	-	0.23025	vapC25	vapC25	0	0	1	21	7	0.14285714285714285	0.0132047855415553	0.01387297950871834	0.01387297950871834
1890	766485	-	766487	-	0.230208	rpoC	rpoC	0	0	0	21	44	0.0	0.002322769504900089	0.002672775868652157	0.002672775868652157
1891	4243217	-	4243225	-	0.22995700000000002	r_embC	r_embC	1	0	0	235	59	0.0	0.004040982563319332	0.0026409571083110604	0.004040982563319332
1892	4249518	-	4249583	-	0.229925	embB	embB	0	0	1	29	117	0.03448275862068965	0.005122820414916635	0.006491027109583811	0.006491027109583811
1893	3894678	-	3894732	-	0.22991	PPE60	PPE60	7	2	16	64	59	0.2711864406779661	0.05301005472826779	0.05682830596919944	0.05682830596919944
1894	3253249	-	3253267	-	0.229892	ppsB	ppsB	0	0	2	6	6	0.3333333333333333	0.0026091383479699627	0.004454626447753595	0.004454626447753595
1895	1399	-	1422	-	0.22989	dnaA	dnaA	0	0	0	11	10	0.0	0.0074455899198167235	0.007827415043909889	0.007827415043909889
1896	6735	-	6742	-	0.22987800000000003	gyrB	gyrB	0	0	0	22	23	0.0	0.004995545373552246	0.003818251240931653	0.004995545373552246
1897	4407790	-	4407793	-	0.22982800000000003	gid	gid	0	0	0	67	14	0.0	0.00429553264604811	0.003245513554791905	0.00429553264604811
1898	4060451	-	4060469	-	0.22978400000000002	esxW	esxW	0	0	0	11	25	0.0	0.02411862033855161	0.018709431080565102	0.02411862033855161
1899	4269296	-	4269298	-	0.2294179999999999	ubiA	ubiA	0	0	0	30	12	0.0	0.002672775868652157	0.002036400661830215	0.002672775868652157
1900	3482761	-	3483501	-	0.22940300000000002	None	moeB2	0	0	0	11	7	0.0	0.04715540282550592	0.011041109838360695	0.04715540282550592
1901	1341083	-	1341102	-	0.2293619999999999	esxL	esxL	10	3	0	42	99	0.0	0.05040091638029783	0.05555555555555555	0.05555555555555555
1902	2207531	-	2207535	-	0.22935300000000003	None	None	0	0	0	7	9	0.0	0.002450044546264477	0.002322769504900089	0.002450044546264477
1903	1612579	-	1612606	-	0.2293469999999999	Rv1435c	Rv1435c	0	0	0	11	14	0.0	0.022368588519791267	0.058482881506936486	0.058482881506936486
1904	890	-	920	-	0.229339	dnaA	dnaA	0	0	0	5	5	0.0	0.0035637011582028764	0.004772814051164568	0.004772814051164568
1905	6736	-	6742	-	0.229233	gyrB	gyrB	0	0	0	6	23	0.0	0.0035000636375206824	0.003818251240931653	0.003818251240931653
1906	4269124	-	4269133	-	0.229147	ubiA	ubiA	0	0	0	15	8	0.0	0.0029909634720631283	0.0019091256204658265	0.0029909634720631283
1907	4252864	-	4252878	-	0.2290239999999999	fadE35	None	0	0	13	18	33	0.7222222222222222	0.011200203640066185	0.020332187857961054	0.020332187857961054
1908	2626101	-	2626105	-	0.22901300000000002	esxO	esxO	5	0	5	16	13	0.38461538461538464	0.01533664248440881	0.01800941835306096	0.01800941835306096
1909	2289207	-	2289208	-	0.2289989999999999	pncA	pncA	0	0	0	55	9	0.0	0.006809214712994781	0.006968308514700267	0.006968308514700267
1910	370720	-	370764	-	0.2289469999999999	PPE5	PPE5	0	0	0	6	5	0.0	0.048205421916762116	0.06885579737813415	0.06885579737813415
1911	1339820	-	1339839	-	0.228812	PPE18	PPE18	0	0	15	35	34	0.4411764705882353	0.026950490008909245	0.022654957362861144	0.026950490008909245
1912	2197248	-	2197278	-	0.228809	Rv1945	Rv1945	0	0	13	64	43	0.3023255813953488	0.051960035637011584	0.0264095710831106	0.051960035637011584
1913	3774261	-	3774291	-	0.228789	Rv3363c	Rv3363c	0	0	0	27	8	0.0	0.009609265623011329	0.009450171821305841	0.009609265623011329
1914	4088526	-	4088543	-	0.228777	cspA	None	0	0	0	19	7	0.0	0.003404607356497391	0.0027682321496754485	0.003404607356497391
1915	1472579	-	1472596	-	0.22861900000000002	rrs	rrs	0	0	3	7	5	0.6	0.08750159093801706	0.08116965763013873	0.08750159093801706
1916	890	-	919	-	0.2285179999999999	dnaA	dnaA	0	0	0	5	5	0.0	0.0035637011582028764	0.0035637011582028764	0.0035637011582028764
1917	3894897	-	3894914	-	0.2284989999999999	PPE60	PPE60	0	0	1	5	6	0.2	0.02720504009163803	0.025518645793559884	0.02720504009163803
1918	2165901	-	2165953	-	0.228413	PPE34	PPE34	0	0	0	5	8	0.0	0.05374188621611302	0.04018709431080565	0.05374188621611302
1919	2474686	-	3355057	-	0.22840700000000003	Rv2209	serA1	0	0	5	6	5	1.0	0.008431971490390735	0.026950490008909245	0.026950490008909245
1920	2626134	-	2626149	-	0.228354	esxO	esxO	1	0	9	32	122	0.28125	0.015177548682703322	0.01708667430316915	0.01708667430316915
1921	4224877	-	4224881	-	0.228331	Rv3778c	Rv3778c	0	0	0	5	5	0.0	0.010341097110856559	0.002036400661830215	0.010341097110856559
1922	4269296	-	4269299	-	0.228292	ubiA	ubiA	0	0	0	30	5	0.0	0.002672775868652157	0.002163675703194604	0.002672775868652157
1923	3640390	-	3640407	-	0.22828	None	None	0	0	0	6	11	0.0	0.004104620084001528	0.003945526282296042	0.004104620084001528
1924	1476425	-	1476481	-	0.228186	None	None	0	0	10	13	13	0.7692307692307693	0.07353315514827542	0.07143311696576303	0.07353315514827542
1925	761090	-	761095	-	0.228014	rpoB	rpoB	0	0	3	13	127	0.2307692307692308	0.004009163802978236	0.003150057273768614	0.004009163802978236
1926	1404601	-	1404611	-	0.22798800000000002	cyp130	None	0	0	0	10	9	0.0	0.0028636884306987398	0.003627338678885071	0.003627338678885071
1927	1479829	-	1479856	-	0.22790700000000003	Rv1318c	Rv1318c	0	0	4	6	8	0.6666666666666666	0.030768741249840907	0.01918671248568156	0.030768741249840907
1928	1340127	-	1340173	-	0.227819	PPE18	PPE18	0	2	5	34	42	0.14705882352941174	0.013268423062237496	0.0165139366170294	0.0165139366170294
1929	2637920	-	2638495	-	0.22766	PPE40	PPE40	0	0	0	6	9	0.0	0.04279623265877562	0.07181494208985617	0.07181494208985617
1930	1093387	-	1093456	-	0.22756500000000002	PE_PGRS17	PE_PGRS17	0	0	0	5	6	0.0	0.00429553264604811	0.007731958762886598	0.007731958762886598
1931	3252706	-	3252733	-	0.227424	ppsB	ppsB	0	0	4	9	6	0.6666666666666666	0.013586610665648466	0.006300114547537228	0.013586610665648466
1932	332759	-	332787	-	0.2272219999999999	vapC25	vapC25	0	0	0	73	25	0.0	0.010595647193585337	0.00693648975435917	0.010595647193585337
1933	1983334	-	1983365	-	0.227213	PPE24	PPE24	0	0	1	5	10	0.2	0.019791268932162404	0.012727504136438843	0.019791268932162404
1934	4057196	-	4057343	-	0.227115	None	None	0	0	0	7	6	0.0	0.03430062364770268	0.035064273895889016	0.035064273895889016
1935	2300676	-	2300690	-	0.2269469999999999	pks12	pks12	0	0	12	17	16	0.75	0.01244113529336897	0.0044228076874124975	0.01244113529336897
1936	4408049	-	4408054	-	0.2269449999999999	gid	gid	0	0	0	7	10	0.0	0.009418353060964745	0.005122820414916635	0.009418353060964745
1937	1928568	-	3293046	-	0.226942	Rv1702c	pks1	0	0	0	5	5	0.0	0.004772814051164568	0.017373043146239022	0.017373043146239022
1938	886670	-	886686	-	0.226847	None	None	0	0	0	5	8	0.0	0.010532009672903143	0.004804632811505664	0.010532009672903143
1939	2096585	-	3217905	-	0.226818	blaI	Rv2910c	1	0	0	6	5	0.0	0.0016545755377370495	0.0028636884306987398	0.0028636884306987398
1940	4088543	-	4088558	-	0.226806	None	None	0	0	0	7	5	0.0	0.0027682321496754485	0.00693648975435917	0.00693648975435917
1941	2165902	-	2165953	-	0.2267969999999999	PPE34	PPE34	0	0	0	5	8	0.0	0.056987399770904924	0.04018709431080565	0.056987399770904924
1942	3253246	-	3253265	-	0.226744	ppsB	ppsB	0	0	2	6	6	0.3333333333333333	0.0028636884306987398	0.005186457935598829	0.005186457935598829
1943	3730386	-	3730411	-	0.22659400000000002	PPE54	PPE54	32	0	4	61	347	0.06557377049180327	0.01909125620465827	0.038818887616138484	0.038818887616138484
1944	1472566	-	1472599	-	0.22649	rrs	rrs	0	0	6	8	12	0.75	0.08466972126765941	0.08183785159730178	0.08466972126765941
1945	1941824	-	1941826	-	0.2264699999999999	None	None	0	0	0	16	5	0.0	0.005981926944126257	0.003436426116838488	0.005981926944126257
1946	1481671	-	1481674	-	0.22639600000000001	Rv1319c	Rv1319c	1	0	18	21	22	0.8571428571428571	0.002704594628993255	0.004327351406389207	0.004327351406389207
1947	3847282	-	3847310	-	0.2263099999999999	PPE59	PPE59	0	0	0	23	32	0.0	0.05892834415171185	0.04142802596410844	0.05892834415171185
1948	3847265	-	3847304	-	0.226306	PPE59	PPE59	0	0	2	5	5	0.4	0.05406007381952399	0.04690085274277714	0.05406007381952399
1949	3449722	-	3883626	-	0.2261179999999999	Rv3083	Rv3466	3	0	0	7	405	0.0	0.07229222349497264	0.0473463153875525	0.07229222349497264
1950	2074794	-	2074795	-	0.226098	None	None	0	0	0	5	5	0.0	0.0018454880997836325	0.0016545755377370495	0.0018454880997836325
1951	3834630	-	3834633	-	0.22601300000000002	None	None	0	0	0	14	5	0.0	0.004454626447753595	0.01816851215476645	0.01816851215476645
1952	2043895	-	3874206	-	0.225978	PPE30	None	0	0	5	5	6	1.0	0.009227440498918162	0.015654830087819774	0.015654830087819774
1953	333038	-	333086	-	0.225861	vapC25	vapC25	0	0	4	21	47	0.19047619047619047	0.007700140002545501	0.009991090747104492	0.009991090747104492
1954	841473	-	841482	-	0.225838	vapC31	vapC31	0	0	6	11	36	0.5454545454545454	0.006363752068219423	0.00747740868015782	0.00747740868015782
1955	2237874	-	2238001	-	0.2258119999999999	cmtR	None	0	0	0	7	5	0.0	0.08629247804505538	0.08409698358151968	0.08629247804505538
1956	3895000	-	3895043	-	0.22577600000000003	PPE60	PPE60	0	0	2	7	23	0.2857142857142857	0.0628102329133257	0.046200840015273005	0.0628102329133257
1957	4088681	-	4088695	-	0.225758	None	None	0	0	0	5	9	0.0	0.008241058928344152	0.010722922234949727	0.010722922234949727
1958	3877964	-	3877969	-	0.22571300000000002	rpoA	rpoA	0	0	0	6	9	0.0	0.012727504136438843	0.002036400661830215	0.012727504136438843
1959	2719662	-	2719731	-	0.225677	Rv2423	Rv2423	0	0	0	8	6	0.0	0.0028000509100165453	0.012950235458826523	0.012950235458826523
1960	3247646	-	3247697	-	0.225661	ppsA	ppsA	0	0	1	11	6	0.16666666666666666	0.005663739340715286	0.006141020745831742	0.006141020745831742
1961	2626058	-	2626079	-	0.225485	esxO	esxO	0	0	6	17	25	0.35294117647058826	0.016450299096347206	0.01575028636884307	0.016450299096347206
1962	6742	-	6750	-	0.225446	gyrB	gyrB	0	0	0	23	20	0.0	0.003818251240931653	0.0039137075219549435	0.0039137075219549435
1963	761155	-	761161	-	0.22542800000000002	rpoB	rpoB	5	26	1	1487	153	0.006535947712418301	0.0071910398370879465	0.00859106529209622	0.00859106529209622
1964	2197230	-	2197264	-	0.225427	Rv1945	Rv1945	0	0	7	99	15	0.4666666666666667	0.051228204149166345	0.05043273514063892	0.051228204149166345
1965	3132593	-	3132594	-	0.225358	Rv2824c	Rv2824c	0	0	0	14	6	0.0	0.0014954817360315641	0.003022782232404225	0.003022782232404225
1966	3247646	-	3247694	-	0.22535700000000003	ppsA	ppsA	0	0	1	11	5	0.2	0.005663739340715286	0.006459208349242714	0.006459208349242714
1967	2641182	-	2641192	-	0.22521	None	None	0	0	0	6	7	0.0	0.002577319587628866	0.005345551737304314	0.005345551737304314
1968	4338325	-	4338326	-	0.225198	whiB6	whiB6	0	0	0	7	5	0.0	0.003945526282296042	0.00429553264604811	0.00429553264604811
1969	3894829	-	3894844	-	0.2251679999999999	PPE60	PPE60	0	0	6	14	27	0.42857142857142855	0.02303678248695431	0.02144584446989945	0.02303678248695431
1970	2296042	-	3451177	-	0.225156	pks12	Rv3085	0	1	0	31	6	0.0	0.014095710831106018	0.07649229985999745	0.07649229985999745
1971	1532566	-	1532584	-	0.2250869999999999	PPE19	PPE19	0	0	5	5	9	1.0	0.02472317678503245	0.02567773959526537	0.02567773959526537
1972	2747453	-	2747470	-	0.225077	folC	folC	0	0	0	8	15	0.0	0.0026091383479699627	0.0026091383479699627	0.0026091383479699627
1973	2237874	-	2238009	-	0.2249739999999999	cmtR	None	0	0	0	7	14	0.0	0.08629247804505538	0.08737431589665266	0.08737431589665266
1974	332951	-	332986	-	0.22495900000000002	vapC25	vapC25	0	0	23	38	48	0.6052631578947368	0.007636502481863306	0.013968435789741631	0.013968435789741631
1975	3895170	-	3895181	-	0.22495700000000002	PPE60	PPE60	0	0	5	8	11	0.625	0.04639175257731959	0.05329642357133766	0.05329642357133766
1976	2197362	-	2197365	-	0.2248489999999999	None	None	0	1	4	5	6	0.8	0.002895507191039837	0.002672775868652157	0.002895507191039837
1977	2221287	-	4338371	-	0.224795	Rv1978	whiB6	0	0	0	5	8	0.0	0.03226422298587247	0.006077383225149548	0.03226422298587247
1978	4060449	-	4060469	-	0.224769	esxW	esxW	0	0	0	9	25	0.0	0.027045946289932545	0.018709431080565102	0.027045946289932545
1979	1340026	-	1340060	-	0.224769	PPE18	PPE18	0	0	5	25	29	0.2	0.02195494463535701	0.01718213058419244	0.02195494463535701
1980	2187306	-	2187308	-	0.224762	None	None	0	0	0	13	9	0.0	0.007254677357770141	0.003245513554791905	0.007254677357770141
1981	1473084	-	1473191	-	0.2246409999999999	rrs	rrs	0	0	0	6	5	0.0	0.061442026218658526	0.046105383734249716	0.061442026218658526
1982	761141	-	761149	-	0.224582	rpoB	rpoB	0	0	0	8	6	0.0	0.004772814051164568	0.0043909889270714025	0.004772814051164568
1983	3877963	-	3877967	-	0.224492	rpoA	rpoA	0	0	0	5	9	0.0	0.0016863942980781471	0.0028636884306987398	0.0028636884306987398
1984	2288954	-	2288956	-	0.224478	pncA	pncA	0	0	0	10	12	0.0	0.0058864706631029644	0.008431971490390735	0.008431971490390735
1985	4243222	-	4243229	-	0.22440700000000002	r_embC	r_embC	0	0	0	58	5	0.0	0.002736413389334352	0.002736413389334352	0.002736413389334352
1986	2207526	-	2207535	-	0.2243409999999999	None	None	0	0	0	5	9	0.0	0.0035000636375206824	0.002322769504900089	0.0035000636375206824
1987	1532889	-	1532911	-	0.224252	PPE19	PPE19	0	0	0	27	10	0.0	0.02150948199058165	0.02211403843706249	0.02211403843706249
1988	3847215	-	3847243	-	0.2241949999999999	PPE59	PPE59	0	2	5	149	15	0.3333333333333333	0.07410589283441517	0.053041873488608886	0.07410589283441517
1989	3894883	-	3894900	-	0.2241389999999999	PPE60	PPE60	0	0	3	53	5	0.6	0.024595901743668068	0.0209049255441008	0.024595901743668068
1990	340132	-	340175	-	0.224007	PPE3	PPE3	1	1	0	134	10	0.0	0.004677357770141275	0.005186457935598829	0.005186457935598829
1991	2747471	-	2747480	-	0.22399000000000002	folC	folC	0	0	0	74	38	0.0	0.002513682066946672	0.0035000636375206824	0.0035000636375206824
1992	1532569	-	1532583	-	0.223822	PPE19	PPE19	0	0	5	5	9	1.0	0.02510500190912562	0.029464172075855926	0.029464172075855926
1993	6738	-	6742	-	0.2237869999999999	gyrB	gyrB	0	0	0	15	23	0.0	0.006554664630266004	0.003818251240931653	0.006554664630266004
1994	841577	-	841605	-	0.223696	vapC31	vapC31	0	0	1	15	26	0.06666666666666668	0.0063955708285605185	0.01695939926180476	0.01695939926180476
1995	2527293	-	2527316	-	0.2236429999999999	Rv2252	Rv2252	0	0	0	6	5	0.0	0.006077383225149548	0.009163802978235968	0.009163802978235968
1996	3894883	-	3894896	-	0.223464	PPE60	PPE60	0	0	3	53	5	0.6	0.024595901743668068	0.02163675703194604	0.024595901743668068
1997	27478	-	27481	-	0.22334600000000002	None	None	0	0	0	7	10	0.0	0.00626829578719613	0.010054728267786688	0.010054728267786688
1998	2165902	-	2165956	-	0.2232	PPE34	PPE34	0	0	0	5	6	0.0	0.056987399770904924	0.039932544228076884	0.056987399770904924
[truncated: 24,874 more rows]
