# Supplementary material for: Analysis of Genome-Wide Mutational Dependence in Naturally Evolving Mycobacterium tuberculosis Populations
Source: Mol Biol Evol. 2023 Jun 23;40(6):msad131. doi: 10.1093/molbev/msad131 (PMC10292908; doi:10.1093/molbev/msad131)
Supplement: msad131_Supplementary_Data [file msad131_supplementary_data.zip › 01.Isolates_and_MIC.xlsx]

## Sheet: explanation
Isolate Table	table with IDs of all 31,428 isolates used in this study, their SampleID (internal to our study) and their NCBI Accession ID
MIC Data	Table with minimum inhibitory concentration data for each isolate
	provides both the raw string MIC value as reported in the study of origin
	and the midpoint of the MIC range, corrected for media of origin

## Sheet: isolate_table
sample ID	accession ID
SAMEA3558733	SAMEA3558733
SAMN03648641	SAMN03648641
SAMN03647419	SAMN03647419
SAMEA3671418	SAMEA3671418
SAMN07659096	SAMN07659096
SAMEA1119683	SAMEA1119683
SAMN05576173	SAMN05576173
SAMN07373373	SAMN07373373
SAMN08612836	SAMN08612836
SAMN06920104	SAMN06920104
SAMEA5542113	SAMEA5542113
SAMEA3448215	SAMEA3448215
SAMN08612839	SAMN08612839
SAMN12492996	SAMN12492996
SAMEA5366599	SAMEA5366599
SAMN08795221	SAMN08795221
SAMN07344650	SAMN07344650
SAMEA2534846	SAMEA2534846
SAMEA1406104	SAMEA1406104
SAMN03649023	SAMN03649023
SAMN03647495	SAMN03647495
SAMEA1405898	SAMEA1405898
SAMEA3501295	SAMEA3501295
SAMN02586089	SAMN02586089
SAMEA1406130	SAMEA1406130
SAMN08626029	SAMN08626029
SAMN08795149	SAMN08795149
SAMN05575388	SAMN05575388
SAMN08629102	SAMN08629102
SAMEA5138316	SAMEA5138316
SAMN04522079	SAMN04522079
SAMN08795079	SAMN08795079
SAMN07766063	SAMN07766063
02R1945	PRJEB26000
SAMN02419571	SAMN02419571
SAMEA2783182	SAMEA2783182
SAMD00117897	SAMD00117897
SAMEA1405897	SAMEA1405897
SAMN07766142	SAMN07766142
SAMEA1403619	SAMEA1403619
SAMN07766243	SAMN07766243
SAMEA3374801	SAMEA3374801
SAMN06091967	SAMN06091967
SAMEA2533955	SAMEA2533955
SAMN08795240	SAMN08795240
SAMEA1530805	SAMEA1530805
SAMEA4798848	SAMEA4798848
SAMEA2710733	SAMEA2710733
SAMEA2535087	SAMEA2535087
01R0685	PRJEB26000
SAMEA2040664	SAMEA2040664
Peru4532	MMTX00000000
SAMN02231188	SAMN02231188
SAMEA2782964	SAMEA2782964
SAMEA3558364	SAMEA3558364
SAMEA3374812	SAMEA3374812
SAMN08215149	SAMN08215149
SAMN08379710	SAMN08379710
SAMEA5569880	SAMEA5569880
SAMN03648486	SAMN03648486
SAMEA2783125	SAMEA2783125
SAMEA3558333	SAMEA3558333
SAMEA2709858	SAMEA2709858
SAMEA3449443	SAMEA3449443
SAMN07659759	SAMN07659759
SAMN08379894	SAMN08379894
SAMEA3512760	SAMEA3512760
SAMN03648927	SAMN03648927
SAMN02586062	SAMN02586062
SAMEA3305482	SAMEA3305482
SAMN06210004	SAMN06210004
SAMEA3558420	SAMEA3558420
SAMEA104362084	SAMEA104362084
SAMN06578978	SAMN06578978
SAMN08709071	SAMN08709071
SAMEA104394638	SAMEA104394638
SAMN06055915	SAMN06055915
SAMN09380051	SAMN09380051
TDR236S160L002	PRJEB31023
SAMN07999120	SAMN07999120
SAMEA2267033	SAMEA2267033
SAMEA95428168	SAMEA95428168
SAMN07766140	SAMN07766140
SAMEA4744171	SAMEA4744171
SAMN05575116	SAMN05575116
SAMN08436277	SAMN08436277
SAMN08376371	SAMN08376371
SAMEA1118278	SAMEA1118278
SAMN05577324	SAMN05577324
SAMN04385783	SAMN04385783
SAMEA1119852	SAMEA1119852
SAMN08214916	SAMN08214916
SAMEA1556777	SAMEA1556777
SAMN07658437	SAMN07658437
SAMN03648612	SAMN03648612
SAMN07978247	SAMN07978247
SAMN08436170	SAMN08436170
SAMEA1019065	SAMEA1019065
SAMN07344646	SAMN07344646
TDR94S189L002	PRJEB31023
SAMEA3231642	SAMEA3231642
SAMEA1903032	SAMEA1903032
SAMN06092483	SAMN06092483
SAMN08912774	SAMN08912774
SAMEA1101793	SAMEA1101793
SAMEA1469504	SAMEA1469504
SAMEA5282493	SAMEA5282493
SAMN08626012	SAMN08626012
SAMN08379766	SAMN08379766
SAMN05575874	SAMN05575874
SAMN03648673	SAMN03648673
SAMEA1707646	SAMEA1707646
SAMEA104362093	SAMEA104362093
IDR1500045852	IDR1500045852
SAMEA104027333	SAMEA104027333
SAMN07766183	SAMN07766183
SAMEA4798871	SAMEA4798871
SAMEA1118201	SAMEA1118201
SAMN08626112	SAMN08626112
SAMEA104394665	SAMEA104394665
SAMN03647336	SAMN03647336
IDR1600023875	IDR1600023875
SAMEA5228948	SAMEA5228948
SAMN08795153	SAMN08795153
SAMN02403485	SAMN02403485
SAMEA1530959	SAMEA1530959
SAMN05575701	SAMN05575701
SAMEA1485296	SAMEA1485296
SAMN05577035	SAMN05577035
SAMN08795139	SAMN08795139
SAMN08709285	SAMN08709285
Peru2953	MQCC00000000
SAMEA1015996	SAMEA1015996
SAMEA5569930	SAMEA5569930
SAMEA1404001	SAMEA1404001
SAMN08709025	SAMN08709025
SAMEA1556600	SAMEA1556600
SAMN08912850	SAMN08912850
Peru3399	MQIH00000000
SAMN07766422	SAMN07766422
SAMN07766482	SAMN07766482
SAMN01925614	SAMN01925614
SAMEA1317664	SAMEA1317664
SAMN02419670	SAMN02419670
SAMN06579048	SAMN06579048
SAMN08626113	SAMN08626113
SAMN02403526	SAMN02403526
SAMEA1406059	SAMEA1406059
SAMEA1708421	SAMEA1708421
SAMN08215250	SAMN08215250
SAMEA2533380	SAMEA2533380
SAMEA1929821	SAMEA1929821
SAMEA2297030	SAMEA2297030
SAMEA1118981	SAMEA1118981
SAMEA3359355	SAMEA3359355
SAMEA3374896	SAMEA3374896
SAMEA2342337	SAMEA2342337
SAMEA104357602	SAMEA104357602
SAMEA4744307	SAMEA4744307
SAMN02673326	SAMN02673326
SAMN08795133	SAMN08795133
SAMEA2533713	SAMEA2533713
SAMEA104362081	SAMEA104362081
SAMEA1903971	SAMEA1903971
SAMN02585928	SAMN02585928
SAMEA2533641	SAMEA2533641
SAMEA2534395	SAMEA2534395
SAMN08912816	SAMN08912816
SAMEA1885905	SAMEA1885905
SAMN05577049	SAMN05577049
SAMEA961673	SAMEA961673
SAMN08376253	SAMN08376253
SAMN08708633	SAMN08708633
SAMN02403543	SAMN02403543
SAMEA3558569	SAMEA3558569
SAMN09100125	SAMN09100125
SAMN08436161	SAMN08436161
SAMN08795073	SAMN08795073
SAMEA104708049	SAMEA104708049
SAMEA1101687	SAMEA1101687
SAMN08913033	SAMN08913033
SAMEA2535299	SAMEA2535299
SAMEA5607309	SAMEA5607309
SAMEA1707519	SAMEA1707519
SAMEA1117895	SAMEA1117895
SAMEA1569098	SAMEA1569098
SAMN04276766	SAMN04276766
SAMEA1556862	SAMEA1556862
SAMN13051687	SAMN13051687
SAMN05575877	SAMN05575877
SAMN02567699	SAMN02567699
Peru3297	MMML00000000
SAMN07344670	SAMN07344670
SAMEA2534076	SAMEA2534076
SAMEA1119386	SAMEA1119386
SAMN08892468	SAMN08892468
SAMN04276715	SAMN04276715
SAMN03647741	SAMN03647741
SAMN08215031	SAMN08215031
SAMN08215061	SAMN08215061
SAMEA2342315	SAMEA2342315
SAMN03648218	SAMN03648218
SAMN09101693	SAMN09101693
SAMN06920085	SAMN06920085
SAMEA1019045	SAMEA1019045
SAMEA1403869	SAMEA1403869
Peru3302	MQLS00000000
SAMN08376142	SAMN08376142
SAMN07766020	SAMN07766020
SAMEA2534383	SAMEA2534383
SAMEA3283869	SAMEA3283869
SAMN06279752	SAMN06279752
SAMEA1707684	SAMEA1707684
SAMN03647216	SAMN03647216
SAMD00117872	SAMD00117872
SAMEA3671218	SAMEA3671218
SAMN09090486	SAMN09090486
SAMN08708270	SAMN08708270
SAMEA104390552	SAMEA104390552
SAMN08708725	SAMN08708725
SAMEA104447247	SAMEA104447247
SAMN06279772	SAMN06279772
SAMN03648024	SAMN03648024
SAMEA1523356	SAMEA1523356
SAMN04330053	SAMN04330053
SAMN08708976	SAMN08708976
SAMN03648389	SAMN03648389
SAMN04385626	SAMN04385626
02R0971	02R0971
Peru4704	MLFJ00000000
SAMEA2533440	SAMEA2533440
SAMEA3558353	SAMEA3558353
SAMEA2660995	SAMEA2660995
1479153938227T1380414lib3435nextseqn0004151bp	1479153938227T1380414lib3435nextseqn0004151bp
SAMN08708918	SAMN08708918
SAMN08143498	SAMN08143498
SAMN06279761	SAMN06279761
SAMEA4744270	SAMEA4744270
SAMEA1117632	SAMEA1117632
SAMEA3231582	SAMEA3231582
SAMN07659915	SAMN07659915
SAMEA5569892	SAMEA5569892
SAMEA3249303	SAMEA3249303
SAMEA5569633	SAMEA5569633
SAMN03649043	SAMN03649043
SAMN05276384	SAMN05276384
SAMN03647879	SAMN03647879
SAMN07766349	SAMN07766349
SAMD00117849	SAMD00117849
SAMEA4744464	SAMEA4744464
SAMN07766290	SAMN07766290
SAMEA2297074	SAMEA2297074
SAMEA2534058	SAMEA2534058
SAMEA1119460	SAMEA1119460
SAMN09099972	SAMN09099972
SAMEA1101514	SAMEA1101514
SAMN02599135	SAMN02599135
SAMEA5282497	SAMEA5282497
SAMEA4798816	SAMEA4798816
SAMN06055537	SAMN06055537
SAMD00089637	SAMD00089637
SAMN09402666	SAMN09402666
SAMEA5569643	SAMEA5569643
SAMEA4744381	SAMEA4744381
Peru4716	MMGZ00000000
SAMN02567713	SAMN02567713
SAMN08708645	SAMN08708645
SAMN08913207	SAMN08913207
SAMN07766189	SAMN07766189
SAMEA3443144	SAMEA3443144
SAMEA104362283	SAMEA104362283
Peru3319	MQIB00000000
IDR1500066750	IDR1500066750
Peru3998	MMES00000000
SAMN02585940	SAMN02585940
SAMEA4798685	SAMEA4798685
SAMEA1019293	SAMEA1019293
SAMN08708958	SAMN08708958
IDR1600036513	IDR1600036513
SAMEA104447032	SAMEA104447032
00R1405	PRJEB26000
SAMEA2342294	SAMEA2342294
Peru5446	MRFH00000000
NLA009900182	NLA009900182
SAMEA3284770	SAMEA3284770
SAMN08612915	SAMN08612915
SAMN03647347	SAMN03647347
SAMN06091916	SAMN06091916
IDR1600035086	IDR1600035086
SAMN03647188	SAMN03647188
SAMN08214946	SAMN08214946
SAMN05575125	SAMN05575125
SAMN06091912	SAMN06091912
SAMEA1707687	SAMEA1707687
SAMN08795339	SAMN08795339
SAMEA3558600	SAMEA3558600
SAMEA1117839	SAMEA1117839
SAMEA2783136	SAMEA2783136
SAMN02403517	SAMN02403517
SAMN05577051	SAMN05577051
SAMN07765902	SAMN07765902
SAMEA1904654	SAMEA1904654
SAMEA1119559	SAMEA1119559
SAMN08629241	SAMN08629241
SAMN08626326	SAMN08626326
SAMEA1530852	SAMEA1530852
SAMN08732538	SAMN08732538
SAMN05575758	SAMN05575758
SAMN04522031	SAMN04522031
SAMEA5542186	SAMEA5542186
SAMD00029427	SAMD00029427
SAMEA1405945	SAMEA1405945
SAMN08215164	SAMN08215164
SAMN10961345	SAMN10961345
SAMEA4744226	SAMEA4744226
SAMEA1530902	SAMEA1530902
SAMN06055924	SAMN06055924
SAMN07236446	SAMN07236446
SAMN03647166	SAMN03647166
SAMEA5542072	SAMEA5542072
SAMN08629380	SAMN08629380
SAMEA1688486	SAMEA1688486
SAMN07236470	SAMN07236470
SAMEA5543981	SAMEA5543981
SAMEA5569956	SAMEA5569956
SAMEA3231544	SAMEA3231544
SAMN08912834	SAMN08912834
IDR1600041271	IDR1600041271
Peru4568	MMSN00000000
SAMEA3558411	SAMEA3558411
SAMN08732447	SAMN08732447
SAMN09399417	SAMN09399417
SAMEA3402908	SAMEA3402908
SAMN07766440	SAMN07766440
SAMN08379730	SAMN08379730
SAMEA104362106	SAMEA104362106
SAMN08732283	SAMN08732283
SAMEA2296965	SAMEA2296965
SAMEA1403810	SAMEA1403810
SAMEA2534976	SAMEA2534976
SAMEA1556706	SAMEA1556706
SAMEA3671385	SAMEA3671385
SAMEA3281363	SAMEA3281363
SAMN06055693	SAMN06055693
SAMN05577620	SAMN05577620
SAMEA5542109	SAMEA5542109
SAMEA3430695	SAMEA3430695
SAMEA3432785	SAMEA3432785
02R1942	02R1942
SAMN05575838	SAMN05575838
SAMEA1688557	SAMEA1688557
SAMN05577668	SAMN05577668
SAMN08795021	SAMN08795021
SAMEA2534381	SAMEA2534381
SAMEA3875793	SAMEA3875793
SAMEA1406144	SAMEA1406144
SAMEA3715520	SAMEA3715520
SAMEA1556592	SAMEA1556592
SAMN03648807	SAMN03648807
SAMEA4744285	SAMEA4744285
SAMN10593121	SAMN10593121
SAMEA1101890	SAMEA1101890
SAMEA1101281	SAMEA1101281
SAMN06092601	SAMN06092601
SAMD00029388	SAMD00029388
SAMN07660015	SAMN07660015
SAMEA1118710	SAMEA1118710
IDR1500053652	IDR1500053652
SAMEA5543988	SAMEA5543988
SAMEA4473407	SAMEA4473407
SAMN05575932	SAMN05575932
SAMEA5569534	SAMEA5569534
SAMN06473164	SAMN06473164
SAMEA2533488	SAMEA2533488
SAMN01908743	SAMN01908743
SAMEA1119324	SAMEA1119324
SAMN02599060	SAMN02599060
SAMEA5190511	SAMEA5190511
SAMEA5542068	SAMEA5542068
SAMN08709141	SAMN08709141
SAMN03648535	SAMN03648535
SAMN08892555	SAMN08892555
SAMN03649006	SAMN03649006
SAMN08892572	SAMN08892572
SAMEA1119218	SAMEA1119218
SAMEA3368154	SAMEA3368154
SAMN10961402	SAMN10961402
SAMN05575606	SAMN05575606
SAMEA3451115	SAMEA3451115
SAMN03647525	SAMN03647525
SAMEA1117896	SAMEA1117896
SAMN08795029	SAMN08795029
SAMEA1118736	SAMEA1118736
SAMEA1569284	SAMEA1569284
SAMN02053779	SAMN02053779
SAMN04396877	SAMN04396877
SAMEA1569132	SAMEA1569132
SAMEA1556755	SAMEA1556755
SAMEA5056363	SAMEA5056363
SAMN05576114	SAMN05576114
SAMEA961651	SAMEA961651
SAMEA1101285	SAMEA1101285
ERR036195	ERR036195
SAMN08708335	SAMN08708335
Peru3281	MQLB00000000
SAMN05576901	SAMN05576901
SAMN03647657	SAMN03647657
SAMEA2079038	SAMEA2079038
SAMEA1045812	SAMEA1045812
SAMN07603334	SAMN07603334
SAMEA2782914	SAMEA2782914
SAMEA1707699	SAMEA1707699
SAMN03648889	SAMN03648889
SAMN09380046	SAMN09380046
SAMD00029462	SAMD00029462
SAMD00117823	SAMD00117823
SAMEA104027296	SAMEA104027296
Peru5412	MREA00000000
SAMN08795246	SAMN08795246
SAMN03648963	SAMN03648963
SAMN02598996	SAMN02598996
SAMEA2534415	SAMEA2534415
SAMEA2709761	SAMEA2709761
SAMN08215393	SAMN08215393
SAMEA2342418	SAMEA2342418
SAMEA1101537	SAMEA1101537
SAMEA3401651	SAMEA3401651
SAMEA2534278	SAMEA2534278
SAMEA1885956	SAMEA1885956
SAMN07658144	SAMN07658144
SAMEA5570053	SAMEA5570053
SAMN06920068	SAMN06920068
SAMEA2297190	SAMEA2297190
ERR036213	ERR036213
SAMN03647973	SAMN03647973
SAMEA1119687	SAMEA1119687
SAMEA2534694	SAMEA2534694
SAMN02403504	SAMN02403504
SAMEA1101750	SAMEA1101750
M0017269-3	MRHO00000000
SAMEA3414200	SAMEA3414200
SAMN08708982	SAMN08708982
SAMEA104172454	SAMEA104172454
SAMEA104446923	SAMEA104446923
SAMN09102401	SAMN09102401
SAMN08629183	SAMN08629183
SAMEA1530607	SAMEA1530607
SAMEA1523374	SAMEA1523374
SAMEA1118884	SAMEA1118884
SAMN02231191	SAMN02231191
SAMEA2533457	SAMEA2533457
TDR234S206L002	TDR234S206L002
SAMN07766201	SAMN07766201
SAMEA1102342	SAMEA1102342
SAMEA2533487	SAMEA2533487
SAMN02567714	SAMN02567714
SAMN07373405	SAMN07373405
SAMEA2710988	SAMEA2710988
SAMEA3558399	SAMEA3558399
SAMEA1101590	SAMEA1101590
IDR1600051431	IDR1600051431
SAMN08708714	SAMN08708714
SAMN08708557	SAMN08708557
SAMN03648345	SAMN03648345
SAMEA4744331	SAMEA4744331
SAMEA5626280	SAMEA5626280
SAMEA2533400	SAMEA2533400
SAMEA1119589	SAMEA1119589
SAMEA2533963	SAMEA2533963
SAMN08708455	SAMN08708455
SAMEA104614382	SAMEA104614382
SAMN07236312	SAMN07236312
SAMN08376097	SAMN08376097
SAMEA1530627	SAMEA1530627
SAMEA5569915	SAMEA5569915
SAMEA1469500	SAMEA1469500
1479144813357T181715lib5022nextseqn0035151bp	1479144813357T181715lib5022nextseqn0035151bp
SAMEA3920964	SAMEA3920964
SAMN06055779	SAMN06055779
SAMEA3447615	SAMEA3447615
SAMN02350438	SAMN02350438
SAMEA2297046	SAMEA2297046
SAMN08732147	SAMN08732147
SAMEA1706656	SAMEA1706656
SAMN03648310	SAMN03648310
SAMEA104362308	SAMEA104362308
SAMEA2342451	SAMEA2342451
SAMEA3558848	SAMEA3558848
SAMEA1016138	SAMEA1016138
SAMEA3443189	SAMEA3443189
SAMN08709166	SAMN08709166
SAMN06578971	SAMN06578971
SAMEA5225308	SAMEA5225308
SAMEA1018915	SAMEA1018915
SAMN08708567	SAMN08708567
SAMEA5225301	SAMEA5225301
SAMEA3301264	SAMEA3301264
SAMN08626028	SAMN08626028
Peru4535	MMTU00000000
SAMEA4744445	SAMEA4744445
SAMN06092505	SAMN06092505
SAMEA2535082	SAMEA2535082
SAMN09101414	SAMN09101414
SAMEA1403656	SAMEA1403656
SAMN06055479	SAMN06055479
Peru3048	MQEU00000000
SAMN06849033	SAMN06849033
SAMEA1118689	SAMEA1118689
SAMEA1403647	SAMEA1403647
SAMN05577350	SAMN05577350
SAMN07765879	SAMN07765879
SAMEA1119597	SAMEA1119597
SAMN08215165	SAMN08215165
Peru3426	MQHW00000000
SAMEA4441576	SAMEA4441576
SAMN08794987	SAMN08794987
SAMEA2783303	SAMEA2783303
SAMEA104447265	SAMEA104447265
SAMN05806755	SAMN05806755
SAMN07766365	SAMN07766365
SAMEA1119168	SAMEA1119168
SAMN03648077	SAMN03648077
SAMEA1019276	SAMEA1019276
SAMN03647949	SAMN03647949
SAMEA1688596	SAMEA1688596
SAMN08629573	SAMN08629573
SAMEA5329311	SAMEA5329311
SAMN09099603	SAMN09099603
SAMEA4744416	SAMEA4744416
SAMEA4744391	SAMEA4744391
SAMEA1016037	SAMEA1016037
SAMN07344623	SAMN07344623
SAMN08709084	SAMN08709084
SAMEA1688676	SAMEA1688676
SAMEA1708442	SAMEA1708442
SAMN01925665	SAMN01925665
SAMN08708730	SAMN08708730
SAMN06092386	SAMN06092386
SAMN10593104	SAMN10593104
SAMEA3174279	SAMEA3174279
SAMN09102216	SAMN09102216
SAMEA104357481	SAMEA104357481
SAMEA1706695	SAMEA1706695
SAMEA1102830	SAMEA1102830
SAMEA3420925	SAMEA3420925
03R0920	03R0920
SAMEA104362445	SAMEA104362445
SAMEA1569108	SAMEA1569108
TDR36S112L002	TDR36S112L002
SAMEA4744350	SAMEA4744350
SAMN08892534	SAMN08892534
1479150601544T896715lib5749nextseqn0051151bp	1479150601544T896715lib5749nextseqn0051151bp
SAMN08612933	SAMN08612933
SAMN07766461	SAMN07766461
SAMN08629522	SAMN08629522
SAMN07660206	SAMN07660206
SAMEA1119732	SAMEA1119732
M0024514-3	MRIX00000000
SAMN07659109	SAMN07659109
SAMN05576987	SAMN05576987
SAMEA2535137	SAMEA2535137
SAMEA1016030	SAMEA1016030
SAMEA1556724	SAMEA1556724
SAMEA2710991	SAMEA2710991
SAMEA104027391	SAMEA104027391
SAMN05576203	SAMN05576203
SAMEA3671236	SAMEA3671236
SAMN02599002	SAMN02599002
SAMEA5569791	SAMEA5569791
SAMEA2709866	SAMEA2709866
SAMN09102330	SAMN09102330
SAMEA1117736	SAMEA1117736
SAMN03648417	SAMN03648417
SAMEA2152406	SAMEA2152406
SAMEA1569192	SAMEA1569192
SAMN02586001	SAMN02586001
SAMEA104447603	SAMEA104447603
SAMN04534872	SAMN04534872
SAMN07765967	SAMN07765967
SAMEA2040757	SAMEA2040757
SAMN04385735	SAMN04385735
SAMD00029421	SAMD00029421
SAMEA1708445	SAMEA1708445
IDR1600049674	IDR1600049674
SAMD00117947	SAMD00117947
SAMEA1317639	SAMEA1317639
SAMEA1119834	SAMEA1119834
SAMEA2783474	SAMEA2783474
SAMEA2535008	SAMEA2535008
SAMEA4888786	SAMEA4888786
SAMEA3451192	SAMEA3451192
SAMN08795106	SAMN08795106
SAMEA3449406	SAMEA3449406
SAMEA1102734	SAMEA1102734
SAMEA3444048	SAMEA3444048
SAMN09102422	SAMN09102422
SAMEA2535113	SAMEA2535113
SAMN05577368	SAMN05577368
SAMEA5569837	SAMEA5569837
SAMN05575987	SAMN05575987
SAMN08709173	SAMN08709173
SAMN07236481	SAMN07236481
SAMN09492290	SAMN09492290
SAMN09102257	SAMN09102257
SAMEA2342416	SAMEA2342416
SAMN01925696	SAMN01925696
SAMN08795177	SAMN08795177
SAMN06091819	SAMN06091819
SAMN08215392	SAMN08215392
IDR1400032120	IDR1400032120
SAMEA2682989	SAMEA2682989
SAMN05575366	SAMN05575366
SAMN08732424	SAMN08732424
SAMEA2660981	SAMEA2660981
SAMN03649009	SAMN03649009
SAMEA2297137	SAMEA2297137
SAMN07766157	SAMN07766157
SAMN08709227	SAMN08709227
SAMEA3310092	SAMEA3310092
1841	1841
SAMEA2709687	SAMEA2709687
Peru4582	MMRZ00000000
SAMEA2533693	SAMEA2533693
SAMN06055497	SAMN06055497
SAMEA5282525	SAMEA5282525
SAMEA3558869	SAMEA3558869
SAMEA1119790	SAMEA1119790
SAMN06092613	SAMN06092613
SAMEA5542099	SAMEA5542099
SAMEA1118442	SAMEA1118442
SAMN07765933	SAMN07765933
SAMN08892392	SAMN08892392
Peru3322	MQGJ00000000
SAMEA1101317	SAMEA1101317
SAMN08629153	SAMN08629153
SAMN03648675	SAMN03648675
SAMEA2163507	SAMEA2163507
SAMEA1019100	SAMEA1019100
SAMEA1015944	SAMEA1015944
SAMN03647651	SAMN03647651
SAMN08708898	SAMN08708898
03R0749	03R0749
SAMN04276724	SAMN04276724
SAMN08913031	SAMN08913031
SAMN02598965	SAMN02598965
SAMEA1707670	SAMEA1707670
TDR108S84L002	PRJEB31023
SAMN01925654	SAMN01925654
SAMEA2342321	SAMEA2342321
SAMEA4744384	SAMEA4744384
SAMEA104357563	SAMEA104357563
SAMN09756168	SAMN09756168
SAMN09100414	SAMN09100414
SAMN03648579	SAMN03648579
SAMN08629227	SAMN08629227
SAMEA1530774	SAMEA1530774
SAMEA104394526	SAMEA104394526
SAMN07766468	SAMN07766468
SAMEA1708286	SAMEA1708286
Peru4076	MMCH00000000
SAMEA1403682	SAMEA1403682
SAMEA2783346	SAMEA2783346
SAMN07236331	SAMN07236331
SAMN07660311	SAMN07660311
SAMEA1485269	SAMEA1485269
SAMEA2342436	SAMEA2342436
SAMN07568205	SAMN07568205
SAMEA1556678	SAMEA1556678
SAMEA1530603	SAMEA1530603
SAMN08709129	SAMN08709129
1479151773189T1377714lib3408nextseqn0004151bp	1479151773189T1377714lib3408nextseqn0004151bp
SAMEA2783386	SAMEA2783386
SAMEA1403817	SAMEA1403817
SAMN12551206	SAMN12551206
SAMN07766262	SAMN07766262
SAMEA1403609	SAMEA1403609
SAMN02414891	SAMN02414891
ERR037549	ERR037549
SAMN02586100	SAMN02586100
SAMN09099884	SAMN09099884
IDR1600046643	IDR1600046643
SAMEA1569318	SAMEA1569318
Peru5435	MREW00000000
ERR037538	ERR037538
SAMN08732524	SAMN08732524
ERR036222	ERR036222
SAMEA1485260	SAMEA1485260
SAMEA1317658	SAMEA1317658
1744	1744
SAMEA104684977	SAMEA104684977
SAMN08708242	SAMN08708242
SAMEA1903015	SAMEA1903015
SAMEA2534836	SAMEA2534836
Peru4103	MMBI00000000
SAMEA1556547	SAMEA1556547
SAMN03647518	SAMN03647518
SAMEA1530961	SAMEA1530961
SAMEA968120	SAMEA968120
SAMN08795100	SAMN08795100
SAMEA2535288	SAMEA2535288
SAMEA1876265	SAMEA1876265
SAMD00029486	SAMD00029486
SAMEA104362412	SAMEA104362412
SAMN05575073	SAMN05575073
SAMN07660313	SAMN07660313
SAMEA2160332	SAMEA2160332
SAMN09090591	SAMN09090591
SAMN03647098	SAMN03647098
SAMN08708685	SAMN08708685
SAMEA1877202	SAMEA1877202
SAMD00029573	SAMD00029573
SAMEA3558168	SAMEA3558168
SAMEA2782989	SAMEA2782989
SAMN02231160	SAMN02231160
SAMEA1117890	SAMEA1117890
1479151773189T1379214lib3423nextseqn0004151bp	1479151773189T1379214lib3423nextseqn0004151bp
SAMN11053711	SAMN11053711
M0000382-3	MRGM00000000
SAMEA3444495	SAMEA3444495
SAMN01908879	SAMN01908879
SAMEA1397384	SAMEA1397384
SAMN08913357	SAMN08913357
SAMN08376145	SAMN08376145
SAMN09425868	SAMN09425868
SAMN08376254	SAMN08376254
SAMN08732392	SAMN08732392
SAMEA1707290	SAMEA1707290
SAMN08709172	SAMN08709172
SAMEA2342353	SAMEA2342353
SAMD00117845	SAMD00117845
SAMEA1877159	SAMEA1877159
SAMD00117848	SAMD00117848
SAMN03647606	SAMN03647606
SAMEA104357547	SAMEA104357547
SAMEA1708401	SAMEA1708401
SAMN06092515	SAMN06092515
SAMEA2534748	SAMEA2534748
SAMN08708606	SAMN08708606
SAMEA1118056	SAMEA1118056
SAMEA1556761	SAMEA1556761
SAMD00029416	SAMD00029416
SAMN03647733	SAMN03647733
SAMN05576007	SAMN05576007
SAMEA2709788	SAMEA2709788
SAMEA1101880	SAMEA1101880
SAMN07373499	SAMN07373499
SAMEA2535077	SAMEA2535077
SAMN03647477	SAMN03647477
SAMEA1119552	SAMEA1119552
SAMEA1569191	SAMEA1569191
SAMEA2535250	SAMEA2535250
SAMN06091776	SAMN06091776
SAMN05576044	SAMN05576044
SAMN02599109	SAMN02599109
SAMEA5626278	SAMEA5626278
SAMEA2785452	SAMEA2785452
SAMEA3231772	SAMEA3231772
SAMN06092212	SAMN06092212
SAMEA2153697	SAMEA2153697
SAMN08612754	SAMN08612754
SAMN02584624	SAMN02584624
SAMEA3451233	SAMEA3451233
SAMD00089640	SAMD00089640
SAMN08794941	SAMN08794941
SAMN03648923	SAMN03648923
SAMEA2533482	SAMEA2533482
SAMEA5626316	SAMEA5626316
SAMN12551473	SAMN12551473
SAMN03648699	SAMN03648699
SAMEA1119257	SAMEA1119257
Peru5115	MMJA00000000
SAMN01925619	SAMN01925619
SAMN06055664	SAMN06055664
SAMN08214918	SAMN08214918
SAMN07658942	SAMN07658942
SAMN05575715	SAMN05575715
SAMEA2710904	SAMEA2710904
SAMN05576238	SAMN05576238
SAMN08913362	SAMN08913362
Peru2935	MQBL00000000
SAMN08436122	SAMN08436122
SAMN02584639	SAMN02584639
SAMEA1903014	SAMEA1903014
SAMEA3316426	SAMEA3316426
SAMD00029551	SAMD00029551
SAMEA2782959	SAMEA2782959
SAMEA1569275	SAMEA1569275
SAMN04407912	SAMN04407912
SAMEA4744293	SAMEA4744293
SAMN06055601	SAMN06055601
Peru4988	MMWM00000000
SAMN08795119	SAMN08795119
SAMEA1530680	SAMEA1530680
SAMN08732304	SAMN08732304
SAMN09651785	SAMN09651785
SAMEA1877289	SAMEA1877289
SAMD00117794	SAMD00117794
SAMEA104362282	SAMEA104362282
SAMEA104394539	SAMEA104394539
SAMEA5569970	SAMEA5569970
SAMN08295254	SAMN08295254
SAMEA2342394	SAMEA2342394
SAMN08214776	SAMN08214776
SAMN08708583	SAMN08708583
SAMN06055420	SAMN06055420
SAMN03649065	SAMN03649065
SAMN08612851	SAMN08612851
SAMN08709191	SAMN08709191
IDR1500062635	IDR1500062635
SAMEA1117722	SAMEA1117722
SAMEA1119303	SAMEA1119303
SAMEA4798750	SAMEA4798750
SAMEA2534912	SAMEA2534912
SAMN09101401	SAMN09101401
SAMN07236271	SAMN07236271
SAMEA1708427	SAMEA1708427
SAMN07956491	SAMN07956491
SAMN08612794	SAMN08612794
TDR143S110L002	PRJEB31023
SAMN02364093	SAMN02364093
SAMN03647432	SAMN03647432
SAMEA2711037	SAMEA2711037
SAMN08379905	SAMN08379905
SAMN07766378	SAMN07766378
SAMN02584603	SAMN02584603
SAMN10462625	SAMN10462625
SAMEA104362251	SAMEA104362251
SAMN03648749	SAMN03648749
SAMEA5626293	SAMEA5626293
SAMN08795304	SAMN08795304
Peru4585	MMRW00000000
SAMEA1019038	SAMEA1019038
SAMEA5570055	SAMEA5570055
SAMEA3432851	SAMEA3432851
SAMEA1118016	SAMEA1118016
SAMN07766419	SAMN07766419
SAMN02584665	SAMN02584665
SAMEA1118196	SAMEA1118196
SAMN03647648	SAMN03647648
SAMEA3671617	SAMEA3671617
SAMEA1118504	SAMEA1118504
Peru2966	MQCN00000000
SAMN05575808	SAMN05575808
SAMN08636992	SAMN08636992
SAMEA3671273	SAMEA3671273
SAMN02599134	SAMN02599134
SAMN08708801	SAMN08708801
SAMEA1688521	SAMEA1688521
SAMN08732247	SAMN08732247
SAMN05577678	SAMN05577678
SAMEA3432809	SAMEA3432809
SAMEA104326177	SAMEA104326177
SAMEA3368586	SAMEA3368586
SAMN08732585	SAMN08732585
SAMEA104390509	SAMEA104390509
SAMEA1485452	SAMEA1485452
SAMN05577129	SAMN05577129
SAMEA1876311	SAMEA1876311
SAMN08214853	SAMN08214853
SAMEA1019251	SAMEA1019251
SAMEA1530722	SAMEA1530722
SAMEA1118623	SAMEA1118623
SAMEA104447283	SAMEA104447283
SAMN03647316	SAMN03647316
SAMEA1102254	SAMEA1102254
SAMN07766246	SAMN07766246
SAMEA1708265	SAMEA1708265
SAMN08709143	SAMN08709143
SAMN08795129	SAMN08795129
SAMN03647924	SAMN03647924
SAMN08795234	SAMN08795234
SAMN03648951	SAMN03648951
SAMEA2297153	SAMEA2297153
SAMEA3558811	SAMEA3558811
SAMN06092237	SAMN06092237
SAMN08732220	SAMN08732220
SAMEA1404023	SAMEA1404023
SAMEA3451212	SAMEA3451212
SAMEA5190509	SAMEA5190509
SAMEA104684999	SAMEA104684999
SAMEA1708191	SAMEA1708191
SAMN05577167	SAMN05577167
SAMEA3448152	SAMEA3448152
SAMEA1707137	SAMEA1707137
SAMEA1119712	SAMEA1119712
SAMEA1556839	SAMEA1556839
SAMN02380998	SAMN02380998
SAMEA3558451	SAMEA3558451
SAMN08708750	SAMN08708750
SAMN00015181	SAMN00015181
SAMEA3558239	SAMEA3558239
SAMEA2783127	SAMEA2783127
SAMEA1485295	SAMEA1485295
SAMEA104389475	SAMEA104389475
Peru4970	MMXE00000000
SAMEA1403580	SAMEA1403580
SAMEA1403750	SAMEA1403750
SAMEA3437028	SAMEA3437028
SAMEA2710869	SAMEA2710869
Peru3044	MQEQ00000000
SAMEA1708441	SAMEA1708441
SAMN05575942	SAMN05575942
SAMEA2535099	SAMEA2535099
SAMN01908887	SAMN01908887
SAMN09090480	SAMN09090480
SAMEA3231722	SAMEA3231722
SAMEA1707296	SAMEA1707296
SAMEA1406044	SAMEA1406044
SAMN08795346	SAMN08795346
SAMN05575473	SAMN05575473
SAMN08913329	SAMN08913329
SAMEA3715629	SAMEA3715629
SAMEA3420870	SAMEA3420870
SAMN03647459	SAMN03647459
SAMEA1018844	SAMEA1018844
SAMN07766072	SAMN07766072
SAMN06055721	SAMN06055721
SAMN08215123	SAMN08215123
SAMN08215473	SAMN08215473
SAMN08215027	SAMN08215027
SAMN03648620	SAMN03648620
SAMN08708906	SAMN08708906
SAMN03648170	SAMN03648170
SAMN03648051	SAMN03648051
SAMN07765951	SAMN07765951
SAMD00117790	SAMD00117790
SAMEA4798789	SAMEA4798789
SAMN08813110	SAMN08813110
SAMN03647916	SAMN03647916
SAMN03648046	SAMN03648046
SAMEA3374792	SAMEA3374792
SAMN08709257	SAMN08709257
SAMN04276659	SAMN04276659
SAMN06055772	SAMN06055772
SAMN02584604	SAMN02584604
SAMN06055938	SAMN06055938
SAMN08613047	SAMN08613047
SAMEA3448733	SAMEA3448733
SAMEA1556666	SAMEA1556666
SAMEA3558799	SAMEA3558799
SAMN05575467	SAMN05575467
SAMN08708151	SAMN08708151
SAMEA3231666	SAMEA3231666
SAMN03647970	SAMN03647970
SAMN08626197	SAMN08626197
SAMN03648846	SAMN03648846
SAMEA5569515	SAMEA5569515
SAMN09685338	SAMN09685338
SAMN03648531	SAMN03648531
SAMEA1117724	SAMEA1117724
IDR1300017766	IDR1300017766
SAMEA1118134	SAMEA1118134
SAMEA3671558	SAMEA3671558
SAMN06055862	SAMN06055862
SAMN09102175	SAMN09102175
SAMN08708547	SAMN08708547
Peru5015	MMVM00000000
SAMN02414842	SAMN02414842
SAMEA1688495	SAMEA1688495
SAMEA1018856	SAMEA1018856
SAMN08912743	SAMN08912743
SAMEA3209543	SAMEA3209543
SAMEA1569236	SAMEA1569236
SAMN06210041	SAMN06210041
SAMEA3449714	SAMEA3449714
SAMN08215225	SAMN08215225
SAMN05576020	SAMN05576020
SAMN08892487	SAMN08892487
SAMN08913304	SAMN08913304
SAMEA2062055	SAMEA2062055
SAMEA2534507	SAMEA2534507
SAMN04276830	SAMN04276830
SAMEA4744432	SAMEA4744432
SAMN06055545	SAMN06055545
SAMEA4441581	SAMEA4441581
SAMEA1485488	SAMEA1485488
SAMEA104447130	SAMEA104447130
SAMEA2535322	SAMEA2535322
Peru3055	MQEY00000000
SAMN09756180	SAMN09756180
SAMEA2297082	SAMEA2297082
SAMEA1885994	SAMEA1885994
IDR1600053046	IDR1600053046
SAMN06055680	SAMN06055680
SAMN03647887	SAMN03647887
SAMEA3444514	SAMEA3444514
SAMEA3374838	SAMEA3374838
SAMEA2267036	SAMEA2267036
SAMEA104362502	SAMEA104362502
SAMEA3437033	SAMEA3437033
SAMEA104685070	SAMEA104685070
SAMN02350430	SAMN02350430
SAMN07659930	SAMN07659930
SAMEA2534567	SAMEA2534567
SAMN08436267	SAMN08436267
SAMN02350420	SAMN02350420
SAMEA1102304	SAMEA1102304
SAMEA1405916	SAMEA1405916
SAMEA5190500	SAMEA5190500
SAMN03647406	SAMN03647406
SAMEA2534881	SAMEA2534881
SAMN03647765	SAMN03647765
SAMEA95502418	SAMEA95502418
SAMEA2535023	SAMEA2535023
SAMN03648445	SAMN03648445
Peru5133	MMII00000000
SAMEA3420953	SAMEA3420953
SAMN09090568	SAMN09090568
SAMEA1406069	SAMEA1406069
SAMEA1403745	SAMEA1403745
SAMN00015144	SAMN00015144
Peru3410	MQGZ00000000
SAMN08709242	SAMN08709242
SAMEA1118741	SAMEA1118741
SAMN03648577	SAMN03648577
SAMN08708930	SAMN08708930
SAMN03648319	SAMN03648319
SAMEA104447314	SAMEA104447314
SAMEA5569897	SAMEA5569897
SAMN07236394	SAMN07236394
SAMEA2534662	SAMEA2534662
SAMEA2682679	SAMEA2682679
SAMEA1485236	SAMEA1485236
SAMN08708431	SAMN08708431
SAMN08795287	SAMN08795287
SAMEA5542069	SAMEA5542069
SAMN07658153	SAMN07658153
SAMN06055683	SAMN06055683
SAMN08629482	SAMN08629482
SAMN05575688	SAMN05575688
SAMEA1118034	SAMEA1118034
SAMEA2682984	SAMEA2682984
SAMEA1406083	SAMEA1406083
SAMN08215236	SAMN08215236
Peru4669	MMPB00000000
SAMN10839094	SAMN10839094
SAMEA104614330	SAMEA104614330
Peru4957	MMXR00000000
IDR1600039993	IDR1600039993
SAMEA1904688	SAMEA1904688
SAMEA1485266	SAMEA1485266
SAMEA1118684	SAMEA1118684
SAMN03648771	SAMN03648771
SAMN08708342	SAMN08708342
SAMN10462523	SAMN10462523
1479146369267T888815lib5609nextseqn0048151bp	1479146369267T888815lib5609nextseqn0048151bp
SAMN07213096	SAMN07213096
SAMN08708273	SAMN08708273
1479146369267T182815lib5033nextseqn0036151bp	1479146369267T182815lib5033nextseqn0036151bp
SAMN09425802	SAMN09425802
SAMN08612949	SAMN08612949
SAMEA1016092	SAMEA1016092
SAMN06234193	SAMN06234193
SAMN06209998	SAMN06209998
SAMEA1102818	SAMEA1102818
SAMEA3558521	SAMEA3558521
SAMEA1118348	SAMEA1118348
SAMN09101700	SAMN09101700
SAMEA3374788	SAMEA3374788
SAMEA3388833	SAMEA3388833
SAMN04276827	SAMN04276827
SAMEA3445273	SAMEA3445273
SAMN08851356	SAMN08851356
SAMEA1119264	SAMEA1119264
SAMEA1403962	SAMEA1403962
SAMEA1485474	SAMEA1485474
SAMEA1101553	SAMEA1101553
SAMEA104357598	SAMEA104357598
SAMN08795112	SAMN08795112
SAMN05575683	SAMN05575683
SAMN08795333	SAMN08795333
SAMEA1403998	SAMEA1403998
SAMEA2535119	SAMEA2535119
IDR1300010061	IDR1300010061
SAMEA4744260	SAMEA4744260
SAMEA2296966	SAMEA2296966
SAMEA1706694	SAMEA1706694
SAMEA3421168	SAMEA3421168
SAMN08795169	SAMN08795169
SAMN03649026	SAMN03649026
SAMEA2682795	SAMEA2682795
SAMD00117924	SAMD00117924
SAMN08732553	SAMN08732553
SAMEA2297016	SAMEA2297016
SAMN08612734	SAMN08612734
SAMEA1465962	SAMEA1465962
SAMEA1406096	SAMEA1406096
SAMN02403566	SAMN02403566
SAMEA1707199	SAMEA1707199
SAMN01908767	SAMN01908767
SAMN08732173	SAMN08732173
ERR036216	ERR036216
SAMEA5626261	SAMEA5626261
SAMEA2683066	SAMEA2683066
SAMEA2297024	SAMEA2297024
Peru4314	MMLO00000000
SAMEA3558231	SAMEA3558231
SAMN03647599	SAMN03647599
SAMEA5569891	SAMEA5569891
SAMEA1465951	SAMEA1465951
SAMEA3558634	SAMEA3558634
SAMN05577091	SAMN05577091
SAMEA3231730	SAMEA3231730
SAMEA1103141	SAMEA1103141
SAMN09102461	SAMN09102461
SAMN08732313	SAMN08732313
SAMN03648260	SAMN03648260
SAMN08851353	SAMN08851353
SAMEA1405971	SAMEA1405971
SAMEA95530168	SAMEA95530168
SAMN13169633	SAMN13169633
SAMEA3516058	SAMEA3516058
SAMN07766130	SAMN07766130
SAMN09100558	SAMN09100558
SAMN07766111	SAMN07766111
SAMN09099713	SAMN09099713
SAMN05969948	SAMN05969948
SAMN08795215	SAMN08795215
SAMN08708281	SAMN08708281
SAMN08708962	SAMN08708962
SAMEA1102360	SAMEA1102360
SAMEA1119333	SAMEA1119333
SAMEA1118667	SAMEA1118667
SAMEA104390545	SAMEA104390545
ERR036186	ERR036186
SAMEA3471966	SAMEA3471966
SAMN08619634	SAMN08619634
SAMEA5569686	SAMEA5569686
SAMN08794947	SAMN08794947
SAMEA1118991	SAMEA1118991
SAMEA4744278	SAMEA4744278
SAMEA2534499	SAMEA2534499
SAMN02231146	SAMN02231146
SAMN06055643	SAMN06055643
SAMEA1118242	SAMEA1118242
SAMEA1117990	SAMEA1117990
SAMN09399421	SAMN09399421
SAMN08612958	SAMN08612958
SAMEA5542128	SAMEA5542128
SAMEA1119082	SAMEA1119082
SAMEA1708266	SAMEA1708266
SAMEA2342335	SAMEA2342335
SAMEA1103142	SAMEA1103142
SAMN07766462	SAMN07766462
SAMEA3671235	SAMEA3671235
SAMN08379874	SAMN08379874
SAMEA1707396	SAMEA1707396
SAMEA2709756	SAMEA2709756
SAMEA4798876	SAMEA4798876
SAMEA1117840	SAMEA1117840
SAMEA3558731	SAMEA3558731
SAMEA1485511	SAMEA1485511
SAMEA1119773	SAMEA1119773
SAMEA3258489	SAMEA3258489
SAMN08215047	SAMN08215047
SAMEA3449390	SAMEA3449390
SAMEA1118733	SAMEA1118733
SAMN07766259	SAMN07766259
SAMEA3512721	SAMEA3512721
SAMEA2709817	SAMEA2709817
SAMN02671103	SAMN02671103
SAMEA104362117	SAMEA104362117
SAMEA2535073	SAMEA2535073
SAMEA2342442	SAMEA2342442
SAMEA1118498	SAMEA1118498
SAMN08892523	SAMN08892523
SAMN08708703	SAMN08708703
SAMN08436250	SAMN08436250
SAMEA104362459	SAMEA104362459
SAMN05576680	SAMN05576680
SAMEA1708298	SAMEA1708298
SAMN03648521	SAMN03648521
SAMEA2533389	SAMEA2533389
SAMEA3558492	SAMEA3558492
SAMEA3231527	SAMEA3231527
SAMN06091907	SAMN06091907
SAMN03648929	SAMN03648929
SAMEA3671589	SAMEA3671589
SAMN08732202	SAMN08732202
SAMEA1118608	SAMEA1118608
SAMEA1117902	SAMEA1117902
SAMN04276692	SAMN04276692
SAMN08708715	SAMN08708715
SAMN07765930	SAMN07765930
SAMN06579065	SAMN06579065
SAMEA3374844	SAMEA3374844
SAMEA3558754	SAMEA3558754
SAMEA1015990	SAMEA1015990
SAMEA1569291	SAMEA1569291
SAMN07766322	SAMN07766322
SAMEA3558184	SAMEA3558184
SAMEA104390557	SAMEA104390557
SAMN09625660	SAMN09625660
SAMN05576106	SAMN05576106
SAMEA1530739	SAMEA1530739
SAMEA1556846	SAMEA1556846
SAMN06091996	SAMN06091996
SAMN02419617	SAMN02419617
SAMN02403478	SAMN02403478
SAMN07766056	SAMN07766056
SAMN13108517	SAMN13108517
SAMEA2267058	SAMEA2267058
SAMEA1397441	SAMEA1397441
SAMN02599168	SAMN02599168
SAMEA1708226	SAMEA1708226
SAMEA5569964	SAMEA5569964
SAMN02599093	SAMN02599093
SAMEA1569097	SAMEA1569097
SAMN05276475	SAMN05276475
SAMN05001043	SAMN05001043
SAMEA5569648	SAMEA5569648
SAMN08379718	SAMN08379718
SAMEA1403965	SAMEA1403965
SAMEA1530846	SAMEA1530846
SAMN05577434	SAMN05577434
TDR215S192L002	TDR215S192L002
SAMEA104362139	SAMEA104362139
SAMN08612795	SAMN08612795
SAMN03647690	SAMN03647690
SAMN08376117	SAMN08376117
SAMN02414857	SAMN02414857
SAMN05576145	SAMN05576145
SAMEA2534015	SAMEA2534015
SAMN09101561	SAMN09101561
SAMN06055425	SAMN06055425
SAMN08732357	SAMN08732357
SAMN05575567	SAMN05575567
SAMN05577533	SAMN05577533
SAMN08732281	SAMN08732281
SAMEA4744486	SAMEA4744486
SAMN05577579	SAMN05577579
SAMN07660370	SAMN07660370
SAMEA104304867	SAMEA104304867
1824	1824
SAMD00117938	SAMD00117938
SAMN01925690	SAMN01925690
SAMN08215352	SAMN08215352
SAMN08912942	SAMN08912942
SAMEA3506679	SAMEA3506679
SAMN02584635	SAMN02584635
SAMEA104362491	SAMEA104362491
SAMN08732554	SAMN08732554
SAMN08708338	SAMN08708338
SAMN08709194	SAMN08709194
SAMEA1707886	SAMEA1707886
SAMN02360594	SAMN02360594
SAMN13169459	SAMN13169459
SAMN08215417	SAMN08215417
IDR1400004223	IDR1400004223
SAMN08612872	SAMN08612872
SAMN06092401	SAMN06092401
SAMN05577266	SAMN05577266
TDR105S128L002	TDR105S128L002
SAMEA961655	SAMEA961655
SAMN09756149	SAMN09756149
SAMN09090553	SAMN09090553
SAMN05575462	SAMN05575462
SAMN05576371	SAMN05576371
SAMEA1485410	SAMEA1485410
SAMN05576397	SAMN05576397
SAMEA5570021	SAMEA5570021
SAMN03648447	SAMN03648447
SAMEA1103146	SAMEA1103146
SAMEA5282512	SAMEA5282512
SAMN03647221	SAMN03647221
Peru4134	MMAE00000000
SAMN08708932	SAMN08708932
SAMEA3420861	SAMEA3420861
SAMN08629086	SAMN08629086
SAMEA4798715	SAMEA4798715
SAMEA3558181	SAMEA3558181
SAMN08912722	SAMN08912722
SAMN07373468	SAMN07373468
SAMEA1403921	SAMEA1403921
SAMN05969979	SAMN05969979
SAMEA104447288	SAMEA104447288
SAMEA1117826	SAMEA1117826
SAMN08613014	SAMN08613014
SAMN05576628	SAMN05576628
SAMN07373520	SAMN07373520
SAMN07765952	SAMN07765952
SAMN06092380	SAMN06092380
SAMEA5366591	SAMEA5366591
SAMEA5048155	SAMEA5048155
SAMN06056001	SAMN06056001
TDR127S117L002	TDR127S117L002
SAMN08732516	SAMN08732516
SAMN06092030	SAMN06092030
SAMN08626172	SAMN08626172
SAMEA1119671	SAMEA1119671
SAMEA1406034	SAMEA1406034
SAMEA1118913	SAMEA1118913
SAMEA787729	SAMEA787729
SAMEA1403658	SAMEA1403658
SAMEA2297044	SAMEA2297044
SAMN07766219	SAMN07766219
SAMN08379882	SAMN08379882
SAMN08912726	SAMN08912726
SAMEA2683036	SAMEA2683036
SAMEA2783058	SAMEA2783058
SAMEA2297195	SAMEA2297195
SAMN05576652	SAMN05576652
SAMN05575300	SAMN05575300
SAMEA1119633	SAMEA1119633
SAMEA1317641	SAMEA1317641
Peru3985	MMFD00000000
SAMN08913038	SAMN08913038
SAMEA3671249	SAMEA3671249
SAMEA2534074	SAMEA2534074
SAMN08732190	SAMN08732190
SAMN05576076	SAMN05576076
SAMN09101329	SAMN09101329
SAMEA1707661	SAMEA1707661
SAMN08912757	SAMN08912757
SAMN03647913	SAMN03647913
SAMN09380044	SAMN09380044
SAMEA3558476	SAMEA3558476
SAMN08626392	SAMN08626392
SAMEA3558313	SAMEA3558313
Peru4095	MMBQ00000000
01R0902	PRJEB26000
SAMEA1119756	SAMEA1119756
ERR037483	ERR037483
SAMN08892461	SAMN08892461
SAMD00117773	SAMD00117773
SAMN02567718	SAMN02567718
SAMN05575089	SAMN05575089
SAMEA4744397	SAMEA4744397
SAMEA1569351	SAMEA1569351
SAMN02231175	SAMN02231175
SAMEA1117627	SAMEA1117627
SAMN04385711	SAMN04385711
SAMN09099910	SAMN09099910
SAMN06055734	SAMN06055734
SAMEA95515168	SAMEA95515168
SAMEA1117918	SAMEA1117918
SAMN08892456	SAMN08892456
SAMEA4798788	SAMEA4798788
SAMEA1403842	SAMEA1403842
SAMN03647352	SAMN03647352
SAMN07765980	SAMN07765980
SAMN08215331	SAMN08215331
SAMN08708580	SAMN08708580
SAMN08795265	SAMN08795265
SAMEA2783558	SAMEA2783558
SAMN08347731	SAMN08347731
Peru4313	MMLP00000000
SAMEA5138310	SAMEA5138310
SAMN08708710	SAMN08708710
SAMN06092016	SAMN06092016
SAMN08708667	SAMN08708667
Peru3029	MQEE00000000
SAMN08913323	SAMN08913323
SAMN08612766	SAMN08612766
SAMEA1317669	SAMEA1317669
SAMN09090365	SAMN09090365
SAMN09102110	SAMN09102110
SAMEA1569344	SAMEA1569344
SAMEA3414213	SAMEA3414213
SAMEA2533700	SAMEA2533700
SAMN09102489	SAMN09102489
SAMN08732369	SAMN08732369
SAMN03647194	SAMN03647194
SAMN05577442	SAMN05577442
SAMEA3271653	SAMEA3271653
SAMEA104390499	SAMEA104390499
SAMEA3444046	SAMEA3444046
SAMN02231189	SAMN02231189
SAMN08214971	SAMN08214971
SAMD00117853	SAMD00117853
SAMN06579018	SAMN06579018
SAMN07658453	SAMN07658453
SAMEA104362324	SAMEA104362324
SAMEA1465984	SAMEA1465984
SAMN08708525	SAMN08708525
SAMEA1403920	SAMEA1403920
SAMN08732521	SAMN08732521
SAMN09102431	SAMN09102431
SAMEA1556613	SAMEA1556613
SAMN06092247	SAMN06092247
SAMEA1556569	SAMEA1556569
SAMEA5569870	SAMEA5569870
SAMEA104390495	SAMEA104390495
SAMD00029471	SAMD00029471
SAMN07766281	SAMN07766281
SAMEA4744402	SAMEA4744402
SAMD00117765	SAMD00117765
SAMEA104685076	SAMEA104685076
SAMN06091941	SAMN06091941
SAMEA5542115	SAMEA5542115
SAMEA2535162	SAMEA2535162
SAMEA3281369	SAMEA3281369
SAMN08376179	SAMN08376179
SAMN08613033	SAMN08613033
SAMEA1101289	SAMEA1101289
SAMN08709087	SAMN08709087
SAMN08708926	SAMN08708926
SAMEA2782906	SAMEA2782906
SAMN08732255	SAMN08732255
SAMN07766381	SAMN07766381
SAMEA2535226	SAMEA2535226
SAMEA5569792	SAMEA5569792
ERR037530	ERR037530
Peru4706	MMHJ00000000
SAMEA3558511	SAMEA3558511
SAMEA2342393	SAMEA2342393
SAMN08913360	SAMN08913360
SAMEA1406117	SAMEA1406117
SAMN08708665	SAMN08708665
SAMN07658408	SAMN07658408
SAMEA3558471	SAMEA3558471
SAMEA104684959	SAMEA104684959
SAMEA3374783	SAMEA3374783
SAMEA1485345	SAMEA1485345
Peru4931	MMYR00000000
SAMN05806768	SAMN05806768
SAMEA1485330	SAMEA1485330
SAMEA104362137	SAMEA104362137
Peru4694	MMHP00000000
SAMN07766437	SAMN07766437
SAMN03648585	SAMN03648585
SAMEA1403631	SAMEA1403631
SAMN06579040	SAMN06579040
SAMEA1556653	SAMEA1556653
SAMN07765925	SAMN07765925
SAMN02584646	SAMN02584646
SAMEA3146343	SAMEA3146343
SAMEA3170449	SAMEA3170449
SAMN10448589	SAMN10448589
SAMN04633327	SAMN04633327
SAMN03648597	SAMN03648597
SAMN02414884	SAMN02414884
SAMEA1117887	SAMEA1117887
SAMN05577596	SAMN05577596
SAMEA5366629	SAMEA5366629
SAMN08379733	SAMN08379733
SAMN03647418	SAMN03647418
SAMN05576026	SAMN05576026
SAMN03647616	SAMN03647616
Peru3257	MQIG00000000
SAMN08913310	SAMN08913310
SAMEA1708406	SAMEA1708406
SAMEA1018911	SAMEA1018911
SAMN08215267	SAMN08215267
SAMEA3558457	SAMEA3558457
SAMD00117936	SAMD00117936
SAMEA1707167	SAMEA1707167
SAMN09101360	SAMN09101360
SAMEA1117968	SAMEA1117968
SAMEA787723	SAMEA787723
SAMEA1118486	SAMEA1118486
SAMN03648839	SAMN03648839
SAMEA104362135	SAMEA104362135
SAMN04407929	SAMN04407929
SAMN08708673	SAMN08708673
SAMEA1403606	SAMEA1403606
SAMN06055998	SAMN06055998
SAMEA2534142	SAMEA2534142
SAMN04522041	SAMN04522041
SAMEA3558703	SAMEA3558703
SAMN01908785	SAMN01908785
SAMN06092213	SAMN06092213
SAMN08708487	SAMN08708487
SAMN05575382	SAMN05575382
SAMEA1117752	SAMEA1117752
Peru3435	MQHB00000000
SAMEA104614346	SAMEA104614346
SAMEA3443794	SAMEA3443794
SAMN03648449	SAMN03648449
SAMN06091699	SAMN06091699
SAMEA1103148	SAMEA1103148
SAMN09100466	SAMN09100466
SAMEA1706679	SAMEA1706679
SAMEA2534411	SAMEA2534411
SAMEA3374883	SAMEA3374883
SAMN02586077	SAMN02586077
SAMN09100127	SAMN09100127
SAMN08795313	SAMN08795313
SAMEA3558780	SAMEA3558780
SAMEA1119858	SAMEA1119858
SAMN05576911	SAMN05576911
SAMEA104116079	SAMEA104116079
SAMEA1118080	SAMEA1118080
SAMN08709097	SAMN08709097
SAMN07765959	SAMN07765959
SAMN07766475	SAMN07766475
SAMN05576623	SAMN05576623
SAMEA4744257	SAMEA4744257
SAMEA5056423	SAMEA5056423
SAMN08612911	SAMN08612911
SAMEA2535120	SAMEA2535120
SAMEA5330424	SAMEA5330424
SAMN07766118	SAMN07766118
SAMEA2534752	SAMEA2534752
SAMN07766090	SAMN07766090
SAMEA2342299	SAMEA2342299
Peru5436	MREX00000000
SAMEA2533585	SAMEA2533585
SAMEA1118829	SAMEA1118829
SAMN03647927	SAMN03647927
SAMEA4041345	SAMEA4041345
SAMEA5569646	SAMEA5569646
TDR3S156L002	PRJEB31023
M0021260-6	MRIW00000000
SAMEA5626247	SAMEA5626247
SAMEA1101617	SAMEA1101617
SAMEA1018978	SAMEA1018978
SAMEA1707907	SAMEA1707907
SAMN11053687	SAMN11053687
SAMEA1556538	SAMEA1556538
SAMEA1530863	SAMEA1530863
SAMN06055836	SAMN06055836
SAMN03647449	SAMN03647449
SAMN09100221	SAMN09100221
SAMEA2297040	SAMEA2297040
SAMN09101697	SAMN09101697
SAMN11338356	SAMN11338356
SAMEA2040743	SAMEA2040743
SAMEA1016054	SAMEA1016054
SAMN07766101	SAMN07766101
SAMN08612755	SAMN08612755
SAMN09951172	SAMN09951172
SAMN06055501	SAMN06055501
SAMEA5330404	SAMEA5330404
Peru5114	MMJB00000000
SAMEA2783010	SAMEA2783010
IDR1600057546	IDR1600057546
SAMN02419570	SAMN02419570
SAMN08709296	SAMN08709296
IDR1600033122	IDR1600033122
SAMEA1117710	SAMEA1117710
SAMEA3451213	SAMEA3451213
SAMN07766455	SAMN07766455
SAMEA1485352	SAMEA1485352
SAMN06092508	SAMN06092508
SAMEA1556617	SAMEA1556617
SAMEA2534937	SAMEA2534937
SAMEA3443785	SAMEA3443785
SAMEA5228930	SAMEA5228930
SAMEA104398462	SAMEA104398462
SAMEA104614417	SAMEA104614417
SAMN02231140	SAMN02231140
SAMEA5662656	SAMEA5662656
SAMN03647339	SAMN03647339
SAMEA104394718	SAMEA104394718
SAMEA1403551	SAMEA1403551
SAMN06092146	SAMN06092146
SAMN07766031	SAMN07766031
SAMEA104685054	SAMEA104685054
SAMEA104394484	SAMEA104394484
SAMN08708738	SAMN08708738
SAMEA3281401	SAMEA3281401
1479150601544T897415lib5755nextseqn0051151bp	1479150601544T897415lib5755nextseqn0051151bp
SAMEA2535333	SAMEA2535333
SAMN05576419	SAMN05576419
SAMEA2534892	SAMEA2534892
SAMN10663295	SAMN10663295
SAMEA3725917	SAMEA3725917
Peru5077	MMKM00000000
SAMEA5282477	SAMEA5282477
SAMEA1877290	SAMEA1877290
SAMEA5570025	SAMEA5570025
SAMEA2534610	SAMEA2534610
Peru4912	MMZK00000000
SAMEA3146342	SAMEA3146342
SAMEA4744327	SAMEA4744327
SAMN12551200	SAMN12551200
SAMN07658478	SAMN07658478
IDR1600026645	IDR1600026645
SAMN08166034	SAMN08166034
SAMN02599050	SAMN02599050
SAMN04276707	SAMN04276707
SAMEA1119534	SAMEA1119534
SAMEA1102415	SAMEA1102415
SAMEA5569567	SAMEA5569567
SAMEA3392673	SAMEA3392673
SAMEA5076145	SAMEA5076145
SAMEA2517431	SAMEA2517431
SAMEA1403718	SAMEA1403718
SAMEA4441601	SAMEA4441601
Peru4021	MMLV00000000
SAMN08215269	SAMN08215269
SAMEA1530757	SAMEA1530757
SAMEA104362342	SAMEA104362342
SAMEA1101674	SAMEA1101674
SAMN06092396	SAMN06092396
SAMEA2709769	SAMEA2709769
SAMEA2072272	SAMEA2072272
SAMEA1530853	SAMEA1530853
SAMEA1019145	SAMEA1019145
SAMN03648520	SAMN03648520
SAMN08215305	SAMN08215305
SAMEA2297048	SAMEA2297048
SAMEA5056362	SAMEA5056362
SAMN08795010	SAMN08795010
SAMEA3444544	SAMEA3444544
SAMEA1101510	SAMEA1101510
SAMN05575803	SAMN05575803
SAMN06055896	SAMN06055896
SAMEA2682781	SAMEA2682781
SAMN10663230	SAMN10663230
SAMEA4441451	SAMEA4441451
SAMEA1556688	SAMEA1556688
SAMN07236472	SAMN07236472
SAMEA3421178	SAMEA3421178
SAMN06091977	SAMN06091977
SAMN01908800	SAMN01908800
SAMN08708201	SAMN08708201
SAMEA2142606	SAMEA2142606
SAMEA5570067	SAMEA5570067
SAMN06092176	SAMN06092176
SAMEA1102211	SAMEA1102211
SAMN02414903	SAMN02414903
SAMEA1403873	SAMEA1403873
SAMN08215180	SAMN08215180
SAMN08612881	SAMN08612881
SAMN08709017	SAMN08709017
SAMN09102243	SAMN09102243
SAMN02350458	SAMN02350458
SAMN03648382	SAMN03648382
SAMEA23740168	SAMEA23740168
SAMN02584621	SAMN02584621
SAMEA104447216	SAMEA104447216
IDR1500052248	IDR1500052248
SAMN07766496	SAMN07766496
SAMN08612842	SAMN08612842
SAMN03647409	SAMN03647409
SAMEA3401492	SAMEA3401492
SAMEA5228875	SAMEA5228875
SAMN07660270	SAMN07660270
SAMEA2267031	SAMEA2267031
SAMN05969954	SAMN05969954
SAMN03648247	SAMN03648247
SAMEA2711047	SAMEA2711047
SAMN06279781	SAMN06279781
SAMN06055445	SAMN06055445
SAMEA3512739	SAMEA3512739
SAMN06092423	SAMN06092423
SAMN08732479	SAMN08732479
SAMN06055953	SAMN06055953
SAMN05276399	SAMN05276399
SAMD00029443	SAMD00029443
SAMEA2534105	SAMEA2534105
SAMEA3671242	SAMEA3671242
SAMN07766411	SAMN07766411
SAMD00029412	SAMD00029412
SAMN05577468	SAMN05577468
SAMN05576618	SAMN05576618
SAMN03648262	SAMN03648262
SAMN05577575	SAMN05577575
SAMEA2591384	SAMEA2591384
SAMEA1118509	SAMEA1118509
SAMEA1403646	SAMEA1403646
SAMEA4798659	SAMEA4798659
SAMN07213083	SAMN07213083
SAMEA4798631	SAMEA4798631
Peru2913	MQAT00000000
SAMEA1102317	SAMEA1102317
SAMN07999062	SAMN07999062
SAMEA1877074	SAMEA1877074
SAMN02599114	SAMN02599114
SAMN04276755	SAMN04276755
SAMN05575785	SAMN05575785
SAMEA5569805	SAMEA5569805
SAMN08708643	SAMN08708643
SAMEA1556854	SAMEA1556854
SAMN02364084	SAMN02364084
SAMEA1403832	SAMEA1403832
SAMN09101423	SAMN09101423
SAMN08376180	SAMN08376180
SAMN03648537	SAMN03648537
SAMEA968098	SAMEA968098
SAMEA104447401	SAMEA104447401
SAMN07766242	SAMN07766242
SAMEA104614425	SAMEA104614425
SAMEA1118513	SAMEA1118513
SAMN13169768	SAMN13169768
SAMEA2783259	SAMEA2783259
SAMEA1556793	SAMEA1556793
SAMN07766221	SAMN07766221
SAMEA2533844	SAMEA2533844
SAMN08708687	SAMN08708687
SAMN07236275	SAMN07236275
SAMN01908790	SAMN01908790
SAMN05577669	SAMN05577669
SAMEA5542112	SAMEA5542112
SAMEA95420668	SAMEA95420668
SAMEA1119390	SAMEA1119390
SAMN06234189	SAMN06234189
SAMEA2709828	SAMEA2709828
SAMN08892488	SAMN08892488
SAMN07998932	SAMN07998932
SAMEA3558676	SAMEA3558676
SAMN10462572	SAMN10462572
SAMN08629034	SAMN08629034
SAMN06092456	SAMN06092456
SAMEA104326175	SAMEA104326175
SAMN03648543	SAMN03648543
SAMEA5366580	SAMEA5366580
SAMEA2534561	SAMEA2534561
SAMN08912796	SAMN08912796
SAMEA5569904	SAMEA5569904
SAMEA3443149	SAMEA3443149
SAMN05575028	SAMN05575028
SAMEA961645	SAMEA961645
SAMEA1569269	SAMEA1569269
SAMEA2534227	SAMEA2534227
SAMEA1404019	SAMEA1404019
SAMN08709245	SAMN08709245
SAMEA2709782	SAMEA2709782
SAMEA1708414	SAMEA1708414
SAMEA104326171	SAMEA104326171
SAMN06210060	SAMN06210060
SAMN09102338	SAMN09102338
SAMEA2155908	SAMEA2155908
SAMN06092688	SAMN06092688
SAMEA2534566	SAMEA2534566
SAMEA1397348	SAMEA1397348
SAMN03648367	SAMN03648367
SAMN03648877	SAMN03648877
SAMN06579101	SAMN06579101
SAMEA1101599	SAMEA1101599
SAMEA3448734	SAMEA3448734
SAMEA3558256	SAMEA3558256
SAMEA3671228	SAMEA3671228
SAMEA3450069	SAMEA3450069
Peru3317	MQLE00000000
SAMN02403482	SAMN02403482
SAMEA2783196	SAMEA2783196
SAMEA3245724	SAMEA3245724
SAMN08708267	SAMN08708267
SAMEA104362389	SAMEA104362389
SAMEA1485372	SAMEA1485372
SAMN08215104	SAMN08215104
SAMEA1523363	SAMEA1523363
SAMEA2710846	SAMEA2710846
SAMEA3558884	SAMEA3558884
SAMN08892476	SAMN08892476
SAMN09425793	SAMN09425793
SAMEA1404003	SAMEA1404003
SAMEA1469502	SAMEA1469502
SAMN05576965	SAMN05576965
SAMN09756159	SAMN09756159
SAMEA3231605	SAMEA3231605
SAMEA2683019	SAMEA2683019
SAMEA2533345	SAMEA2533345
SAMEA1708464	SAMEA1708464
SAMN06092119	SAMN06092119
SAMN05575381	SAMN05575381
SAMEA2535262	SAMEA2535262
SAMN08913201	SAMN08913201
SAMEA3558602	SAMEA3558602
SAMN06579068	SAMN06579068
SAMEA1119256	SAMEA1119256
SAMN06209988	SAMN06209988
SAMN08626348	SAMN08626348
SAMN08215265	SAMN08215265
SAMN08732373	SAMN08732373
SAMN06092091	SAMN06092091
IDR1500054145	IDR1500054145
SAMEA2783607	SAMEA2783607
SAMEA2297158	SAMEA2297158
SAMN02419664	SAMN02419664
SAMEA3715463	SAMEA3715463
SAMEA3558782	SAMEA3558782
SAMEA5076105	SAMEA5076105
TDR142S109L002	PRJEB31023
SAMEA3374903	SAMEA3374903
SAMEA4744318	SAMEA4744318
SAMN03647957	SAMN03647957
SAMEA5542144	SAMEA5542144
SAMEA104684964	SAMEA104684964
SAMEA1485335	SAMEA1485335
SAMN08732526	SAMN08732526
SAMN07236491	SAMN07236491
SAMEA1707191	SAMEA1707191
SAMEA1485244	SAMEA1485244
SAMN06091842	SAMN06091842
SAMEA1101390	SAMEA1101390
SAMN08379708	SAMN08379708
SAMEA2533726	SAMEA2533726
SAMEA1707870	SAMEA1707870
SAMN03649072	SAMN03649072
SAMN13051661	SAMN13051661
SAMEA3414202	SAMEA3414202
SAMN06174399	SAMN06174399
SAMN04385772	SAMN04385772
SAMEA2533624	SAMEA2533624
SAMN07765963	SAMN07765963
SAMEA2533513	SAMEA2533513
SAMN07765905	SAMN07765905
SAMEA1707391	SAMEA1707391
SAMN07236352	SAMN07236352
SAMEA2534302	SAMEA2534302
SAMN09402686	SAMN09402686
SAMEA1556852	SAMEA1556852
SAMEA2534186	SAMEA2534186
SAMEA1708368	SAMEA1708368
SAMN08732375	SAMN08732375
SAMEA2534924	SAMEA2534924
SAMEA4798647	SAMEA4798647
SAMEA3448386	SAMEA3448386
SAMEA1118626	SAMEA1118626
SAMN08215232	SAMN08215232
SAMEA2535351	SAMEA2535351
SAMN08795342	SAMN08795342
SAMEA3436395	SAMEA3436395
SAMN03647811	SAMN03647811
SAMN08379980	SAMN08379980
SAMN08612761	SAMN08612761
SAMEA3444508	SAMEA3444508
SAMN08215463	SAMN08215463
SAMEA5569700	SAMEA5569700
SAMN02403629	SAMN02403629
Peru5075	MMKO00000000
SAMEA1101699	SAMEA1101699
SAMEA3450061	SAMEA3450061
SAMN09101712	SAMN09101712
SAMN06091980	SAMN06091980
SAMEA4744225	SAMEA4744225
SAMEA2145748	SAMEA2145748
SAMEA1530592	SAMEA1530592
SAMEA1019001	SAMEA1019001
SAMEA3420955	SAMEA3420955
SAMEA104684957	SAMEA104684957
SAMEA2710724	SAMEA2710724
SAMN03647313	SAMN03647313
SAMN08892450	SAMN08892450
SAMEA3451354	SAMEA3451354
SAMN02585909	SAMN02585909
SAMN08383172	SAMN08383172
SAMN07658948	SAMN07658948
SAMN04437231	SAMN04437231
SAMEA5282457	SAMEA5282457
SAMEA1556727	SAMEA1556727
SAMEA104394567	SAMEA104394567
SAMN08892482	SAMN08892482
SAMEA1397271	SAMEA1397271
IDR1200001956	IDR1200001956
SAMN08708842	SAMN08708842
SAMEA2534157	SAMEA2534157
SAMEA2783416	SAMEA2783416
SAMEA5542065	SAMEA5542065
SAMEA104362281	SAMEA104362281
SAMEA4744355	SAMEA4744355
IDR1300005060	IDR1300005060
SAMEA1118597	SAMEA1118597
SAMN02231100	SAMN02231100
SAMN12551454	SAMN12551454
SAMN06209887	SAMN06209887
SAMN08709059	SAMN08709059
SAMEA104390550	SAMEA104390550
SAMEA3414204	SAMEA3414204
SAMN08708705	SAMN08708705
SAMEA1019041	SAMEA1019041
Peru2933	MQBK00000000
SAMN08436060	SAMN08436060
SAMN06091991	SAMN06091991
SAMN08379763	SAMN08379763
SAMEA1016004	SAMEA1016004
SAMN08612787	SAMN08612787
SAMN08708686	SAMN08708686
SAMEA3305609	SAMEA3305609
SAMN06056008	SAMN06056008
SAMEA2155336	SAMEA2155336
SAMEA2710776	SAMEA2710776
SAMN01908853	SAMN01908853
SAMN06092359	SAMN06092359
SAMN07660463	SAMN07660463
SAMN08708286	SAMN08708286
00R0312	00R0312
SAMN08732514	SAMN08732514
IDR1600017477	IDR1600017477
SAMN08709256	SAMN08709256
SAMN03648010	SAMN03648010
SAMEA2533716	SAMEA2533716
SAMEA3447587	SAMEA3447587
SAMN03648474	SAMN03648474
Peru3999	MMER00000000
SAMN06579086	SAMN06579086
SAMN07360952	SAMN07360952
SAMN08892518	SAMN08892518
SAMN07658260	SAMN07658260
SAMEA1903056	SAMEA1903056
Peru5151	MMHY00000000
SAMN06092358	SAMN06092358
SAMN02599032	SAMN02599032
SAMN08732422	SAMN08732422
SAMEA3715502	SAMEA3715502
SAMEA104614352	SAMEA104614352
SAMN02398702	SAMN02398702
SAMEA5542019	SAMEA5542019
SAMN07659829	SAMN07659829
SAMN06092607	SAMN06092607
SAMEA104446910	SAMEA104446910
SAMEA1530800	SAMEA1530800
SAMN08379939	SAMN08379939
Peru4125	MMAN00000000
SAMEA2783446	SAMEA2783446
SAMEA1904037	SAMEA1904037
SAMN02403474	SAMN02403474
Peru4667	MMPD00000000
SAMEA1117903	SAMEA1117903
IDR1500057969	IDR1500057969
SAMEA3231395	SAMEA3231395
SAMEA104394540	SAMEA104394540
SAMEA1569337	SAMEA1569337
SAMN05575398	SAMN05575398
SAMEA3374936	SAMEA3374936
SAMEA1118865	SAMEA1118865
SAMN06092418	SAMN06092418
SAMEA104394493	SAMEA104394493
SAMN07765913	SAMN07765913
SAMN07659064	SAMN07659064
SAMN04385686	SAMN04385686
SAMN08215426	SAMN08215426
SAMN08912711	SAMN08912711
IDR1500053362	IDR1500053362
SAMN01908764	SAMN01908764
SAMEA1397297	SAMEA1397297
SAMN06920058	SAMN06920058
SAMEA1929827	SAMEA1929827
SAMEA1707760	SAMEA1707760
SAMEA104362358	SAMEA104362358
SAMN08709293	SAMN08709293
SAMEA1485322	SAMEA1485322
SAMN07766117	SAMN07766117
SAMN02585907	SAMN02585907
SAMN08708529	SAMN08708529
SAMEA104446906	SAMEA104446906
SAMEA5607298	SAMEA5607298
SAMEA3671436	SAMEA3671436
SAMEA1117602	SAMEA1117602
SAMN08708189	SAMN08708189
SAMEA104614408	SAMEA104614408
SAMEA1397351	SAMEA1397351
SAMEA3558605	SAMEA3558605
SAMEA3558625	SAMEA3558625
SAMN06092233	SAMN06092233
SAMEA95519668	SAMEA95519668
SAMN05577070	SAMN05577070
SAMEA1018839	SAMEA1018839
SAMN08709061	SAMN08709061
SAMN05575968	SAMN05575968
SAMN02350474	SAMN02350474
SAMN06092138	SAMN06092138
SAMEA3512772	SAMEA3512772
SAMEA1530712	SAMEA1530712
Peru5099	MMJQ00000000
SAMEA5187827	SAMEA5187827
SAMEA1406000	SAMEA1406000
SAMN02586103	SAMN02586103
SAMN08376330	SAMN08376330
SAMN08795124	SAMN08795124
SAMN08215251	SAMN08215251
SAMEA1117891	SAMEA1117891
SAMEA1118743	SAMEA1118743
SAMEA2072274	SAMEA2072274
Peru4964	MMXK00000000
SAMEA1530715	SAMEA1530715
SAMEA1929824	SAMEA1929824
SAMN02414971	SAMN02414971
SAMEA3231391	SAMEA3231391
SAMN06091754	SAMN06091754
SAMEA3516063	SAMEA3516063
SAMEA4744376	SAMEA4744376
SAMN04385657	SAMN04385657
SAMN07659106	SAMN07659106
SAMN05575262	SAMN05575262
SAMEA5606689	SAMEA5606689
SAMEA1485341	SAMEA1485341
SAMN08215482	SAMN08215482
SAMN02599119	SAMN02599119
SAMEA1403550	SAMEA1403550
SAMEA1707434	SAMEA1707434
SAMEA3558315	SAMEA3558315
Peru3285	MQHV00000000
SAMN06055444	SAMN06055444
SAMEA3374827	SAMEA3374827
SAMEA1118909	SAMEA1118909
SAMEA1117777	SAMEA1117777
SAMEA1708405	SAMEA1708405
SAMN08708294	SAMN08708294
SAMEA3303369	SAMEA3303369
SAMN07999043	SAMN07999043
SAMEA104394590	SAMEA104394590
SAMEA2156408	SAMEA2156408
SAMN09102172	SAMN09102172
SAMEA1045804	SAMEA1045804
SAMN03647810	SAMN03647810
SAMN02599057	SAMN02599057
SAMN07659844	SAMN07659844
SAMN08612831	SAMN08612831
SAMEA104172482	SAMEA104172482
SAMEA1688690	SAMEA1688690
SAMEA1904053	SAMEA1904053
SAMN08709175	SAMN08709175
SAMEA1707802	SAMEA1707802
SAMEA1119619	SAMEA1119619
[truncated: 29,429 more rows]

## Sheet: mic_data
sample ID	accession ID	INH	RIF	EMB	STR	ETA	CAP	KAN	PZA	AMI	MOXI	INH_midpoint	RIF_midpoint	EMB_midpoint	STR_midpoint	ETA_midpoint	CAP_midpoint	KAN_midpoint	PZA_midpoint	AMI_midpoint	MOXI_midpoint	DB_OF_ORIGIN	STUDY_NAME	STUDY_PMID
00R0223	00R0223	<=0.2	<=1	<=5	<=2	<=10	<=10	<=5				0.2	1	5	2	10	10	5				farhat_internal
00R0312	00R0312	>5	>1	>5	2-10	<=10	>10	>5				5	1	5	6	10	10	5				farhat_internal
00R0435	00R0435	>5	>1	>5	2-10	>10	<=10	<=5	>100	<=4	0.125-0.25	5	1	5	6	10	10	5	100	4	0.19	farhat_internal
00R0453	00R0453	>5	>1	>5	2-10	<=10	>10	>5			1-4	5	1	5	6	10	10	5			2.5	farhat_internal
00R1566	00R1566	>5	>1	>5	2-10	>10	>10	>5	>100		<=0.125	5	1	5	6	10	10	5	100		0.125	farhat_internal
01R0166	01R0166	>5	>1	>5	<=2	>10	<=10	<=5	>100		<=0.125	5	1	5	2	10	10	5	100		0.125	farhat_internal
01R0451	01R0451	>5	>1	>5	2-10	<=10	<=10	>5	>100			5	1	5	6	10	10	5	100			farhat_internal
01R0697	01R0697	>5	>1	>5	>10	<=10	>10	>5	>100	>4	0.5-1	5	1	5	10	10	10	5	100	4	0.75	farhat_internal
01R1241	01R1241	>5	>1	>5	>10	>10	>10	>5	<=100		0.5-1	5	1	5	10	10	10	5	100		0.75	farhat_internal
01R1341	01R1341	>5	>1	>5	2-10	>10	>10	>5	>100	>4	>8	5	1	5	6	10	10	5	100	4	8	farhat_internal
01R1466	01R1466	>5	>1	>5	<=2	>14	<=1	2-3	<=100			5	1	5	2	14	1	2.5	100			farhat_internal
01R1468	01R1468	>5	>1	>5	<=2	<=10	<=10	>5	>100			5	1	5	2	10	10	5	100			farhat_internal
01R1499	01R1499	1-5	>1	>5	2-10	>10	>10	>5		>4	1-4	3	1	5	6	10	10	5		4	2.5	farhat_internal
01R1540	01R1540	>5	>1	<=5	>10	>10	<=10	>5	>100	>4	0.5-1	5	1	5	10	10	10	5	100	4	0.75	farhat_internal
0209397	PRJEB26000	<=0.2	<=1	<=5	<=2	<=10	<=10	<=5				0.2	1	5	2	10	10	5				farhat_internal
02R0016	02R0016	>5	>50	>15	16-20	<=1.25	4-5	>100	>500	>100	<=0.125	5	50	15	18	1.25	4.5	100	500	100	0.125	farhat_internal
02R0237	02R0237	>5	>1	>5	<=2	>14	<=1	<=1		<=4		5	1	5	2	14	1	1		4		farhat_internal
02R0241	02R0241	>5	>1	>5	2-10	>10	>10	>5	<=100	>4	1-4	5	1	5	6	10	10	5	100	4	2.5	farhat_internal
02R0272	02R0272	>5	>1	>5	2-10	10-14	>32	>14	<=100			5	1	5	6	12	32	14	100			farhat_internal
02R0286	02R0286	1-5	>1	<=5	<=2	<=10	<=10	<=5	<=100	<=4	<=0.125	3	1	5	2	10	10	5	100	4	0.125	farhat_internal
02R0360	02R0360	1-5	>1	>5	2-10	>10	<=10	<=5	<=100	<=4		3	1	5	6	10	10	5	100	4		farhat_internal
02R0407	02R0407	<=0.2	<=1	<=5	<=2	<=10	<=10	<=5	<=100			0.2	1	5	2	10	10	5	100			farhat_internal
02R0754	02R0754	>5	>1	<=5	<=2	4-5	1-2	1-2	>100			5	1	5	2	4.5	1.5	1.5	100			farhat_internal
02R0793	02R0793	>5	>1	>5	<=2	5-7	20-32	>14	>100	>4		5	1	5	2	6	26	14	100	4		farhat_internal
02R0890	02R0890	0.2-1	<=1	<=5	<=2	>10	<=10	<=5	<=100			0.6	1	5	2	10	10	5	100			farhat_internal
02R0911	02R0911	>5	>1	>5	<=2	>14	1-2	2-3	>100			5	1	5	2	14	1.5	2.5	100			farhat_internal
02R0951	02R0951	>5	>50	>15	<=0.5	2.5-5	<=1	<=1.25	50-100	<=1.25	4-6	5	50	15	0.5	3.75	1	1.25	75	1.25	5	farhat_internal
02R0971	02R0971	>5	>1	>5	>10	3-4	1-2	1-2	<=100			5	1	5	10	3.5	1.5	1.5	100			farhat_internal
02R1076	02R1076	<=0.2	<=1	<=5	2-10	<=10	<=10	<=5	<=100			0.2	1	5	6	10	10	5	100			farhat_internal
02R1101	02R1101	<=0.2	<=1	<=5	<=2	<=10	<=10	<=5	<=100			0.2	1	5	2	10	10	5	100			farhat_internal
02R1106	02R1106	<=0.2	<=1	<=5	<=2	<=10	<=10	<=5	<=100			0.2	1	5	2	10	10	5	100			farhat_internal
02R1114	02R1114	<=0.2	<=1	<=5	<=2	<=10	<=10	<=5	<=100			0.2	1	5	2	10	10	5	100			farhat_internal
02R1137	02R1137	<=0.2	<=1	<=5	2-10	<=10	<=10	<=5	<=100			0.2	1	5	6	10	10	5	100			farhat_internal
02R1140	02R1140	<=0.2	<=1	<=5	<=2	<=10	<=10	<=5	<=100			0.2	1	5	2	10	10	5	100			farhat_internal
02R1142	02R1142	<=0.2	<=1	<=5	<=2	<=10	<=10	<=5	<=100			0.2	1	5	2	10	10	5	100			farhat_internal
02R1191	02R1191	<=0.2	<=1	<=5	<=2	<=10	<=10	<=5	<=100			0.2	1	5	2	10	10	5	100			farhat_internal
02R1203	02R1203	<=0.2	<=1	<=5	<=2	<=10	<=10	<=5	<=100			0.2	1	5	2	10	10	5	100			farhat_internal
02R1244	02R1244	<=0.2	<=1	<=5	<=2	<=10	<=10	<=5	<=100			0.2	1	5	2	10	10	5	100			farhat_internal
02R1262	02R1262	<=0.2	<=1	<=5	<=2	<=10	<=10	<=5				0.2	1	5	2	10	10	5				farhat_internal
02R1267	02R1267	<=0.2	<=1	<=5	<=2	<=10	<=10	<=5				0.2	1	5	2	10	10	5				farhat_internal
02R1275	02R1275	<=0.2	<=1	<=5	<=2	<=10	<=10	<=5	<=100			0.2	1	5	2	10	10	5	100			farhat_internal
02R1288	02R1288	>5	>1	>5	2-10	>14	16-20	>14	>100			5	1	5	6	14	18	14	100			farhat_internal
02R1457	02R1457	>5	>1	>5	>10	>14	2-4	>14	>100			5	1	5	10	14	3	14	100			farhat_internal
02R1479	02R1479	>5	>1	>5	2-10	>14	>32	>14	>100	>4		5	1	5	6	14	32	14	100	4		farhat_internal
02R1485	02R1485	>5	>1	>5	2-10	>14	4-8	2-3	>100	<=4		5	1	5	6	14	6	2.5	100	4		farhat_internal
02R1543	02R1543	>5	>1	>5	>10	3-4	2-4	2-3	<=100			5	1	5	10	3.5	3	2.5	100			farhat_internal
02R1544	02R1544	>5	<=1	<=5	<=2	<=1	1-2	1-2	>100			5	1	5	2	1	1.5	1.5	100			farhat_internal
02R1681	02R1681	1-5	>1	>5	2-10	>10	<=10	<=5	>100	<=4	0.5-1	3	1	5	6	10	10	5	100	4	0.75	farhat_internal
02R1685	02R1685	>5	>1	>5	<=2	>14	1-2	1-2	>100	<=4		5	1	5	2	14	1.5	1.5	100	4		farhat_internal
02R1687	02R1687	>5	>1	>5	>10	3-4	2-4	1-2	>100	<=4		5	1	5	10	3.5	3	1.5	100	4		farhat_internal
02R1709	02R1709	>5	>1	>5	<=2	<=10	<=10	<=5	>100	<=4	1-4	5	1	5	2	10	10	5	100	4	2.5	farhat_internal
02R1723	02R1723	>5	>1	>5	<=2	3-4	4-8	1-2	>100			5	1	5	2	3.5	6	1.5	100			farhat_internal
02R1726	02R1726	>5	>1	>5	>10	>10	>10	>5	<=100			5	1	5	10	10	10	5	100			farhat_internal
02R1728	02R1728	0.6-1	>50	6-7	2-4	15-20	1-2	<=1.25	175-200	<=1.25	4-6	0.8	50	6.5	3	17.5	1.5	1.25	187.5	1.25	5	farhat_internal
02R1753	02R1753	>5	<=1	>5	<=2	<=1	1-2	>14	<=100			5	1	5	2	1	1.5	14	100			farhat_internal
02R1789	02R1789	>5	>1	>5	>10	>10	>10	>5	>100	>4	0.5-1	5	1	5	10	10	10	5	100	4	0.75	farhat_internal
02R1793	02R1793	>5	>1	>5	>10	>14	8-10	>14	>100	>4		5	1	5	10	14	9	14	100	4		farhat_internal
02R1854	02R1854	<=0.2	<=1	<=5	<=2	<=10	<=10	<=5	<=100			0.2	1	5	2	10	10	5	100			farhat_internal
02R1871	02R1871	>5	>1	>5	>10	>10	>10	>5	<=100	<=4	0.5-1	5	1	5	10	10	10	5	100	4	0.75	farhat_internal
02R1915	02R1915	0.2-1	<=1	<=5	2-10	<=1	2-4	5-7	<=100			0.6	1	5	6	1	3	6	100			farhat_internal
02R1940	02R1940	>5	>1	>5	>10	>14	4-8	3-4	>100	<=4		5	1	5	10	14	6	3.5	100	4		farhat_internal
02R1941	02R1941	>5	>1	>5	<=2	2-3	4-8	3-4	>100	<=4	0.5-1	5	1	5	2	2.5	6	3.5	100	4	0.75	farhat_internal
02R1942	02R1942	>5	>1	>5	2-10	>10	>10	>5	>100	>4		5	1	5	6	10	10	5	100	4		farhat_internal
02R1952	02R1952	>5	>1	>5	<=2	7-10	16-20	>14	>100			5	1	5	2	8.5	18	14	100			farhat_internal
03R0058	03R0058	>5	<=1	>5	>10	>14	2-4	7-10	>100	<=4	<=0.125	5	1	5	10	14	3	8.5	100	4	0.125	farhat_internal
03R0068	03R0068	>5	>1	<=5	<=2	<=1	20-32	2-3	<=100			5	1	5	2	1	26	2.5	100			farhat_internal
03R0070	03R0070	>5	>1	>5	>10	>14	16-20	>14	>100			5	1	5	10	14	18	14	100			farhat_internal
03R0110	03R0110	>5	>1	>5	>10	4-5	16-20	>14	>100			5	1	5	10	4.5	18	14	100			farhat_internal
03R0154	03R0154	<=0.2	<=1	<=5	<=2	>14	8-10	3-4	>100			0.2	1	5	2	14	9	3.5	100			farhat_internal
03R0177	03R0177	>5	>1	>5	2-10	10-14	1-2	4-5	>100			5	1	5	6	12	1.5	4.5	100			farhat_internal
03R0194	03R0194	>5	>1	>5	<=2	7-10	2-4	5-7	>100	<=4		5	1	5	2	8.5	3	6	100	4		farhat_internal
03R0268	03R0268	>5	>1	>5	>10	>14	16-20	>14	>100			5	1	5	10	14	18	14	100			farhat_internal
03R0293	03R0293	>5	>1	>5	>10	3-4	>32	>14	<=100			5	1	5	10	3.5	32	14	100			farhat_internal
03R0327	03R0327	>5	>1	>5	>10	>14	10-16	>14	>100	>4		5	1	5	10	14	13	14	100	4		farhat_internal
03R0411	03R0411	>5	<=1	>5	2-10	>10	<=10	<=5	<=100			5	1	5	6	10	10	5	100			farhat_internal
03R0655	03R0655	>5	>1	>5	2-10	<=10	<=10	<=5	<=100			5	1	5	6	10	10	5	100			farhat_internal
03R0736	03R0736	<=0.2	<=1	<=5	<=2	<=10	<=10	<=5	<=100			0.2	1	5	2	10	10	5	100			farhat_internal
03R0749	03R0749	<=0.2	<=1	<=5	<=2	<=10	<=10	<=5	<=100			0.2	1	5	2	10	10	5	100			farhat_internal
03R0768	03R0768	<=0.2	<=1	<=5	<=2	<=10	<=10	<=5	<=100			0.2	1	5	2	10	10	5	100			farhat_internal
03R0780	03R0780	<=0.2	<=1	<=5	<=2	<=10	<=10	<=5	<=100			0.2	1	5	2	10	10	5	100			farhat_internal
03R0783	03R0783	<=0.2	<=1	<=5	<=2	<=10	<=10	<=5	<=100			0.2	1	5	2	10	10	5	100			farhat_internal
03R0795	03R0795	<=0.2	<=1	<=5	<=2	<=10	<=10	<=5	<=100			0.2	1	5	2	10	10	5	100			farhat_internal
03R0797	03R0797	>5	>1	>5	2-10	>14	20-32	4-5	>100	<=4		5	1	5	6	14	26	4.5	100	4		farhat_internal
03R0821	03R0821	>5	>1	>5	>10	<=10	<=10	<=5	>100	<=4	1-4	5	1	5	10	10	10	5	100	4	2.5	farhat_internal
03R0871	03R0871	>5	>1	>5	2-10	<=10	>10	>5	>100			5	1	5	6	10	10	5	100			farhat_internal
03R0878	03R0878	>5	>1	>5	2-10	<=10	<=10	<=5	>100			5	1	5	6	10	10	5	100			farhat_internal
03R0908	03R0908	<=0.2	<=1	<=5	<=2	<=10	<=10	<=5	<=100			0.2	1	5	2	10	10	5	100			farhat_internal
03R0920	03R0920	0.2-1	<=1	<=5	>10	>14	2-4	>14	<=100	<=4		0.6	1	5	10	14	3	14	100	4		farhat_internal
03R0929	03R0929	<=0.2	<=1	<=5	<=2	<=10	<=10	<=5	<=100			0.2	1	5	2	10	10	5	100			farhat_internal
03R0951	03R0951	>5	>1	>5	2-10	<=10	<=10	<=5	>100			5	1	5	6	10	10	5	100			farhat_internal
03R0986	03R0986	1-5	>1	<=5	<=2	>10	<=10	<=5	>100	<=4		3	1	5	2	10	10	5	100	4		farhat_internal
03R1082	03R1082	>5	>50	>15	<=0.5	5-6	10-15	>100	25-50	>100	2-4	5	50	15	0.5	5.5	12.5	100	37.5	100	3	farhat_internal
03R1084	03R1084	>5	<=1	>5	2-10	<=1	20-32	>14	>100	<=4		5	1	5	6	1	26	14	100	4		farhat_internal
03R1176	03R1176	1-5	>1	>5	>10	>10	<=10	<=5	>100			3	1	5	10	10	10	5	100			farhat_internal
03R1337	03R1337	>5	>1	>5	>10	10-14	8-10	>14	>100			5	1	5	10	12	9	14	100			farhat_internal
03R1338	03R1338	>5	>1	>5	2-10	>10	<=10	<=5	>100	<=4		5	1	5	6	10	10	5	100	4		farhat_internal
03R1373	03R1373	>5	>1	>5	2-10	>14	20-32	>14	>100	>4	1-4	5	1	5	6	14	26	14	100	4	2.5	farhat_internal
03R1404	03R1404	>5	>1	>5	>10	2-3	8-10	>14	>100			5	1	5	10	2.5	9	14	100			farhat_internal
03R1451	03R1451	1-5	>1	>5	2-10	>10	<=10	>5	<=100	>4		3	1	5	6	10	10	5	100	4		farhat_internal
03R1465	03R1465	>5	>1	>5	2-10	2-3	20-32	>14	>100	>4		5	1	5	6	2.5	26	14	100	4		farhat_internal
03R1504	03R1504	>5	>1	>5	>10	4-5	2-4	>14	>100			5	1	5	10	4.5	3	14	100			farhat_internal
04R0273	04R0273	>5	>1	>5	2-10	7-10	20-32	>14	>100			5	1	5	6	8.5	26	14	100			farhat_internal
04R0292	04R0292	>5	>1	>5	>10	3-4	>32	>14	>100	>4		5	1	5	10	3.5	32	14	100	4		farhat_internal
04R0438	04R0438	>5	>1	>5	2-10	2-3	1-2	<=1	>100			5	1	5	6	2.5	1.5	1	100			farhat_internal
1702	1702	5-10	>5	2-5	2-5				10-20	2-5		7.5	5	3.5	3.5				15	3.5		farhat_internal
1719	1719	3-5	>5	2-5	<=1				<=10	1-2		4	5	3.5	1				10	1.5		farhat_internal
1726	1726	>20	>5	1-2	<=1				<=10	2-5		20	5	1.5	1				10	3.5		farhat_internal
1727	1727	3-5	1-2	2-5	5-10				10-20	1-2		4	1.5	3.5	7.5				15	1.5		farhat_internal
1728	1728	3-5	>5	2-5	2-5				10-20	2-5		4	5	3.5	3.5				15	3.5		farhat_internal
1738	1738	1-2	>5	2-5	2-5				10-20	<=1		1.5	5	3.5	3.5				15	1		farhat_internal
1739	1739	5-10	>5	5-10	>20				20-50	<=1		7.5	5	7.5	20				35	1		farhat_internal
1741	1741	1-2	>5	1-2	<=1				10-20	1-2		1.5	5	1.5	1				15	1.5		farhat_internal
1742	1742	3-5	>5	10-20	>20				>100	2-5		4	5	15	20				100	3.5		farhat_internal
1744	1744	10-20	>5	5-10	>20				<=10	<=1		15	5	7.5	20				10	1		farhat_internal
1745	1745	1-2	>5	2-5	2-5				<=10	1-2		1.5	5	3.5	3.5				10	1.5		farhat_internal
1753	1753	1-2	2-5	2-5	<=1				<=10	2-5		1.5	3.5	3.5	1				10	3.5		farhat_internal
1756	1756	>20	2-5	2-5	<=1				10-20	2-5		20	3.5	3.5	1				15	3.5		farhat_internal
1759	1759	3-5	>5	5-10	>20				>100	2-5		4	5	7.5	20				100	3.5		farhat_internal
1760	1760	1-2	>5	<=1	>20				<=10	<=1		1.5	5	1	20				10	1		farhat_internal
1761	1761	5-10	>5	2-5	<=1					<=1		7.5	5	3.5	1					1		farhat_internal
1762	1762	1-2	>5	2-5	>20				<=10	<=1		1.5	5	3.5	20				10	1		farhat_internal
1763	1763	3-5	>5	2-5	10-20				10-20	<=1		4	5	3.5	15				15	1		farhat_internal
1766	1766	1-2	>5	1-2	2-5				10-20	2-5		1.5	5	1.5	3.5				15	3.5		farhat_internal
1767	1767	10-20	>5	1-2	2-5					<=1		15	5	1.5	3.5					1		farhat_internal
1768	1768	3-5	>5	10-20	2-5				>100	<=1		4	5	15	3.5				100	1		farhat_internal
1770	1770	5-10	>5	5-10	>20				20-50	<=1		7.5	5	7.5	20				35	1		farhat_internal
1774	1774	>20	>5	10-20	1-2				10-20	<=1		20	5	15	1.5				15	1		farhat_internal
1777	1777	3-5	>5	5-10	5-10				>100	1-2		4	5	7.5	7.5				100	1.5		farhat_internal
1778	1778	5-10	>5	5-10	10-20					>20		7.5	5	7.5	15					20		farhat_internal
1780	1780	3-5	>5	10-20	>20				20-50	<=1		4	5	15	20				35	1		farhat_internal
1782	1782	2-3	2-5	1-2	<=1				10-20	<=1		2.5	3.5	1.5	1				15	1		farhat_internal
1784	1784	2-3	>5	2-5	>20				<=100	<=1		2.5	5	3.5	20				100	1		farhat_internal
1785	1785	3-5	>5	5-10	1-2					<=5		4	5	7.5	1.5					5		farhat_internal
1786	1786	3-5	>5	10-20	5-10				100-300	<=1		4	5	15	7.5				200	1		farhat_internal
1788	1788	5-10	1-2	5-10	>20				100-300	<=1		7.5	1.5	7.5	20				200	1		farhat_internal
1789	1789	>20	>5	1-2	>20					<=1		20	5	1.5	20					1		farhat_internal
1791	1791	>20	>5	5-10	5-10					2-5		20	5	7.5	7.5					3.5		farhat_internal
1793	1793	10-20	>5	5-10	10-20					1-2		15	5	7.5	15					1.5		farhat_internal
1796	1796	5-10	>5	1-2	5-10					2-5		7.5	5	1.5	7.5					3.5		farhat_internal
1803	1803	>20	>5	5-10	5-10				<=10	2-5		20	5	7.5	7.5				10	3.5		farhat_internal
1807	1807	5-10	>5	2-5	2-5					2-5		7.5	5	3.5	3.5					3.5		farhat_internal
1808	1808	3-5	>5	2-5	<=1					1-2		4	5	3.5	1					1.5		farhat_internal
1809	1809	3-5	>5	2-5	1-2					1-2		4	5	3.5	1.5					1.5		farhat_internal
1810	1810	3-5	>5	2-5	2-5					2-5		4	5	3.5	3.5					3.5		farhat_internal
1815	1815	0.1-0.5	>5	2-5	<=1					2-5		0.3	5	3.5	1					3.5		farhat_internal
1821	1821	5-10	>5	5-10	>20				<=10	1-2		7.5	5	7.5	20				10	1.5		farhat_internal
1824	1824	2-3	>5	1-2	2-5				20-50	1-2		2.5	5	1.5	3.5				35	1.5		farhat_internal
1828	1828	5-10	>5	2-5	>20				10-20	2-5		7.5	5	3.5	20				15	3.5		farhat_internal
1830	1830	3-5	>5	1-2	2-5				20-50	1-2		4	5	1.5	3.5				35	1.5		farhat_internal
1831	1831	>20	>5	1-2	1-2				>100	1-2		20	5	1.5	1.5				100	1.5		farhat_internal
1832	1832	5-10	>5	>20	5-10				10-20	2-5		7.5	5	20	7.5				15	3.5		farhat_internal
1833	1833	3-5	>5	10-20	>20				>100	1-2		4	5	15	20				100	1.5		farhat_internal
1834	1834	1-2	>5	10-20	>20				<=10	2-5		1.5	5	15	20				10	3.5		farhat_internal
1836	1836	5-10	>5	5-10	10-20					2-5		7.5	5	7.5	15					3.5		farhat_internal
1837	1837	5-10	>5	2-5	<=1				10-20	2-5		7.5	5	3.5	1				15	3.5		farhat_internal
1841	1841	3-5	>5	10-20	>20				>100	1-2		4	5	15	20				100	1.5		farhat_internal
1851	1851	0.5-1	>5	5-10	<=1				<=10	2-5		0.75	5	7.5	1				10	3.5		farhat_internal
1852	1852	0.1-0.5	>5	2-5	<=1				<=10	2-5		0.3	5	3.5	1				10	3.5		farhat_internal
1853	1853	3-5	>5	2-5	>20				<=10	2-5		4	5	3.5	20				10	3.5		farhat_internal
1854	1854	>0.4	>1				<=5			1-2	<=0.125	0.4	1				5			1.5	0.125	farhat_internal
99R1043	99R1043	0.2-1		>5	2-10	<=10	<=10	<=5				0.6		5	6	10	10	5				farhat_internal
99R1083	99R1083	>5	>1	>5	<=2	<=10	>10	>5	<=100		1-4	5	1	5	2	10	10	5	100		2.5	farhat_internal
99R141	99R141	>5	>1	>5	>10	>10	<=10	<=5				5	1	5	10	10	10	5				farhat_internal
NLA000000709	NLA000000709	3-5	>5	2-5	10-20				10-20	1-2		4	5	3.5	15				15	1.5		farhat_internal
NLA000001061	NLA000001061	3-5	>5	1-2	1-2				<=10	1-2		4	5	1.5	1.5				10	1.5		farhat_internal
NLA000001768	NLA000001768	3-5	>5	2-5	>20				20-50	1-2		4	5	3.5	20				35	1.5		farhat_internal
NLA000001969	NLA000001969	3-5	>5	2-5	1-2				<=10	1-2		4	5	3.5	1.5				10	1.5		farhat_internal
NLA000016726	NLA000016726	3-5	>5	<=1	2-5							4	5	1	3.5							farhat_internal
NLA000100143	NLA000100143	3-5	>5	2-5	<=1					2-5		4	5	3.5	1					3.5		farhat_internal
NLA000100510	NLA000100510	3-5	2-5	2-5	5-10				<=10	2-5		4	3.5	3.5	7.5				10	3.5		farhat_internal
NLA000102124	NLA000102124	1-2	>5	5-10	>20				10-20	1-2		1.5	5	7.5	20				15	1.5		farhat_internal
NLA000200052	NLA000200052	2-3	>5	10-20	2-5					1-2		2.5	5	15	3.5					1.5		farhat_internal
NLA000200442	NLA000200442	3-5	>5	5-10	5-10				<=10	<=1		4	5	7.5	7.5				10	1		farhat_internal
NLA000201001	NLA000201001	5-10	>5	5-10	5-10				20-50	1-2		7.5	5	7.5	7.5				35	1.5		farhat_internal
NLA000202008	NLA000202008	3-5	>5	5-10	>20					<=1		4	5	7.5	20					1		farhat_internal
NLA000301067	NLA000301067	3-5	>5	2-5	>20				20-50	1-2		4	5	3.5	20				35	1.5		farhat_internal
NLA000301074	NLA000301074	10-20	>5	10-20	2-5				<=10	<=1		15	5	15	3.5				10	1		farhat_internal
NLA000301128	NLA000301128	10-20	1-2	5-10	10-20				20-50	1-2		15	1.5	7.5	15				35	1.5		farhat_internal
NLA000301359	NLA000301359	3-5	>5	2-5	<=1				<=10	<=1		4	5	3.5	1				10	1		farhat_internal
NLA000301652	NLA000301652	3-5	>5	2-5	>20				10-20	1-2		4	5	3.5	20				15	1.5		farhat_internal
NLA000301715	NLA000301715	10-20	>5	2-5	>20				<=10	1-2		15	5	3.5	20				10	1.5		farhat_internal
NLA000401210	NLA000401210	5-10	2-5	2-5	10-20					2-5		7.5	3.5	3.5	15					3.5		farhat_internal
NLA000401230	NLA000401230	3-5	>5	5-10	5-10				<=10	>20		4	5	7.5	7.5				10	20		farhat_internal
NLA000401745	NLA000401745	5-10	2-5	1-2	10-20				20-50	>20		7.5	3.5	1.5	15				35	20		farhat_internal
NLA000500538	NLA000500538	3-5	>5	5-10	10-20				<=10	1-2		4	5	7.5	15				10	1.5		farhat_internal
NLA000701201	NLA000701201	1-2	>5	<=1	>20				20-50	<=1		1.5	5	1	20				35	1		farhat_internal
NLA000801694	NLA000801694	>0.4	>1				<=5			1-2	>2	0.4	1				5			1.5	2	farhat_internal
NLA000801695	NLA000801695	>0.4	>1				5-20			>20	<=0.125	0.4	1				12.5			20	0.125	farhat_internal
NLA000801696	NLA000801696	>0.4	>1				<=5			1-2	0.125-0.5	0.4	1				5			1.5	0.31	farhat_internal
NLA000801697	NLA000801697	>0.4	>1				<=5			2-5	>2	0.4	1				5			3.5	2	farhat_internal
NLA001000120	NLA001000120	<=0.1	<=1								<=0.5	0.1	1								0.5	farhat_internal
NLA009400322	NLA009400322	5-10	>5	1-2	>20				10-20			7.5	5	1.5	20				15			farhat_internal
NLA009401519	NLA009401519	3-5	>5	2-5	2-5					1-2		4	5	3.5	3.5					1.5		farhat_internal
NLA009402429	NLA009402429	>20	>5	1-2	<=1					<=1		20	5	1.5	1					1		farhat_internal
NLA009500011	NLA009500011	3-5	>5	10-20	>20					<=1		4	5	15	20					1		farhat_internal
NLA009500730	NLA009500730	10-20	>5	5-10	>20					2-5		15	5	7.5	20					3.5		farhat_internal
NLA009501246	NLA009501246	>20	>5	10-20	<=1					1-2		20	5	15	1					1.5		farhat_internal
NLA009501310	NLA009501310	3-5	>5	2-5	>20					1-2		4	5	3.5	20					1.5		farhat_internal
NLA009600108	NLA009600108	5-10	>5	2-5	>20				<=10	>20		7.5	5	3.5	20				10	20		farhat_internal
NLA009600800	NLA009600800	0.1-0.5	>5	2-5	1-2					2-5		0.3	5	3.5	1.5					3.5		farhat_internal
NLA009600875	NLA009600875	3-5	>5	2-5	>20				<=10	2-5		4	5	3.5	20				10	3.5		farhat_internal
NLA009601360	NLA009601360	3-5	>5	5-10	10-20					2-5		4	5	7.5	15					3.5		farhat_internal
NLA009601659	NLA009601659	5-10	>5	5-10	>20				<=10	1-2		7.5	5	7.5	20				10	1.5		farhat_internal
NLA009601810	NLA009601810	3-5	>5	2-5	>20				>100	1-2		4	5	3.5	20				100	1.5		farhat_internal
NLA009700174	NLA009700174	3-5	>5	2-5	2-5				<=10	1-2		4	5	3.5	3.5				10	1.5		farhat_internal
NLA009700296	NLA009700296	3-5	>5	1-2	10-20				10-20	1-2		4	5	1.5	15				15	1.5		farhat_internal
NLA009701444	NLA009701444	3-5	>5	2-5	<=1				20-50	<=1		4	5	3.5	1				35	1		farhat_internal
NLA009701714	NLA009701714	2-3	>5	2-5	<=1				20-50	2-5		2.5	5	3.5	1				35	3.5		farhat_internal
NLA009701938	NLA009701938	2-3	>5	2-5	2-5					2-5		2.5	5	3.5	3.5					3.5		farhat_internal
NLA009702211	NLA009702211	3-5	>5	2-5	>20				>100	1-2		4	5	3.5	20				100	1.5		farhat_internal
NLA009800926	NLA009800926	0.1-0.5	>5	2-5	<=1				>100	1-2		0.3	5	3.5	1				100	1.5		farhat_internal
NLA009801164	NLA009801164	2-3	>5	5-10	>20				>100	2-5		2.5	5	7.5	20				100	3.5		farhat_internal
NLA009801500	NLA009801500	1-2	>5	2-5	>20				10-20	2-5		1.5	5	3.5	20				15	3.5		farhat_internal
NLA009801661	NLA009801661	3-5	>5	1-2	>20				>100	2-5		4	5	1.5	20				100	3.5		farhat_internal
NLA009900180	NLA009900180	3-5	>5	10-20	5-10				>100	>20		4	5	15	7.5				100	20		farhat_internal
NLA009900182	NLA009900182	3-5	>5	10-20	5-10				>100	1-2		4	5	15	7.5				100	1.5		farhat_internal
NLA009900478	NLA009900478	3-5	>5	2-5	1-2				>100	1-2		4	5	3.5	1.5				100	1.5		farhat_internal
NLA009900895	NLA009900895	3-5	>5	5-10	10-20				<=10	1-2		4	5	7.5	15				10	1.5		farhat_internal
NLA009901267	NLA009901267	0.5-1	>5	5-10	<=1				10-20	2-5		0.75	5	7.5	1				15	3.5		farhat_internal
NLA009901304	NLA009901304	0.5-1	>5	5-10	<=1					2-5		0.75	5	7.5	1					3.5		farhat_internal
NLA009901354	NLA009901354	>20	>5	2-5	>20				10-20	1-2		20	5	3.5	20				15	1.5		farhat_internal
Peru2901	MQAI00000000	>5	5-8	>15	>100	1.25-2.5	10-15	>100	>500	>100	<=0.125	5	6.5	15	100	1.88	12.5	100	500	100	0.125	farhat_internal
Peru2902	MQAJ00000000	>5	>50	>15	1-2	1.25-2.5	<=1	<=1.25	25-50	<=1.25	<=0.125	5	50	15	1.5	1.88	1	1.25	37.5	1.25	0.125	farhat_internal
Peru2903	MQAK00000000	0.05-0.1	0.25-0.5	>15	<=0.5	1.25-2.5	<=1	<=1.25	25-50	<=1.25	<=0.125	0.08	0.38	15	0.5	1.88	1	1.25	37.5	1.25	0.125	farhat_internal
Peru2904	CP018302	>5	>50	>15	0.5-1	1.25-2.5	<=1	<=1.25	>500	<=1.25	<=0.125	5	50	15	0.75	1.88	1	1.25	500	1.25	0.125	farhat_internal
Peru2906	MQAM00000000	0.05-0.1	10-50	5-6	1-2	<=1.25	<=1	<=1.25	300-500	<=1.25	<=0.125	0.08	30	5.5	1.5	1.25	1	1.25	400	1.25	0.125	farhat_internal
Peru2907	MQAN00000000	1-2	<=0.25	10-15	<=0.5	1.25-2.5	<=1	<=1.25	<=25	<=1.25	<=0.125	1.5	0.25	12.5	0.5	1.88	1	1.25	25	1.25	0.125	farhat_internal
Peru2908	MQAO00000000	1-2	>50	7-8	4-6	2.5-5	5-10	>100	>500	>100	<=0.125	1.5	50	7.5	5	3.75	7.5	100	500	100	0.125	farhat_internal
Peru2910	MQAQ00000000	0.4-0.6	1-2	>15	>100	8-10	<=1	<=1.25	25-50	<=1.25	0.125-0.25	0.5	1.5	15	100	9	1	1.25	37.5	1.25	0.19	farhat_internal
Peru2911	MQAR00000000	>5	5-8	10-15	<=0.5	1.25-2.5	<=1	<=1.25	200-300	<=1.25	<=0.125	5	6.5	12.5	0.5	1.88	1	1.25	250	1.25	0.125	farhat_internal
Peru2912	MQAS00000000	0.05-0.1	<=0.25	>15	<=0.5	1.25-2.5	<=1	<=1.25	50-100	<=1.25	<=0.125	0.08	0.25	15	0.5	1.88	1	1.25	75	1.25	0.125	farhat_internal
Peru2913	MQAT00000000	0.6-1	<=0.25	8-9	<=0.5	10-15	<=1	<=1.25	>500	<=1.25	0.125-0.25	0.8	0.25	8.5	0.5	12.5	1	1.25	500	1.25	0.19	farhat_internal
Peru2914	MQAU00000000	0.4-0.6	10-50	8-9	1-2	2.5-5	1-2	<=1.25	<=25	<=1.25	<=0.125	0.5	30	8.5	1.5	3.75	1.5	1.25	25	1.25	0.125	farhat_internal
Peru2915	MQAV00000000	1-2	0.5-1	10-15	<=0.5	5-6	<=1	<=1.25	25-50	<=1.25	<=0.125	1.5	0.75	12.5	0.5	5.5	1	1.25	37.5	1.25	0.125	farhat_internal
Peru2916	MQAW00000000	<=0.05	0.25-0.5	8-9	<=0.5	1.25-2.5	1-2	<=1.25	50-100	<=1.25	0.125-0.25	0.05	0.38	8.5	0.5	1.88	1.5	1.25	75	1.25	0.19	farhat_internal
Peru2917	CP018303	0.05-0.1	<=0.25	8-9	2-4	<=1.25	<=1	<=1.25	<=25	<=1.25	<=0.125	0.08	0.25	8.5	3	1.25	1	1.25	25	1.25	0.125	farhat_internal
Peru2918	MQAX00000000	>5	1-2	>15	2-4	2.5-5	1-2	<=1.25	<=25	<=1.25	<=0.125	5	1.5	15	3	3.75	1.5	1.25	25	1.25	0.125	farhat_internal
Peru2919	MQAY00000000	>5	>50	>15	1-2	2.5-5	15-30	<=1.25	>500	<=1.25	0.125-0.25	5	50	15	1.5	3.75	22.5	1.25	500	1.25	0.19	farhat_internal
Peru2920	MQAZ00000000	>5	>50	>15	1-2	1.25-2.5	1-2	<=1.25	>500	<=1.25	0.125-0.25	5	50	15	1.5	1.88	1.5	1.25	500	1.25	0.19	farhat_internal
Peru2921	MQBA00000000	>5	>50	>15	1-2	5-6	10-15	15-30	>500	15-30	2-4	5	50	15	1.5	5.5	12.5	22.5	500	22.5	3	farhat_internal
Peru2922	MQBB00000000	0.4-0.6	5-8	8-9	<=0.5	2.5-5	1-2	<=1.25	100-120	<=1.25	<=0.125	0.5	6.5	8.5	0.5	3.75	1.5	1.25	110	1.25	0.125	farhat_internal
Peru2923	MQBC00000000	0.4-0.6	<=0.25	10-15	<=0.5	5-6	<=1	<=1.25	>500	<=1.25	<=0.125	0.5	0.25	12.5	0.5	5.5	1	1.25	500	1.25	0.125	farhat_internal
Peru2924	MQBD00000000	0.05-0.1	<=0.25	10-15	<=0.5	2.5-5	<=1	<=1.25	<=25	<=1.25	0.125-0.25	0.08	0.25	12.5	0.5	3.75	1	1.25	25	1.25	0.19	farhat_internal
Peru2925	MQBE00000000	0.2-0.4	1-2	1.25-2.5	<=0.5	<=1.25	2-4	<=1.25	50-100	<=1.25	<=0.125	0.3	1.5	1.88	0.5	1.25	3	1.25	75	1.25	0.125	farhat_internal
Peru2926	MQBF00000000	>5	>50	>15	0.5-1	2.5-5	<=1	<=1.25	>500	<=1.25	<=0.125	5	50	15	0.75	3.75	1	1.25	500	1.25	0.125	farhat_internal
Peru2927	MQBG00000000	1-2	>50	>15	1-2	2.5-5	<=1	<=1.25	25-50	<=1.25	<=0.125	1.5	50	15	1.5	3.75	1	1.25	37.5	1.25	0.125	farhat_internal
Peru2928	MQBH00000000	1-2	>50	>15	16-20	2.5-5	1-2	<=1.25	<=25	<=1.25	<=0.125	1.5	50	15	18	3.75	1.5	1.25	25	1.25	0.125	farhat_internal
Peru2932	MQBJ00000000	>5	5-8	>15	20-100	10-15	<=1	<=1.25	>500	<=1.25	0.125-0.25	5	6.5	15	60	12.5	1	1.25	500	1.25	0.19	farhat_internal
Peru2933	MQBK00000000	>5	10-50	2.5-5	1-2	<=1.25	1-2	>100	>500	>100	<=0.125	5	30	3.75	1.5	1.25	1.5	100	500	100	0.125	farhat_internal
Peru2935	MQBL00000000	>5	>50	>15	10-16	<=1.25	<=1	<=1.25	<=25	<=1.25	0.125-0.25	5	50	15	13	1.25	1	1.25	25	1.25	0.19	farhat_internal
Peru2937	MQBM00000000	>5	<=0.25	10-15	2-4	1.25-2.5	<=1	<=1.25	>500	<=1.25	<=0.125	5	0.25	12.5	3	1.88	1	1.25	500	1.25	0.125	farhat_internal
Peru2938	MQBN00000000	0.4-0.6	2-3	>15	0.5-1	1.25-2.5	<=1	<=1.25	>500	<=1.25	0.125-0.25	0.5	2.5	15	0.75	1.88	1	1.25	500	1.25	0.19	farhat_internal
Peru2942	MQBR00000000	>5	>50	>15	1-2	1.25-2.5	<=1	<=1.25	<=25	<=1.25	<=0.125	5	50	15	1.5	1.88	1	1.25	25	1.25	0.125	farhat_internal
Peru2943	MQBS00000000	>5	<=0.25	>15	1-2	1.25-2.5	<=1	<=1.25	>500	<=1.25	0.125-0.25	5	0.25	15	1.5	1.88	1	1.25	500	1.25	0.19	farhat_internal
Peru2944	MQBT00000000	>5	>50	7-8	0.5-1	<=1.25	<=1	<=1.25	<=25	<=1.25	<=0.125	5	50	7.5	0.75	1.25	1	1.25	25	1.25	0.125	farhat_internal
Peru2945	MQBU00000000	>5	>50	>15	4-6	5-6	<=1	<=1.25	100-120	<=1.25	<=0.125	5	50	15	5	5.5	1	1.25	110	1.25	0.125	farhat_internal
Peru2946	MQBV00000000	>5	>50	>15	4-6	8-10	2-4	<=1.25	>500	<=1.25	4-6	5	50	15	5	9	3	1.25	500	1.25	5	farhat_internal
Peru2948	MQBX00000000	1-2	>50	7-8	<=0.5	2.5-5	<=1	<=1.25	>500	<=1.25	<=0.125	1.5	50	7.5	0.5	3.75	1	1.25	500	1.25	0.125	farhat_internal
Peru2949	MQBY00000000	>5	>50	>15	10-16	8-10	1-2	<=1.25	100-120	<=1.25	0.125-0.25	5	50	15	13	9	1.5	1.25	110	1.25	0.19	farhat_internal
Peru2950	MQBZ00000000	>5	>50	10-15	2-4	1.25-2.5	<=1	<=1.25	>500	<=1.25	<=0.125	5	50	12.5	3	1.88	1	1.25	500	1.25	0.125	farhat_internal
Peru2951	MQCA00000000	>5	>50	>15	20-100	1.25-2.5	<=1	<=1.25	25-50	<=1.25	0.125-0.25	5	50	15	60	1.88	1	1.25	37.5	1.25	0.19	farhat_internal
Peru2952	MQCB00000000	>5	>50	>15	20-100	1.25-2.5	4-5	<=1.25	100-120	<=1.25	<=0.125	5	50	15	60	1.88	4.5	1.25	110	1.25	0.125	farhat_internal
Peru2953	MQCC00000000	>5	>50	>15	1-2	<=1.25	1-2	>100	100-120	>100	<=0.125	5	50	15	1.5	1.25	1.5	100	110	100	0.125	farhat_internal
Peru2954	MQCD00000000	>5	0.25-0.5	>15	<=0.5	>50	4-5	<=1.25	>500	<=1.25	<=0.125	5	0.38	15	0.5	50	4.5	1.25	500	1.25	0.125	farhat_internal
Peru2955	MQCE00000000	>5	>50	>15	10-16	2.5-5	2-4	<=1.25	>500	<=1.25	0.5-1	5	50	15	13	3.75	3	1.25	500	1.25	0.75	farhat_internal
Peru2956	MQCF00000000	>5	>50	>15	0.5-1	2.5-5	<=1	<=1.25	>500	<=1.25	0.125-0.25	5	50	15	0.75	3.75	1	1.25	500	1.25	0.19	farhat_internal
Peru2959	MQCG00000000	>5	>50	>15	16-20	1.25-2.5	<=1	<=1.25	>500	<=1.25	<=0.125	5	50	15	18	1.88	1	1.25	500	1.25	0.125	farhat_internal
Peru2960	MQCH00000000	4-5	>50	>15	4-6	<=1.25	<=1	<=1.25	>500	<=1.25	<=0.125	4.5	50	15	5	1.25	1	1.25	500	1.25	0.125	farhat_internal
Peru2961	MQCI00000000	1-2	>50	1.25-2.5	0.5-1	1.25-2.5	<=1	<=1.25	<=25	<=1.25	<=0.125	1.5	50	1.88	0.75	1.88	1	1.25	25	1.25	0.125	farhat_internal
Peru2962	MQCJ00000000	>5	>50	>15	>100	<=1.25	<=1	<=1.25	>500	<=1.25	<=0.125	5	50	15	100	1.25	1	1.25	500	1.25	0.125	farhat_internal
Peru2964	MQCL00000000	>5	>50	>15	>100	2.5-5	1-2	<=1.25	<=25	<=1.25	<=0.125	5	50	15	100	3.75	1.5	1.25	25	1.25	0.125	farhat_internal
Peru2965	MQCM00000000	>5	>50	>15	0.5-1	<=1.25	<=1	<=1.25	>500	<=1.25	<=0.125	5	50	15	0.75	1.25	1	1.25	500	1.25	0.125	farhat_internal
Peru2966	MQCN00000000	1-2	5-8	2.5-5	0.5-1	1.25-2.5	<=1	<=1.25	25-50	<=1.25	<=0.125	1.5	6.5	3.75	0.75	1.88	1	1.25	37.5	1.25	0.125	farhat_internal
Peru2967	MQCO00000000	>5	10-50	8-9	1-2	1.25-2.5	<=1	<=1.25	300-500	<=1.25	0.125-0.25	5	30	8.5	1.5	1.88	1	1.25	400	1.25	0.19	farhat_internal
Peru2969	MQCQ00000000	0.2-0.4	3-5	5-6	1-2	1.25-2.5	1-2	<=1.25	100-120	<=1.25	<=0.125	0.3	4	5.5	1.5	1.88	1.5	1.25	110	1.25	0.125	farhat_internal
Peru2970	MQCR00000000	>5	>50	>15	1-2	2.5-5	15-30	>100	<=25	>100	0.125-0.25	5	50	15	1.5	3.75	22.5	100	25	100	0.19	farhat_internal
Peru2971	MQCS00000000	4-5	10-50	>15	<=0.5	<=1.25	<=1	<=1.25	>500	<=1.25	<=0.125	4.5	30	15	0.5	1.25	1	1.25	500	1.25	0.125	farhat_internal
Peru2972	MQCT00000000	>5	3-5	5-6	<=0.5	<=1.25	4-5	5-6	>500	>100	<=0.125	5	4	5.5	0.5	1.25	4.5	5.5	500	100	0.125	farhat_internal
Peru2973	MQCU00000000	>5	>50	5-6	1-2	1.25-2.5	1-2	<=1.25	50-100	<=1.25	<=0.125	5	50	5.5	1.5	1.88	1.5	1.25	75	1.25	0.125	farhat_internal
Peru2974	MQCV00000000	>5	>50	>15	<=0.5	<=1.25	1-2	<=1.25	<=25	<=1.25	<=0.125	5	50	15	0.5	1.25	1.5	1.25	25	1.25	0.125	farhat_internal
Peru2975	MQCW00000000	2-4	>50	1.25-2.5	<=0.5	10-15	<=1	<=1.25	>500	<=1.25	<=0.125	3	50	1.88	0.5	12.5	1	1.25	500	1.25	0.125	farhat_internal
Peru2976	MQCX00000000	>5	>50	>15	>100	1.25-2.5	<=1	<=1.25	100-120	1.25-2.5	0.125-0.25	5	50	15	100	1.88	1	1.25	110	1.88	0.19	farhat_internal
Peru2977	MQCY00000000	>5	>50	>15	2-4	1.25-2.5	>100	>100	25-50	>100	<=0.125	5	50	15	3	1.88	100	100	37.5	100	0.125	farhat_internal
Peru2978	MQCZ00000000	0.05-0.1	<=0.25	5-6	<=0.5	<=1.25	<=1	<=1.25	<=25	<=1.25	<=0.125	0.08	0.25	5.5	0.5	1.25	1	1.25	25	1.25	0.125	farhat_internal
Peru2979	MQDA00000000	>5	>50	10-15	2-4	1.25-2.5	<=1	<=1.25	>500	<=1.25	<=0.125	5	50	12.5	3	1.88	1	1.25	500	1.25	0.125	farhat_internal
Peru2980	MQDB00000000	0.4-0.6	>50	2.5-5	1-2	8-10	1-2	<=1.25	>500	<=1.25	<=0.125	0.5	50	3.75	1.5	9	1.5	1.25	500	1.25	0.125	farhat_internal
Peru2981	MQDC00000000	>5	>50	2.5-5	0.5-1	<=1.25	<=1	<=1.25	<=25	<=1.25	<=0.125	5	50	3.75	0.75	1.25	1	1.25	25	1.25	0.125	farhat_internal
Peru3001	MQDD00000000	>5	>50	>15	0.5-1	1.25-2.5	<=1	<=1.25	>500	<=1.25	<=0.125	5	50	15	0.75	1.88	1	1.25	500	1.25	0.125	farhat_internal
Peru3002	MQDE00000000	0.05-0.1	0.5-1	2.5-5	<=0.5	<=1.25	1-2	<=1.25	<=25	<=1.25	<=0.125	0.08	0.75	3.75	0.5	1.25	1.5	1.25	25	1.25	0.125	farhat_internal
Peru3003	MQDF00000000	>5	>50	>15	1-2	1.25-2.5	15-30	>100	50-100	>100	<=0.125	5	50	15	1.5	1.88	22.5	100	75	100	0.125	farhat_internal
Peru3004	MQDG00000000	4-5	>50	6-7	1-2	1.25-2.5	1-2	<=1.25	>500	<=1.25	<=0.125	4.5	50	6.5	1.5	1.88	1.5	1.25	500	1.25	0.125	farhat_internal
Peru3005	MQDH00000000	>5	>50	>15	1-2	<=1.25	<=1	<=1.25	25-50	<=1.25	<=0.125	5	50	15	1.5	1.25	1	1.25	37.5	1.25	0.125	farhat_internal
Peru3006	MQDI00000000	>5	>50	9-10	1-2	1.25-2.5	<=1	2.5-5	>500	<=1.25	<=0.125	5	50	9.5	1.5	1.88	1	3.75	500	1.25	0.125	farhat_internal
Peru3007	MQDJ00000000	>5	>50	>15	<=0.5	6-8	<=1	<=1.25	50-100	<=1.25	<=0.125	5	50	15	0.5	7	1	1.25	75	1.25	0.125	farhat_internal
Peru3008	MQDK00000000	1-2	>50	<=1.25	<=0.5	1.25-2.5	<=1	<=1.25	>500	<=1.25	<=0.125	1.5	50	1.25	0.5	1.88	1	1.25	500	1.25	0.125	farhat_internal
Peru3011	MQDN00000000	>5	>50	>15	0.5-1	1.25-2.5	<=1	<=1.25	>500	<=1.25	<=0.125	5	50	15	0.75	1.88	1	1.25	500	1.25	0.125	farhat_internal
Peru3012	MQDO00000000	>5	>50	2.5-5	<=0.5	<=1.25	1-2	<=1.25	>500	<=1.25	<=0.125	5	50	3.75	0.5	1.25	1.5	1.25	500	1.25	0.125	farhat_internal
Peru3013	MQDP00000000	>5	>50	>15	1-2	<=1.25	1-2	<=1.25	>500	<=1.25	<=0.125	5	50	15	1.5	1.25	1.5	1.25	500	1.25	0.125	farhat_internal
Peru3014	MQDQ00000000	>5	>50	8-9	>100	1.25-2.5	1-2	<=1.25	50-100	<=1.25	<=0.125	5	50	8.5	100	1.88	1.5	1.25	75	1.25	0.125	farhat_internal
Peru3015	MQDR00000000	0.05-0.1	0.5-1	7-8	<=0.5	1.25-2.5	<=1	<=1.25	<=25	<=1.25	<=0.125	0.08	0.75	7.5	0.5	1.88	1	1.25	25	1.25	0.125	farhat_internal
Peru3017	MQDT00000000	>5	>50	2.5-5	16-20	<=1.25	<=1	<=1.25	>500	<=1.25	<=0.125	5	50	3.75	18	1.25	1	1.25	500	1.25	0.125	farhat_internal
Peru3019	MQDV00000000	4-5	>50	10-15	2-4	1.25-2.5	<=1	<=1.25	<=25	<=1.25	0.125-0.25	4.5	50	12.5	3	1.88	1	1.25	25	1.25	0.19	farhat_internal
Peru3020	MQDW00000000	4-5	10-50	>15	1-2	1.25-2.5	5-10	>100	<=25	>100	<=0.125	4.5	30	15	1.5	1.88	7.5	100	25	100	0.125	farhat_internal
Peru3022	MQDY00000000	>5	0.25-0.5	>15	>100	<=1.25	<=1	<=1.25	<=25	<=1.25	<=0.125	5	0.38	15	100	1.25	1	1.25	25	1.25	0.125	farhat_internal
Peru3023	MQDZ00000000	>5	10-50	7-8	0.5-1	1.25-2.5	<=1	<=1.25	<=25	<=1.25	<=0.125	5	30	7.5	0.75	1.88	1	1.25	25	1.25	0.125	farhat_internal
Peru3024	MQEA00000000	1-2	>50	2.5-5	<=0.5	8-10	1-2	<=1.25	>500	<=1.25	<=0.125	1.5	50	3.75	0.5	9	1.5	1.25	500	1.25	0.125	farhat_internal
Peru3026	MQEC00000000	>5	0.5-1	5-6	2-4	1.25-2.5	1-2	<=1.25	<=25	<=1.25	0.125-0.25	5	0.75	5.5	3	1.88	1.5	1.25	25	1.25	0.19	farhat_internal
Peru3027	MQED00000000	>5	>50	>15	1-2	1.25-2.5	<=1	<=1.25	100-120	<=1.25	<=0.125	5	50	15	1.5	1.88	1	1.25	110	1.25	0.125	farhat_internal
Peru3029	MQEE00000000	>5	2-3	>15	4-6	2.5-5	10-15	<=1.25	<=25	<=1.25	<=0.125	5	2.5	15	5	3.75	12.5	1.25	25	1.25	0.125	farhat_internal
Peru3030	MQEF00000000	>5	>50	>15	>100	1.25-2.5	1-2	<=1.25	<=25	<=1.25	<=0.125	5	50	15	100	1.88	1.5	1.25	25	1.25	0.125	farhat_internal
Peru3031	MQEG00000000	>5	8-10	>15	2-4	1.25-2.5	<=1	<=1.25	>500	<=1.25	0.125-0.25	5	9	15	3	1.88	1	1.25	500	1.25	0.19	farhat_internal
Peru3032	MQEH00000000	>5	>50	9-10	4-6	1.25-2.5	2-4	<=1.25	<=25	<=1.25	<=0.125	5	50	9.5	5	1.88	3	1.25	25	1.25	0.125	farhat_internal
Peru3033	MQEI00000000	>5	>50	>15	0.5-1	1.25-2.5	1-2	<=1.25	<=25	<=1.25	<=0.125	5	50	15	0.75	1.88	1.5	1.25	25	1.25	0.125	farhat_internal
Peru3037	MQEJ00000000	>5	>50	10-15	10-16	1.25-2.5	2-4	<=1.25	<=25	<=1.25	<=0.125	5	50	12.5	13	1.88	3	1.25	25	1.25	0.125	farhat_internal
Peru3038	MQEK00000000	>5	>50	2.5-5	1-2	1.25-2.5	1-2	<=1.25	25-50	<=1.25	0.125-0.25	5	50	3.75	1.5	1.88	1.5	1.25	37.5	1.25	0.19	farhat_internal
Peru3039	MQEL00000000	>5	>50	2.5-5	<=0.5	1.25-2.5	<=1	<=1.25	<=25	<=1.25	<=0.125	5	50	3.75	0.5	1.88	1	1.25	25	1.25	0.125	farhat_internal
Peru3040	MQEM00000000	>5	>50	2.5-5	1-2	<=1.25	<=1	<=1.25	50-100	<=1.25	<=0.125	5	50	3.75	1.5	1.25	1	1.25	75	1.25	0.125	farhat_internal
Peru3041	MQEN00000000	>5	>50	5-6	2-4	>50	<=1	<=1.25	50-100	5-6	0.5-1	5	50	5.5	3	50	1	1.25	75	5.5	0.75	farhat_internal
Peru3042	MQEO00000000	2-4	10-50	1.25-2.5	>100	1.25-2.5	<=1	<=1.25	<=25	<=1.25	<=0.125	3	30	1.88	100	1.88	1	1.25	25	1.25	0.125	farhat_internal
Peru3043	MQEP00000000	>5	>50	10-15	16-20	5-6	<=1	<=1.25	>500	<=1.25	0.125-0.25	5	50	12.5	18	5.5	1	1.25	500	1.25	0.19	farhat_internal
Peru3044	MQEQ00000000	0.05-0.1	0.25-0.5	7-8	<=0.5	1.25-2.5	1-2	<=1.25	<=25	<=1.25	0.125-0.25	0.08	0.38	7.5	0.5	1.88	1.5	1.25	25	1.25	0.19	farhat_internal
Peru3045	MQER00000000	>5	>50	>15	10-16	1.25-2.5	1-2	<=1.25	>500	<=1.25	<=0.125	5	50	15	13	1.88	1.5	1.25	500	1.25	0.125	farhat_internal
Peru3046	MQES00000000	1-2	>50	>15	<=0.5	8-10	<=1	<=1.25	300-500	<=1.25	<=0.125	1.5	50	15	0.5	9	1	1.25	400	1.25	0.125	farhat_internal
Peru3047	MQET00000000	0.05-0.1	0.5-1	2.5-5	0.5-1	1.25-2.5	<=1	<=1.25	<=25	<=1.25	0.125-0.25	0.08	0.75	3.75	0.75	1.88	1	1.25	25	1.25	0.19	farhat_internal
Peru3048	MQEU00000000	>5	>50	>15	<=0.5	1.25-2.5	<=1	<=1.25	>500	<=1.25	<=0.125	5	50	15	0.5	1.88	1	1.25	500	1.25	0.125	farhat_internal
Peru3049	MQEV00000000	2-4	>50	>15	1-2	<=1.25	<=1	<=1.25	>500	<=1.25	<=0.125	3	50	15	1.5	1.25	1	1.25	500	1.25	0.125	farhat_internal
Peru3052	MQEW00000000	>5	>50	5-6	<=0.5	1.25-2.5	1-2	<=1.25	<=25	<=1.25	<=0.125	5	50	5.5	0.5	1.88	1.5	1.25	25	1.25	0.125	farhat_internal
Peru3054	MQEX00000000	>5	>50	>15	6-10	5-6	1-2	<=1.25	100-120	<=1.25	<=0.125	5	50	15	8	5.5	1.5	1.25	110	1.25	0.125	farhat_internal
Peru3055	MQEY00000000	2-4	>50	10-15	>100	<=1.25	1-2	<=1.25	<=25	<=1.25	0.125-0.25	3	50	12.5	100	1.25	1.5	1.25	25	1.25	0.19	farhat_internal
Peru3056	MQEZ00000000	>5	>50	>15	4-6	1.25-2.5	2-4	<=1.25	50-100	<=1.25	<=0.125	5	50	15	5	1.88	3	1.25	75	1.25	0.125	farhat_internal
Peru3057	MQFA00000000	2-4	>50	>15	0.5-1	15-20	<=1	<=1.25	>500	<=1.25	0.25-0.5	3	50	15	0.75	17.5	1	1.25	500	1.25	0.38	farhat_internal
Peru3058	MQFB00000000	>5	>50	>15	4-6	1.25-2.5	<=1	<=1.25	>500	<=1.25	<=0.125	5	50	15	5	1.88	1	1.25	500	1.25	0.125	farhat_internal
Peru3059	MQFC00000000	0.2-0.4	1-2	5-6	<=0.5	5-6	2-4	<=1.25	25-50	<=1.25	0.125-0.25	0.3	1.5	5.5	0.5	5.5	3	1.25	37.5	1.25	0.19	farhat_internal
Peru3060	MQFD00000000	1-2	0.25-0.5	8-9	4-6	2.5-5	1-2	<=1.25	<=25	<=1.25	<=0.125	1.5	0.38	8.5	5	3.75	1.5	1.25	25	1.25	0.125	farhat_internal
Peru3061	MQFE00000000	2-4	8-10	8-9	1-2	1.25-2.5	1-2	<=1.25	>500	<=1.25	0.125-0.25	3	9	8.5	1.5	1.88	1.5	1.25	500	1.25	0.19	farhat_internal
Peru3062	MQFF00000000	>5	>50	>15	4-6	1.25-2.5	<=1	<=1.25	>500	<=1.25	0.125-0.25	5	50	15	5	1.88	1	1.25	500	1.25	0.19	farhat_internal
Peru3063	MQFG00000000	>5	<=0.25	10-15	<=0.5	1.25-2.5	<=1	<=1.25	<=25	<=1.25	<=0.125	5	0.25	12.5	0.5	1.88	1	1.25	25	1.25	0.125	farhat_internal
Peru3064	MQFH00000000	4-5	>50	>15	1-2	1.25-2.5	<=1	<=1.25	<=25	<=1.25	0.125-0.25	4.5	50	15	1.5	1.88	1	1.25	25	1.25	0.19	farhat_internal
Peru3066	MQFJ00000000	>5	>50	>15	<=0.5	>50	<=1	<=1.25	>500	<=1.25	<=0.125	5	50	15	0.5	50	1	1.25	500	1.25	0.125	farhat_internal
Peru3067	MQFK00000000	>5	<=0.25	1.25-2.5	<=0.5	<=1.25	<=1	<=1.25	<=25	<=1.25	<=0.125	5	0.25	1.88	0.5	1.25	1	1.25	25	1.25	0.125	farhat_internal
Peru3068	MQFL00000000	>5	>50	10-15	2-4	1.25-2.5	<=1	<=1.25	>500	<=1.25	<=0.125	5	50	12.5	3	1.88	1	1.25	500	1.25	0.125	farhat_internal
Peru3069	MQFM00000000	>5	10-50	>15	1-2	>50	1-2	6-10	>500	<=1.25	<=0.125	5	30	15	1.5	50	1.5	8	500	1.25	0.125	farhat_internal
Peru3070	MQFN00000000	>5	>50	1.25-2.5	6-10	<=1.25	<=1	<=1.25	<=25	<=1.25	<=0.125	5	50	1.88	8	1.25	1	1.25	25	1.25	0.125	farhat_internal
Peru3253	MQLX00000000	>5	>50	2.5-5	0.5-1	<=1.25	<=1	<=1.25	<=25	<=1.25	<=0.125	5	50	3.75	0.75	1.25	1	1.25	25	1.25	0.125	farhat_internal
Peru3255	MQFW00000000	2-4	>50	2.5-5	<=0.5	20-50	<=1	<=1.25	>500	<=1.25	0.125-0.25	3	50	3.75	0.5	35	1	1.25	500	1.25	0.19	farhat_internal
Peru3257	MQIG00000000	>5	10-50	2.5-5	<=0.5	<=1.25	<=1	<=1.25	>500	<=1.25	<=0.125	5	30	3.75	0.5	1.25	1	1.25	500	1.25	0.125	farhat_internal
Peru3258	MQGF00000000	0.05-0.1	<=0.25	1.25-2.5	<=0.5	<=1.25	<=1	<=1.25	<=25	<=1.25	<=0.125	0.08	0.25	1.88	0.5	1.25	1	1.25	25	1.25	0.125	farhat_internal
Peru3261	MQJR00000000	>5	10-50	>15	<=0.5	<=1.25	<=1	<=1.25	>500	<=1.25	<=0.125	5	30	15	0.5	1.25	1	1.25	500	1.25	0.125	farhat_internal
Peru3262	MQLV00000000	<=0.05	<=0.25	2.5-5	<=0.5	2.5-5	<=1	<=1.25	<=25	<=1.25	<=0.125	0.05	0.25	3.75	0.5	3.75	1	1.25	25	1.25	0.125	farhat_internal
Peru3263	MQKW00000000	0.4-0.6	>50	>15	0.5-1	10-15	<=1	<=1.25	>500	<=1.25	0.125-0.25	0.5	50	15	0.75	12.5	1	1.25	500	1.25	0.19	farhat_internal
Peru3264	MQLH00000000	0.4-0.6	>50	2.5-5	<=0.5	2.5-5	<=1	<=1.25	>500	<=1.25	<=0.125	0.5	50	3.75	0.5	3.75	1	1.25	500	1.25	0.125	farhat_internal
Peru3265	MQIK00000000	>5	5-8	>15	2-4	1.25-2.5	<=1	<=1.25	300-500	<=1.25	<=0.125	5	6.5	15	3	1.88	1	1.25	400	1.25	0.125	farhat_internal
Peru3266	MQHC00000000	>5	10-50	2.5-5	0.5-1	<=1.25	<=1	<=1.25	25-50	<=1.25	<=0.125	5	30	3.75	0.75	1.25	1	1.25	37.5	1.25	0.125	farhat_internal
Peru3267	MQKX00000000	>5	>50	>15	1-2	1.25-2.5	<=1	<=1.25	<=25	<=1.25	<=0.125	5	50	15	1.5	1.88	1	1.25	25	1.25	0.125	farhat_internal
Peru3268	MQHX00000000	0.4-0.6	0.5-1	<=1.25	<=0.5	1.25-2.5	<=1	<=1.25	300-500	<=1.25	<=0.125	0.5	0.75	1.25	0.5	1.88	1	1.25	400	1.25	0.125	farhat_internal
Peru3269	MQKF00000000	0.2-0.4	>50	2.5-5	<=0.5	2.5-5	1-2	<=1.25	>500	<=1.25	<=0.125	0.3	50	3.75	0.5	3.75	1.5	1.25	500	1.25	0.125	farhat_internal
Peru3270	MQJQ00000000	>5	10-50	>15	<=0.5	2.5-5	5-10	<=1.25	>500	<=1.25	<=0.125	5	30	15	0.5	3.75	7.5	1.25	500	1.25	0.125	farhat_internal
Peru3271	MQJM00000000	1-2	>50	2.5-5	6-10	<=1.25	<=1	<=1.25	>500	<=1.25	<=0.125	1.5	50	3.75	8	1.25	1	1.25	500	1.25	0.125	farhat_internal
Peru3272	MQGK00000000	>5	>50	>15	<=0.5	<=1.25	<=1	<=1.25	<=25	<=1.25	<=0.125	5	50	15	0.5	1.25	1	1.25	25	1.25	0.125	farhat_internal
Peru3274	MQGB00000000	2-4	<=0.25	<=1.25	<=0.5	<=1.25	<=1	<=1.25	<=25	<=1.25	<=0.125	3	0.25	1.25	0.5	1.25	1	1.25	25	1.25	0.125	farhat_internal
Peru3275	MQKP00000000	>5	>50	>15	<=0.5	<=1.25	<=1	<=1.25	300-500	<=1.25	<=0.125	5	50	15	0.5	1.25	1	1.25	400	1.25	0.125	farhat_internal
Peru3276	MQKE00000000	>5	10-50	>15	1-2	<=1.25	<=1	<=1.25	>500	<=1.25	<=0.125	5	30	15	1.5	1.25	1	1.25	500	1.25	0.125	farhat_internal
Peru3277	MQIC00000000	2-4	>50	>15	<=0.5	6-8	<=1	<=1.25	>500	<=1.25	<=0.125	3	50	15	0.5	7	1	1.25	500	1.25	0.125	farhat_internal
Peru3278	MQKD00000000	>5	>50	>15	10-16	1.25-2.5	15-30	>100	>500	>100	<=0.125	5	50	15	13	1.88	22.5	100	500	100	0.125	farhat_internal
Peru3279	MQJN00000000	>5	>50	2.5-5	1-2	1.25-2.5	<=1	<=1.25	25-50	<=1.25	<=0.125	5	50	3.75	1.5	1.88	1	1.25	37.5	1.25	0.125	farhat_internal
Peru3281	MQLB00000000	0.4-0.6	>50	5-6	<=0.5	2.5-5	1-2	1.25-2.5	>500	<=1.25	0.125-0.25	0.5	50	5.5	0.5	3.75	1.5	1.88	500	1.25	0.19	farhat_internal
Peru3282	MQIF00000000	4-5	>50	>15	20-100	5-6	5-10	>100	>500	>100	4-6	4.5	50	15	60	5.5	7.5	100	500	100	5	farhat_internal
Peru3283	MQLT00000000	>5	>50	>15	2-4	5-6	1-2	<=1.25	>500	<=1.25	0.5-1	5	50	15	3	5.5	1.5	1.25	500	1.25	0.75	farhat_internal
Peru3284	MQHR00000000	>5	>50	>15	>100	<=1.25	<=1	<=1.25	50-100	<=1.25	<=0.125	5	50	15	100	1.25	1	1.25	75	1.25	0.125	farhat_internal
Peru3285	MQHV00000000	2-4	>50	7-8	<=0.5	<=1.25	<=1	<=1.25	25-50	<=1.25	<=0.125	3	50	7.5	0.5	1.25	1	1.25	37.5	1.25	0.125	farhat_internal
Peru3286	MQJE00000000	>5	>50	2.5-5	1-2	1.25-2.5	30-50	<=1.25	>500	<=1.25	0.25-0.5	5	50	3.75	1.5	1.88	40	1.25	500	1.25	0.38	farhat_internal
Peru3287	MQKC00000000	>5	>50	8-9	0.5-1	2.5-5	10-15	>100	>500	>100	>10	5	50	8.5	0.75	3.75	12.5	100	500	100	10	farhat_internal
Peru3288	MQJL00000000	>5	>50	>15	1-2	2.5-5	5-10	50-100	100-120	>100	<=0.125	5	50	15	1.5	3.75	7.5	75	110	100	0.125	farhat_internal
Peru3289	MQLD00000000	0.2-0.4	>50	<=1.25	<=0.5	1.25-2.5	<=1	<=1.25	>500	<=1.25	>10	0.3	50	1.25	0.5	1.88	1	1.25	500	1.25	10	farhat_internal
Peru3290	MQJV00000000	2-4	10-50	>15	0.5-1	<=1.25	<=1	<=1.25	>500	<=1.25	<=0.125	3	30	15	0.75	1.25	1	1.25	500	1.25	0.125	farhat_internal
Peru3291	MQKN00000000	>5	>50	10-15	6-10	1.25-2.5	>100	<=1.25	>500	<=1.25	<=0.125	5	50	12.5	8	1.88	100	1.25	500	1.25	0.125	farhat_internal
Peru3292	MMMM00000000	2-4	>50	2.5-5	<=0.5	1.25-2.5	<=1	<=1.25	25-50	<=1.25	<=0.125	3	50	3.75	0.5	1.88	1	1.25	37.5	1.25	0.125	farhat_internal
Peru3293	MQJZ00000000	>5	10-50	>15	2-4	1.25-2.5	<=1	<=1.25	>500	<=1.25	<=0.125	5	30	15	3	1.88	1	1.25	500	1.25	0.125	farhat_internal
Peru3294	MQIV00000000	0.05-0.1	<=0.25	<=1.25	<=0.5	1.25-2.5	<=1	<=1.25	<=25	<=1.25	<=0.125	0.08	0.25	1.25	0.5	1.88	1	1.25	25	1.25	0.125	farhat_internal
Peru3295	MQLU00000000	>5	10-50	>15	2-4	1.25-2.5	4-5	<=1.25	>500	<=1.25	0.5-1	5	30	15	3	1.88	4.5	1.25	500	1.25	0.75	farhat_internal
Peru3296	MQKB00000000	1-2	0.25-0.5	>15	<=0.5	2.5-5	1-2	<=1.25	<=25	<=1.25	<=0.125	1.5	0.38	15	0.5	3.75	1.5	1.25	25	1.25	0.125	farhat_internal
Peru3297	MMML00000000	>5	>50	>15	<=0.5	<=1.25	<=1	<=1.25	100-120	<=1.25	<=0.125	5	50	15	0.5	1.25	1	1.25	110	1.25	0.125	farhat_internal
Peru3298	MQII00000000	>5	>50	>15	>100	2.5-5	2-4	<=1.25	>500	<=1.25	0.125-0.25	5	50	15	100	3.75	3	1.25	500	1.25	0.19	farhat_internal
Peru3299	MQKY00000000	>5	>50	6-7	1-2	1.25-2.5	5-10	<=1.25	>500	<=1.25	<=0.125	5	50	6.5	1.5	1.88	7.5	1.25	500	1.25	0.125	farhat_internal
Peru3300	MQGY00000000	2-4	>50	2.5-5	2-4	<=1.25	<=1	<=1.25	<=25	<=1.25	<=0.125	3	50	3.75	3	1.25	1	1.25	25	1.25	0.125	farhat_internal
Peru3301	MQHH00000000	0.4-0.6	>50	2.5-5	<=0.5	5-6	<=1	<=1.25	300-500	<=1.25	<=0.125	0.5	50	3.75	0.5	5.5	1	1.25	400	1.25	0.125	farhat_internal
Peru3302	MQLS00000000	>5	>50	>15	0.5-1	1.25-2.5	<=1	<=1.25	>500	<=1.25	0.125-0.25	5	50	15	0.75	1.88	1	1.25	500	1.25	0.19	farhat_internal
Peru3303	MQJJ00000000	>5	>50	>15	2-4	1.25-2.5	<=1	<=1.25	300-500	<=1.25	<=0.125	5	50	15	3	1.88	1	1.25	400	1.25	0.125	farhat_internal
Peru3304	MQGH00000000	>5	>50	>15	6-10	1.25-2.5	<=1	<=1.25	>500	<=1.25	<=0.125	5	50	15	8	1.88	1	1.25	500	1.25	0.125	farhat_internal
Peru3305	MQKA00000000	>5	>50	>15	2-4	1.25-2.5	>100	>100	100-120	>100	0.125-0.25	5	50	15	3	1.88	100	100	110	100	0.19	farhat_internal
Peru3306	MQJH00000000	>5	>50	8-9	10-16	2.5-5	1-2	<=1.25	25-50	<=1.25	<=0.125	5	50	8.5	13	3.75	1.5	1.25	37.5	1.25	0.125	farhat_internal
Peru3307	MQJY00000000	1-2	>50	1.25-2.5	<=0.5	2.5-5	<=1	<=1.25	300-500	<=1.25	<=0.125	1.5	50	1.88	0.5	3.75	1	1.25	400	1.25	0.125	farhat_internal
Peru3308	MQLY00000000	>5	>50	>15	>100	1.25-2.5	<=1	<=1.25	<=25	<=1.25	<=0.125	5	50	15	100	1.88	1	1.25	25	1.25	0.125	farhat_internal
Peru3309	MQGN00000000	>5	>50	>15	4-6	1.25-2.5	<=1	<=1.25	>500	<=1.25	<=0.125	5	50	15	5	1.88	1	1.25	500	1.25	0.125	farhat_internal
Peru3311	MQIN00000000	>5	10-50	2.5-5	>100	<=1.25	<=1	<=1.25	>500	<=1.25	<=0.125	5	30	3.75	100	1.25	1	1.25	500	1.25	0.125	farhat_internal
Peru3312	MQLO00000000	0.6-1	<=0.25	1.25-2.5	<=0.5	1.25-2.5	<=1	<=1.25	<=25	<=1.25	<=0.125	0.8	0.25	1.88	0.5	1.88	1	1.25	25	1.25	0.125	farhat_internal
Peru3313	MQJO00000000	>5	>50	<=1.25	<=0.5	10-15	<=1	<=1.25	>500	<=1.25	<=0.125	5	50	1.25	0.5	12.5	1	1.25	500	1.25	0.125	farhat_internal
Peru3314	MQJX00000000	>5	1-2	5-6	2-4	1.25-2.5	<=1	<=1.25	25-50	<=1.25	<=0.125	5	1.5	5.5	3	1.88	1	1.25	37.5	1.25	0.125	farhat_internal
Peru3315	MQKH00000000	>5	10-50	>15	2-4	<=1.25	1-2	<=1.25	>500	<=1.25	<=0.125	5	30	15	3	1.25	1.5	1.25	500	1.25	0.125	farhat_internal
Peru3316	MQLG00000000	0.2-0.4	<=0.25		<=0.5	2.5-5	<=1	<=1.25	>500	<=1.25	<=0.125	0.3	0.25		0.5	3.75	1	1.25	500	1.25	0.125	farhat_internal
Peru3317	MQLE00000000	2-4	10-50	10-15	1-2	<=1.25	1-2	<=1.25	>500	<=1.25	<=0.125	3	30	12.5	1.5	1.25	1.5	1.25	500	1.25	0.125	farhat_internal
Peru3318	MQJW00000000	4-5	>50	1.25-2.5	1-2	1.25-2.5	<=1	<=1.25	<=25	<=1.25	<=0.125	4.5	50	1.88	1.5	1.88	1	1.25	25	1.25	0.125	farhat_internal
Peru3319	MQIB00000000	>5	>50	1.25-2.5	<=0.5	2.5-5	<=1	<=1.25	>500	<=1.25	<=0.125	5	50	1.88	0.5	3.75	1	1.25	500	1.25	0.125	farhat_internal
Peru3320	MQJI00000000	<=0.05	<=0.25	1.25-2.5	<=0.5	<=1.25	<=1	<=1.25	50-100	<=1.25	<=0.125	0.05	0.25	1.88	0.5	1.25	1	1.25	75	1.25	0.125	farhat_internal
Peru3321	MQLZ00000000	>5	>50	<=1.25	<=0.5	1.25-2.5	<=1	<=1.25	<=25	<=1.25	<=0.125	5	50	1.25	0.5	1.88	1	1.25	25	1.25	0.125	farhat_internal
Peru3322	MQGJ00000000	>5	>50	>15	1-2	1.25-2.5	1-2	<=1.25	25-50	<=1.25	<=0.125	5	50	15	1.5	1.88	1.5	1.25	37.5	1.25	0.125	farhat_internal
Peru3323	MQJT00000000	0.6-1	>50	>15	<=0.5	5-6	<=1	<=1.25	>500	<=1.25	<=0.125	0.8	50	15	0.5	5.5	1	1.25	500	1.25	0.125	farhat_internal
Peru3324	MMMK00000000	1-2	>50	2.5-5	1-2	2.5-5	<=1	<=1.25	100-120	<=1.25	<=0.125	1.5	50	3.75	1.5	3.75	1	1.25	110	1.25	0.125	farhat_internal
Peru3325	MQHS00000000	0.05-0.1	<=0.25	1.25-2.5	<=0.5	<=1.25	<=1	<=1.25	25-50	<=1.25	<=0.125	0.08	0.25	1.88	0.5	1.25	1	1.25	37.5	1.25	0.125	farhat_internal
Peru3326	MQLM00000000	4-5	8-10	>15	0.5-1	1.25-2.5	<=1	<=1.25	>500	<=1.25	<=0.125	4.5	9	15	0.75	1.88	1	1.25	500	1.25	0.125	farhat_internal
Peru3327	MQGE00000000	>5	>50	2.5-5	1-2	1.25-2.5	1-2	<=1.25	<=25	<=1.25	<=0.125	5	50	3.75	1.5	1.88	1.5	1.25	25	1.25	0.125	farhat_internal
Peru3328	MQFO00000000	>5	>50	1.25-2.5	<=0.5	<=1.25	<=1	<=1.25	<=25	<=1.25	<=0.125	5	50	1.88	0.5	1.25	1	1.25	25	1.25	0.125	farhat_internal
Peru3329	MQJK00000000	2-4	2-3	7-8	0.5-1	<=1.25	15-30	>100	>500	50-100	<=0.125	3	2.5	7.5	0.75	1.25	22.5	100	500	75	0.125	farhat_internal
Peru3330	MQIY00000000	>5	>50	>15	0.5-1	<=1.25	2-4	<=1.25	>500	<=1.25	0.125-0.25	5	50	15	0.75	1.25	3	1.25	500	1.25	0.19	farhat_internal
Peru3331	MQKG00000000	>5	>50	>15	0.5-1	<=1.25	<=1	<=1.25	>500	<=1.25	<=0.125	5	50	15	0.75	1.25	1	1.25	500	1.25	0.125	farhat_internal
Peru3332	MQJS00000000	>5	>50	>15	<=0.5	<=1.25	<=1	<=1.25	>500	<=1.25	<=0.125	5	50	15	0.5	1.25	1	1.25	500	1.25	0.125	farhat_internal
Peru3333	MQJG00000000	1-2	>50	<=1.25	<=0.5	1.25-2.5	<=1	<=1.25	>500	<=1.25	<=0.125	1.5	50	1.25	0.5	1.88	1	1.25	500	1.25	0.125	farhat_internal
Peru3334	MQJF00000000	>5	>50	1.25-2.5	<=0.5	1.25-2.5	<=1	<=1.25	50-100	<=1.25	<=0.125	5	50	1.88	0.5	1.88	1	1.25	75	1.25	0.125	farhat_internal
Peru3335	MQHO00000000	>5	>50	>15	<=0.5	1.25-2.5	<=1	<=1.25	50-100	<=1.25	<=0.125	5	50	15	0.5	1.88	1	1.25	75	1.25	0.125	farhat_internal
Peru3338	MQIS00000000	>5	>50	2.5-5	1-2	1.25-2.5	<=1	<=1.25	100-120	<=1.25	<=0.125	5	50	3.75	1.5	1.88	1	1.25	110	1.25	0.125	farhat_internal
Peru3339	MQGG00000000	>5	>50	>15	0.5-1	1.25-2.5	1-2	<=1.25	<=25	<=1.25	0.125-0.25	5	50	15	0.75	1.88	1.5	1.25	25	1.25	0.19	farhat_internal
Peru3340	MQHN00000000	>5	>50	>15	1-2	1.25-2.5	>100	>100	>500	>100	<=0.125	5	50	15	1.5	1.88	100	100	500	100	0.125	farhat_internal
Peru3341	MQGS00000000	>5	>50	5-6	2-4	<=1.25	<=1	<=1.25	25-50	<=1.25	<=0.125	5	50	5.5	3	1.25	1	1.25	37.5	1.25	0.125	farhat_internal
Peru3342	MQGL00000000	>5	10-50	>15	1-2	<=1.25	<=1	<=1.25	>500	<=1.25	0.125-0.25	5	30	15	1.5	1.25	1	1.25	500	1.25	0.19	farhat_internal
Peru3344	MQHP00000000	>5	10-50	>15	1-2	1.25-2.5	<=1	<=1.25	>500	<=1.25	8-10	5	30	15	1.5	1.88	1	1.25	500	1.25	9	farhat_internal
Peru3345	MQMC00000000	>5	>50	5-6	1-2	<=1.25	<=1	1.25-2.5	300-500	<=1.25	<=0.125	5	50	5.5	1.5	1.25	1	1.88	400	1.25	0.125	farhat_internal
Peru3346	MQID00000000	0.1-0.2	0.25-0.5	10-15	<=0.5	1.25-2.5	<=1	<=1.25	<=25	<=1.25	<=0.125	0.15	0.38	12.5	0.5	1.88	1	1.25	25	1.25	0.125	farhat_internal
Peru3347	MQIT00000000	0.1-0.2	0.25-0.5	1.25-2.5	<=0.5	2.5-5	<=1	<=1.25	<=25	<=1.25	<=0.125	0.15	0.38	1.88	0.5	3.75	1	1.25	25	1.25	0.125	farhat_internal
Peru3348	MQHA00000000	2-4	>50	1.25-2.5	1-2	1.25-2.5	<=1	<=1.25	>500	<=1.25	<=0.125	3	50	1.88	1.5	1.88	1	1.25	500	1.25	0.125	farhat_internal
Peru3349	MQKR00000000	4-5	>50	8-9	0.5-1	1.25-2.5	<=1	<=1.25	100-120	<=1.25	<=0.125	4.5	50	8.5	0.75	1.88	1	1.25	110	1.25	0.125	farhat_internal
Peru3350	MQFR00000000	>5	>50	<=1.25	<=0.5	1.25-2.5	<=1	<=1.25	<=25	<=1.25	<=0.125	5	50	1.25	0.5	1.88	1	1.25	25	1.25	0.125	farhat_internal
Peru3351	MQKZ00000000	>5	10-50	>15	<=0.5	2.5-5	<=1	<=1.25	<=25	<=1.25	<=0.125	5	30	15	0.5	3.75	1	1.25	25	1.25	0.125	farhat_internal
Peru3352	MQJD00000000	>5	>50	<=1.25	<=0.5	2.5-5	<=1	<=1.25	300-500	<=1.25	<=0.125	5	50	1.25	0.5	3.75	1	1.25	400	1.25	0.125	farhat_internal
Peru3354	MQHT00000000	2-4	>50	>15	2-4	1.25-2.5	2-4	<=1.25	>500	<=1.25	>10	3	50	15	3	1.88	3	1.25	500	1.25	10	farhat_internal
Peru3356	CP018305	>5	>50	2.5-5	1-2	<=1.25	<=1	<=1.25	>500	<=1.25	0.125-0.25	5	50	3.75	1.5	1.25	1	1.25	500	1.25	0.19	farhat_internal
Peru3357	CP018300	>5	>50	>15	>100	1.25-2.5	<=1	<=1.25	>500	<=1.25	<=0.125	5	50	15	100	1.88	1	1.25	500	1.25	0.125	farhat_internal
Peru3358	MQLN00000000	2-4	<=0.25	<=1.25	<=0.5	15-20	<=1	<=1.25	>500	<=1.25	<=0.125	3	0.25	1.25	0.5	17.5	1	1.25	500	1.25	0.125	farhat_internal
Peru3359	MQKL00000000	>5	>50	>15	>100	<=1.25	<=1	<=1.25	<=25	<=1.25	<=0.125	5	50	15	100	1.25	1	1.25	25	1.25	0.125	farhat_internal
Peru3361	MQJC00000000	>5	>50	>15	<=0.5	1.25-2.5	<=1	<=1.25	300-500	<=1.25	<=0.125	5	50	15	0.5	1.88	1	1.25	400	1.25	0.125	farhat_internal
Peru3362	MQLQ00000000	>5	>50	10-15	20-100	<=1.25	<=1	<=1.25	300-500	<=1.25	<=0.125	5	50	12.5	60	1.25	1	1.25	400	1.25	0.125	farhat_internal
Peru3363	MQHU00000000	>5	10-50	>15	1-2	<=1.25	<=1	<=1.25	>500	<=1.25	0.125-0.25	5	30	15	1.5	1.25	1	1.25	500	1.25	0.19	farhat_internal
Peru3365	MQIU00000000	4-5	>50	>15	2-4	<=1.25	<=1	<=1.25	300-500	<=1.25	<=0.125	4.5	50	15	3	1.25	1	1.25	400	1.25	0.125	farhat_internal
Peru3366	MQGP00000000	>5	>50	2.5-5	1-2	1.25-2.5	2-4	<=1.25	>500	<=1.25	2-4	5	50	3.75	1.5	1.88	3	1.25	500	1.25	3	farhat_internal
Peru3367	MQKS00000000	>5	5-8	>15	<=0.5	<=1.25	<=1	<=1.25	300-500	<=1.25	<=0.125	5	6.5	15	0.5	1.25	1	1.25	400	1.25	0.125	farhat_internal
Peru3368	MQGI00000000	>5	10-50	2.5-5	6-10	<=1.25	<=1	<=1.25	<=25	<=1.25	<=0.125	5	30	3.75	8	1.25	1	1.25	25	1.25	0.125	farhat_internal
Peru3369	MQLC00000000	>5	>50	>15	0.5-1	2.5-5	<=1	<=1.25	<=25	<=1.25	<=0.125	5	50	15	0.75	3.75	1	1.25	25	1.25	0.125	farhat_internal
Peru3370	MQJB00000000	0.2-0.4	>50	2.5-5	<=0.5	2.5-5	<=1	<=1.25	>500	<=1.25	<=0.125	0.3	50	3.75	0.5	3.75	1	1.25	500	1.25	0.125	farhat_internal
Peru3371	MQLR00000000	>5	>50	<=1.25	<=0.5	>50	<=1	<=1.25	>500	<=1.25	<=0.125	5	50	1.25	0.5	50	1	1.25	500	1.25	0.125	farhat_internal
Peru3372	MQHY00000000	>5	>50	7-8	1-2	<=1.25	<=1	<=1.25	>500	<=1.25	<=0.125	5	50	7.5	1.5	1.25	1	1.25	500	1.25	0.125	farhat_internal
Peru3373	MQIO00000000	0.05-0.1	0.25-0.5	1.25-2.5	<=0.5	<=1.25	<=1	<=1.25	<=25	<=1.25	<=0.125	0.08	0.38	1.88	0.5	1.25	1	1.25	25	1.25	0.125	farhat_internal
Peru3375	MQHJ00000000	>5	>50	>15	4-6	1.25-2.5	<=1	<=1.25	>500	<=1.25	<=0.125	5	50	15	5	1.88	1	1.25	500	1.25	0.125	farhat_internal
Peru3376	MQGD00000000	0.4-0.6	>50	2.5-5	<=0.5	10-15	<=1	<=1.25	>500	<=1.25	<=0.125	0.5	50	3.75	0.5	12.5	1	1.25	500	1.25	0.125	farhat_internal
Peru3377	CP018304	>5	10-50	>15	4-6	1.25-2.5	15-30	>100	100-120	>100	0.125-0.25	5	30	15	5	1.88	22.5	100	110	100	0.19	farhat_internal
Peru3378	MQKV00000000	4-5	>50	>15	>100	<=1.25	2-4	>100	25-50	>100	<=0.125	4.5	50	15	100	1.25	3	100	37.5	100	0.125	farhat_internal
Peru3380	MMMI00000000	>5	>50	>15	16-20	2.5-5	1-2	<=1.25	200-300	<=1.25	<=0.125	5	50	15	18	3.75	1.5	1.25	250	1.25	0.125	farhat_internal
Peru3381	MQHZ00000000	>5	5-8	>15	2-4	<=1.25	<=1	<=1.25	>500	<=1.25	<=0.125	5	6.5	15	3	1.25	1	1.25	500	1.25	0.125	farhat_internal
Peru3382	MQIQ00000000	1-2	>50	>15	0.5-1	1.25-2.5	<=1	<=1.25	100-120	<=1.25	<=0.125	1.5	50	15	0.75	1.88	1	1.25	110	1.25	0.125	farhat_internal
Peru3383	MQGT00000000	0.2-0.4	>50	5-6	<=0.5	2.5-5	<=1	<=1.25	300-500	<=1.25	<=0.125	0.3	50	5.5	0.5	3.75	1	1.25	400	1.25	0.125	farhat_internal
Peru3384	MQGM00000000	>5	10-50	>15	2-4	<=1.25	30-50	<=1.25	>500	<=1.25	<=0.125	5	30	15	3	1.25	40	1.25	500	1.25	0.125	farhat_internal
Peru3385	MMMH00000000	0.05-0.1	>50	<=1.25	<=0.5	<=1.25	<=1	<=1.25	>500	<=1.25	<=0.125	0.08	50	1.25	0.5	1.25	1	1.25	500	1.25	0.125	farhat_internal
Peru3387	MQGW00000000	>5	>50	>15	<=0.5	<=1.25	<=1	<=1.25	300-500	<=1.25	<=0.125	5	50	15	0.5	1.25	1	1.25	400	1.25	0.125	farhat_internal
Peru3392	MQHM00000000	1-2	>50	2.5-5	<=0.5	2.5-5	<=1	<=1.25	200-300	<=1.25	<=0.125	1.5	50	3.75	0.5	3.75	1	1.25	250	1.25	0.125	farhat_internal
Peru3393	MQHF00000000	>5	>50	>15	>100	1.25-2.5	<=1	<=1.25	<=25	<=1.25	<=0.125	5	50	15	100	1.88	1	1.25	25	1.25	0.125	farhat_internal
Peru3397	MQKI00000000	0.4-0.6	>50	<=1.25	<=0.5	2.5-5	1-2	<=1.25	>500	<=1.25	<=0.125	0.5	50	1.25	0.5	3.75	1.5	1.25	500	1.25	0.125	farhat_internal
Peru3398	MQKK00000000	>5	3-5	>15	0.5-1	1.25-2.5	15-30	>100	100-120	>100	<=0.125	5	4	15	0.75	1.88	22.5	100	110	100	0.125	farhat_internal
Peru3399	MQIH00000000	>5	>50	>15	>100	1.25-2.5	<=1	<=1.25	25-50	<=1.25	<=0.125	5	50	15	100	1.88	1	1.25	37.5	1.25	0.125	farhat_internal
Peru3400	MQKJ00000000	>5	1-2	1.25-2.5	>100	2.5-5	<=1	<=1.25	<=25	<=1.25	<=0.125	5	1.5	1.88	100	3.75	1	1.25	25	1.25	0.125	farhat_internal
Peru3401	MQHG00000000	2-4	>50	>15	1-2	1.25-2.5	<=1	<=1.25	>500	<=1.25	<=0.125	3	50	15	1.5	1.88	1	1.25	500	1.25	0.125	farhat_internal
Peru3402	MQGV00000000	>5	>50	>15	16-20	1.25-2.5	1-2	<=1.25	<=25	<=1.25	0.125-0.25	5	50	15	18	1.88	1.5	1.25	25	1.25	0.19	farhat_internal
Peru3403	MQLI00000000	>5	10-50	>15	0.5-1	2.5-5	2-4	>100	100-120	>100	0.5-1	5	30	15	0.75	3.75	3	100	110	100	0.75	farhat_internal
Peru3404	MQFQ00000000	>5	5-8	>15	<=0.5	<=1.25	<=1	<=1.25	>500	<=1.25	<=0.125	5	6.5	15	0.5	1.25	1	1.25	500	1.25	0.125	farhat_internal
Peru3405	MQFZ00000000	2-4	>50	2.5-5	6-10	<=1.25	1-2	<=1.25	>500	<=1.25	<=0.125	3	50	3.75	8	1.25	1.5	1.25	500	1.25	0.125	farhat_internal
Peru3406	MQIW00000000	>5	10-50	>15	0.5-1	2.5-5	30-50	>100	50-100	>100	<=0.125	5	30	15	0.75	3.75	40	100	75	100	0.125	farhat_internal
Peru3407	MQMA00000000	0.2-0.4	0.25-0.5	8-9	<=0.5	1.25-2.5	<=1	<=1.25	25-50	<=1.25	<=0.125	0.3	0.38	8.5	0.5	1.88	1	1.25	37.5	1.25	0.125	farhat_internal
Peru3408	MQKO00000000	>5	0.5-1	2.5-5	4-6	1.25-2.5	1-2	1.25-2.5	25-50	<=1.25	<=0.125	5	0.75	3.75	5	1.88	1.5	1.88	37.5	1.25	0.125	farhat_internal
Peru3410	MQGZ00000000	>5	>50	>15	<=0.5	1.25-2.5	<=1	<=1.25	<=25	<=1.25	0.25-0.5	5	50	15	0.5	1.88	1	1.25	25	1.25	0.38	farhat_internal
Peru3411	MQHD00000000	>5	>50	5-6	6-10	<=1.25	<=1	<=1.25	<=25	<=1.25	<=0.125	5	50	5.5	8	1.25	1	1.25	25	1.25	0.125	farhat_internal
Peru3412	MQGX00000000	1-2	>50	1.25-2.5	<=0.5	5-6	<=1	<=1.25	>500	<=1.25	<=0.125	1.5	50	1.88	0.5	5.5	1	1.25	500	1.25	0.125	farhat_internal
Peru3413	MQHE00000000	>5	10-50	6-7	>100	<=1.25	<=1	<=1.25	>500	<=1.25	<=0.125	5	30	6.5	100	1.25	1	1.25	500	1.25	0.125	farhat_internal
Peru3414	MQFU00000000	>5	5-8	>15	0.5-1	<=1.25	<=1	<=1.25	<=25	<=1.25	<=0.125	5	6.5	15	0.75	1.25	1	1.25	25	1.25	0.125	farhat_internal
Peru3415	MQFT00000000	>5	10-50	>15	1-2	<=1.25	<=1	<=1.25	300-500	<=1.25	0.125-0.25	5	30	15	1.5	1.25	1	1.25	400	1.25	0.19	farhat_internal
Peru3416	MQKU00000000	>5	>50	>15	<=0.5	1.25-2.5	<=1	<=1.25	<=25	<=1.25	<=0.125	5	50	15	0.5	1.88	1	1.25	25	1.25	0.125	farhat_internal
Peru3417	MQHK00000000	1-2	10-50	5-6	2-4	5-6	4-5	<=1.25	>500	<=1.25	<=0.125	1.5	30	5.5	3	5.5	4.5	1.25	500	1.25	0.125	farhat_internal
Peru3418	MQGC00000000	>5	>50	>15	1-2	1.25-2.5	<=1	<=1.25	300-500	<=1.25	<=0.125	5	50	15	1.5	1.88	1	1.25	400	1.25	0.125	farhat_internal
Peru3419	MQGU00000000	4-5	>50	10-15	6-10	1.25-2.5	2-4	<=1.25	>500	<=1.25	2-4	4.5	50	12.5	8	1.88	3	1.25	500	1.25	3	farhat_internal
Peru3420	MQJP00000000	>5	>50	2.5-5	1-2	1.25-2.5	<=1	<=1.25	>500	<=1.25	<=0.125	5	50	3.75	1.5	1.88	1	1.25	500	1.25	0.125	farhat_internal
Peru3421	MQGO00000000	0.2-0.4	>50	2.5-5	<=0.5	5-6	<=1	<=1.25	25-50	<=1.25	<=0.125	0.3	50	3.75	0.5	5.5	1	1.25	37.5	1.25	0.125	farhat_internal
Peru3422	MQFP00000000	>5	>50	>15	>100	2.5-5	1-2	<=1.25	>500	<=1.25	<=0.125	5	50	15	100	3.75	1.5	1.25	500	1.25	0.125	farhat_internal
Peru3423	MQLA00000000	>5	10-50	>15	4-6	1.25-2.5	15-30	<=1.25	>500	<=1.25	<=0.125	5	30	15	5	1.88	22.5	1.25	500	1.25	0.125	farhat_internal
Peru3424	MQFV00000000	>5	>50	>15	<=0.5	1.25-2.5	<=1	<=1.25	>500	<=1.25	<=0.125	5	50	15	0.5	1.88	1	1.25	500	1.25	0.125	farhat_internal
Peru3426	MQHW00000000	>5	10-50	>15	1-2	<=1.25	<=1	<=1.25	>500	<=1.25	<=0.125	5	30	15	1.5	1.25	1	1.25	500	1.25	0.125	farhat_internal
Peru3427	MQKM00000000	>5	8-10	10-15	<=0.5	<=1.25	<=1	<=1.25	25-50	<=1.25	<=0.125	5	9	12.5	0.5	1.25	1	1.25	37.5	1.25	0.125	farhat_internal
Peru3428	MQHL00000000	>5	>50	1.25-2.5	<=0.5	1.25-2.5	1-2	>100	25-50	>100	<=0.125	5	50	1.88	0.5	1.88	1.5	100	37.5	100	0.125	farhat_internal
Peru3429	MQKT00000000	>5	8-10	>15	<=0.5	1.25-2.5	<=1	<=1.25	>500	<=1.25	<=0.125	5	9	15	0.5	1.88	1	1.25	500	1.25	0.125	farhat_internal
Peru3430	MQLP00000000	>5	>50	5-6	>100	5-6	<=1	<=1.25	50-100	<=1.25	<=0.125	5	50	5.5	100	5.5	1	1.25	75	1.25	0.125	farhat_internal
Peru3431	MQHI00000000	>5	>50	2.5-5	10-16	1.25-2.5	<=1	<=1.25	25-50	<=1.25	0.125-0.25	5	50	3.75	13	1.88	1	1.25	37.5	1.25	0.19	farhat_internal
Peru3432	MQGQ00000000	0.05-0.1	<=0.25	1.25-2.5	<=0.5	1.25-2.5	<=1	<=1.25	<=25	<=1.25	<=0.125	0.08	0.25	1.88	0.5	1.88	1	1.25	25	1.25	0.125	farhat_internal
Peru3433	MQMD00000000	>5	>50	>15	<=0.5	<=1.25	<=1	<=1.25	>500	<=1.25	<=0.125	5	50	15	0.5	1.25	1	1.25	500	1.25	0.125	farhat_internal
Peru3434	MQGA00000000	>5	10-50	10-15	>100	5-6	1-2	>100	<=25	>100	1-2	5	30	12.5	100	5.5	1.5	100	25	100	1.5	farhat_internal
Peru3435	MQHB00000000	>5	>50	10-15	10-16	<=1.25	1-2	<=1.25	<=25	<=1.25	0.125-0.25	5	50	12.5	13	1.25	1.5	1.25	25	1.25	0.19	farhat_internal
Peru3528	MQKQ00000000	0.05-0.1	0.25-0.5	2.5-5	<=0.5	<=1.25	<=1	<=1.25	<=25	<=1.25	0.125-0.25	0.08	0.38	3.75	0.5	1.25	1	1.25	25	1.25	0.19	farhat_internal
Peru3962	MMFZ00000000	<=0.05	<=0.25	5-6	<=0.5	<=1.25	<=1	<=1.25	100-120	<=1.25	<=0.125	0.05	0.25	5.5	0.5	1.25	1	1.25	110	1.25	0.125	farhat_internal
Peru3965	MMFW00000000	0.2-0.4	0.5-1	2.5-5	0.5-1	1.25-2.5	<=1	<=1.25	<=25	<=1.25	0.125-0.25	0.3	0.75	3.75	0.75	1.88	1	1.25	25	1.25	0.19	farhat_internal
Peru3966	MMFV00000000	0.05-0.1	<=0.25	2.5-5	<=0.5	<=1.25	<=1	<=1.25	25-50	<=1.25	<=0.125	0.08	0.25	3.75	0.5	1.25	1	1.25	37.5	1.25	0.125	farhat_internal
Peru3967	MMFU00000000	0.2-0.4	0.25-0.5	2.5-5	<=0.5	1.25-2.5	<=1	<=1.25	100-120	<=1.25	<=0.125	0.3	0.38	3.75	0.5	1.88	1	1.25	110	1.25	0.125	farhat_internal
Peru3969	MMFS00000000	>5	0.5-1	>15	0.5-1	1.25-2.5	1-2	<=1.25	<=25	<=1.25	0.125-0.25	5	0.75	15	0.75	1.88	1.5	1.25	25	1.25	0.19	farhat_internal
Peru3970	MMFR00000000	0.6-1	<=0.25	2.5-5	<=0.5	<=1.25	<=1	<=1.25	<=25	<=1.25	<=0.125	0.8	0.25	3.75	0.5	1.25	1	1.25	25	1.25	0.125	farhat_internal
Peru3971	MMFQ00000000	0.1-0.2	0.5-1	9-10	<=0.5	1.25-2.5	1-2	<=1.25	25-50	<=1.25	0.25-0.5	0.15	0.75	9.5	0.5	1.88	1.5	1.25	37.5	1.25	0.38	farhat_internal
Peru3972	MMFP00000000	0.05-0.1	<=0.25	2.5-5	<=0.5	1.25-2.5	<=1	<=1.25	25-50	<=1.25	<=0.125	0.08	0.25	3.75	0.5	1.88	1	1.25	37.5	1.25	0.125	farhat_internal
Peru3973	MMMG00000000	0.4-0.6	0.25-0.5	8-9	2-4	2.5-5	<=1	<=1.25	<=25	<=1.25	0.125-0.25	0.5	0.38	8.5	3	3.75	1	1.25	25	1.25	0.19	farhat_internal
Peru3974	MMFO00000000	0.2-0.4	<=0.25	1.25-2.5	<=0.5	1.25-2.5	<=1	<=1.25	<=25	<=1.25	0.25-0.5	0.3	0.25	1.88	0.5	1.88	1	1.25	25	1.25	0.38	farhat_internal
Peru3975	MMFN00000000	>5	>50	8-9	1-2	<=1.25	<=1	<=1.25	25-50	<=1.25	<=0.125	5	50	8.5	1.5	1.25	1	1.25	37.5	1.25	0.125	farhat_internal
Peru3976	MMFM00000000	>5	<=0.25	1.25-2.5	1-2	<=1.25	<=1	<=1.25	<=25	<=1.25	<=0.125	5	0.25	1.88	1.5	1.25	1	1.25	25	1.25	0.125	farhat_internal
Peru3977	MMFL00000000	0.05-0.1	0.25-0.5	2.5-5	<=0.5	<=1.25	1-2	<=1.25	<=25	<=1.25	0.125-0.25	0.08	0.38	3.75	0.5	1.25	1.5	1.25	25	1.25	0.19	farhat_internal
Peru3978	MMFK00000000	0.05-0.1	0.25-0.5	2.5-5	<=0.5	1.25-2.5	<=1	<=1.25	<=25	<=1.25	<=0.125	0.08	0.38	3.75	0.5	1.88	1	1.25	25	1.25	0.125	farhat_internal
Peru3979	MMFJ00000000	>5	1-2	8-9	6-10	20-50	1-2	1.25-2.5	<=25	<=1.25	0.25-0.5	5	1.5	8.5	8	35	1.5	1.88	25	1.25	0.38	farhat_internal
Peru3980	MMFI00000000	0.05-0.1	<=0.25	5-6	<=0.5	1.25-2.5	<=1	<=1.25	<=25	<=1.25	<=0.125	0.08	0.25	5.5	0.5	1.88	1	1.25	25	1.25	0.125	farhat_internal
Peru3981	MMFH00000000	<=0.05	<=0.25	1.25-2.5	<=0.5	<=1.25	<=1	<=1.25	<=25	<=1.25	<=0.125	0.05	0.25	1.88	0.5	1.25	1	1.25	25	1.25	0.125	farhat_internal
Peru3982	MMFG00000000	0.05-0.1	<=0.25	5-6	<=0.5	<=1.25	<=1	<=1.25	<=25	<=1.25	<=0.125	0.08	0.25	5.5	0.5	1.25	1	1.25	25	1.25	0.125	farhat_internal
Peru3983	MMFF00000000	0.05-0.1	1-2	2.5-5	<=0.5	<=1.25	<=1	<=1.25	<=25	<=1.25	<=0.125	0.08	1.5	3.75	0.5	1.25	1	1.25	25	1.25	0.125	farhat_internal
Peru3984	MMFE00000000	0.1-0.2	0.5-1	5-6	<=0.5	5-6	<=1	<=1.25	25-50	<=1.25	<=0.125	0.15	0.75	5.5	0.5	5.5	1	1.25	37.5	1.25	0.125	farhat_internal
Peru3985	MMFD00000000	>5	<=0.25	2.5-5	<=0.5	1.25-2.5	<=1	<=1.25	<=25	<=1.25	<=0.125	5	0.25	3.75	0.5	1.88	1	1.25	25	1.25	0.125	farhat_internal
Peru3986	MMFC00000000	0.05-0.1	<=0.25	1.25-2.5	<=0.5	<=1.25	2-4	<=1.25	100-120	<=1.25	<=0.125	0.08	0.25	1.88	0.5	1.25	3	1.25	110	1.25	0.125	farhat_internal
Peru3987	MMFB00000000	0.2-0.4	<=0.25	2.5-5	<=0.5	2.5-5	<=1	<=1.25	25-50	<=1.25	<=0.125	0.3	0.25	3.75	0.5	3.75	1	1.25	37.5	1.25	0.125	farhat_internal
Peru3988	MMFA00000000	0.05-0.1	0.5-1	2.5-5	<=0.5	<=1.25	<=1	<=1.25	<=25	<=1.25	<=0.125	0.08	0.75	3.75	0.5	1.25	1	1.25	25	1.25	0.125	farhat_internal
Peru3989	MMEZ00000000	>5	<=0.25	1.25-2.5	0.5-1	15-20	<=1	<=1.25	25-50	<=1.25	0.125-0.25	5	0.25	1.88	0.75	17.5	1	1.25	37.5	1.25	0.19	farhat_internal
Peru3990	MMEY00000000	0.05-0.1	0.25-0.5	2.5-5	0.5-1	1.25-2.5	2-4	<=1.25	<=25	<=1.25	<=0.125	0.08	0.38	3.75	0.75	1.88	3	1.25	25	1.25	0.125	farhat_internal
Peru3991	MMMF00000000	<=0.05	<=0.25	<=1.25	<=0.5	<=1.25	<=1	<=1.25	25-50	<=1.25	<=0.125	0.05	0.25	1.25	0.5	1.25	1	1.25	37.5	1.25	0.125	farhat_internal
Peru3992	MMEX00000000	2-4	0.25-0.5	5-6	0.5-1	1.25-2.5	<=1	<=1.25	25-50	<=1.25	<=0.125	3	0.38	5.5	0.75	1.88	1	1.25	37.5	1.25	0.125	farhat_internal
Peru3993	MMEW00000000	<=0.05	<=0.25	<=1.25	<=0.5	<=1.25	<=1	<=1.25	<=25	<=1.25	<=0.125	0.05	0.25	1.25	0.5	1.25	1	1.25	25	1.25	0.125	farhat_internal
Peru3994	MMME00000000	0.05-0.1	0.25-0.5	2.5-5	1-2	<=1.25	<=1	<=1.25	<=25	<=1.25	<=0.125	0.08	0.38	3.75	1.5	1.25	1	1.25	25	1.25	0.125	farhat_internal
Peru3995	MMEV00000000	<=0.05	<=0.25	<=1.25	<=0.5	1.25-2.5	<=1	<=1.25	<=25	<=1.25	<=0.125	0.05	0.25	1.25	0.5	1.88	1	1.25	25	1.25	0.125	farhat_internal
Peru3996	MMEU00000000	0.4-0.6	<=0.25	<=1.25	<=0.5	1.25-2.5	<=1	<=1.25	<=25	<=1.25	<=0.125	0.5	0.25	1.25	0.5	1.88	1	1.25	25	1.25	0.125	farhat_internal
Peru3997	MMET00000000	<=0.05	<=0.25	5-6	<=0.5	1.25-2.5	<=1	<=1.25	<=25	<=1.25	<=0.125	0.05	0.25	5.5	0.5	1.88	1	1.25	25	1.25	0.125	farhat_internal
Peru3998	MMES00000000	0.05-0.1	>50	5-6	<=0.5	<=1.25	<=1	<=1.25	<=25	<=1.25	<=0.125	0.08	50	5.5	0.5	1.25	1	1.25	25	1.25	0.125	farhat_internal
Peru3999	MMER00000000	<=0.05	<=0.25	1.25-2.5	1-2	<=1.25	<=1	<=1.25	<=25	<=1.25	<=0.125	0.05	0.25	1.88	1.5	1.25	1	1.25	25	1.25	0.125	farhat_internal
Peru4000	MMEQ00000000	1-2	<=0.25	<=1.25	<=0.5	5-6	<=1	<=1.25	<=25	<=1.25	<=0.125	1.5	0.25	1.25	0.5	5.5	1	1.25	25	1.25	0.125	farhat_internal
Peru4001	MMEP00000000	0.05-0.1	0.25-0.5	1.25-2.5	<=0.5	<=1.25	<=1	<=1.25	<=25	<=1.25	<=0.125	0.08	0.38	1.88	0.5	1.25	1	1.25	25	1.25	0.125	farhat_internal
Peru4002	MMEO00000000	>5	>50	9-10	>100	5-6	<=1	<=1.25	<=25	<=1.25	<=0.125	5	50	9.5	100	5.5	1	1.25	25	1.25	0.125	farhat_internal
Peru4003	MMEN00000000	0.4-0.6	0.25-0.5	10-15	2-4	1.25-2.5	<=1	<=1.25	<=25	<=1.25	<=0.125	0.5	0.38	12.5	3	1.88	1	1.25	25	1.25	0.125	farhat_internal
Peru4004	MMMD00000000	<=0.05	<=0.25	2.5-5	<=0.5	1.25-2.5	<=1	<=1.25	<=25	<=1.25	<=0.125	0.05	0.25	3.75	0.5	1.88	1	1.25	25	1.25	0.125	farhat_internal
Peru4005	MMEM00000000	0.05-0.1	1-2	5-6	<=0.5	1.25-2.5	<=1	<=1.25	50-100	<=1.25	0.125-0.25	0.08	1.5	5.5	0.5	1.88	1	1.25	75	1.25	0.19	farhat_internal
Peru4007	MMEL00000000	4-5	0.25-0.5	2.5-5	2-4	1.25-2.5	2-4	<=1.25	<=25	<=1.25	<=0.125	4.5	0.38	3.75	3	1.88	3	1.25	25	1.25	0.125	farhat_internal
Peru4008	MMEK00000000	0.05-0.1	0.25-0.5	2.5-5	<=0.5	1.25-2.5	2-4	<=1.25	<=25	<=1.25	<=0.125	0.08	0.38	3.75	0.5	1.88	3	1.25	25	1.25	0.125	farhat_internal
Peru4009	MMEJ00000000	0.05-0.1	<=0.25	<=1.25	<=0.5	<=1.25	<=1	<=1.25	<=25	<=1.25	<=0.125	0.08	0.25	1.25	0.5	1.25	1	1.25	25	1.25	0.125	farhat_internal
Peru4010	MMEI00000000	>5	<=0.25	<=1.25	1-2	<=1.25	<=1	<=1.25	<=25	<=1.25	<=0.125	5	0.25	1.25	1.5	1.25	1	1.25	25	1.25	0.125	farhat_internal
Peru4012	MMMB00000000	0.1-0.2	<=0.25	7-8	<=0.5	2.5-5	<=1	<=1.25	<=25	<=1.25	<=0.125	0.15	0.25	7.5	0.5	3.75	1	1.25	25	1.25	0.125	farhat_internal
Peru4013	MMMA00000000	0.05-0.1	<=0.25	2.5-5	1-2	<=1.25	<=1	<=1.25	<=25	<=1.25	0.125-0.25	0.08	0.25	3.75	1.5	1.25	1	1.25	25	1.25	0.19	farhat_internal
Peru4015	MMLY00000000	<=0.05	<=0.25	<=1.25	<=0.5	<=1.25	<=1	<=1.25	100-120	<=1.25	<=0.125	0.05	0.25	1.25	0.5	1.25	1	1.25	110	1.25	0.125	farhat_internal
Peru4016	MMEH00000000	>5	>50	>15	1-2	<=1.25	<=1	<=1.25	>500	<=1.25	<=0.125	5	50	15	1.5	1.25	1	1.25	500	1.25	0.125	farhat_internal
Peru4017	MMEG00000000	<=0.05	<=0.25	<=1.25	<=0.5	<=1.25	<=1	<=1.25	<=25	<=1.25	0.25-0.5	0.05	0.25	1.25	0.5	1.25	1	1.25	25	1.25	0.38	farhat_internal
Peru4019	MMLX00000000	0.05-0.1	<=0.25	2.5-5	<=0.5	1.25-2.5	<=1	<=1.25	25-50	<=1.25	0.125-0.25	0.08	0.25	3.75	0.5	1.88	1	1.25	37.5	1.25	0.19	farhat_internal
Peru4021	MMLV00000000	<=0.05	0.25-0.5	<=1.25	<=0.5	<=1.25	<=1	<=1.25	<=25	<=1.25	<=0.125	0.05	0.38	1.25	0.5	1.25	1	1.25	25	1.25	0.125	farhat_internal
Peru4023	MMLU00000000	0.05-0.1	<=0.25	<=1.25	<=0.5	<=1.25	<=1	<=1.25	<=25	<=1.25	<=0.125	0.08	0.25	1.25	0.5	1.25	1	1.25	25	1.25	0.125	farhat_internal
Peru4024	MMEF00000000	0.4-0.6	0.25-0.5	5-6	2-4	5-6	1-2	<=1.25	<=25	<=1.25	0.125-0.25	0.5	0.38	5.5	3	5.5	1.5	1.25	25	1.25	0.19	farhat_internal
Peru4025	MMEE00000000	0.1-0.2	>50	2.5-5	<=0.5	1.25-2.5	<=1	<=1.25	50-100	<=1.25	0.125-0.25	0.15	50	3.75	0.5	1.88	1	1.25	75	1.25	0.19	farhat_internal
Peru4026	MMED00000000	<=0.05	<=0.25	5-6	<=0.5	1.25-2.5	<=1	<=1.25	<=25	<=1.25	<=0.125	0.05	0.25	5.5	0.5	1.88	1	1.25	25	1.25	0.125	farhat_internal
Peru4029	MMEB00000000	>5	0.25-0.5	>15	<=0.5	1.25-2.5	<=1	<=1.25	<=25	<=1.25	<=0.125	5	0.38	15	0.5	1.88	1	1.25	25	1.25	0.125	farhat_internal
Peru4030	MMEA00000000	0.2-0.4	0.5-1	5-6	0.5-1	1.25-2.5	1-2	1.25-2.5	<=25	<=1.25	0.25-0.5	0.3	0.75	5.5	0.75	1.88	1.5	1.88	25	1.25	0.38	farhat_internal
Peru4032	MMDY00000000	0.05-0.1	>50	2.5-5	<=0.5	1.25-2.5	<=1	<=1.25	<=25	<=1.25	0.125-0.25	0.08	50	3.75	0.5	1.88	1	1.25	25	1.25	0.19	farhat_internal
Peru4033	MMDX00000000	0.1-0.2	<=0.25	<=1.25	<=0.5	<=1.25	<=1	<=1.25	100-120	<=1.25	<=0.125	0.15	0.25	1.25	0.5	1.25	1	1.25	110	1.25	0.125	farhat_internal
Peru4034	MMDW00000000	0.2-0.4	<=0.25	<=1.25	1-2	1.25-2.5	<=1	<=1.25	<=25	<=1.25	<=0.125	0.3	0.25	1.25	1.5	1.88	1	1.25	25	1.25	0.125	farhat_internal
Peru4035	MMDV00000000	0.05-0.1	0.5-1	2.5-5	<=0.5	1.25-2.5	<=1	<=1.25	25-50	<=1.25	0.125-0.25	0.08	0.75	3.75	0.5	1.88	1	1.25	37.5	1.25	0.19	farhat_internal
Peru4036	MMLT00000000	0.05-0.1	1-2	5-6	<=0.5	1.25-2.5	4-5	<=1.25	50-100	<=1.25	0.125-0.25	0.08	1.5	5.5	0.5	1.88	4.5	1.25	75	1.25	0.19	farhat_internal
Peru4037	MMDU00000000	0.4-0.6	<=0.25	<=1.25	>100	<=1.25	<=1	<=1.25	<=25	<=1.25	<=0.125	0.5	0.25	1.25	100	1.25	1	1.25	25	1.25	0.125	farhat_internal
Peru4038	MMDT00000000	0.1-0.2	0.25-0.5	9-10	<=0.5	1.25-2.5	<=1	<=1.25	<=25	<=1.25	<=0.125	0.15	0.38	9.5	0.5	1.88	1	1.25	25	1.25	0.125	farhat_internal
Peru4040	MMDR00000000	0.05-0.1	<=0.25	1.25-2.5	<=0.5	2.5-5	<=1	<=1.25	25-50	<=1.25	<=0.125	0.08	0.25	1.88	0.5	3.75	1	1.25	37.5	1.25	0.125	farhat_internal
Peru4041	MMDQ00000000	0.2-0.4	1-2	<=1.25	<=0.5	<=1.25	<=1	<=1.25	25-50	<=1.25	<=0.125	0.3	1.5	1.25	0.5	1.25	1	1.25	37.5	1.25	0.125	farhat_internal
Peru4042	MMDP00000000	0.05-0.1	0.25-0.5	2.5-5	1-2	1.25-2.5	<=1	<=1.25	<=25	<=1.25	<=0.125	0.08	0.38	3.75	1.5	1.88	1	1.25	25	1.25	0.125	farhat_internal
Peru4043	MMDO00000000	0.05-0.1	<=0.25	1.25-2.5	0.5-1	<=1.25	<=1	<=1.25	<=25	<=1.25	<=0.125	0.08	0.25	1.88	0.75	1.25	1	1.25	25	1.25	0.125	farhat_internal
Peru4044	MMDN00000000	1-2	>50	10-15	1-2	1.25-2.5	<=1	<=1.25	25-50	<=1.25	<=0.125	1.5	50	12.5	1.5	1.88	1	1.25	37.5	1.25	0.125	farhat_internal
Peru4045	MMDM00000000	0.05-0.1	<=0.25	1.25-2.5	1-2	<=1.25	<=1	<=1.25	100-120	<=1.25	<=0.125	0.08	0.25	1.88	1.5	1.25	1	1.25	110	1.25	0.125	farhat_internal
Peru4046	MMDL00000000	0.05-0.1	<=0.25	1.25-2.5	<=0.5	1.25-2.5	<=1	<=1.25	<=25	<=1.25	<=0.125	0.08	0.25	1.88	0.5	1.88	1	1.25	25	1.25	0.125	farhat_internal
Peru4047	MMDK00000000	0.4-0.6	<=0.25	1.25-2.5	20-100	2.5-5	<=1	<=1.25	<=25	<=1.25	<=0.125	0.5	0.25	1.88	60	3.75	1	1.25	25	1.25	0.125	farhat_internal
Peru4048	MMDJ00000000	0.05-0.1	<=0.25	2.5-5	<=0.5	1.25-2.5	<=1	<=1.25	<=25	<=1.25	0.125-0.25	0.08	0.25	3.75	0.5	1.88	1	1.25	25	1.25	0.19	farhat_internal
Peru4049	MMDI00000000	<=0.05	<=0.25	<=1.25	<=0.5	<=1.25	<=1	<=1.25	<=25	<=1.25	<=0.125	0.05	0.25	1.25	0.5	1.25	1	1.25	25	1.25	0.125	farhat_internal
Peru4051	MMDG00000000	>5	<=0.25	<=1.25	20-100	<=1.25	<=1	<=1.25	<=25	<=1.25	<=0.125	5	0.25	1.25	60	1.25	1	1.25	25	1.25	0.125	farhat_internal
Peru4053	MMDE00000000	0.05-0.1	<=0.25	1.25-2.5	<=0.5	1.25-2.5	<=1	<=1.25	<=25	<=1.25	<=0.125	0.08	0.25	1.88	0.5	1.88	1	1.25	25	1.25	0.125	farhat_internal
Peru4054	MMDD00000000	2-4	<=0.25	2.5-5	<=0.5	>50	<=1	<=1.25	>500	<=1.25	<=0.125	3	0.25	3.75	0.5	50	1	1.25	500	1.25	0.125	farhat_internal
Peru4055	MMDC00000000	2-4	0.25-0.5	2.5-5	2-4	1.25-2.5	<=1	<=1.25	<=25	<=1.25	<=0.125	3	0.38	3.75	3	1.88	1	1.25	25	1.25	0.125	farhat_internal
Peru4056	MMDB00000000	0.05-0.1	<=0.25	1.25-2.5	<=0.5	<=1.25	<=1	<=1.25	<=25	<=1.25	<=0.125	0.08	0.25	1.88	0.5	1.25	1	1.25	25	1.25	0.125	farhat_internal
Peru4057	MMDA00000000	0.05-0.1	<=0.25	1.25-2.5	<=0.5	<=1.25	<=1	<=1.25	<=25	<=1.25	<=0.125	0.08	0.25	1.88	0.5	1.25	1	1.25	25	1.25	0.125	farhat_internal
Peru4058	MMCZ00000000	>5	0.25-0.5	1.25-2.5	<=0.5	<=1.25	<=1	<=1.25	50-100	<=1.25	<=0.125	5	0.38	1.88	0.5	1.25	1	1.25	75	1.25	0.125	farhat_internal
Peru4059	MMCY00000000	<=0.05	<=0.25	<=1.25	<=0.5	1.25-2.5	<=1	<=1.25	<=25	<=1.25	<=0.125	0.05	0.25	1.25	0.5	1.88	1	1.25	25	1.25	0.125	farhat_internal
Peru4060	MMCX00000000	<=0.05	0.25-0.5	2.5-5	<=0.5	1.25-2.5	<=1	<=1.25	<=25	<=1.25	0.25-0.5	0.05	0.38	3.75	0.5	1.88	1	1.25	25	1.25	0.38	farhat_internal
Peru4061	MMCW00000000	0.1-0.2	>50	2.5-5	2-4	1.25-2.5	<=1	<=1.25	25-50	<=1.25	<=0.125	0.15	50	3.75	3	1.88	1	1.25	37.5	1.25	0.125	farhat_internal
Peru4062	MMCV00000000	0.05-0.1	<=0.25	2.5-5	0.5-1	1.25-2.5	<=1	<=1.25	<=25	<=1.25	0.125-0.25	0.08	0.25	3.75	0.75	1.88	1	1.25	25	1.25	0.19	farhat_internal
Peru4063	MMCU00000000	0.05-0.1	<=0.25	<=1.25	<=0.5	<=1.25	<=1	<=1.25	25-50	<=1.25	<=0.125	0.08	0.25	1.25	0.5	1.25	1	1.25	37.5	1.25	0.125	farhat_internal
Peru4064	MMCT00000000	0.2-0.4	0.25-0.5	5-6	<=0.5	1.25-2.5	<=1	<=1.25	<=25	<=1.25	<=0.125	0.3	0.38	5.5	0.5	1.88	1	1.25	25	1.25	0.125	farhat_internal
Peru4065	MMCS00000000	0.1-0.2	0.25-0.5	2.5-5	0.5-1	1.25-2.5	1-2	<=1.25	<=25	<=1.25	0.125-0.25	0.15	0.38	3.75	0.75	1.88	1.5	1.25	25	1.25	0.19	farhat_internal
Peru4066	MMCR00000000	<=0.05	<=0.25	1.25-2.5	<=0.5	<=1.25	<=1	<=1.25	<=25	<=1.25	<=0.125	0.05	0.25	1.88	0.5	1.25	1	1.25	25	1.25	0.125	farhat_internal
Peru4067	MMCQ00000000	0.1-0.2	<=0.25	2.5-5	4-6	2.5-5	<=1	<=1.25	25-50	<=1.25	<=0.125	0.15	0.25	3.75	5	3.75	1	1.25	37.5	1.25	0.125	farhat_internal
Peru4068	MMCP00000000	>5	>50	>15	1-2	<=1.25	2-4	<=1.25	100-120	<=1.25	<=0.125	5	50	15	1.5	1.25	3	1.25	110	1.25	0.125	farhat_internal
Peru4069	MMCO00000000	>5	<=0.25	<=1.25	<=0.5	2.5-5	<=1	<=1.25	<=25	<=1.25	<=0.125	5	0.25	1.25	0.5	3.75	1	1.25	25	1.25	0.125	farhat_internal
Peru4070	MMCN00000000	0.6-1	>50	5-6	1-2	1.25-2.5	<=1	<=1.25	>500	<=1.25	<=0.125	0.8	50	5.5	1.5	1.88	1	1.25	500	1.25	0.125	farhat_internal
Peru4071	MMCM00000000	<=0.05	<=0.25	1.25-2.5	<=0.5	<=1.25	<=1	<=1.25	50-100	<=1.25	0.125-0.25	0.05	0.25	1.88	0.5	1.25	1	1.25	75	1.25	0.19	farhat_internal
Peru4072	MMCL00000000	0.05-0.1	1-2	5-6	<=0.5	1.25-2.5	1-2	<=1.25	25-50	<=1.25	0.125-0.25	0.08	1.5	5.5	0.5	1.88	1.5	1.25	37.5	1.25	0.19	farhat_internal
Peru4073	MMCK00000000	0.05-0.1	<=0.25	1.25-2.5	<=0.5	1.25-2.5	<=1	<=1.25	<=25	<=1.25	<=0.125	0.08	0.25	1.88	0.5	1.88	1	1.25	25	1.25	0.125	farhat_internal
Peru4074	MMCJ00000000	0.05-0.1	0.5-1	2.5-5	<=0.5	1.25-2.5	<=1	<=1.25	<=25	<=1.25	<=0.125	0.08	0.75	3.75	0.5	1.88	1	1.25	25	1.25	0.125	farhat_internal
Peru4075	MMCI00000000	4-5	5-8	<=1.25	1-2	<=1.25	<=1	<=1.25	50-100	<=1.25	<=0.125	4.5	6.5	1.25	1.5	1.25	1	1.25	75	1.25	0.125	farhat_internal
Peru4076	MMCH00000000	>5	0.25-0.5	2.5-5	<=0.5	1.25-2.5	<=1	<=1.25	<=25	<=1.25	<=0.125	5	0.38	3.75	0.5	1.88	1	1.25	25	1.25	0.125	farhat_internal
Peru4077	MMCG00000000	0.05-0.1	0.25-0.5	5-6	<=0.5	<=1.25	<=1	<=1.25	50-100	<=1.25	0.125-0.25	0.08	0.38	5.5	0.5	1.25	1	1.25	75	1.25	0.19	farhat_internal
Peru4079	MMCE00000000	0.05-0.1	1-2	7-8	<=0.5	<=1.25	1-2	<=1.25	<=25	<=1.25	<=0.125	0.08	1.5	7.5	0.5	1.25	1.5	1.25	25	1.25	0.125	farhat_internal
Peru4080	MMCD00000000	0.05-0.1	0.25-0.5	<=1.25	<=0.5	<=1.25	<=1	<=1.25	<=25	<=1.25	<=0.125	0.08	0.38	1.25	0.5	1.25	1	1.25	25	1.25	0.125	farhat_internal
Peru4081	MMCC00000000	>5	<=0.25	1.25-2.5	6-10	20-50	<=1	<=1.25	50-100	<=1.25	<=0.125	5	0.25	1.88	8	35	1	1.25	75	1.25	0.125	farhat_internal
Peru4082	MMCB00000000	0.05-0.1	0.25-0.5	<=1.25	<=0.5	<=1.25	1-2	<=1.25	100-120	<=1.25	<=0.125	0.08	0.38	1.25	0.5	1.25	1.5	1.25	110	1.25	0.125	farhat_internal
Peru4083	MMCA00000000	0.05-0.1	<=0.25	8-9	<=0.5	<=1.25	<=1	<=1.25	<=25	<=1.25	<=0.125	0.08	0.25	8.5	0.5	1.25	1	1.25	25	1.25	0.125	farhat_internal
Peru4084	MMBZ00000000	4-5	0.5-1	5-6	<=0.5	1.25-2.5	<=1	<=1.25	<=25	<=1.25	0.125-0.25	4.5	0.75	5.5	0.5	1.88	1	1.25	25	1.25	0.19	farhat_internal
Peru4085	MMBY00000000	1-2	>50	1.25-2.5	1-2	20-50	<=1	<=1.25	>500	<=1.25	<=0.125	1.5	50	1.88	1.5	35	1	1.25	500	1.25	0.125	farhat_internal
Peru4086	MMBX00000000	0.05-0.1	0.25-0.5	2.5-5	<=0.5	1.25-2.5	<=1	<=1.25	<=25	<=1.25	<=0.125	0.08	0.38	3.75	0.5	1.88	1	1.25	25	1.25	0.125	farhat_internal
Peru4087	MMBW00000000	0.2-0.4	0.5-1	2.5-5	2-4	1.25-2.5	<=1	<=1.25	<=25	<=1.25	<=0.125	0.3	0.75	3.75	3	1.88	1	1.25	25	1.25	0.125	farhat_internal
Peru4089	MMLS00000000	0.05-0.1	<=0.25	1.25-2.5	<=0.5	<=1.25	<=1	<=1.25	<=25	<=1.25	<=0.125	0.08	0.25	1.88	0.5	1.25	1	1.25	25	1.25	0.125	farhat_internal
Peru4090	MMBU00000000	0.05-0.1	<=0.25	1.25-2.5	0.5-1	<=1.25	2-4	1.25-2.5	<=25	<=1.25	<=0.125	0.08	0.25	1.88	0.75	1.25	3	1.88	25	1.25	0.125	farhat_internal
Peru4091	MMBT00000000	0.2-0.4	0.5-1	5-6	4-6	2.5-5	1-2	<=1.25	<=25	<=1.25	0.125-0.25	0.3	0.75	5.5	5	3.75	1.5	1.25	25	1.25	0.19	farhat_internal
Peru4093	MMBS00000000	0.05-0.1	<=0.25	<=1.25	<=0.5	1.25-2.5	<=1	<=1.25	<=25	<=1.25	<=0.125	0.08	0.25	1.25	0.5	1.88	1	1.25	25	1.25	0.125	farhat_internal
Peru4094	MMBR00000000	0.05-0.1	<=0.25	1.25-2.5	<=0.5	<=1.25	<=1	<=1.25	25-50	<=1.25	<=0.125	0.08	0.25	1.88	0.5	1.25	1	1.25	37.5	1.25	0.125	farhat_internal
Peru4095	MMBQ00000000	>5	5-8	2.5-5	0.5-1	1.25-2.5	<=1	<=1.25	100-120	<=1.25	6-8	5	6.5	3.75	0.75	1.88	1	1.25	110	1.25	7	farhat_internal
Peru4096	MMBP00000000	0.05-0.1	0.5-1	>15	<=0.5	<=1.25	1-2	<=1.25	100-120	<=1.25	<=0.125	0.08	0.75	15	0.5	1.25	1.5	1.25	110	1.25	0.125	farhat_internal
Peru4097	MMBO00000000	0.05-0.1	0.5-1	1.25-2.5	0.5-1	<=1.25	1-2	<=1.25	<=25	<=1.25	0.125-0.25	0.08	0.75	1.88	0.75	1.25	1.5	1.25	25	1.25	0.19	farhat_internal
Peru4098	MMBN00000000	0.05-0.1	<=0.25	1.25-2.5	<=0.5	<=1.25	<=1	<=1.25	100-120	<=1.25	<=0.125	0.08	0.25	1.88	0.5	1.25	1	1.25	110	1.25	0.125	farhat_internal
Peru4099	MMBM00000000	0.05-0.1	<=0.25	<=1.25	<=0.5	<=1.25	<=1	<=1.25	<=25	<=1.25	<=0.125	0.08	0.25	1.25	0.5	1.25	1	1.25	25	1.25	0.125	farhat_internal
Peru4100	MMBL00000000	0.05-0.1	<=0.25	5-6	<=0.5	2.5-5	1-2	<=1.25	<=25	<=1.25	<=0.125	0.08	0.25	5.5	0.5	3.75	1.5	1.25	25	1.25	0.125	farhat_internal
Peru4103	MMBI00000000	<=0.05	>50	<=1.25	<=0.5	<=1.25	<=1	<=1.25	<=25	<=1.25	<=0.125	0.05	50	1.25	0.5	1.25	1	1.25	25	1.25	0.125	farhat_internal
Peru4104	MMBH00000000	0.4-0.6	<=0.25	10-15	<=0.5	5-6	<=1	<=1.25	>500	<=1.25	<=0.125	0.5	0.25	12.5	0.5	5.5	1	1.25	500	1.25	0.125	farhat_internal
Peru4105	MMBG00000000	0.05-0.1	0.25-0.5	5-6	<=0.5	<=1.25	<=1	<=1.25	50-100	<=1.25	<=0.125	0.08	0.38	5.5	0.5	1.25	1	1.25	75	1.25	0.125	farhat_internal
Peru4106	MMBF00000000	0.05-0.1	0.25-0.5	5-6	<=0.5	<=1.25	<=1	<=1.25	25-50	<=1.25	<=0.125	0.08	0.38	5.5	0.5	1.25	1	1.25	37.5	1.25	0.125	farhat_internal
Peru4107	MMBE00000000	>5	0.25-0.5	2.5-5	4-6	<=1.25	<=1	<=1.25	<=25	<=1.25	0.125-0.25	5	0.38	3.75	5	1.25	1	1.25	25	1.25	0.19	farhat_internal
Peru4109	MMBC00000000	>5	<=0.25	>15	>100	<=1.25	<=1	<=1.25	>500	<=1.25	<=0.125	5	0.25	15	100	1.25	1	1.25	500	1.25	0.125	farhat_internal
Peru4110	MMBB00000000	>5	<=0.25	5-6	<=0.5	1.25-2.5	<=1	<=1.25	<=25	<=1.25	<=0.125	5	0.25	5.5	0.5	1.88	1	1.25	25	1.25	0.125	farhat_internal
Peru4111	MMBA00000000	0.05-0.1	<=0.25	2.5-5	1-2	<=1.25	1-2	<=1.25	<=25	<=1.25	0.125-0.25	0.08	0.25	3.75	1.5	1.25	1.5	1.25	25	1.25	0.19	farhat_internal
Peru4112	MMAZ00000000	0.2-0.4	0.5-1	2.5-5	1-2	1.25-2.5	<=1	<=1.25	<=25	<=1.25	<=0.125	0.3	0.75	3.75	1.5	1.88	1	1.25	25	1.25	0.125	farhat_internal
Peru4113	MMAY00000000	0.05-0.1	<=0.25	5-6	<=0.5	<=1.25	<=1	<=1.25	50-100	<=1.25	<=0.125	0.08	0.25	5.5	0.5	1.25	1	1.25	75	1.25	0.125	farhat_internal
Peru4116	MMAW00000000	>5	>50	>15	0.5-1	2.5-5	4-5	<=1.25	<=25	<=1.25	<=0.125	5	50	15	0.75	3.75	4.5	1.25	25	1.25	0.125	farhat_internal
Peru4117	MMAV00000000	2-4	0.25-0.5	5-6	2-4	<=1.25	1-2	<=1.25	<=25	<=1.25	<=0.125	3	0.38	5.5	3	1.25	1.5	1.25	25	1.25	0.125	farhat_internal
Peru4120	MMAS00000000	0.1-0.2	<=0.25	1.25-2.5	<=0.5	<=1.25	<=1	<=1.25	100-120	<=1.25	0.125-0.25	0.15	0.25	1.88	0.5	1.25	1	1.25	110	1.25	0.19	farhat_internal
Peru4121	MMAR00000000	0.05-0.1	0.25-0.5	5-6	<=0.5	1.25-2.5	<=1	<=1.25	120-150	<=1.25	<=0.125	0.08	0.38	5.5	0.5	1.88	1	1.25	135	1.25	0.125	farhat_internal
Peru4122	MMAQ00000000	>5	>50	2.5-5	>100	<=1.25	>100	15-30	>500	30-50	<=0.125	5	50	3.75	100	1.25	100	22.5	500	40	0.125	farhat_internal
Peru4123	MMAP00000000	0.05-0.1	0.5-1	<=1.25	<=0.5	<=1.25	1-2	<=1.25	<=25	<=1.25	0.125-0.25	0.08	0.75	1.25	0.5	1.25	1.5	1.25	25	1.25	0.19	farhat_internal
Peru4125	MMAN00000000	0.05-0.1	<=0.25	<=1.25	<=0.5	1.25-2.5	<=1	<=1.25	100-120	<=1.25	<=0.125	0.08	0.25	1.25	0.5	1.88	1	1.25	110	1.25	0.125	farhat_internal
Peru4126	MMAM00000000	0.05-0.1	0.5-1	10-15	<=0.5	<=1.25	1-2	<=1.25	<=25	<=1.25	<=0.125	0.08	0.75	12.5	0.5	1.25	1.5	1.25	25	1.25	0.125	farhat_internal
Peru4128	MMAK00000000	>5	0.25-0.5	>15	2-4	<=1.25	<=1	<=1.25	<=25	<=1.25	<=0.125	5	0.38	15	3	1.25	1	1.25	25	1.25	0.125	farhat_internal
Peru4129	MMAJ00000000	0.05-0.1	0.25-0.5	>15	<=0.5	<=1.25	<=1	<=1.25	50-100	<=1.25	<=0.125	0.08	0.38	15	0.5	1.25	1	1.25	75	1.25	0.125	farhat_internal
Peru4130	MMAI00000000	<=0.05	<=0.25	<=1.25	<=0.5	<=1.25	<=1	<=1.25	<=25	<=1.25	<=0.125	0.05	0.25	1.25	0.5	1.25	1	1.25	25	1.25	0.125	farhat_internal
Peru4131	MMAH00000000	0.4-0.6	<=0.25	<=1.25	<=0.5	1.25-2.5	<=1	<=1.25	<=25	<=1.25	<=0.125	0.5	0.25	1.25	0.5	1.88	1	1.25	25	1.25	0.125	farhat_internal
Peru4132	MMAG00000000	<=0.05	<=0.25	<=1.25	<=0.5	<=1.25	<=1	<=1.25	25-50	<=1.25	<=0.125	0.05	0.25	1.25	0.5	1.25	1	1.25	37.5	1.25	0.125	farhat_internal
Peru4133	MMAF00000000	0.6-1	>50	>15	<=0.5	<=1.25	<=1	<=1.25	100-120	<=1.25	<=0.125	0.8	50	15	0.5	1.25	1	1.25	110	1.25	0.125	farhat_internal
Peru4134	MMAE00000000	0.05-0.1	1-2	5-6	<=0.5	1.25-2.5	1-2	<=1.25	<=25	<=1.25	<=0.125	0.08	1.5	5.5	0.5	1.88	1.5	1.25	25	1.25	0.125	farhat_internal
Peru4135	MMAD00000000	>5	<=0.25	1.25-2.5	6-10	1.25-2.5	<=1	<=1.25	25-50	<=1.25	<=0.125	5	0.25	1.88	8	1.88	1	1.25	37.5	1.25	0.125	farhat_internal
Peru4136	MMAC00000000	>5	<=0.25	1.25-2.5	4-6	15-20	<=1	<=1.25	<=25	<=1.25	<=0.125	5	0.25	1.88	5	17.5	1	1.25	25	1.25	0.125	farhat_internal
Peru4137	MMAB00000000	0.05-0.1	<=0.25	1.25-2.5	<=0.5	<=1.25	<=1	<=1.25	<=25	<=1.25	<=0.125	0.08	0.25	1.88	0.5	1.25	1	1.25	25	1.25	0.125	farhat_internal
Peru4138	MMAA00000000	>5	10-50	>15	1-2	<=1.25	5-10	<=1.25	>500	<=1.25	<=0.125	5	30	15	1.5	1.25	7.5	1.25	500	1.25	0.125	farhat_internal
Peru4139	MLZZ00000000	0.05-0.1	<=0.25	<=1.25	<=0.5	<=1.25	<=1	<=1.25	<=25	<=1.25	<=0.125	0.08	0.25	1.25	0.5	1.25	1	1.25	25	1.25	0.125	farhat_internal
Peru4140	MLZY00000000	>5	>50	10-15	0.5-1	<=1.25	30-50	30-50	>500	1.25-2.5	<=0.125	5	50	12.5	0.75	1.25	40	40	500	1.88	0.125	farhat_internal
Peru4141	MLZX00000000	0.05-0.1	<=0.25	<=1.25	<=0.5	<=1.25	<=1	<=1.25	<=25	<=1.25	<=0.125	0.08	0.25	1.25	0.5	1.25	1	1.25	25	1.25	0.125	farhat_internal
Peru4142	MMLR00000000	>5	>50	>15	6-10	2.5-5	15-30	>100	100-120	>100	0.125-0.25	5	50	15	8	3.75	22.5	100	110	100	0.19	farhat_internal
Peru4144	MLZV00000000	>5	>50	9-10	20-100	1.25-2.5	1-2	<=1.25	<=25	<=1.25	<=0.125	5	50	9.5	60	1.88	1.5	1.25	25	1.25	0.125	farhat_internal
Peru4146	MLZT00000000	0.05-0.1	0.25-0.5	>15	<=0.5	<=1.25	<=1	<=1.25	<=25	<=1.25	0.25-0.5	0.08	0.38	15	0.5	1.25	1	1.25	25	1.25	0.38	farhat_internal
Peru4147	MLZS00000000	>5	>50	5-6	<=0.5	1.25-2.5	<=1	<=1.25	300-500	<=1.25	<=0.125	5	50	5.5	0.5	1.88	1	1.25	400	1.25	0.125	farhat_internal
Peru4148	MLZR00000000	>5	>50	>15	0.5-1	1.25-2.5	<=1	<=1.25	>500	<=1.25	<=0.125	5	50	15	0.75	1.88	1	1.25	500	1.25	0.125	farhat_internal
Peru4151	MLZP00000000	4-5	>50	7-8	1-2	<=1.25	<=1	<=1.25	<=25	<=1.25	<=0.125	4.5	50	7.5	1.5	1.25	1	1.25	25	1.25	0.125	farhat_internal
Peru4152	MLZO00000000	<=0.05	<=0.25	1.25-2.5	<=0.5	<=1.25	<=1	<=1.25	25-50	<=1.25	<=0.125	0.05	0.25	1.88	0.5	1.25	1	1.25	37.5	1.25	0.125	farhat_internal
Peru4153	MLZN00000000	2-4	>50	5-6	1-2	8-10	5-10	1.25-2.5	100-120	<=1.25	<=0.125	3	50	5.5	1.5	9	7.5	1.88	110	1.25	0.125	farhat_internal
Peru4301	MMLC00000000	>5	>50	>15	>100	2.5-5	<=1	<=1.25	>500	<=1.25	0.125-0.25	5	50	15	100	3.75	1	1.25	500	1.25	0.19	farhat_internal
Peru4302	MMKX00000000	>5	>50	>15	1-2	20-50	<=1	<=1.25	>500	<=1.25	>10	5	50	15	1.5	35	1	1.25	500	1.25	10	farhat_internal
Peru4303	MMLB00000000	>5	>50	9-10	20-100	1.25-2.5	2-4	>100	>500	>100	<=0.125	5	50	9.5	60	1.88	3	100	500	100	0.125	farhat_internal
Peru4304	MMKW00000000	>5	>50	2.5-5	>100	1.25-2.5	1-2	>100	>500	>100	<=0.125	5	50	3.75	100	1.88	1.5	100	500	100	0.125	farhat_internal
Peru4305	MMLA00000000	>5	>50	10-15	1-2	2.5-5	2-4	>100	50-100	>100	0.25-0.5	5	50	12.5	1.5	3.75	3	100	75	100	0.38	farhat_internal
Peru4306	MMKY00000000	>5	>50	>15	0.5-1	2.5-5	1-2	<=1.25	300-500	<=1.25	<=0.125	5	50	15	0.75	3.75	1.5	1.25	400	1.25	0.125	farhat_internal
Peru4307	MMKZ00000000	4-5	>50	>15	>100	10-15	1-2	>100	50-100	>100	0.125-0.25	4.5	50	15	100	12.5	1.5	100	75	100	0.19	farhat_internal
Peru4308	MMKV00000000	>5	>50	10-15	4-6	2.5-5	15-30	>100	<=25	>100	0.125-0.25	5	50	12.5	5	3.75	22.5	100	25	100	0.19	farhat_internal
Peru4309	MMKU00000000	>5	>50	10-15	0.5-1	1.25-2.5	<=1	1.25-2.5	>500	<=1.25	<=0.125	5	50	12.5	0.75	1.88	1	1.88	500	1.25	0.125	farhat_internal
Peru4311	MMLF00000000	0.4-0.6	2-3	>15	16-20	8-10	30-50	>100	50-100	>100	0.25-0.5	0.5	2.5	15	18	9	40	100	75	100	0.38	farhat_internal
Peru4312	MMLQ00000000	>5	>50	>15	2-4	6-8	2-4	2.5-5	>500	2.5-5	0.25-0.5	5	50	15	3	7	3	3.75	500	3.75	0.38	farhat_internal
Peru4313	MMLP00000000	>5	8-10	8-9	>100	5-6	5-10	5-6	>500	5-6	>10	5	9	8.5	100	5.5	7.5	5.5	500	5.5	10	farhat_internal
Peru4314	MMLO00000000	>5	>50	6-7	4-6	5-6	1-2	2.5-5	>500	2.5-5	0.5-1	5	50	6.5	5	5.5	1.5	3.75	500	3.75	0.75	farhat_internal
Peru4316	MMLJ00000000	>5	5-8	>15	2-4	5-6	1-2	1.25-2.5	>500	1.25-2.5	0.25-0.5	5	6.5	15	3	5.5	1.5	1.88	500	1.88	0.38	farhat_internal
Peru4317	MMLD00000000	>5	>50	>15	2-4	2.5-5	5-10	>100	25-50	2.5-5	0.125-0.25	5	50	15	3	3.75	7.5	100	37.5	3.75	0.19	farhat_internal
Peru4318	MMLH00000000	>5	5-8	>15	4-6	10-15	4-5	6-10	>500	5-6	0.5-1	5	6.5	15	5	12.5	4.5	8	500	5.5	0.75	farhat_internal
Peru4320	MMLK00000000	>5	>50	>15	2-4	6-8	30-50	>100	>500	>100	1-2	5	50	15	3	7	40	100	500	100	1.5	farhat_internal
Peru4321	MMLL00000000	>5	>50	>15	>100	6-8	4-5	1.25-2.5	>500	1.25-2.5	0.5-1	5	50	15	100	7	4.5	1.88	500	1.88	0.75	farhat_internal
Peru4322	MMLG00000000	2-4	>50	>15	>100	>50	>100	>100	120-150	6-10	6-8	3	50	15	100	50	100	100	135	8	7	farhat_internal
Peru4323	MMLM00000000	>5	>50	>15	>100	2.5-5	<=1	<=1.25	>500	<=1.25	0.25-0.5	5	50	15	100	3.75	1	1.25	500	1.25	0.38	farhat_internal
Peru4324	MMLE00000000	>5	>50	>15	1-2	1.25-2.5	30-50	>100	150-175	>100	0.5-1	5	50	15	1.5	1.88	40	100	162.5	100	0.75	farhat_internal
Peru4454	MMOF00000000	0.2-0.4	0.5-1	5-6	4-6	2.5-5	1-2	<=1.25	<=25	<=1.25	0.125-0.25	0.3	0.75	5.5	5	3.75	1.5	1.25	25	1.25	0.19	farhat_internal
Peru4455	MMOE00000000	<=0.05	<=0.25	1.25-2.5	<=0.5	<=1.25	<=1	<=1.25	<=25	<=1.25	<=0.125	0.05	0.25	1.88	0.5	1.25	1	1.25	25	1.25	0.125	farhat_internal
Peru4456	MMOD00000000	0.05-0.1	0.25-0.5	1.25-2.5	0.5-1	<=1.25	<=1	<=1.25	<=25	<=1.25	<=0.125	0.08	0.38	1.88	0.75	1.25	1	1.25	25	1.25	0.125	farhat_internal
Peru4457	MMOC00000000	0.05-0.1	0.25-0.5	2.5-5	<=0.5	1.25-2.5	<=1	<=1.25	<=25	<=1.25	<=0.125	0.08	0.38	3.75	0.5	1.88	1	1.25	25	1.25	0.125	farhat_internal
Peru4458	MMOB00000000	0.05-0.1	0.5-1	1.25-2.5	<=0.5	<=1.25	<=1	<=1.25	25-50	<=1.25	<=0.125	0.08	0.75	1.88	0.5	1.25	1	1.25	37.5	1.25	0.125	farhat_internal
Peru4459	MMOA00000000	0.6-1	>50	5-6	<=0.5	2.5-5	<=1	<=1.25	>500	<=1.25	0.125-0.25	0.8	50	5.5	0.5	3.75	1	1.25	500	1.25	0.19	farhat_internal
Peru4460	MMNZ00000000	0.4-0.6	<=0.25	2.5-5	6-10	1.25-2.5	<=1	<=1.25	<=25	<=1.25	0.125-0.25	0.5	0.25	3.75	8	1.88	1	1.25	25	1.25	0.19	farhat_internal
Peru4461	MMNY00000000	>5	>50	8-9	2-4	2.5-5	1-2	<=1.25	>500	<=1.25	<=0.125	5	50	8.5	3	3.75	1.5	1.25	500	1.25	0.125	farhat_internal
Peru4462	MMNX00000000	2-4	>50	>15	10-16	2.5-5	<=1	<=1.25	50-100	<=1.25	<=0.125	3	50	15	13	3.75	1	1.25	75	1.25	0.125	farhat_internal
Peru4463	MMNW00000000	0.05-0.1	<=0.25	1.25-2.5	<=0.5	<=1.25	<=1	<=1.25	<=25	<=1.25	<=0.125	0.08	0.25	1.88	0.5	1.25	1	1.25	25	1.25	0.125	farhat_internal
Peru4464	MMNV00000000	0.05-0.1	>50	2.5-5	<=0.5	<=1.25	<=1	<=1.25	<=25	<=1.25	0.125-0.25	0.08	50	3.75	0.5	1.25	1	1.25	25	1.25	0.19	farhat_internal
Peru4465	MMNU00000000	0.2-0.4	0.5-1	2.5-5	1-2	<=1.25	<=1	<=1.25	<=25	<=1.25	<=0.125	0.3	0.75	3.75	1.5	1.25	1	1.25	25	1.25	0.125	farhat_internal
Peru4466	MMNT00000000	0.2-0.4	<=0.25	5-6	<=0.5	1.25-2.5	<=1	<=1.25	<=25	<=1.25	<=0.125	0.3	0.25	5.5	0.5	1.88	1	1.25	25	1.25	0.125	farhat_internal
Peru4467	MMNS00000000	>5	<=0.25	2.5-5	<=0.5	5-6	1-2	<=1.25	200-300	<=1.25	0.125-0.25	5	0.25	3.75	0.5	5.5	1.5	1.25	250	1.25	0.19	farhat_internal
Peru4468	MMNR00000000	2-4	0.25-0.5	1.25-2.5	1-2	<=1.25	<=1	<=1.25	25-50	<=1.25	<=0.125	3	0.38	1.88	1.5	1.25	1	1.25	37.5	1.25	0.125	farhat_internal
Peru4469	MMNQ00000000	0.1-0.2	<=0.25	1.25-2.5	<=0.5	<=1.25	<=1	<=1.25	<=25	<=1.25	<=0.125	0.15	0.25	1.88	0.5	1.25	1	1.25	25	1.25	0.125	farhat_internal
Peru4470	MMNP00000000	>5	>50	>15	1-2	2.5-5	30-50	<=1.25	>500	<=1.25	0.125-0.25	5	50	15	1.5	3.75	40	1.25	500	1.25	0.19	farhat_internal
Peru4471	MMNO00000000	0.05-0.1	<=0.25	1.25-2.5	>100	1.25-2.5	<=1	<=1.25	<=25	<=1.25	<=0.125	0.08	0.25	1.88	100	1.88	1	1.25	25	1.25	0.125	farhat_internal
Peru4473	MMNN00000000	0.4-0.6	0.25-0.5	5-6	<=0.5	2.5-5	<=1	<=1.25	25-50	<=1.25	<=0.125	0.5	0.38	5.5	0.5	3.75	1	1.25	37.5	1.25	0.125	farhat_internal
Peru4474	MMNM00000000	0.05-0.1	0.25-0.5	<=1.25	<=0.5	<=1.25	<=1	<=1.25	<=25	<=1.25	<=0.125	0.08	0.38	1.25	0.5	1.25	1	1.25	25	1.25	0.125	farhat_internal
Peru4475	MMNL00000000	0.05-0.1	<=0.25	1.25-2.5	<=0.5	2.5-5	<=1	<=1.25	<=25	<=1.25	<=0.125	0.08	0.25	1.88	0.5	3.75	1	1.25	25	1.25	0.125	farhat_internal
Peru4476	MMNK00000000	0.05-0.1	0.25-0.5	<=1.25	<=0.5	<=1.25	<=1	<=1.25	25-50	<=1.25	<=0.125	0.08	0.38	1.25	0.5	1.25	1	1.25	37.5	1.25	0.125	farhat_internal
Peru4477	MMNJ00000000	0.05-0.1	0.25-0.5	5-6	<=0.5	<=1.25	<=1	<=1.25	<=25	<=1.25	0.125-0.25	0.08	0.38	5.5	0.5	1.25	1	1.25	25	1.25	0.19	farhat_internal
Peru4478	MMNI00000000	>5	>50	>15	4-6	1.25-2.5	<=1	<=1.25	<=25	<=1.25	0.125-0.25	5	50	15	5	1.88	1	1.25	25	1.25	0.19	farhat_internal
Peru4479	MMNH00000000	<=0.05	<=0.25	<=1.25	<=0.5	<=1.25	<=1	<=1.25	<=25	<=1.25	<=0.125	0.05	0.25	1.25	0.5	1.25	1	1.25	25	1.25	0.125	farhat_internal
Peru4481	MMNF00000000	0.05-0.1	0.25-0.5	1.25-2.5	<=0.5	<=1.25	<=1	<=1.25	50-100	<=1.25	<=0.125	0.08	0.38	1.88	0.5	1.25	1	1.25	75	1.25	0.125	farhat_internal
Peru4482	MMNE00000000	0.05-0.1	0.5-1	>15	<=0.5	<=1.25	<=1	<=1.25	25-50	<=1.25	<=0.125	0.08	0.75	15	0.5	1.25	1	1.25	37.5	1.25	0.125	farhat_internal
Peru4483	MMND00000000	>5	>50	>15	20-100	<=1.25	1-2	<=1.25	100-120	<=1.25	<=0.125	5	50	15	60	1.25	1.5	1.25	110	1.25	0.125	farhat_internal
Peru4484	MMNC00000000	0.05-0.1	<=0.25	1.25-2.5	>100	<=1.25	<=1	<=1.25	50-100	<=1.25	<=0.125	0.08	0.25	1.88	100	1.25	1	1.25	75	1.25	0.125	farhat_internal
Peru4485	MMNB00000000	0.6-1	<=0.25	<=1.25	<=0.5	<=1.25	<=1	<=1.25	100-120	<=1.25	<=0.125	0.8	0.25	1.25	0.5	1.25	1	1.25	110	1.25	0.125	farhat_internal
Peru4486	MMNA00000000	>5	<=0.25	>15	0.5-1	<=1.25	<=1	<=1.25	<=25	<=1.25	<=0.125	5	0.25	15	0.75	1.25	1	1.25	25	1.25	0.125	farhat_internal
Peru4487	MMMZ00000000	0.05-0.1	<=0.25	5-6	<=0.5	<=1.25	<=1	<=1.25	<=25	<=1.25	<=0.125	0.08	0.25	5.5	0.5	1.25	1	1.25	25	1.25	0.125	farhat_internal
Peru4488	MMMY00000000	0.05-0.1	<=0.25	<=1.25	<=0.5	1.25-2.5	<=1	<=1.25	25-50	<=1.25	<=0.125	0.08	0.25	1.25	0.5	1.88	1	1.25	37.5	1.25	0.125	farhat_internal
Peru4489	MMMX00000000	>5	>50	7-8	>100	2.5-5	10-15	5-6	<=25	5-6	0.25-0.5	5	50	7.5	100	3.75	12.5	5.5	25	5.5	0.38	farhat_internal
Peru4490	MMMW00000000	>5	>50	2.5-5	<=0.5	1.25-2.5	<=1	<=1.25		<=1.25	<=0.125	5	50	3.75	0.5	1.88	1	1.25		1.25	0.125	farhat_internal
Peru4491	MMMV00000000	>5	>50	2.5-5	0.5-1	2.5-5	5-10	>100		>100	<=0.125	5	50	3.75	0.75	3.75	7.5	100		100	0.125	farhat_internal
Peru4492	MMMU00000000	>5	>50	10-15	1-2	1.25-2.5	1-2	<=1.25		<=1.25	0.125-0.25	5	50	12.5	1.5	1.88	1.5	1.25		1.25	0.19	farhat_internal
Peru4493	MMMT00000000	1-2	0.5-1	6-7	0.5-1	2.5-5	1-2	<=1.25	<=25	<=1.25	0.125-0.25	1.5	0.75	6.5	0.75	3.75	1.5	1.25	25	1.25	0.19	farhat_internal
Peru4494	MMMS00000000	0.05-0.1	<=0.25	2.5-5	0.5-1	1.25-2.5	<=1	<=1.25	<=25	<=1.25	<=0.125	0.08	0.25	3.75	0.75	1.88	1	1.25	25	1.25	0.125	farhat_internal
Peru4496	MMMQ00000000	0.05-0.1	1-2	5-6	0.5-1	1.25-2.5	1-2	<=1.25	<=25	<=1.25	<=0.125	0.08	1.5	5.5	0.75	1.88	1.5	1.25	25	1.25	0.125	farhat_internal
Peru4497	MMMP00000000	1-2	>50	>15	6-10	2.5-5	1-2	2.5-5	<=25	<=1.25	0.125-0.25	1.5	50	15	8	3.75	1.5	3.75	25	1.25	0.19	farhat_internal
Peru4498	MMMO00000000	>5	<=0.25	1.25-2.5	<=0.5	<=1.25	<=1	<=1.25	<=25	<=1.25	<=0.125	5	0.25	1.88	0.5	1.25	1	1.25	25	1.25	0.125	farhat_internal
Peru4499	MMMN00000000	0.4-0.6	<=0.25	2.5-5	<=0.5	2.5-5	<=1	<=1.25	>500	<=1.25	<=0.125	0.5	0.25	3.75	0.5	3.75	1	1.25	500	1.25	0.125	farhat_internal
Peru4515	MMUO00000000	>5	>50	2.5-5	4-6	1.25-2.5	10-15	>100	>500	>100	0.5-1	5	50	3.75	5	1.88	12.5	100	500	100	0.75	farhat_internal
Peru4516	MMUN00000000	>5	>50	>15	20-100	8-10	1-2	1.25-2.5	300-500	<=1.25	<=0.125	5	50	15	60	9	1.5	1.88	400	1.25	0.125	farhat_internal
Peru4517	MMUM00000000	>5	10-50	10-15	1-2	1.25-2.5		<=1.25	100-120	<=1.25	<=0.125	5	30	12.5	1.5	1.88		1.25	110	1.25	0.125	farhat_internal
Peru4519	MMUK00000000	>5	3-5	2.5-5	<=0.5	2.5-5		<=1.25	25-50	<=1.25	0.125-0.25	5	4	3.75	0.5	3.75		1.25	37.5	1.25	0.19	farhat_internal
Peru4521	MMUI00000000	>5	>50	2.5-5	20-100	1.25-2.5	1-2	<=1.25	<=25	<=1.25	<=0.125	5	50	3.75	60	1.88	1.5	1.25	25	1.25	0.125	farhat_internal
Peru4522	MMUH00000000	>5	10-50	>15	1-2	1.25-2.5	<=1	<=1.25	>500	<=1.25	0.125-0.25	5	30	15	1.5	1.88	1	1.25	500	1.25	0.19	farhat_internal
Peru4523	MMUG00000000	>5	>50	2.5-5	<=0.5	1.25-2.5	<=1	<=1.25	100-120	<=1.25	<=0.125	5	50	3.75	0.5	1.88	1	1.25	110	1.25	0.125	farhat_internal
Peru4524	MMUF00000000	>5	10-50	>15	4-6	1.25-2.5	2-4	2.5-5	25-50	<=1.25	0.125-0.25	5	30	15	5	1.88	3	3.75	37.5	1.25	0.19	farhat_internal
Peru4525	MMUE00000000	>5	>50	9-10	1-2	5-6	1-2	<=1.25	>500	<=1.25	0.125-0.25	5	50	9.5	1.5	5.5	1.5	1.25	500	1.25	0.19	farhat_internal
Peru4526	MMUD00000000	0.4-0.6	>50	2.5-5	1-2	1.25-2.5	1-2	<=1.25	>500	<=1.25	0.125-0.25	0.5	50	3.75	1.5	1.88	1.5	1.25	500	1.25	0.19	farhat_internal
Peru4527	MMUC00000000	>5	>50	10-15	>100	8-10	<=1	<=1.25	25-50	<=1.25	0.25-0.5	5	50	12.5	100	9	1	1.25	37.5	1.25	0.38	farhat_internal
Peru4528	MMUB00000000	0.05-0.1	0.5-1	8-9	<=0.5	1.25-2.5	<=1	<=1.25	25-50	<=1.25	<=0.125	0.08	0.75	8.5	0.5	1.88	1	1.25	37.5	1.25	0.125	farhat_internal
Peru4529	MMUA00000000	>5	>50	5-6	>100	<=1.25	1-2	<=1.25	>500	<=1.25	<=0.125	5	50	5.5	100	1.25	1.5	1.25	500	1.25	0.125	farhat_internal
Peru4530	MMTZ00000000	>5	>50	10-15	2-4	2.5-5	2-4	1.25-2.5	>500	5-6	0.25-0.5	5	50	12.5	3	3.75	3	1.88	500	5.5	0.38	farhat_internal
Peru4531	MMTY00000000	>5	>50	>15	2-4	1.25-2.5	1-2	<=1.25	300-500	<=1.25	0.125-0.25	5	50	15	3	1.88	1.5	1.25	400	1.25	0.19	farhat_internal
Peru4532	MMTX00000000	>5	>50	2.5-5	1-2	1.25-2.5	4-5	<=1.25	>500	<=1.25	0.125-0.25	5	50	3.75	1.5	1.88	4.5	1.25	500	1.25	0.19	farhat_internal
Peru4533	MMTW00000000	>5	>50	2.5-5	0.5-1	1.25-2.5	1-2	<=1.25	>500	<=1.25	<=0.125	5	50	3.75	0.75	1.88	1.5	1.25	500	1.25	0.125	farhat_internal
Peru4534	MMTV00000000	>5	>50	>15	20-100	2.5-5	1-2	<=1.25	>500	<=1.25	>10	5	50	15	60	3.75	1.5	1.25	500	1.25	10	farhat_internal
Peru4535	MMTU00000000	>5	0.25-0.5	>15	6-10	1.25-2.5	15-30	>100	175-200	>100	<=0.125	5	0.38	15	8	1.88	22.5	100	187.5	100	0.125	farhat_internal
Peru4538	MMTR00000000	>5	>50	>15	<=0.5	>50	2-4	<=1.25	>500	<=1.25	<=0.125	5	50	15	0.5	50	3	1.25	500	1.25	0.125	farhat_internal
Peru4539	MMTQ00000000	>5	>50	>15	0.5-1	2.5-5	<=1	1.25-2.5	25-50	<=1.25	<=0.125	5	50	15	0.75	3.75	1	1.88	37.5	1.25	0.125	farhat_internal
Peru4540	MMTP00000000	>5	>50	5-6	<=0.5	6-8	1-2	<=1.25	>500	<=1.25	<=0.125	5	50	5.5	0.5	7	1.5	1.25	500	1.25	0.125	farhat_internal
Peru4541	MMTO00000000	>5	10-50	>15	2-4	2.5-5	10-15	>100	300-500	>100	0.125-0.25	5	30	15	3	3.75	12.5	100	400	100	0.19	farhat_internal
Peru4542	MMTN00000000	2-4	>50	>15	10-16	6-8	2-4	<=1.25	<=25	<=1.25	<=0.125	3	50	15	13	7	3	1.25	25	1.25	0.125	farhat_internal
Peru4543	MMTM00000000	1-2	1-2	5-6	6-10	8-10	2-4	30-50	25-50	2.5-5	<=0.125	1.5	1.5	5.5	8	9	3	40	37.5	3.75	0.125	farhat_internal
Peru4544	MMTL00000000	>5	>50	1.25-2.5	0.5-1			<=1.25	>500	<=1.25	<=0.125	5	50	1.88	0.75			1.25	500	1.25	0.125	farhat_internal
Peru4545	MMTK00000000	>5	>50	10-15	1-2	1.25-2.5	<=1	<=1.25	<=25	<=1.25	0.125-0.25	5	50	12.5	1.5	1.88	1	1.25	25	1.25	0.19	farhat_internal
Peru4546	MMTJ00000000	>5	>50	>15	6-10	2.5-5	<=1	1.25-2.5	100-120	<=1.25	0.125-0.25	5	50	15	8	3.75	1	1.88	110	1.25	0.19	farhat_internal
Peru4547	MMTI00000000	0.4-0.6	>50	6-7	<=0.5	2.5-5	1-2	<=1.25	<=25	<=1.25	<=0.125	0.5	50	6.5	0.5	3.75	1.5	1.25	25	1.25	0.125	farhat_internal
Peru4548	MMTH00000000	>5	>50	5-6	<=0.5	>50	<=1	<=1.25	>500	<=1.25	<=0.125	5	50	5.5	0.5	50	1	1.25	500	1.25	0.125	farhat_internal
Peru4549	MMTG00000000	4-5	10-50	5-6	2-4	2.5-5	1-2	<=1.25	<=25	<=1.25	<=0.125	4.5	30	5.5	3	3.75	1.5	1.25	25	1.25	0.125	farhat_internal
Peru4550	MMTF00000000	2-4	>50	>15	2-4	2.5-5	<=1	<=1.25	300-500	<=1.25	0.125-0.25	3	50	15	3	3.75	1	1.25	400	1.25	0.19	farhat_internal
Peru4551	MMTE00000000	>5	>50	5-6	0.5-1	1.25-2.5	4-5	>100	50-100	>100	<=0.125	5	50	5.5	0.75	1.88	4.5	100	75	100	0.125	farhat_internal
Peru4552	MMTD00000000	2-4	>50	6-7	6-10	2.5-5	<=1	5-6	100-120	1.25-2.5	<=0.125	3	50	6.5	8	3.75	1	5.5	110	1.88	0.125	farhat_internal
Peru4553	MMTC00000000	>5	>50	9-10	2-4	1.25-2.5	1-2	<=1.25	100-120	<=1.25	<=0.125	5	50	9.5	3	1.88	1.5	1.25	110	1.25	0.125	farhat_internal
Peru4554	MMTB00000000	<=0.05	1-2	8-9	20-100	2.5-5	1-2	<=1.25	<=25	<=1.25	<=0.125	0.05	1.5	8.5	60	3.75	1.5	1.25	25	1.25	0.125	farhat_internal
Peru4555	MMTA00000000	>5	5-8	>15	1-2	1.25-2.5	1-2	<=1.25	25-50	<=1.25	<=0.125	5	6.5	15	1.5	1.88	1.5	1.25	37.5	1.25	0.125	farhat_internal
Peru4556	MMSZ00000000	>5	>50	2.5-5	<=0.5	2.5-5	<=1	<=1.25	>500	<=1.25	<=0.125	5	50	3.75	0.5	3.75	1	1.25	500	1.25	0.125	farhat_internal
Peru4557	MMSY00000000	>5	5-8	2.5-5	>100	2.5-5	5-10	>100	100-120	>100	<=0.125	5	6.5	3.75	100	3.75	7.5	100	110	100	0.125	farhat_internal
Peru4558	MMSX00000000	4-5	10-50	5-6	1-2	2.5-5	<=1	<=1.25	25-50	<=1.25	<=0.125	4.5	30	5.5	1.5	3.75	1	1.25	37.5	1.25	0.125	farhat_internal
Peru4559	MMSW00000000	>5	>50	5-6	<=0.5	1.25-2.5	<=1	<=1.25	100-120	<=1.25	<=0.125	5	50	5.5	0.5	1.88	1	1.25	110	1.25	0.125	farhat_internal
Peru4562	MMST00000000	>5	>50	9-10	16-20	2.5-5	1-2	<=1.25	50-100	<=1.25	<=0.125	5	50	9.5	18	3.75	1.5	1.25	75	1.25	0.125	farhat_internal
Peru4563	MMSS00000000	>5	>50	>15	4-6	5-6	1-2	<=1.25	>500	<=1.25	<=0.125	5	50	15	5	5.5	1.5	1.25	500	1.25	0.125	farhat_internal
Peru4564	MMSR00000000	>5	>50	>15	2-4	2.5-5	1-2	<=1.25	>500	<=1.25	<=0.125	5	50	15	3	3.75	1.5	1.25	500	1.25	0.125	farhat_internal
Peru4565	MMSQ00000000	>5	>50	>15	4-6	2.5-5	15-30	>100	>500	>100	<=0.125	5	50	15	5	3.75	22.5	100	500	100	0.125	farhat_internal
Peru4567	MMSO00000000	>5	>50	>15	2-4	5-6	1-2	1.25-2.5	>500	<=1.25	4-6	5	50	15	3	5.5	1.5	1.88	500	1.25	5	farhat_internal
Peru4568	MMSN00000000	>5	>50	>15	4-6	<=1.25	1-2	<=1.25	>500	<=1.25	0.25-0.5	5	50	15	5	1.25	1.5	1.25	500	1.25	0.38	farhat_internal
Peru4569	MMSM00000000	>5	>50	>15	4-6	1.25-2.5	1-2	<=1.25	>500	<=1.25	4-6	5	50	15	5	1.88	1.5	1.25	500	1.25	5	farhat_internal
Peru4570	MMSL00000000	>5	>50	10-15	20-100	6-8	1-2	<=1.25	50-100	<=1.25	<=0.125	5	50	12.5	60	7	1.5	1.25	75	1.25	0.125	farhat_internal
Peru4571	MMSK00000000	>5	0.5-1	10-15	<=0.5	<=1.25	1-2	<=1.25	<=25	<=1.25	4-6	5	0.75	12.5	0.5	1.25	1.5	1.25	25	1.25	5	farhat_internal
Peru4572	MMSJ00000000	>5	>50	10-15	1-2	2.5-5	1-2	15-30	>500	<=1.25	<=0.125	5	50	12.5	1.5	3.75	1.5	22.5	500	1.25	0.125	farhat_internal
Peru4573	MMSI00000000	>5	>50	>15	2-4	15-20	4-5	1.25-2.5	50-100	<=1.25	8-10	5	50	15	3	17.5	4.5	1.88	75	1.25	9	farhat_internal
Peru4574	MMSH00000000	>5	>50	10-15	1-2	>50	1-2	<=1.25	>500	<=1.25	<=0.125	5	50	12.5	1.5	50	1.5	1.25	500	1.25	0.125	farhat_internal
Peru4575	MMSG00000000	>5	>50	5-6	2-4	2.5-5	1-2	<=1.25	<=25	<=1.25	0.25-0.5	5	50	5.5	3	3.75	1.5	1.25	25	1.25	0.38	farhat_internal
Peru4576	MMSF00000000	>5	>50	8-9	2-4	<=1.25	1-2	<=1.25	<=25	<=1.25	<=0.125	5	50	8.5	3	1.25	1.5	1.25	25	1.25	0.125	farhat_internal
Peru4577	MMSE00000000	>5	>50	10-15	4-6	2.5-5	2-4	<=1.25	300-500	<=1.25	<=0.125	5	50	12.5	5	3.75	3	1.25	400	1.25	0.125	farhat_internal
Peru4578	MMSD00000000	>5	>50	>15	2-4	1.25-2.5	15-30	>100	50-100	>100	<=0.125	5	50	15	3	1.88	22.5	100	75	100	0.125	farhat_internal
Peru4579	MMSC00000000	>5	>50	8-9	0.5-1	6-8	2-4	<=1.25	<=25	<=1.25	0.125-0.25	5	50	8.5	0.75	7	3	1.25	25	1.25	0.19	farhat_internal
Peru4580	MMSB00000000	>5	>50	>15	2-4	1.25-2.5	1-2	<=1.25	>500	<=1.25	0.125-0.25	5	50	15	3	1.88	1.5	1.25	500	1.25	0.19	farhat_internal
Peru4582	MMRZ00000000	>5	>50	10-15	2-4	1.25-2.5	5-10	>100	25-50	>100	0.125-0.25	5	50	12.5	3	1.88	7.5	100	37.5	100	0.19	farhat_internal
Peru4583	MMRY00000000	1-2	>50	6-7	1-2	6-8	1-2	<=1.25	>500	<=1.25	<=0.125	1.5	50	6.5	1.5	7	1.5	1.25	500	1.25	0.125	farhat_internal
Peru4584	MMRX00000000	>5	>50	10-15	1-2	>50	1-2	<=1.25	>500	<=1.25	<=0.125	5	50	12.5	1.5	50	1.5	1.25	500	1.25	0.125	farhat_internal
Peru4585	MMRW00000000	>5	>50	2.5-5	1-2	>50	1-2	<=1.25	>500	<=1.25	<=0.125	5	50	3.75	1.5	50	1.5	1.25	500	1.25	0.125	farhat_internal
Peru4586	MMRV00000000	>5	>50	2.5-5	>100	2.5-5	1-2	<=1.25	>500	<=1.25	<=0.125	5	50	3.75	100	3.75	1.5	1.25	500	1.25	0.125	farhat_internal
Peru4587	MMRU00000000	>5	>50	9-10	1-2	<=1.25	1-2	<=1.25	>500	<=1.25	<=0.125	5	50	9.5	1.5	1.25	1.5	1.25	500	1.25	0.125	farhat_internal
Peru4588	MMRT00000000	>5	>50	>15	>100	20-50	50-100	1.25-2.5	>500	1.25-2.5	2-4	5	50	15	100	35	75	1.88	500	1.88	3	farhat_internal
Peru4590	MMRR00000000	>5	>50	>15	10-16	15-20	>100	>100	>500	>100	4-6	5	50	15	13	17.5	100	100	500	100	5	farhat_internal
Peru4591	MMRQ00000000	>5	>50	>15	10-16	6-8	4-5	1.25-2.5	25-50	1.25-2.5	2-4	5	50	15	13	7	4.5	1.88	37.5	1.88	3	farhat_internal
Peru4592	MMRP00000000	>5	>50	>15	10-16	>50	4-5	>100	>500	50-100	0.5-1	5	50	15	13	50	4.5	100	500	75	0.75	farhat_internal
Peru4593	MMRO00000000	>5	>50	>15	>100	>50	>100	>100	50-100	30-50	>10	5	50	15	100	50	100	100	75	40	10	farhat_internal
Peru4594	MMRN00000000	>5	>50	>15	10-16	1.25-2.5	>100	>100	300-500	>100	0.25-0.5	5	50	15	13	1.88	100	100	400	100	0.38	farhat_internal
Peru4595	MMRM00000000	>5	>50	>15	10-16	5-6	15-30	5-6	>500	5-6	0.5-1	5	50	15	13	5.5	22.5	5.5	500	5.5	0.75	farhat_internal
Peru4596	MMRL00000000	>5	>50	>15	4-6	10-15	50-100	>100	>500	6-10	0.125-0.25	5	50	15	5	12.5	75	100	500	8	0.19	farhat_internal
Peru4597	MMRK00000000	>5	>50	>15	4-6	8-10	5-10	1.25-2.5	>500	1.25-2.5	0.5-1	5	50	15	5	9	7.5	1.88	500	1.88	0.75	farhat_internal
Peru4598	MMRJ00000000	>5	>50	>15	2-4	2.5-5	1-2	1.25-2.5	50-100	1.25-2.5	<=0.125	5	50	15	3	3.75	1.5	1.88	75	1.88	0.125	farhat_internal
Peru4599	MMRI00000000	>5	>50	>15	>100	>50	30-50	>100	>500	15-30	>10	5	50	15	100	50	40	100	500	22.5	10	farhat_internal
Peru4600	MMRH00000000	>5	5-8	9-10	16-20	>50	1-2	1.25-2.5	25-50	1.25-2.5	0.125-0.25	5	6.5	9.5	18	50	1.5	1.88	37.5	1.88	0.19	farhat_internal
Peru4601	MMRG00000000	>5	>50	>15	>100	>50	>100	>100	>500	>100	>10	5	50	15	100	50	100	100	500	100	10	farhat_internal
Peru4602	MMRF00000000	>5	>50	10-15	20-100	>50	5-10	2.5-5	>500	2.5-5	0.125-0.25	5	50	12.5	60	50	7.5	3.75	500	3.75	0.19	farhat_internal
Peru4604	MMRD00000000	>5	>50	>15	20-100	6-8	50-100	>100	<=25	>100	0.5-1	5	50	15	60	7	75	100	25	100	0.75	farhat_internal
Peru4605	MMRC00000000	>5	>50	>15	4-6	2.5-5	>100	>100	50-100	>100	0.125-0.25	5	50	15	5	3.75	100	100	75	100	0.19	farhat_internal
Peru4606	MMRB00000000	>5	>50	>15	>100	>50	>100	1.25-2.5	<=25	1.25-2.5	0.125-0.25	5	50	15	100	50	100	1.88	25	1.88	0.19	farhat_internal
Peru4607	MMRA00000000	4-5	>50	>15	20-100	>50	>100	>100	>500	>100	0.125-0.25	4.5	50	15	60	50	100	100	500	100	0.19	farhat_internal
Peru4608	MMQZ00000000	>5	>50	>15	>100	>50	>100	>100	>500	>100	8-10	5	50	15	100	50	100	100	500	100	9	farhat_internal
Peru4609	MMQY00000000	>5	>50	>15	16-20	15-20	4-5	1.25-2.5	>500	<=1.25	0.125-0.25	5	50	15	18	17.5	4.5	1.88	500	1.25	0.19	farhat_internal
Peru4610	MMQX00000000	>5	>50	6-7	16-20	15-20	>100	6-10	100-120	6-10	0.5-1	5	50	6.5	18	17.5	100	8	110	8	0.75	farhat_internal
Peru4611	MMQW00000000	>5	>50	>15	16-20	6-8	>100	6-10	>500	5-6	0.125-0.25	5	50	15	18	7	100	8	500	5.5	0.19	farhat_internal
Peru4612	MMQV00000000	>5	>50	>15	16-20	20-50	1-2	6-10	150-175	2.5-5	0.125-0.25	5	50	15	18	35	1.5	8	162.5	3.75	0.19	farhat_internal
Peru4613	MMQU00000000	>5	>50	>15	1-2	1.25-2.5	<=1	<=1.25	>500	<=1.25	0.5-1	5	50	15	1.5	1.88	1	1.25	500	1.25	0.75	farhat_internal
Peru4614	MMQT00000000	>5	>50	>15	1-2	1.25-2.5	<=1	<=1.25	100-120	<=1.25	2-4	5	50	15	1.5	1.88	1	1.25	110	1.25	3	farhat_internal
Peru4615	MMQS00000000	>5	0.25-0.5	2.5-5	6-10	1.25-2.5	<=1	<=1.25	50-100	<=1.25	<=0.125	5	0.38	3.75	8	1.88	1	1.25	75	1.25	0.125	farhat_internal
Peru4616	MMQR00000000	0.05-0.1	1-2	2.5-5	<=0.5	1.25-2.5	<=1	<=1.25	50-100	<=1.25	0.125-0.25	0.08	1.5	3.75	0.5	1.88	1	1.25	75	1.25	0.19	farhat_internal
Peru4617	MMQQ00000000	>5	>50	>15	20-100	1.25-2.5	<=1	<=1.25	50-100	<=1.25	0.125-0.25	5	50	15	60	1.88	1	1.25	75	1.25	0.19	farhat_internal
Peru4618	MMQP00000000	>5	>50	>15	2-4	1.25-2.5	<=1	<=1.25	>500	<=1.25	0.125-0.25	5	50	15	3	1.88	1	1.25	500	1.25	0.19	farhat_internal
Peru4619	MMQO00000000	>5	>50	>15	1-2	1.25-2.5	<=1	<=1.25	100-120	<=1.25	0.125-0.25	5	50	15	1.5	1.88	1	1.25	110	1.25	0.19	farhat_internal
Peru4620	MMQN00000000	1-2	>50	8-9	6-10	<=1.25	<=1	<=1.25	120-150	<=1.25	0.5-1	1.5	50	8.5	8	1.25	1	1.25	135	1.25	0.75	farhat_internal
Peru4622	MMQL00000000	>5	>50	>15	6-10	1.25-2.5	<=1	<=1.25	100-120	<=1.25	2-4	5	50	15	8	1.88	1	1.25	110	1.25	3	farhat_internal
Peru4623	MMQK00000000	>5	>50	>15	0.5-1	1.25-2.5	<=1	<=1.25	>500	<=1.25	<=0.125	5	50	15	0.75	1.88	1	1.25	500	1.25	0.125	farhat_internal
Peru4626	MMQI00000000	0.6-1	>50	7-8	2-4	5-6	<=1	<=1.25	>500	<=1.25	0.125-0.25	0.8	50	7.5	3	5.5	1	1.25	500	1.25	0.19	farhat_internal
Peru4627	MMQH00000000	2-4	>50	10-15	>100	5-6	1-2	<=1.25	>500	<=1.25	<=0.125	3	50	12.5	100	5.5	1.5	1.25	500	1.25	0.125	farhat_internal
Peru4631	MMQE00000000	0.4-0.6	0.25-0.5	2.5-5	1-2	2.5-5	<=1	<=1.25	100-120	<=1.25	0.125-0.25	0.5	0.38	3.75	1.5	3.75	1	1.25	110	1.25	0.19	farhat_internal
Peru4632	MMQD00000000	0.6-1	>50	2.5-5	<=0.5	2.5-5	<=1	<=1.25	>500	<=1.25	<=0.125	0.8	50	3.75	0.5	3.75	1	1.25	500	1.25	0.125	farhat_internal
Peru4634	MMQB00000000	4-5	>50	10-15	<=0.5	5-6	<=1	<=1.25	>500	<=1.25	<=0.125	4.5	50	12.5	0.5	5.5	1	1.25	500	1.25	0.125	farhat_internal
Peru4635	MMQA00000000	>5	10-50	>15	>100	2.5-5	4-5	>100	>500	>100	0.25-0.5	5	30	15	100	3.75	4.5	100	500	100	0.38	farhat_internal
Peru4636	MMPZ00000000	2-4	>50	2.5-5	<=0.5	2.5-5	<=1	<=1.25	50-100	<=1.25	<=0.125	3	50	3.75	0.5	3.75	1	1.25	75	1.25	0.125	farhat_internal
Peru4646	MMPY00000000	>5	>50	>15	1-2	2.5-5	4-5	<=1.25	>500	<=1.25	0.125-0.25	5	50	15	1.5	3.75	4.5	1.25	500	1.25	0.19	farhat_internal
Peru4647	MMPX00000000	>5	>50	1.25-2.5	4-6	1.25-2.5	<=1	<=1.25	<=25	<=1.25	<=0.125	5	50	1.88	5	1.88	1	1.25	25	1.25	0.125	farhat_internal
Peru4649	MMPV00000000	>5	>50	>15	0.5-1	2.5-5	<=1	<=1.25	25-50	<=1.25	<=0.125	5	50	15	0.75	3.75	1	1.25	37.5	1.25	0.125	farhat_internal
Peru4650	MMPU00000000	>5	>50	>15	20-100	<=1.25	30-50	>100	175-200	>100	<=0.125	5	50	15	60	1.25	40	100	187.5	100	0.125	farhat_internal
Peru4651	MMPT00000000	>5	>50	>15	20-100	15-20	>100	>100	>500	>100	<=0.125	5	50	15	60	17.5	100	100	500	100	0.125	farhat_internal
Peru4652	MMPS00000000	>5	>50	8-9	20-100	2.5-5	10-15	>100	<=25	>100	<=0.125	5	50	8.5	60	3.75	12.5	100	25	100	0.125	farhat_internal
Peru4653	MMPR00000000	>5	>50	>15	>100	2.5-5	30-50	<=1.25	200-300	<=1.25	>10	5	50	15	100	3.75	40	1.25	250	1.25	10	farhat_internal
Peru4654	MMPQ00000000	>5	>50	>15	1-2	1.25-2.5	10-15	>100	>500	>100	>10	5	50	15	1.5	1.88	12.5	100	500	100	10	farhat_internal
Peru4655	MMPP00000000	>5	>50	>15	4-6	15-20	1-2	<=1.25	<=25	<=1.25	0.125-0.25	5	50	15	5	17.5	1.5	1.25	25	1.25	0.19	farhat_internal
Peru4656	MMPO00000000	>5	5-8	9-10	1-2	2.5-5	1-2	<=1.25	25-50	<=1.25	0.125-0.25	5	6.5	9.5	1.5	3.75	1.5	1.25	37.5	1.25	0.19	farhat_internal
Peru4657	MMPN00000000	>5	2-3	2.5-5	<=0.5	2.5-5	1-2	<=1.25	>500	<=1.25	0.125-0.25	5	2.5	3.75	0.5	3.75	1.5	1.25	500	1.25	0.19	farhat_internal
Peru4658	MMPM00000000	4-5	>50	9-10	6-10	6-8	2-4	<=1.25	>500	<=1.25	<=0.125	4.5	50	9.5	8	7	3	1.25	500	1.25	0.125	farhat_internal
Peru4659	MMPL00000000	>5	>50	9-10	20-100	1.25-2.5	<=1	<=1.25	300-500	<=1.25	0.125-0.25	5	50	9.5	60	1.88	1	1.25	400	1.25	0.19	farhat_internal
Peru4660	MMPK00000000	>5	>50	9-10	1-2	1.25-2.5	2-4	<=1.25	50-100	<=1.25	0.125-0.25	5	50	9.5	1.5	1.88	3	1.25	75	1.25	0.19	farhat_internal
Peru4661	MMPJ00000000	>5	>50	>15	10-16	5-6	30-50	2.5-5	>500	<=1.25	0.125-0.25	5	50	15	13	5.5	40	3.75	500	1.25	0.19	farhat_internal
Peru4662	MMPI00000000	>5	>50	9-10	4-6	1.25-2.5	4-5	1.25-2.5	<=25	1.25-2.5	0.25-0.5	5	50	9.5	5	1.88	4.5	1.88	25	1.88	0.38	farhat_internal
Peru4663	MMPH00000000	>5	>50	8-9	2-4	2.5-5	15-30	>100	50-100	>100	0.125-0.25	5	50	8.5	3	3.75	22.5	100	75	100	0.19	farhat_internal
Peru4664	MMPG00000000	>5	>50	>15	1-2	<=1.25	<=1	<=1.25	120-150	<=1.25	>10	5	50	15	1.5	1.25	1	1.25	135	1.25	10	farhat_internal
Peru4665	MMPF00000000	2-4	>50	8-9	2-4	1.25-2.5	<=1	<=1.25	>500	<=1.25	0.125-0.25	3	50	8.5	3	1.88	1	1.25	500	1.25	0.19	farhat_internal
Peru4666	MMPE00000000	0.1-0.2	<=0.25	6-7	<=0.5	<=1.25	<=1	<=1.25	<=25	<=1.25	<=0.125	0.15	0.25	6.5	0.5	1.25	1	1.25	25	1.25	0.125	farhat_internal
Peru4667	MMPD00000000	>5	10-50	8-9	1-2	8-10	1-2	<=1.25	>500	<=1.25	0.125-0.25	5	30	8.5	1.5	9	1.5	1.25	500	1.25	0.19	farhat_internal
Peru4668	MMPC00000000	>5	10-50	8-9	4-6	2.5-5	10-15	>100	>500	>100	>10	5	30	8.5	5	3.75	12.5	100	500	100	10	farhat_internal
Peru4669	MMPB00000000	4-5	>50	8-9	0.5-1	20-50	1-2	<=1.25	>500	<=1.25	<=0.125	4.5	50	8.5	0.75	35	1.5	1.25	500	1.25	0.125	farhat_internal
Peru4670	MMPA00000000	>5	1-2	8-9	1-2	1.25-2.5	1-2	<=1.25	>500	<=1.25	0.125-0.25	5	1.5	8.5	1.5	1.88	1.5	1.25	500	1.25	0.19	farhat_internal
Peru4671	MMOZ00000000	>5	>50	8-9	1-2	<=1.25	<=1	<=1.25	50-100	<=1.25	<=0.125	5	50	8.5	1.5	1.25	1	1.25	75	1.25	0.125	farhat_internal
Peru4672	MMOY00000000	>5	>50	10-15	1-2	<=1.25	<=1	<=1.25	120-150	<=1.25	8-10	5	50	12.5	1.5	1.25	1	1.25	135	1.25	9	farhat_internal
Peru4673	MMOX00000000	>5	>50	8-9	<=0.5	1.25-2.5	1-2	<=1.25	120-150	<=1.25	0.125-0.25	5	50	8.5	0.5	1.88	1.5	1.25	135	1.25	0.19	farhat_internal
Peru4674	MMOW00000000	>5	>50	9-10	<=0.5	1.25-2.5	10-15	>100	>500	>100	4-6	5	50	9.5	0.5	1.88	12.5	100	500	100	5	farhat_internal
Peru4675	MMOV00000000	>5	>50	8-9	6-10	1.25-2.5	1-2	2.5-5	>500	<=1.25	>10	5	50	8.5	8	1.88	1.5	3.75	500	1.25	10	farhat_internal
Peru4676	MMOU00000000	>5	>50	10-15	6-10	5-6	1-2	<=1.25	175-200	<=1.25	<=0.125	5	50	12.5	8	5.5	1.5	1.25	187.5	1.25	0.125	farhat_internal
Peru4677	MMOT00000000	>5	>50	8-9	6-10	2.5-5	<=1	<=1.25	>500	<=1.25	0.125-0.25	5	50	8.5	8	3.75	1	1.25	500	1.25	0.19	farhat_internal
Peru4678	MMOS00000000	>5	>50	>15	>100	2.5-5	4-5	5-6	200-300	5-6	0.125-0.25	5	50	15	100	3.75	4.5	5.5	250	5.5	0.19	farhat_internal
Peru4679	MMOR00000000	>5	10-50	>15	0.5-1	2.5-5	2-4	>100	>500	>100	<=0.125	5	30	15	0.75	3.75	3	100	500	100	0.125	farhat_internal
Peru4680	MMOQ00000000	0.6-1	1-2	8-9	0.5-1	20-50	1-2	<=1.25	300-500	<=1.25	<=0.125	0.8	1.5	8.5	0.75	35	1.5	1.25	400	1.25	0.125	farhat_internal
Peru4681	MMOP00000000	1-2	>50	10-15	>100	5-6	1-2	<=1.25	25-50	<=1.25	2-4	1.5	50	12.5	100	5.5	1.5	1.25	37.5	1.25	3	farhat_internal
Peru4683	MMON00000000	>5	>50	9-10	1-2	1.25-2.5	1-2	<=1.25	300-500	<=1.25	<=0.125	5	50	9.5	1.5	1.88	1.5	1.25	400	1.25	0.125	farhat_internal
Peru4684	MMOM00000000	4-5	>50	9-10	>100	1.25-2.5	1-2	<=1.25	175-200	<=1.25	<=0.125	4.5	50	9.5	100	1.88	1.5	1.25	187.5	1.25	0.125	farhat_internal
Peru4685	MMOL00000000	>5	>50	2.5-5	1-2	<=1.25	4-5	6-10	>500	6-10	<=0.125	5	50	3.75	1.5	1.25	4.5	8	500	8	0.125	farhat_internal
Peru4686	MMOK00000000	>5	>50	>15	2-4	2.5-5	<=1	<=1.25	>500	<=1.25	4-6	5	50	15	3	3.75	1	1.25	500	1.25	5	farhat_internal
Peru4687	MMOJ00000000	>5	10-50	>15	>100	5-6	10-15	>100	<=25	>100	0.125-0.25	5	30	15	100	5.5	12.5	100	25	100	0.19	farhat_internal
Peru4688	MMOI00000000	>5	>1	>5	2-10	>10	>10	>5	<=100		0.5-1	5	1	5	6	10	10	5	100		0.75	farhat_internal
Peru4689	MMOH00000000	4-5	10-50	>15	2-4	5-6	1-2	<=1.25	100-120	<=1.25	4-6	4.5	30	15	3	5.5	1.5	1.25	110	1.25	5	farhat_internal
Peru4690	MMOG00000000	>5	>1	>5	2-10	>10	>10	>5	>100		0.5-1	5	1	5	6	10	10	5	100		0.75	farhat_internal
Peru4691	MMHS00000000	0.4-0.6	>50	10-15	20-100	5-6	<=1	<=1.25	300-500	<=1.25	0.125-0.25	0.5	50	12.5	60	5.5	1	1.25	400	1.25	0.19	farhat_internal
Peru4692	MMHR00000000	>5	>50	10-15	<=0.5	8-10	<=1	<=1.25	50-100	<=1.25	<=0.125	5	50	12.5	0.5	9	1	1.25	75	1.25	0.125	farhat_internal
Peru4693	MMHQ00000000	>5	>50	>15	<=0.5	1.25-2.5	<=1	<=1.25	<=25	<=1.25	<=0.125	5	50	15	0.5	1.88	1	1.25	25	1.25	0.125	farhat_internal
Peru4694	MMHP00000000	>5	>50	10-15	1-2	2.5-5	1-2	<=1.25	>500	<=1.25	<=0.125	5	50	12.5	1.5	3.75	1.5	1.25	500	1.25	0.125	farhat_internal
Peru4696	MMHN00000000	>5	>50	>15	20-100	5-6	<=1	<=1.25	>500	<=1.25	0.125-0.25	5	50	15	60	5.5	1	1.25	500	1.25	0.19	farhat_internal
Peru4697	MMHM00000000	>5	>50	>15	4-6	>50	<=1	1.25-2.5	>500	<=1.25	0.125-0.25	5	50	15	5	50	1	1.88	500	1.25	0.19	farhat_internal
Peru4698	MNAA00000000	>5	10-50	>15	>100	1.25-2.5	4-5	>100	50-100	>100	2-4	5	30	15	100	1.88	4.5	100	75	100	3	farhat_internal
Peru4699	MMHL00000000	1-2	>50	6-7	2-4	5-6	1-2	<=1.25	<=25	<=1.25	<=0.125	1.5	50	6.5	3	5.5	1.5	1.25	25	1.25	0.125	farhat_internal
Peru4700	MKFW00000000	>5	>50	10-15	<=0.5	5-6	<=1	<=1.25	>100	<=1.25	<=0.125	5	50	12.5	0.5	5.5	1	1.25	100	1.25	0.125	farhat_internal
Peru4702	MLFH00000000	2-4	>50	2.5-5	1-2	1.25-2.5	1-2	<=1.25	>500	<=1.25	0.125-0.25	3	50	3.75	1.5	1.88	1.5	1.25	500	1.25	0.19	farhat_internal
Peru4703	MLFI00000000	>5	>50	>15	0.5-1	6-8	1-2	<=1.25	300-500	<=1.25	0.5-1	5	50	15	0.75	7	1.5	1.25	400	1.25	0.75	farhat_internal
Peru4704	MLFJ00000000	>5	>50	8-9	2-4	<=1.25	2-4	<=1.25	50-100	<=1.25	0.125-0.25	5	50	8.5	3	1.25	3	1.25	75	1.25	0.19	farhat_internal
Peru4705	MMHK00000000	>5	>50	10-15	1-2	8-10	<=1	<=1.25	175-200	<=1.25	0.125-0.25	5	50	12.5	1.5	9	1	1.25	187.5	1.25	0.19	farhat_internal
Peru4706	MMHJ00000000	>5	>50	>15	4-6	1.25-2.5	15-30	>100	<=25	>100	0.125-0.25	5	50	15	5	1.88	22.5	100	25	100	0.19	farhat_internal
Peru4707	MMHI00000000	0.2-0.4	1-2	5-6	2-4	<=1.25	1-2	<=1.25	>500	<=1.25	0.125-0.25	0.3	1.5	5.5	3	1.25	1.5	1.25	500	1.25	0.19	farhat_internal
Peru4708	MMHH00000000	>5	>50	>15	20-100	2.5-5	<=1	<=1.25	200-300	<=1.25	0.125-0.25	5	50	15	60	3.75	1	1.25	250	1.25	0.19	farhat_internal
Peru4709	MMHG00000000	>5	>50	>15	>100	1.25-2.5	10-15	>100	>500	>100	4-6	5	50	15	100	1.88	12.5	100	500	100	5	farhat_internal
Peru4710	MMHF00000000	>5	10-50	>15	4-6	2.5-5	30-50	>100	200-300	>100	0.125-0.25	5	30	15	5	3.75	40	100	250	100	0.19	farhat_internal
Peru4711	MMHE00000000	>5	>50	>15	>100	1.25-2.5	<=1	<=1.25	<=25	<=1.25	4-6	5	50	15	100	1.88	1	1.25	25	1.25	5	farhat_internal
Peru4712	MMHD00000000	>5	10-50	>15	4-6	1.25-2.5	30-50	>100	25-50	>100	0.25-0.5	5	30	15	5	1.88	40	100	37.5	100	0.38	farhat_internal
Peru4713	MMHC00000000	2-4	>50	10-15	20-100	2.5-5	<=1	<=1.25	>500	<=1.25	<=0.125	3	50	12.5	60	3.75	1	1.25	500	1.25	0.125	farhat_internal
Peru4714	MMHB00000000	>5	>50	>15	1-2	1.25-2.5	1-2	<=1.25	<=25	<=1.25	0.125-0.25	5	50	15	1.5	1.88	1.5	1.25	25	1.25	0.19	farhat_internal
Peru4715	MMHA00000000	>5	>50	9-10	1-2	<=1.25	<=1	<=1.25	100-120	<=1.25	0.125-0.25	5	50	9.5	1.5	1.25	1	1.25	110	1.25	0.19	farhat_internal
Peru4716	MMGZ00000000	>5	>50	>15	1-2	<=1.25	1-2	<=1.25	>500	<=1.25	<=0.125	5	50	15	1.5	1.25	1.5	1.25	500	1.25	0.125	farhat_internal
Peru4717	MMGY00000000	>5	>50	>15	>100	10-15	2-4	<=1.25	25-50	<=1.25	4-6	5	50	15	100	12.5	3	1.25	37.5	1.25	5	farhat_internal
Peru4720	MMGV00000000	>5	>50	>15	1-2	<=1.25	1-2	2.5-5	>500	<=1.25	0.125-0.25	5	50	15	1.5	1.25	1.5	3.75	500	1.25	0.19	farhat_internal
Peru4721	MMGU00000000	>5	>50	>15	2-4	<=1.25	1-2	<=1.25	100-120	<=1.25	<=0.125	5	50	15	3	1.25	1.5	1.25	110	1.25	0.125	farhat_internal
Peru4722	MMGT00000000	>5	>50	>15	1-2	2.5-5	1-2	<=1.25	>500	<=1.25	4-6	5	50	15	1.5	3.75	1.5	1.25	500	1.25	5	farhat_internal
Peru4723	MMGS00000000	>5	>50	>15	6-10	2.5-5	4-5	<=1.25	>500	<=1.25	0.125-0.25	5	50	15	8	3.75	4.5	1.25	500	1.25	0.19	farhat_internal
Peru4724	MMGR00000000	>5	3-5	>15	>100	1.25-2.5	<=1	<=1.25	>500	<=1.25	<=0.125	5	4	15	100	1.88	1	1.25	500	1.25	0.125	farhat_internal
Peru4725	MMGQ00000000	>5	>50	>15	1-2	<=1.25	1-2	<=1.25	200-300	<=1.25	0.125-0.25	5	50	15	1.5	1.25	1.5	1.25	250	1.25	0.19	farhat_internal
Peru4726	MMGP00000000	>5	>50	>15	1-2	<=1.25	<=1	<=1.25	<=25	<=1.25	<=0.125	5	50	15	1.5	1.25	1	1.25	25	1.25	0.125	farhat_internal
Peru4727	MMGO00000000	1-2	>50	8-9	<=0.5	2.5-5	1-2	<=1.25	>500	<=1.25	<=0.125	1.5	50	8.5	0.5	3.75	1.5	1.25	500	1.25	0.125	farhat_internal
Peru4728	MMGN00000000	>5	10-50	>15	2-4	<=1.25	5-10	>100	25-50	>100	<=0.125	5	30	15	3	1.25	7.5	100	37.5	100	0.125	farhat_internal
Peru4731	MMGK00000000	>5	10-50	>15	4-6	1.25-2.5	15-30	>100	50-100	>100	>10	5	30	15	5	1.88	22.5	100	75	100	10	farhat_internal
Peru4732	MMGJ00000000	>5	0.25-0.5	>15	>100	1.25-2.5	<=1	<=1.25	<=25	<=1.25	<=0.125	5	0.38	15	100	1.88	1	1.25	25	1.25	0.125	farhat_internal
Peru4733	MMGI00000000	>5	>50	>15	1-2	1.25-2.5	<=1	<=1.25	<=25	<=1.25	<=0.125	5	50	15	1.5	1.88	1	1.25	25	1.25	0.125	farhat_internal
Peru4734	MMGH00000000	>5	>50	>15	>100	<=1.25	<=1	<=1.25	100-120	<=1.25	<=0.125	5	50	15	100	1.25	1	1.25	110	1.25	0.125	farhat_internal
Peru4735	MMGG00000000	>5	>50	>15	>100	2.5-5	<=1	<=1.25	150-175	<=1.25	<=0.125	5	50	15	100	3.75	1	1.25	162.5	1.25	0.125	farhat_internal
Peru4736	MMGF00000000	0.05-0.1	0.5-1	2.5-5	2-4	2.5-5	<=1	<=1.25	<=25	<=1.25	<=0.125	0.08	0.75	3.75	3	3.75	1	1.25	25	1.25	0.125	farhat_internal
Peru4737	MMGE00000000	>5	>50	9-10	6-10	6-8	5-10	15-30	100-120	>100	>10	5	50	9.5	8	7	7.5	22.5	110	100	10	farhat_internal
Peru4738	MMGD00000000	>5	>50	9-10	2-4	1.25-2.5	1-2	<=1.25	>500	<=1.25	<=0.125	5	50	9.5	3	1.88	1.5	1.25	500	1.25	0.125	farhat_internal
Peru4739	MMGC00000000	1-2	>50	8-9	0.5-1	1.25-2.5	<=1	<=1.25	>500	<=1.25	<=0.125	1.5	50	8.5	0.75	1.88	1	1.25	500	1.25	0.125	farhat_internal
Peru4740	MMGB00000000	>5	>50	>15	2-4	1.25-2.5	1-2	<=1.25	>500	<=1.25	0.25-0.5	5	50	15	3	1.88	1.5	1.25	500	1.25	0.38	farhat_internal
Peru4741	MMGA00000000	>5	>50	>15	4-6	2.5-5	1-2	<=1.25	>500	<=1.25	0.125-0.25	5	50	15	5	3.75	1.5	1.25	500	1.25	0.19	farhat_internal
Peru4897	MMZZ00000000	4-5	1-2	5-6	6-10	6-8	2-4	<=1.25	<=25	<=1.25	0.125-0.25	4.5	1.5	5.5	8	7	3	1.25	25	1.25	0.19	farhat_internal
Peru4898	MMZY00000000	>5	>50	>15	>100	1.25-2.5	<=1	<=1.25	100-120	<=1.25	<=0.125	5	50	15	100	1.88	1	1.25	110	1.25	0.125	farhat_internal
Peru4899	MMZX00000000	>5	>50	6-7	2-4	>50	1-2	1.25-2.5	50-100	<=1.25	<=0.125	5	50	6.5	3	50	1.5	1.88	75	1.25	0.125	farhat_internal
Peru4900	MMZW00000000	>5	0.5-1	>15	2-4	<=1.25	1-2	<=1.25	<=25	<=1.25	0.125-0.25	5	0.75	15	3	1.25	1.5	1.25	25	1.25	0.19	farhat_internal
Peru4901	MMZV00000000	>5	>50	>15	1-2	15-20	<=1	<=1.25	>500	<=1.25	0.125-0.25	5	50	15	1.5	17.5	1	1.25	500	1.25	0.19	farhat_internal
Peru4902	MMZU00000000	>5	>50	>15	4-6	6-8	4-5	5-6	>500	5-6	>10	5	50	15	5	7	4.5	5.5	500	5.5	10	farhat_internal
Peru4903	MMZT00000000	4-5	>50	>15	>100	6-8	1-2	5-6		1.25-2.5	1-2	4.5	50	15	100	7	1.5	5.5		1.88	1.5	farhat_internal
Peru4904	MMZS00000000	>5	>50	8-9	>100	5-6	>100	>100	25-50	>100	0.5-1	5	50	8.5	100	5.5	100	100	37.5	100	0.75	farhat_internal
Peru4905	MMZR00000000	>5	<=0.25	>15	>100	1.25-2.5	1-2	<=1.25	100-120	<=1.25	<=0.125	5	0.25	15	100	1.88	1.5	1.25	110	1.25	0.125	farhat_internal
Peru4906	MMZQ00000000	>5	>50	>15	6-10	1.25-2.5	1-2	<=1.25	<=25	<=1.25	0.25-0.5	5	50	15	8	1.88	1.5	1.25	25	1.25	0.38	farhat_internal
Peru4907	MMZP00000000	>5	>50	>15	2-4	10-15	2-4	<=1.25	>500	<=1.25	>10	5	50	15	3	12.5	3	1.25	500	1.25	10	farhat_internal
Peru4908	MMZO00000000	>5	>50	>15	>100	1.25-2.5	2-4	<=1.25	300-500	<=1.25	>10	5	50	15	100	1.88	3	1.25	400	1.25	10	farhat_internal
Peru4909	MMZN00000000	>5	>50	>15	2-4	6-8	<=1	<=1.25	100-120	<=1.25	0.5-1	5	50	15	3	7	1	1.25	110	1.25	0.75	farhat_internal
Peru4910	MMZM00000000	>5	>50	>15	1-2	2.5-5	1-2	<=1.25	>500	<=1.25	>10	5	50	15	1.5	3.75	1.5	1.25	500	1.25	10	farhat_internal
Peru4911	MMZL00000000	>5	>50	>15	>100	2.5-5	1-2	<=1.25	>500	<=1.25	>10	5	50	15	100	3.75	1.5	1.25	500	1.25	10	farhat_internal
Peru4912	MMZK00000000	4-5	1-2	>15	2-4	6-8	5-10	6-10	120-150	2.5-5	0.5-1	4.5	1.5	15	3	7	7.5	8	135	3.75	0.75	farhat_internal
Peru4914	MMZI00000000	>5	>50	>15	>100	<=1.25	<=1	<=1.25	>500	<=1.25	>10	5	50	15	100	1.25	1	1.25	500	1.25	10	farhat_internal
Peru4915	MMZH00000000	>5	>50	>15	4-6	2.5-5	<=1	<=1.25	<=25	<=1.25	<=0.125	5	50	15	5	3.75	1	1.25	25	1.25	0.125	farhat_internal
Peru4916	MMZG00000000	>5	>50	>15	1-2	20-50	5-10	<=1.25	>500	<=1.25	<=0.125	5	50	15	1.5	35	7.5	1.25	500	1.25	0.125	farhat_internal
Peru4918	MMZE00000000	>5	1-2	10-15	0.5-1	1.25-2.5	4-5	10-15	<=25	5-6	4-6	5	1.5	12.5	0.75	1.88	4.5	12.5	25	5.5	5	farhat_internal
Peru4919	MMZD00000000	>5	3-5	>15	2-4	1.25-2.5	1-2	<=1.25	<=25	<=1.25	0.125-0.25	5	4	15	3	1.88	1.5	1.25	25	1.25	0.19	farhat_internal
Peru4921	MMZB00000000	0.1-0.2	>50	10-15	20-100	10-15	<=1	<=1.25	>500	<=1.25	<=0.125	0.15	50	12.5	60	12.5	1	1.25	500	1.25	0.125	farhat_internal
Peru4922	MMZA00000000	>5	>1	>5	>10	<=10	<=10	<=5	<=100		<=0.125	5	1	5	10	10	10	5	100		0.125	farhat_internal
Peru4923	MMYZ00000000	2-4	>50	10-15	2-4	1.25-2.5	<=1	<=1.25	>500	<=1.25	0.125-0.25	3	50	12.5	3	1.88	1	1.25	500	1.25	0.19	farhat_internal
Peru4924	MMYY00000000	>5	>50	>15	2-4	2.5-5	1-2	<=1.25	<=25	<=1.25	<=0.125	5	50	15	3	3.75	1.5	1.25	25	1.25	0.125	farhat_internal
Peru4926	MMYW00000000	>5	10-50	>15	4-6	1.25-2.5	>100	>100	25-50	>100	<=0.125	5	30	15	5	1.88	100	100	37.5	100	0.125	farhat_internal
Peru4927	MMYV00000000	>5	10-50	>15	<=0.5	20-50	<=1	<=1.25	>500	<=1.25	<=0.125	5	30	15	0.5	35	1	1.25	500	1.25	0.125	farhat_internal
Peru4929	MMYT00000000	>5	>50	>15	1-2	20-50	10-15	>100	>500	>100	0.125-0.25	5	50	15	1.5	35	12.5	100	500	100	0.19	farhat_internal
Peru4930	MMYS00000000	>5	>50	5-6	2-4	1.25-2.5	<=1	<=1.25	100-120	<=1.25	<=0.125	5	50	5.5	3	1.88	1	1.25	110	1.25	0.125	farhat_internal
Peru4931	MMYR00000000	>5	10-50	>15	2-4	2.5-5	15-30	>100	50-100	>100	4-6	5	30	15	3	3.75	22.5	100	75	100	5	farhat_internal
Peru4932	MMYQ00000000	>5	>50	10-15	6-10	1.25-2.5	1-2	<=1.25	50-100	<=1.25	0.5-1	5	50	12.5	8	1.88	1.5	1.25	75	1.25	0.75	farhat_internal
Peru4933	MMYP00000000	>5	10-50	>15	>100	15-20	2-4	>100	>500	>100	0.5-1	5	30	15	100	17.5	3	100	500	100	0.75	farhat_internal
Peru4934	MMYO00000000	4-5	1-2	5-6	>100	2.5-5	1-2	<=1.25	<=25	<=1.25	0.125-0.25	4.5	1.5	5.5	100	3.75	1.5	1.25	25	1.25	0.19	farhat_internal
Peru4935	MMYN00000000	>5	>50	>15	16-20	2.5-5	30-50	>100	100-120	>100	0.25-0.5	5	50	15	18	3.75	40	100	110	100	0.38	farhat_internal
Peru4936	MMYM00000000	>5	>50	10-15	2-4	1.25-2.5	2-4	<=1.25	150-175	<=1.25	0.5-1	5	50	12.5	3	1.88	3	1.25	162.5	1.25	0.75	farhat_internal
Peru4937	MMYL00000000	4-5	>50	>15	4-6	2.5-5	4-5	<=1.25	150-175	<=1.25	0.125-0.25	4.5	50	15	5	3.75	4.5	1.25	162.5	1.25	0.19	farhat_internal
Peru4938	MMYK00000000	>5	>50	>15	16-20	2.5-5	50-100	>100	>500	>100	0.25-0.5	5	50	15	18	3.75	75	100	500	100	0.38	farhat_internal
Peru4939	MMYJ00000000	0.1-0.2	1-2	2.5-5	0.5-1	1.25-2.5	2-4	<=1.25	<=25	<=1.25	<=0.125	0.15	1.5	3.75	0.75	1.88	3	1.25	25	1.25	0.125	farhat_internal
Peru4940	MMYI00000000	>5	>50	>15	>100	>50	>100	2.5-5	>500	1.25-2.5	4-6	5	50	15	100	50	100	3.75	500	1.88	5	farhat_internal
Peru4941	MMYH00000000	0.4-0.6	>50	>15	>100	8-10	30-50	<=1.25	25-50	<=1.25	6-8	0.5	50	15	100	9	40	1.25	37.5	1.25	7	farhat_internal
Peru4942	MMYG00000000	>5	>50	>15	>100	>50	>100	15-30	>500	>100	>10	5	50	15	100	50	100	22.5	500	100	10	farhat_internal
Peru4943	MMYF00000000	>5	>50	>15	0.5-1	1.25-2.5	<=1	<=1.25	<=25	<=1.25	0.125-0.25	5	50	15	0.75	1.88	1	1.25	25	1.25	0.19	farhat_internal
Peru4944	MMYE00000000	>5	>50	>15	4-6	1.25-2.5	4-5	5-6	>500	5-6	0.5-1	5	50	15	5	1.88	4.5	5.5	500	5.5	0.75	farhat_internal
Peru4946	MMYC00000000	>5	>50	5-6	16-20	5-6	<=1	<=1.25	>500	<=1.25	0.125-0.25	5	50	5.5	18	5.5	1	1.25	500	1.25	0.19	farhat_internal
Peru4947	MMYB00000000	1-2	>50	5-6	1-2	5-6	1-2	<=1.25	50-100	<=1.25	<=0.125	1.5	50	5.5	1.5	5.5	1.5	1.25	75	1.25	0.125	farhat_internal
Peru4948	MMYA00000000	2-4	3-5	1.25-2.5	<=0.5	5-6	<=1	<=1.25	<=100	<=1.25	<=0.125	3	4	1.88	0.5	5.5	1	1.25	100	1.25	0.125	farhat_internal
Peru4949	MMXZ00000000	>5	2-3	8-9	<=0.5	>50	<=1	<=1.25	100-120	<=1.25	<=0.125	5	2.5	8.5	0.5	50	1	1.25	110	1.25	0.125	farhat_internal
Peru4950	MMXY00000000	>5	>50	>15	6-10	6-8	2-4	<=1.25	>500	<=1.25	<=0.125	5	50	15	8	7	3	1.25	500	1.25	0.125	farhat_internal
Peru4952	MMXW00000000	0.6-1	2-3	5-6	0.5-1	6-8	1-2	<=1.25	<=25	<=1.25	0.125-0.25	0.8	2.5	5.5	0.75	7	1.5	1.25	25	1.25	0.19	farhat_internal
Peru4953	MMXV00000000	0.6-1	>50	6-7	1-2	6-8	1-2	<=1.25	100-120	<=1.25	0.5-1	0.8	50	6.5	1.5	7	1.5	1.25	110	1.25	0.75	farhat_internal
Peru4954	MMXU00000000	>5	>50	>15	6-10	10-15	2-4	<=1.25	>500	<=1.25	0.125-0.25	5	50	15	8	12.5	3	1.25	500	1.25	0.19	farhat_internal
Peru4955	MMXT00000000	>5	>50	9-10	6-10	2.5-5	2-4	6-10	>500	<=1.25	1-2	5	50	9.5	8	3.75	3	8	500	1.25	1.5	farhat_internal
Peru4956	MMXS00000000	>5	>50	8-9	>100	6-8	50-100	>100	>500	>100	<=0.125	5	50	8.5	100	7	75	100	500	100	0.125	farhat_internal
Peru4957	MMXR00000000	>5	>50	6-7	0.5-1	1.25-2.5	1-2	<=1.25	300-500	<=1.25	<=0.125	5	50	6.5	0.75	1.88	1.5	1.25	400	1.25	0.125	farhat_internal
Peru4958	MMXQ00000000	>5	>50	8-9	2-4	5-6	1-2	<=1.25	>500	<=1.25	<=0.125	5	50	8.5	3	5.5	1.5	1.25	500	1.25	0.125	farhat_internal
Peru4959	MMXP00000000	>5	>50	>15	20-100	1.25-2.5	2-4	15-30	>500	1.25-2.5	<=0.125	5	50	15	60	1.88	3	22.5	500	1.88	0.125	farhat_internal
Peru4960	MMXO00000000	>5	>50	>15	1-2	6-8	2-4	<=1.25	>500	<=1.25	4-6	5	50	15	1.5	7	3	1.25	500	1.25	5	farhat_internal
Peru4961	MMXN00000000	>5	>50	>15	>100	6-8	5-10	5-6	>500	5-6	0.5-1	5	50	15	100	7	7.5	5.5	500	5.5	0.75	farhat_internal
Peru4962	MMXM00000000	>5	5-8	8-9	6-10	5-6	>100	30-50	<=25	50-100	8-10	5	6.5	8.5	8	5.5	100	40	25	75	9	farhat_internal
Peru4963	MMXL00000000	>5	>50	>15	>100	>50	>100	>100	>500	>100	>10	5	50	15	100	50	100	100	500	100	10	farhat_internal
Peru4964	MMXK00000000	>5	>50	>15	>100	6-8	2-4	5-6	200-300	5-6	0.25-0.5	5	50	15	100	7	3	5.5	250	5.5	0.38	farhat_internal
Peru4966	MMXI00000000	>5	>50	>15	6-10	6-8	>100	>100	50-100	>100	>10	5	50	15	8	7	100	100	75	100	10	farhat_internal
Peru4967	MMXH00000000	>5	>50	>15	>100	>50	30-50	6-10	300-500	>100	>10	5	50	15	100	50	40	8	400	100	10	farhat_internal
Peru4968	MMXG00000000	>5	>50	>15	>100	10-15	1-2	15-30	>500	>100	<=0.125	5	50	15	100	12.5	1.5	22.5	500	100	0.125	farhat_internal
Peru4969	MMXF00000000	>5	>50	>15	>100	6-8	5-10	6-10	<=25	6-10	1-2	5	50	15	100	7	7.5	8	25	8	1.5	farhat_internal
Peru4970	MMXE00000000	>5	>50	>15	16-20	6-8	30-50	>100	25-50	>100	1-2	5	50	15	18	7	40	100	37.5	100	1.5	farhat_internal
Peru4971	MMXD00000000	>5	10-50	>15	6-10	6-8	10-15	6-10	50-100	6-10	0.5-1	5	30	15	8	7	12.5	8	75	8	0.75	farhat_internal
Peru4972	MMXC00000000	0.4-0.6	>50	8-9	1-2	1.25-2.5	<=1	<=1.25	120-150	<=1.25	0.125-0.25	0.5	50	8.5	1.5	1.88	1	1.25	135	1.25	0.19	farhat_internal
Peru4973	MMXB00000000	>5	>50		1-2	5-6	<=1	<=1.25	>500	<=1.25	0.125-0.25	5	50		1.5	5.5	1	1.25	500	1.25	0.19	farhat_internal
Peru4974	MMXA00000000	>5	10-50	10-15	2-4	1.25-2.5	1-2	1.25-2.5	175-200	<=1.25	>10	5	30	12.5	3	1.88	1.5	1.88	187.5	1.25	10	farhat_internal
Peru4975	MMWZ00000000	>5	>50	>15	<=0.5	15-20	<=1	<=1.25	>500	<=1.25	0.25-0.5	5	50	15	0.5	17.5	1	1.25	500	1.25	0.38	farhat_internal
Peru4976	MMWY00000000	>5	>50	2.5-5	<=0.5	2.5-5	<=1	<=1.25	>500	<=1.25	<=0.125	5	50	3.75	0.5	3.75	1	1.25	500	1.25	0.125	farhat_internal
Peru4977	MMWX00000000	>5	10-50	>15	1-2	5-6	<=1	<=1.25	300-500	<=1.25	6-8	5	30	15	1.5	5.5	1	1.25	400	1.25	7	farhat_internal
Peru4978	MMWW00000000	>5	>50	10-15	1-2	>50	1-2	<=1.25	>500	<=1.25	<=0.125	5	50	12.5	1.5	50	1.5	1.25	500	1.25	0.125	farhat_internal
Peru4979	MMWV00000000	>5	10-50	>15	4-6	1.25-2.5	<=1	<=1.25	>500	<=1.25	0.25-0.5	5	30	15	5	1.88	1	1.25	500	1.25	0.38	farhat_internal
Peru4980	MMWU00000000	2-4	>50	2.5-5	0.5-1	20-50	<=1	<=1.25	>500	<=1.25	<=0.125	3	50	3.75	0.75	35	1	1.25	500	1.25	0.125	farhat_internal
Peru4983	MMWR00000000	>5	>50	>15	4-6	8-10	<=1	2.5-5	25-50	<=1.25	0.125-0.25	5	50	15	5	9	1	3.75	37.5	1.25	0.19	farhat_internal
Peru4984	MMWQ00000000	>5	>50	>15	4-6	2.5-5	10-15	>100	25-50	>100	0.125-0.25	5	50	15	5	3.75	12.5	100	37.5	100	0.19	farhat_internal
Peru4985	MMWP00000000	4-5	2-3	7-8	2-4	6-8	2-4	>100		>100	<=0.125	4.5	2.5	7.5	3	7	3	100		100	0.125	farhat_internal
Peru4986	MMWO00000000	0.2-0.4	1-2	6-7	0.5-1	1.25-2.5	2-4	5-6	<=25	5-6	<=0.125	0.3	1.5	6.5	0.75	1.88	3	5.5	25	5.5	0.125	farhat_internal
Peru4987	MMWN00000000	>5	>50	6-7	6-10	2.5-5	1-2	<=1.25	200-300	<=1.25	<=0.125	5	50	6.5	8	3.75	1.5	1.25	250	1.25	0.125	farhat_internal
Peru4988	MMWM00000000	>5	<=0.25	>15	1-2	2.5-5	1-2	<=1.25	<=25	<=1.25	<=0.125	5	0.25	15	1.5	3.75	1.5	1.25	25	1.25	0.125	farhat_internal
Peru4989	MMWL00000000	2-4	>50	10-15	>100	<=1.25	<=1	<=1.25		<=1.25	<=0.125	3	50	12.5	100	1.25	1	1.25		1.25	0.125	farhat_internal
Peru4990	MMWK00000000	0.6-1	1-2	6-7	16-20	6-8	<=1	1.25-2.5	<=25	<=1.25	0.125-0.25	0.8	1.5	6.5	18	7	1	1.88	25	1.25	0.19	farhat_internal
Peru4991	MMWJ00000000	4-5	>50	6-7	0.5-1	1.25-2.5	<=1	6-10	<=25	<=1.25	<=0.125	4.5	50	6.5	0.75	1.88	1	8	25	1.25	0.125	farhat_internal
Peru4992	MMWI00000000	0.6-1	1-2	10-15	2-4	2.5-5	4-5	6-10	100-120	15-30	1-2	0.8	1.5	12.5	3	3.75	4.5	8	110	22.5	1.5	farhat_internal
Peru4993	MMWH00000000	0.6-1	2-3	5-6	2-4	10-15	2-4	1.25-2.5	25-50	<=1.25	0.125-0.25	0.8	2.5	5.5	3	12.5	3	1.88	37.5	1.25	0.19	farhat_internal
Peru4995	MMWF00000000	>5	>50	7-8	6-10	2.5-5	2-4	5-6	175-200	1.25-2.5	0.125-0.25	5	50	7.5	8	3.75	3	5.5	187.5	1.88	0.19	farhat_internal
Peru4997	MMWD00000000	0.4-0.6	>50	>15	<=0.5	2.5-5	1-2	>100	100-120	>100	1-2	0.5	50	15	0.5	3.75	1.5	100	110	100	1.5	farhat_internal
Peru4998	MMWC00000000	>5	1-2	>15	10-16	20-50	<=1	<=1.25	>500	<=1.25	0.5-1	5	1.5	15	13	35	1	1.25	500	1.25	0.75	farhat_internal
Peru4999	MMWB00000000	1-2	>50	5-6	<=0.5	2.5-5	1-2	<=1.25	>500	<=1.25	0.125-0.25	1.5	50	5.5	0.5	3.75	1.5	1.25	500	1.25	0.19	farhat_internal
Peru5000	MMWA00000000	>5	>50	5-6	10-16	10-15	2-4	<=1.25	150-175	<=1.25	<=0.125	5	50	5.5	13	12.5	3	1.25	162.5	1.25	0.125	farhat_internal
Peru5001	MMVZ00000000	>5	>50	10-15	10-16	2.5-5	15-30	>100	>500	>100	<=0.125	5	50	12.5	13	3.75	22.5	100	500	100	0.125	farhat_internal
Peru5002	MMVY00000000	>5	>50	10-15	10-16	2.5-5	15-30	>100	>500	>100	<=0.125	5	50	12.5	13	3.75	22.5	100	500	100	0.125	farhat_internal
Peru5003	MMVX00000000	>5	>50	9-10	4-6	2.5-5	2-4	<=1.25	>500	<=1.25	<=0.125	5	50	9.5	5	3.75	3	1.25	500	1.25	0.125	farhat_internal
Peru5004	MMVW00000000	>5	>50	7-8	2-4	2.5-5	1-2	<=1.25	>500	<=1.25	<=0.125	5	50	7.5	3	3.75	1.5	1.25	500	1.25	0.125	farhat_internal
Peru5007	MMVU00000000	>5	>50	10-15	>100	1.25-2.5	30-50	>100	>500	>100	<=0.125	5	50	12.5	100	1.88	40	100	500	100	0.125	farhat_internal
Peru5008	MMVT00000000	2-4	10-50	5-6	2-4	2.5-5	1-2	<=1.25	<=25	<=1.25	<=0.125	3	30	5.5	3	3.75	1.5	1.25	25	1.25	0.125	farhat_internal
Peru5009	MMVS00000000	0.1-0.2	1-2	2.5-5	0.5-1	1.25-2.5	2-4	<=1.25	<=25	<=1.25	0.125-0.25	0.15	1.5	3.75	0.75	1.88	3	1.25	25	1.25	0.19	farhat_internal
Peru5011	MMVQ00000000	>5	10-50	10-15	0.5-1	1.25-2.5	5-10	>100	50-100	>100	<=0.125	5	30	12.5	0.75	1.88	7.5	100	75	100	0.125	farhat_internal
Peru5012	MMVP00000000	>5	>50	7-8	0.5-1	1.25-2.5	2-4	>100	>500	>100	<=0.125	5	50	7.5	0.75	1.88	3	100	500	100	0.125	farhat_internal
Peru5014	MMVN00000000	>5	>50	5-6	2-4	2.5-5	<=1	<=1.25	>500	<=1.25	0.125-0.25	5	50	5.5	3	3.75	1	1.25	500	1.25	0.19	farhat_internal
Peru5015	MMVM00000000	2-4	>50	6-7	<=0.5	8-10	<=1	<=1.25	>500	<=1.25	0.125-0.25	3	50	6.5	0.5	9	1	1.25	500	1.25	0.19	farhat_internal
Peru5017	MMVK00000000	>5	>50	10-15	2-4	2.5-5	4-5	<=1.25	50-100	<=1.25	4-6	5	50	12.5	3	3.75	4.5	1.25	75	1.25	5	farhat_internal
Peru5020	MMVH00000000	4-5	>50	5-6	2-4	2.5-5	4-5	>100	<=25	>100	<=0.125	4.5	50	5.5	3	3.75	4.5	100	25	100	0.125	farhat_internal
Peru5021	MMVG00000000	>5	>50	>15	>100	15-20	4-5	6-10	200-300	5-6	6-8	5	50	15	100	17.5	4.5	8	250	5.5	7	farhat_internal
Peru5022	MMVF00000000	>5	>50	6-7	1-2	1.25-2.5	2-4	<=1.25	100-120	<=1.25	0.125-0.25	5	50	6.5	1.5	1.88	3	1.25	110	1.25	0.19	farhat_internal
Peru5023	MMVE00000000	4-5	>50	>15	6-10	10-15	15-30	1.25-2.5	100-120	1.25-2.5	4-6	4.5	50	15	8	12.5	22.5	1.88	110	1.88	5	farhat_internal
Peru5024	MMVD00000000	>5	>50	>15	4-6	15-20	5-10	1.25-2.5	100-120	<=1.25	4-6	5	50	15	5	17.5	7.5	1.88	110	1.25	5	farhat_internal
Peru5025	MMVC00000000	>5	>50	>15	>100	>50	10-15	1.25-2.5	50-100	<=1.25	>10	5	50	15	100	50	12.5	1.88	75	1.25	10	farhat_internal
Peru5026	MMVB00000000	>5	>50	9-10	10-16	15-20	4-5	1.25-2.5	>500	1.25-2.5	0.5-1	5	50	9.5	13	17.5	4.5	1.88	500	1.88	0.75	farhat_internal
Peru5027	MMVA00000000	>5	>50	>15	>100	6-8	4-5	6-10	175-200	1.25-2.5	0.5-1	5	50	15	100	7	4.5	8	187.5	1.88	0.75	farhat_internal
Peru5029	MMUY00000000	>5	>50	>15	>100	8-10	>100	>100	150-175	>100	0.125-0.25	5	50	15	100	9	100	100	162.5	100	0.19	farhat_internal
Peru5030	MMUX00000000	>5	>50	>15	20-100	2.5-5	4-5	2.5-5	100-120	<=1.25	0.5-1	5	50	15	60	3.75	4.5	3.75	110	1.25	0.75	farhat_internal
Peru5031	MMUW00000000	>5	>50	>15	16-20	15-20	30-50	5-6	100-120	5-6	0.5-1	5	50	15	18	17.5	40	5.5	110	5.5	0.75	farhat_internal
Peru5032	MMUV00000000	>5	>50	9-10	20-100	>50	4-5	<=1.25	150-175	<=1.25	<=0.125	5	50	9.5	60	50	4.5	1.25	162.5	1.25	0.125	farhat_internal
Peru5033	MMUU00000000	>5	>50	8-9	16-20	>50	4-5	<=1.25	50-100	<=1.25	0.5-1	5	50	8.5	18	50	4.5	1.25	75	1.25	0.75	farhat_internal
Peru5034	MMUT00000000	>5	>50	>15	4-6	5-6	15-30	1.25-2.5	<=25	<=1.25	0.125-0.25	5	50	15	5	5.5	22.5	1.88	25	1.25	0.19	farhat_internal
Peru5035	MMUS00000000	>5	>50	>15	20-100	>50	>100	<=1.25	>500	<=1.25	0.125-0.25	5	50	15	60	50	100	1.25	500	1.25	0.19	farhat_internal
Peru5036	MMUR00000000	>5	>50	>15	>100	>50	>100	1.25-2.5	>500	1.25-2.5	>10	5	50	15	100	50	100	1.88	500	1.88	10	farhat_internal
Peru5038	MMUP00000000	>5	>50	>15	>100	6-8	>100	>100	<=25	>100	4-6	5	50	15	100	7	100	100	25	100	5	farhat_internal
Peru5070	MMKT00000000	>5	>50	10-15	<=0.5	2.5-5	2-4	<=1.25	>500	<=1.25	2-4	5	50	12.5	0.5	3.75	3	1.25	500	1.25	3	farhat_internal
Peru5071	MMKS00000000								200-300										250			farhat_internal
Peru5072	MMKR00000000	>5	>50	>15	>100	>50	1-2	1.25-2.5	>500	1.25-2.5	0.125-0.25	5	50	15	100	50	1.5	1.88	500	1.88	0.19	farhat_internal
Peru5073	MMKQ00000000	>5	>50	>15	>100	>50	>100	>100	<=25	<=1.25	>10	5	50	15	100	50	100	100	25	1.25	10	farhat_internal
Peru5074	MMKP00000000	>5	>1	>5	>10	<=10	>10	<=5	>100		<=0.125	5	1	5	10	10	10	5	100		0.125	farhat_internal
Peru5075	MMKO00000000	>5	>50	>15	>100	6-8	5-10	6-10	50-100	6-10	4-6	5	50	15	100	7	7.5	8	75	8	5	farhat_internal
Peru5076	MMKN00000000	>5	10-50	>15	0.5-1	15-20	<=1	<=1.25	300-500	<=1.25	<=0.125	5	30	15	0.75	17.5	1	1.25	400	1.25	0.125	farhat_internal
Peru5077	MMKM00000000	>5	>50	10-15	<=0.5	20-50	<=1	<=1.25	>500	<=1.25	<=0.125	5	50	12.5	0.5	35	1	1.25	500	1.25	0.125	farhat_internal
Peru5078	MMKL00000000	>5	10-50	6-7	0.5-1	5-6	1-2	2.5-5	>500	<=1.25	<=0.125	5	30	6.5	0.75	5.5	1.5	3.75	500	1.25	0.125	farhat_internal
Peru5079	MMKK00000000	>5	>50	>15	1-2	1.25-2.5	<=1	<=1.25	25-50	<=1.25	0.25-0.5	5	50	15	1.5	1.88	1	1.25	37.5	1.25	0.38	farhat_internal
Peru5080	MMKJ00000000	>5	>50	>15	>100	2.5-5	4-5	5-6	25-50	5-6	0.5-1	5	50	15	100	3.75	4.5	5.5	37.5	5.5	0.75	farhat_internal
Peru5081	MMKI00000000	4-5	5-8	>15	0.5-1	6-8	2-4	1.25-2.5	50-100	1.25-2.5	0.125-0.25	4.5	6.5	15	0.75	7	3	1.88	75	1.88	0.19	farhat_internal
Peru5083	MMKG00000000	>5	>50	>15	2-4	1.25-2.5	1-2	<=1.25	>500	<=1.25	0.125-0.25	5	50	15	3	1.88	1.5	1.25	500	1.25	0.19	farhat_internal
Peru5084	MMKF00000000	>5	>50	2.5-5	20-100	<=1.25	1-2	<=1.25	<=25	<=1.25	0.125-0.25	5	50	3.75	60	1.25	1.5	1.25	25	1.25	0.19	farhat_internal
Peru5086	MMKD00000000	>5	>50	2.5-5	1-2	1.25-2.5	2-4	<=1.25	>500	<=1.25	0.125-0.25	5	50	3.75	1.5	1.88	3	1.25	500	1.25	0.19	farhat_internal
Peru5087	MMKC00000000	>5	>50	>15	20-100	1.25-2.5	4-5	30-50	>500	2.5-5	0.125-0.25	5	50	15	60	1.88	4.5	40	500	3.75	0.19	farhat_internal
Peru5088	MMKB00000000	>5	10-50	>15	20-100	5-6	<=1	<=1.25	>500	<=1.25	>10	5	30	15	60	5.5	1	1.25	500	1.25	10	farhat_internal
Peru5089	MMKA00000000	>5	>50	>15	1-2	1.25-2.5	>100	>100	25-50	>100	<=0.125	5	50	15	1.5	1.88	100	100	37.5	100	0.125	farhat_internal
Peru5090	MMJZ00000000	2-4	3-5	10-15	<=0.5	8-10	1-2	<=1.25	<=25	<=1.25	<=0.125	3	4	12.5	0.5	9	1.5	1.25	25	1.25	0.125	farhat_internal
Peru5091	MMJY00000000	>5	>50	>15	>100	1.25-2.5	1-2	30-50	150-175	1.25-2.5	<=0.125	5	50	15	100	1.88	1.5	40	162.5	1.88	0.125	farhat_internal
Peru5093	MMJW00000000	>5	>50	>15	2-4	5-6	1-2	5-6	>500	<=1.25	0.125-0.25	5	50	15	3	5.5	1.5	5.5	500	1.25	0.19	farhat_internal
Peru5094	MMJV00000000	>5	>50	>15	1-2	2.5-5	50-100	>100	50-100	>100	>10	5	50	15	1.5	3.75	75	100	75	100	10	farhat_internal
Peru5095	MMJU00000000	>5	>50	>15	1-2	<=1.25	1-2	<=1.25	150-175	<=1.25	0.125-0.25	5	50	15	1.5	1.25	1.5	1.25	162.5	1.25	0.19	farhat_internal
Peru5096	MMJT00000000	0.05-0.1	<=0.25	10-15	1-2	<=1.25	1-2	<=1.25	50-100	<=1.25	0.125-0.25	0.08	0.25	12.5	1.5	1.25	1.5	1.25	75	1.25	0.19	farhat_internal
Peru5097	MMJS00000000	>5	>50	>15	<=0.5	5-6	1-2	15-30	100-120	<=1.25	<=0.125	5	50	15	0.5	5.5	1.5	22.5	110	1.25	0.125	farhat_internal
Peru5099	MMJQ00000000	0.05-0.1	0.25-0.5	1.25-2.5	<=0.5	<=1.25	<=1	<=1.25	<=25	<=1.25	<=0.125	0.08	0.38	1.88	0.5	1.25	1	1.25	25	1.25	0.125	farhat_internal
Peru5100	MMJP00000000	1-2	>50	5-6	<=0.5	2.5-5	<=1	<=1.25	<=25	<=1.25	<=0.125	1.5	50	5.5	0.5	3.75	1	1.25	25	1.25	0.125	farhat_internal
Peru5101	MMJO00000000	>5	>50	6-7	4-6	2.5-5	<=1	<=1.25	<=25	<=1.25	<=0.125	5	50	6.5	5	3.75	1	1.25	25	1.25	0.125	farhat_internal
Peru5102	MMJN00000000	0.2-0.4	1-2	5-6	1-2	2.5-5	1-2	<=1.25	25-50	<=1.25	<=0.125	0.3	1.5	5.5	1.5	3.75	1.5	1.25	37.5	1.25	0.125	farhat_internal
Peru5103	MMJM00000000								100-120										110			farhat_internal
Peru5104	MMJL00000000	0.05-0.1	1-2	1.25-2.5	0.5-1	1.25-2.5	<=1	<=1.25	<=25	<=1.25	<=0.125	0.08	1.5	1.88	0.75	1.88	1	1.25	25	1.25	0.125	farhat_internal
Peru5105	MMJK00000000	>5	>50	9-10	2-4	2.5-5	1-2	<=1.25	>500	<=1.25	<=0.125	5	50	9.5	3	3.75	1.5	1.25	500	1.25	0.125	farhat_internal
Peru5106	MMJJ00000000	>5	>50	8-9	16-20	5-6	4-5	2.5-5	>500	<=1.25	0.125-0.25	5	50	8.5	18	5.5	4.5	3.75	500	1.25	0.19	farhat_internal
Peru5107	MMJI00000000	>5	>50	>15	10-16	>50	15-30	2.5-5	<=25	<=1.25	<=0.125	5	50	15	13	50	22.5	3.75	25	1.25	0.125	farhat_internal
Peru5108	MMJH00000000	>5	>50	>15	>100	>50	15-30	15-30	>500	15-30	4-6	5	50	15	100	50	22.5	22.5	500	22.5	5	farhat_internal
Peru5109	MMJG00000000	>5	>50	2.5-5	1-2	2.5-5	<=1	<=1.25	>500	<=1.25	<=0.125	5	50	3.75	1.5	3.75	1	1.25	500	1.25	0.125	farhat_internal
Peru5110	MMJF00000000	2-4	>50	>15	>100	8-10	2-4	>100	25-50	>100	<=0.125	3	50	15	100	9	3	100	37.5	100	0.125	farhat_internal
Peru5111	MMJE00000000	2-4	5-8	>15	>100	2.5-5	<=1	<=1.25	>500	<=1.25	<=0.125	3	6.5	15	100	3.75	1	1.25	500	1.25	0.125	farhat_internal
Peru5112	MMJD00000000	>5	10-50	>15	1-2	2.5-5	10-15	>100	50-100	>100	0.25-0.5	5	30	15	1.5	3.75	12.5	100	75	100	0.38	farhat_internal
Peru5113	MMJC00000000	>5	>50	>15	>100	1.25-2.5	<=1	1.25-2.5	300-500	<=1.25	<=0.125	5	50	15	100	1.88	1	1.88	400	1.25	0.125	farhat_internal
Peru5114	MMJB00000000	>5	>50	>15	1-2	2.5-5	<=1	<=1.25	>500	<=1.25	<=0.125	5	50	15	1.5	3.75	1	1.25	500	1.25	0.125	farhat_internal
Peru5115	MMJA00000000	>5	>50	10-15	1-2	1.25-2.5	10-15	>100	>500	>100	0.125-0.25	5	50	12.5	1.5	1.88	12.5	100	500	100	0.19	farhat_internal
Peru5116	MMIZ00000000	>5	>50	10-15	20-100	5-6	<=1	<=1.25	120-150	<=1.25	<=0.125	5	50	12.5	60	5.5	1	1.25	135	1.25	0.125	farhat_internal
Peru5117	MMIY00000000	>5	>50	10-15	20-100	5-6	<=1	<=1.25	100-120	<=1.25	<=0.125	5	50	12.5	60	5.5	1	1.25	110	1.25	0.125	farhat_internal
Peru5118	MMIX00000000	>5	>50	>15	>100	1.25-2.5	1-2	<=1.25	50-100	<=1.25	<=0.125	5	50	15	100	1.88	1.5	1.25	75	1.25	0.125	farhat_internal
Peru5119	MMIW00000000	>5	>50	>15	2-4	2.5-5	<=1	<=1.25	>500	<=1.25	0.25-0.5	5	50	15	3	3.75	1	1.25	500	1.25	0.38	farhat_internal
Peru5120	MMIV00000000	>5	>50	>15	4-6	10-15	10-15	>100	>500	>100	2-4	5	50	15	5	12.5	12.5	100	500	100	3	farhat_internal
Peru5121	MMIU00000000	>5	>50	>15	<=0.5	10-15	1-2	1.25-2.5	100-120	<=1.25	<=0.125	5	50	15	0.5	12.5	1.5	1.88	110	1.25	0.125	farhat_internal
Peru5122	MMIT00000000	2-4	>50	7-8	0.5-1	10-15	<=1	<=1.25	>500	<=1.25	<=0.125	3	50	7.5	0.75	12.5	1	1.25	500	1.25	0.125	farhat_internal
Peru5123	MMIS00000000	2-4	>50	10-15	4-6	5-6	1-2	<=1.25	>500	<=1.25	<=0.125	3	50	12.5	5	5.5	1.5	1.25	500	1.25	0.125	farhat_internal
Peru5124	MMIR00000000	1-2	>50	2.5-5	6-10	2.5-5	<=1	<=1.25	>500	<=1.25	<=0.125	1.5	50	3.75	8	3.75	1	1.25	500	1.25	0.125	farhat_internal
Peru5125	MMIQ00000000	>5	>50	>15	1-2	<=1.25	1-2	>100	>500	>100	<=0.125	5	50	15	1.5	1.25	1.5	100	500	100	0.125	farhat_internal
Peru5126	MMIP00000000	>5	>50	8-9	>100	10-15	2-4	>100	<=25	>100	<=0.125	5	50	8.5	100	12.5	3	100	25	100	0.125	farhat_internal
Peru5127	MMIO00000000	2-4	>50	5-6	20-100	1.25-2.5	<=1	<=1.25	<=25	<=1.25	<=0.125	3	50	5.5	60	1.88	1	1.25	25	1.25	0.125	farhat_internal
Peru5128	MMIN00000000	>5	>50	2.5-5	0.5-1	2.5-5	<=1	<=1.25	>500	<=1.25	<=0.125	5	50	3.75	0.75	3.75	1	1.25	500	1.25	0.125	farhat_internal
Peru5129	MMIM00000000	2-4	>50	2.5-5	20-100	1.25-2.5	<=1	<=1.25	50-100	<=1.25	<=0.125	3	50	3.75	60	1.88	1	1.25	75	1.25	0.125	farhat_internal
Peru5130	MMIL00000000	>5	>50	6-7	<=0.5	10-15	<=1	<=1.25	>500	<=1.25	<=0.125	5	50	6.5	0.5	12.5	1	1.25	500	1.25	0.125	farhat_internal
Peru5131	MMIK00000000	1-2	0.5-1	5-6	1-2	10-15	1-2	<=1.25	>500	<=1.25	<=0.125	1.5	0.75	5.5	1.5	12.5	1.5	1.25	500	1.25	0.125	farhat_internal
Peru5133	MMII00000000	>5	>50	>15	4-6	>50	15-30	2.5-5	>500	6-10	<=0.125	5	50	15	5	50	22.5	3.75	500	8	0.125	farhat_internal
Peru5134	MRDO00000000	>5	>50	>15	6-10	>50	5-10	2.5-5	>500	>100	6-8	5	50	15	8	50	7.5	3.75	500	100	7	farhat_internal
Peru5135	MRDP00000000	>5	>50	>15	6-10	5-6	5-10	6-10	25-50	1.25-2.5	1-2	5	50	15	8	5.5	7.5	8	37.5	1.88	1.5	farhat_internal
Peru5136	MRDQ00000000	>5	>50	>15	4-6	10-15	5-10	5-6	>500	10-15	0.5-1	5	50	15	5	12.5	7.5	5.5	500	12.5	0.75	farhat_internal
Peru5137	MRDR00000000	>5	>50	>15	>100	>50	>100	>100	>500	>100	>10	5	50	15	100	50	100	100	500	100	10	farhat_internal
Peru5138	MRDS00000000	>5	>50	>15	>100	15-20	>100	>100	>500	>100	4-6	5	50	15	100	17.5	100	100	500	100	5	farhat_internal
Peru5141	MMIH00000000	>5	>50	>15	16-20	5-6	>100	>100	50-100	>100	0.25-0.5	5	50	15	18	5.5	100	100	75	100	0.38	farhat_internal
Peru5142	MMIG00000000	>5	>50	>15	20-100	>50	5-10	2.5-5	>500	1.25-2.5	4-6	5	50	15	60	50	7.5	3.75	500	1.88	5	farhat_internal
Peru5143	MMIF00000000	>5	>50	>15	>100	>50	2-4	>100	<=25	>100	6-8	5	50	15	100	50	3	100	25	100	7	farhat_internal
Peru5145	MRDV00000000	>5	>50	>15	1-2	2.5-5	<=1	<=1.25	100-120	<=1.25	6-8	5	50	15	1.5	3.75	1	1.25	110	1.25	7	farhat_internal
Peru5146	MMID00000000	>5	2-3	>15	10-16	20-50	<=1	<=1.25	25-50	<=1.25	0.25-0.5	5	2.5	15	13	35	1	1.25	37.5	1.25	0.38	farhat_internal
Peru5147	MMIC00000000	1-2	1-2	2.5-5	<=0.5	20-50	<=1	<=1.25	25-50	<=1.25	<=0.125	1.5	1.5	3.75	0.5	35	1	1.25	37.5	1.25	0.125	farhat_internal
Peru5148	MMIB00000000	>5	1-2	7-8	0.5-1	1.25-2.5	<=1	<=1.25	>500	<=1.25	<=0.125	5	1.5	7.5	0.75	1.88	1	1.25	500	1.25	0.125	farhat_internal
Peru5149	MMIA00000000	>5	>50	>15	0.5-1	15-20	<=1	<=1.25	>500	<=1.25	<=0.125	5	50	15	0.75	17.5	1	1.25	500	1.25	0.125	farhat_internal
Peru5150	MMHZ00000000	>5	>50	>15	2-4	15-20	<=1	<=1.25	>500	<=1.25	<=0.125	5	50	15	3	17.5	1	1.25	500	1.25	0.125	farhat_internal
Peru5151	MMHY00000000	2-4	10-50	5-6	1-2	5-6	<=1	<=1.25	100-120	<=1.25	<=0.125	3	30	5.5	1.5	5.5	1	1.25	110	1.25	0.125	farhat_internal
Peru5152	MMHX00000000	4-5	>50	2.5-5	<=0.5	20-50	<=1	<=1.25	>500	<=1.25	<=0.125	4.5	50	3.75	0.5	35	1	1.25	500	1.25	0.125	farhat_internal
Peru5153	MMHW00000000	>5	>50	>15	<=0.5	2.5-5	1-2	>100	>500	>100	1-2	5	50	15	0.5	3.75	1.5	100	500	100	1.5	farhat_internal
Peru5154	MMHV00000000	4-5	>50	8-9	<=0.5	1.25-2.5	<=1	<=1.25	>500	<=1.25	<=0.125	4.5	50	8.5	0.5	1.88	1	1.25	500	1.25	0.125	farhat_internal
Peru5155	MMHU00000000	>5	>50	5-6	<=0.5	<=1.25	<=1	<=1.25	50-100	<=1.25	<=0.125	5	50	5.5	0.5	1.25	1	1.25	75	1.25	0.125	farhat_internal
Peru5156	MMHT00000000	>5	>50	9-10	1-2	2.5-5	1-2	<=1.25	>500	<=1.25	<=0.125	5	50	9.5	1.5	3.75	1.5	1.25	500	1.25	0.125	farhat_internal
Peru5409	MRDX00000000	>5	>50	>15	16-20	2.5-5	1-2	1.25-2.5	>500	<=1.25	<=0.125	5	50	15	18	3.75	1.5	1.88	500	1.25	0.125	farhat_internal
Peru5410	MRDY00000000	>5	>50	>15	4-6	10-15	<=1	<=1.25	>500	<=1.25	>10	5	50	15	5	12.5	1	1.25	500	1.25	10	farhat_internal
Peru5411	MRDZ00000000	>5	>50	>15	<=0.5	<=1.25	>100	>100	>500	>100	0.5-1	5	50	15	0.5	1.25	100	100	500	100	0.75	farhat_internal
Peru5412	MREA00000000	>5	>50	>15	>100	6-8	15-30	>100	25-50	>100	8-10	5	50	15	100	7	22.5	100	37.5	100	9	farhat_internal
Peru5413	MREB00000000	>5	>50	>15	0.5-1	6-8	4-5	6-10	>500	6-10	0.25-0.5	5	50	15	0.75	7	4.5	8	500	8	0.38	farhat_internal
Peru5414	MREC00000000	>5	>50	>15	2-4	5-6	30-50	5-6	200-300	5-6	6-8	5	50	15	3	5.5	40	5.5	250	5.5	7	farhat_internal
Peru5415	MRED00000000	>5	>50	>15	20-100	<=1.25	>100	>100	120-150	>100	0.25-0.5	5	50	15	60	1.25	100	100	135	100	0.38	farhat_internal
Peru5416	MREE00000000	>5	>50	>15	1-2	2.5-5	1-2	1.25-2.5	120-150	<=1.25	>10	5	50	15	1.5	3.75	1.5	1.88	135	1.25	10	farhat_internal
Peru5417	MREF00000000	>5	<=0.25	>15	10-16	2.5-5	1-2	<=1.25	>500	<=1.25	0.25-0.5	5	0.25	15	13	3.75	1.5	1.25	500	1.25	0.38	farhat_internal
Peru5420	MREH00000000	>5	>50	>15	0.5-1	1.25-2.5	10-15	>100	100-120	>100	4-6	5	50	15	0.75	1.88	12.5	100	110	100	5	farhat_internal
Peru5423	MREK00000000	>5	>50	10-15	1-2	1.25-2.5	1-2	<=1.25	>500	<=1.25	0.125-0.25	5	50	12.5	1.5	1.88	1.5	1.25	500	1.25	0.19	farhat_internal
Peru5425	MREM00000000	>5	>50	>15	6-10	1.25-2.5	2-4	<=1.25	>500	<=1.25	0.25-0.5	5	50	15	8	1.88	3	1.25	500	1.25	0.38	farhat_internal
Peru5426	MREN00000000	>5	>1	>5	>10	<=10	<=10	<=5	<=100		<=0.125	5	1	5	10	10	10	5	100		0.125	farhat_internal
Peru5427	MREO00000000								<=25										25			farhat_internal
Peru5428	MREP00000000	>5	0.25-0.5	2.5-5	>100	20-50	1-2	<=1.25	150-175	<=1.25	0.125-0.25	5	0.38	3.75	100	35	1.5	1.25	162.5	1.25	0.19	farhat_internal
Peru5429	MREQ00000000	>5	>50	>15	10-16	>50	5-10	<=1.25	>500	<=1.25	0.25-0.5	5	50	15	13	50	7.5	1.25	500	1.25	0.38	farhat_internal
Peru5430	MRER00000000	0.1-0.2	>50	1.25-2.5	1-2	6-8	>100	>100	>500	>100	0.125-0.25	0.15	50	1.88	1.5	7	100	100	500	100	0.19	farhat_internal
Peru5431	MRES00000000	>5	>50	>15	10-16	1.25-2.5	1-2	<=1.25	>500	<=1.25	0.125-0.25	5	50	15	13	1.88	1.5	1.25	500	1.25	0.19	farhat_internal
Peru5432	MRET00000000	>5	>50	>15	>100	2.5-5	1-2	1.25-2.5	>500	<=1.25	0.125-0.25	5	50	15	100	3.75	1.5	1.88	500	1.25	0.19	farhat_internal
Peru5433	MREU00000000	2-4	>50	>15	6-10	2.5-5	<=1	<=1.25	<=25	<=1.25	<=0.125	3	50	15	8	3.75	1	1.25	25	1.25	0.125	farhat_internal
Peru5434	MREV00000000	>5	10-50	8-9	2-4	2.5-5	1-2	1.25-2.5	100-120	<=1.25	0.25-0.5	5	30	8.5	3	3.75	1.5	1.88	110	1.25	0.38	farhat_internal
Peru5435	MREW00000000	1-2	3-5	10-15	0.5-1	20-50	1-2	<=1.25	50-100	<=1.25	<=0.125	1.5	4	12.5	0.75	35	1.5	1.25	75	1.25	0.125	farhat_internal
Peru5437	MREY00000000	2-4	8-10	7-8	0.5-1	2.5-5	15-30	<=1.25	25-50	<=1.25	0.5-1	3	9	7.5	0.75	3.75	22.5	1.25	37.5	1.25	0.75	farhat_internal
Peru5438	MREZ00000000	0.6-1	0.5-1	7-8	0.5-1	2.5-5	1-2	<=1.25	<=25	<=1.25	<=0.125	0.8	0.75	7.5	0.75	3.75	1.5	1.25	25	1.25	0.125	farhat_internal
Peru5439	MRFA00000000	>5	>50	>15	>100	5-6	4-5	>100	<=25	>100	<=0.125	5	50	15	100	5.5	4.5	100	25	100	0.125	farhat_internal
Peru5441	MRFC00000000								50-100										75			farhat_internal
Peru5442	MRFD00000000	>5	>50	>15	16-20	>50	30-50	2.5-5	>500	1.25-2.5	0.125-0.25	5	50	15	18	50	40	3.75	500	1.88	0.19	farhat_internal
Peru5443	MRFE00000000	>5	>50	>15	0.5-1	>50	2-4	2.5-5	>500	<=1.25	0.125-0.25	5	50	15	0.75	50	3	3.75	500	1.25	0.19	farhat_internal
Peru5444	MRFF00000000	>5	>50	>15	16-20	2.5-5	5-10	<=1.25	100-120	<=1.25	0.25-0.5	5	50	15	18	3.75	7.5	1.25	110	1.25	0.38	farhat_internal
Peru5445	MRFG00000000	>5	>50	>15	>100	6-8	>100	30-50	120-150	30-50	>10	5	50	15	100	7	100	40	135	40	10	farhat_internal
Peru5446	MRFH00000000	>5	>50	>15	10-16	10-15	50-100	<=1.25	<=25	<=1.25	0.5-1	5	50	15	13	12.5	75	1.25	25	1.25	0.75	farhat_internal
Peru5447	MRFI00000000	>5	>50	>15	1-2	15-20	<=1	<=1.25	>500	<=1.25	<=0.125	5	50	15	1.5	17.5	1	1.25	500	1.25	0.125	farhat_internal
Peru5448	MRFJ00000000	>5	>50	>15	>100	2.5-5	2-4	2.5-5	50-100	<=1.25	>10	5	50	15	100	3.75	3	3.75	75	1.25	10	farhat_internal
Peru5449	MRFK00000000	>5	>50	>15	2-4	5-6	4-5	5-6	>500	<=1.25	0.125-0.25	5	50	15	3	5.5	4.5	5.5	500	1.25	0.19	farhat_internal
Peru5450	MRFL00000000	>5	>50	>15	4-6	5-6	15-30	6-10	100-120	1.25-2.5	4-6	5	50	15	5	5.5	22.5	8	110	1.88	5	farhat_internal
Peru5454	MRFP00000000	>5	>50	>15	<=0.5	2.5-5	<=1	<=1.25		<=1.25	<=0.125	5	50	15	0.5	3.75	1	1.25		1.25	0.125	farhat_internal
Peru5455	MRFQ00000000	>5	>50	>15	1-2	>50	1-2	<=1.25	50-100	<=1.25	<=0.125	5	50	15	1.5	50	1.5	1.25	75	1.25	0.125	farhat_internal
TDR1S86L002	TDR1S86L002	<=0.05	>3	<=2.5	1-2							0.05	3	2.5	1.5							farhat_internal
TDR10S168L002	TDR10S168L002	>3.2	>3	2.5-5	0.5-1	<=10	<=10	<=6				3.2	3	3.75	0.75	10	10	6				farhat_internal
TDR100S104L002	TDR100S104L002	>3.2	>3	10-20	<=0.5	<=10	<=10	<=6				3.2	3	15	0.5	10	10	6				farhat_internal
TDR103S116L002	TDR103S116L002	>3.2	<=0.25	5-10	<=0.5							3.2	0.25	7.5	0.5							farhat_internal
TDR105S128L002	TDR105S128L002	1.6-3.2	0.75-1	10-20	2-4							2.4	0.88	15	3							farhat_internal
TDR11S87L002	TDR11S87L002	>3.2	<=0.25	10-20	>8							3.2	0.25	15	8							farhat_internal
TDR117S151L002	TDR117S151L002	>3.2	>3	2.5-5	<=0.5	<=10	<=10	<=6				3.2	3	3.75	0.5	10	10	6				farhat_internal
TDR12S99L002	TDR12S99L002	0.05-0.2	>3	<=2.5	2-4							0.12	3	2.5	3							farhat_internal
TDR121S175L002	TDR121S175L002	1.6-3.2	0.25-0.5	5-10	1-2							2.4	0.38	7.5	1.5							farhat_internal
TDR124S94L002	TDR124S94L002	>3.2	>3	5-10	>8	<=10	<=10	<=6				3.2	3	7.5	8	10	10	6				farhat_internal
TDR125S105L002	TDR125S105L002	0.05-0.2	>3	2.5-5	<=0.5							0.12	3	3.75	0.5							farhat_internal
TDR127S117L002	TDR127S117L002	<=0.05	<=0.25	2.5-5	<=0.5							0.05	0.25	3.75	0.5							farhat_internal
TDR128S129L002	TDR128S129L002	<=0.05	<=0.25	5-10	<=0.5							0.05	0.25	7.5	0.5							farhat_internal
TDR129S132L002	TDR129S132L002	0.8-1.6	>3	<=2.5	0.5-1	<=10	<=10	<=6				1.2	3	2.5	0.75	10	10	6				farhat_internal
TDR13S110L002	TDR13S110L002	0.2-0.8	>3	10-20	>8	<=10	<=10	<=6				0.5	3	15	8	10	10	6				farhat_internal
TDR135S141L002	TDR135S141L002	>3.2	>3	>20	<=0.5	<=10	<=10	<=6				3.2	3	20	0.5	10	10	6				farhat_internal
TDR139S152L002	TDR139S152L002	0.05-0.2	<=0.25	2.5-5	0.5-1							0.12	0.25	3.75	0.75							farhat_internal
TDR14S122L002	TDR14S122L002	>3.2	>3	<=2.5	>8	<=10	<=10	<=6				3.2	3	2.5	8	10	10	6				farhat_internal
TDR145S164L002	TDR145S164L002	<=0.05	<=0.25	<=2.5	0.5-1							0.05	0.25	2.5	0.75							farhat_internal
TDR147S176L002	TDR147S176L002	>3.2	0.25-0.5	<=2.5	>8							3.2	0.38	2.5	8							farhat_internal
TDR154S95L002	TDR154S95L002	>3.2	2-3	10-20	<=0.5	<=10	>10	>6				3.2	2.5	15	0.5	10	10	6				farhat_internal
TDR159S106L002	TDR159S106L002	<=0.05	<=0.25	<=2.5	0.5-1							0.05	0.25	2.5	0.75							farhat_internal
TDR160S118L002	TDR160S118L002	0.05-0.2	1-2	<=2.5	2-4							0.12	1.5	2.5	3							farhat_internal
TDR162S130L002	TDR162S130L002	>3.2	>3	>20	1-2	<=10	<=10	<=6				3.2	3	20	1.5	10	10	6				farhat_internal
TDR165combined	TDR165combined	0.05-0.2	>3	<=2.5	0.5-1							0.12	3	2.5	0.75							farhat_internal
TDR166S153L002	TDR166S153L002	1.6-3.2	>3	2.5-5	>8	<=10	<=10	<=6				2.4	3	3.75	8	10	10	6				farhat_internal
TDR169S165L002	TDR169S165L002	<=0.05	<=0.25	<=2.5	>8							0.05	0.25	2.5	8							farhat_internal
TDR170S177L002	TDR170S177L002	>3.2	>3	5-10	0.5-1	<=10	<=10	<=6				3.2	3	7.5	0.75	10	10	6				farhat_internal
TDR171S96L002	TDR171S96L002	0.05-0.2	>3	<=2.5	<=0.5	>10	<=10	<=6				0.12	3	2.5	0.5	10	10	6				farhat_internal
TDR173S107L002	TDR173S107L002	<=0.05	<=0.25	<=2.5	<=0.5							0.05	0.25	2.5	0.5							farhat_internal
TDR176S119L002	TDR176S119L002	0.8-1.6	>3	2.5-5	>8	>10	<=10	<=6				1.2	3	3.75	8	10	10	6				farhat_internal
TDR177S131L002	TDR177S131L002	0.05-0.2	0.25-0.5	<=2.5	0.5-1							0.12	0.38	2.5	0.75							farhat_internal
TDR178S143L002	TDR178S143L002	0.2-0.8	<=0.25	<=2.5	0.5-1							0.5	0.25	2.5	0.75							farhat_internal
TDR179S154L002	TDR179S154L002	0.2-0.8	<=0.25	<=2.5	2-4							0.5	0.25	2.5	3							farhat_internal
TDR188S166L002	TDR188S166L002	0.2-0.8	<=0.25	<=2.5	>8							0.5	0.25	2.5	8							farhat_internal
TDR192S97L002	TDR192S97L002	>3.2	>3	>20	>8	>10	>10	>6				3.2	3	20	8	10	10	6				farhat_internal
TDR195S108L002	TDR195S108L002	1.6-3.2	0.25-0.5	10-20	0.5-1							2.4	0.38	15	0.75							farhat_internal
TDR196S120L002	TDR196S120L002	>3.2	>3	>20	>8	<=10	>10	>6				3.2	3	20	8	10	10	6				farhat_internal
TDR2S98L002	TDR2S98L002	<=0.05	<=0.25	<=2.5	<=0.5							0.05	0.25	2.5	0.5							farhat_internal
TDR20S134L002	TDR20S134L002	<=0.05	<=0.25	<=2.5	0.5-1							0.05	0.25	2.5	0.75							farhat_internal
TDR201S144L002	TDR201S144L002	>3.2	>3	<=2.5	4-8	<=10	<=10	<=6				3.2	3	2.5	6	10	10	6				farhat_internal
TDR203S155L002	TDR203S155L002	<=0.05	<=0.25	<=2.5	0.5-1							0.05	0.25	2.5	0.75							farhat_internal
TDR205S167L002	TDR205S167L002	<=0.05	0.25-0.5	<=2.5	0.5-1							0.05	0.38	2.5	0.75							farhat_internal
TDR207S186L002	TDR207S186L002	<=0.05	<=0.25	<=2.5	0.5-1							0.05	0.25	2.5	0.75							farhat_internal
TDR209S187L002	TDR209S187L002	0.05-0.2	0.25-0.5	<=2.5	0.5-1							0.12	0.38	2.5	0.75							farhat_internal
TDR21S146L002	TDR21S146L002	>3.2	1-2	10-20	1-2	<=10	<=10	<=6				3.2	1.5	15	1.5	10	10	6				farhat_internal
TDR210S188L002	TDR210S188L002	<=0.05	0.25-0.5	<=2.5	<=0.5							0.05	0.38	2.5	0.5							farhat_internal
TDR212S189L002	TDR212S189L002	<=0.05	0.25-0.5	<=2.5	0.5-1							0.05	0.38	2.5	0.75							farhat_internal
TDR213S190L002	TDR213S190L002	0.2-0.8	0.25-0.5	<=2.5	0.5-1							0.5	0.38	2.5	0.75							farhat_internal
TDR214S191L002	TDR214S191L002	<=0.05	<=0.25	<=2.5	0.5-1							0.05	0.25	2.5	0.75							farhat_internal
TDR215S192L002	TDR215S192L002	0.2-0.8	0.25-0.5	<=2.5	0.5-1							0.5	0.38	2.5	0.75							farhat_internal
TDR216S193L002	TDR216S193L002	>3.2	>3	5-10	2-4	<=10	<=10	<=6				3.2	3	7.5	3	10	10	6				farhat_internal
TDR217S194L002	TDR217S194L002	<=0.05	1-2	2.5-5	<=0.5							0.05	1.5	3.75	0.5							farhat_internal
TDR218S195L002	TDR218S195L002	<=0.05	>3	5-10	<=0.5							0.05	3	7.5	0.5							farhat_internal
TDR220S197L002	TDR220S197L002	0.05-0.2	<=0.25	5-10	2-4							0.12	0.25	7.5	3							farhat_internal
TDR226S198L002	TDR226S198L002					<=10	20-40	<=6		<=5	>4					10	30	6		5	4	farhat_internal
TDR227S199L002	TDR227S199L002					<=10	5-10	<=6		<=5	0.5-2					10	7.5	6		5	1.25	farhat_internal
TDR228S200L002	TDR228S200L002					<=10	>80	>6		>80	0.25-0.5					10	80	6		80	0.38	farhat_internal
TDR229S201L002	TDR229S201L002					<=10	>80	>6		>80	>4					10	80	6		80	4	farhat_internal
TDR23S157L002	TDR23S157L002	>3.2	<=0.25	<=2.5	>8							3.2	0.25	2.5	8							farhat_internal
TDR230S202L002	TDR230S202L002					<=10	>80	>6		>80	<=0.25					10	80	6		80	0.25	farhat_internal
TDR231S203L002	TDR231S203L002					>10	10-20	<=6		<=5	>4					10	15	6		5	4	farhat_internal
TDR232S204L002	TDR232S204L002					<=10	10-20	>6		5-10	<=0.25					10	15	6		7.5	0.25	farhat_internal
TDR233S205L002	TDR233S205L002					<=10	5-10	<=6		<=5	2-4					10	7.5	6		5	3	farhat_internal
TDR234S206L002	TDR234S206L002					<=10	40-80	>6		>80	0.25-0.5					10	60	6		80	0.38	farhat_internal
TDR235S207L002	TDR235S207L002					<=10	<=5	<=6		<=5	2-4					10	5	6		5	3	farhat_internal
TDR24S169L002	TDR24S169L002	1.6-3.2	<=0.25	2.5-5	>8							2.4	0.25	3.75	8							farhat_internal
TDR25S88L002	TDR25S88L002	>3.2	0.25-0.5	>20	<=0.5							3.2	0.38	20	0.5							farhat_internal
TDR26S100L002	TDR26S100L002	1.6-3.2	>3	<=2.5	4-8	<=10	<=10	>6				2.4	3	2.5	6	10	10	6				farhat_internal
TDR27S111L002	TDR27S111L002	<=0.05	<=0.25	<=2.5	<=0.5							0.05	0.25	2.5	0.5							farhat_internal
TDR28S123L002	TDR28S123L002	>3.2	1-2	<=2.5	>8	<=10	<=10	<=6				3.2	1.5	2.5	8	10	10	6				farhat_internal
TDR30S135L002	TDR30S135L002	1.6-3.2	>3	10-20	>8	<=10	<=10	<=6				2.4	3	15	8	10	10	6				farhat_internal
TDR31S147L002	TDR31S147L002	>3.2	>3	5-10	>8	<=10	>10	>6				3.2	3	7.5	8	10	10	6				farhat_internal
TDR32S158L002	TDR32S158L002	>3.2	>3	5-10	>8	<=10	<=10	<=6				3.2	3	7.5	8	10	10	6				farhat_internal
TDR34S89L002	TDR34S89L002	<=0.05	>3	<=2.5	<=0.5							0.05	3	2.5	0.5							farhat_internal
TDR35S101L002	TDR35S101L002	0.2-0.8	>3	<=2.5	4-8	<=10	<=10	<=6				0.5	3	2.5	6	10	10	6				farhat_internal
TDR36S112L002	TDR36S112L002	1.6-3.2	>3	<=2.5	2-4	<=10	<=10	<=6				2.4	3	2.5	3	10	10	6				farhat_internal
TDR37combined	TDR37combined	1.6-3.2	<=0.25	>20	>8							2.4	0.25	20	8							farhat_internal
TDR39S124L002	TDR39S124L002	<=0.05	1-2	<=2.5	0.5-1							0.05	1.5	2.5	0.75							farhat_internal
TDR4S109L002	TDR4S109L002	<=0.05	<=0.25	<=2.5	<=0.5							0.05	0.25	2.5	0.5							farhat_internal
TDR40S136L002	TDR40S136L002	>3.2	>3	<=2.5	<=0.5	<=10	<=10	<=6				3.2	3	2.5	0.5	10	10	6				farhat_internal
TDR44S148L002	TDR44S148L002	>3.2	>3	2.5-5	<=0.5	<=10	<=10	<=6				3.2	3	3.75	0.5	10	10	6				farhat_internal
TDR46S159L002	TDR46S159L002	0.05-0.2	0.25-0.5	<=2.5	<=0.5							0.12	0.38	2.5	0.5							farhat_internal
TDR47S171L002	TDR47S171L002	0.05-0.2	0.5-0.75	<=2.5	>8							0.12	0.62	2.5	8							farhat_internal
TDR48S90L002	TDR48S90L002	<=0.05	0.25-0.5	<=2.5	>8							0.05	0.38	2.5	8							farhat_internal
TDR49S210L002	TDR49S210L002	0.2-0.8	<=0.25	2.5-5	>8							0.5	0.25	3.75	8							farhat_internal
TDR5S121L002	TDR5S121L002	0.05-0.2	<=0.25	<=2.5	<=0.5							0.12	0.25	2.5	0.5							farhat_internal
TDR50S113L002	TDR50S113L002	1.6-3.2	>3	10-20	4-8	<=10	<=10	<=6				2.4	3	15	6	10	10	6				farhat_internal
TDR51S125L002	TDR51S125L002	<=0.05	<=0.25	2.5-5	>8							0.05	0.25	3.75	8							farhat_internal
TDR52S211L002	TDR52S211L002	>3.2	>3	2.5-5	>8	<=10	<=10	<=6				3.2	3	3.75	8	10	10	6				farhat_internal
TDR53combined	TDR53combined	>3.2	<=0.25	2.5-5	4-8							3.2	0.25	3.75	6							farhat_internal
TDR54S149L002	TDR54S149L002	<=0.05	<=0.25	<=2.5	4-8							0.05	0.25	2.5	6							farhat_internal
TDR55S160L002	TDR55S160L002	1.6-3.2	0.25-0.5	2.5-5	>8							2.4	0.38	3.75	8							farhat_internal
TDR57S91L002	TDR57S91L002	<=0.05	>3	<=2.5	<=0.5							0.05	3	2.5	0.5							farhat_internal
TDR58S102L002	TDR58S102L002	>3.2	>3	>20	2-4	<=10	<=10	<=6				3.2	3	20	3	10	10	6				farhat_internal
TDR59S114L002	TDR59S114L002	1.6-3.2	>3	>20	2-4	<=10	<=10	<=6				2.4	3	20	3	10	10	6				farhat_internal
TDR6S133L002	TDR6S133L002	>3.2	>3	2.5-5	4-8	<=10	<=10	<=6				3.2	3	3.75	6	10	10	6				farhat_internal
TDR60S126L002	TDR60S126L002	>3.2	0.25-0.5	<=2.5	0.5-1							3.2	0.38	2.5	0.75							farhat_internal
TDR61S138L002	TDR61S138L002	0.05-0.2	0.25-0.5	<=2.5	0.5-1							0.12	0.38	2.5	0.75							farhat_internal
TDR62S212L002	TDR62S212L002	0.05-0.2	0.25-0.5	<=2.5	2-4							0.12	0.38	2.5	3							farhat_internal
TDR63S161L002	TDR63S161L002	<=0.05	>3	<=2.5	<=0.5							0.05	3	2.5	0.5							farhat_internal
TDR64S173L002	TDR64S173L002	0.2-0.8	0.25-0.5	2.5-5	0.5-1							0.5	0.38	3.75	0.75							farhat_internal
TDR66S92L002	TDR66S92L002	>3.2	>3	<=2.5	0.5-1	<=10	<=10	<=6				3.2	3	2.5	0.75	10	10	6				farhat_internal
TDR67S103L002	TDR67S103L002	0.8-1.6	>3	>20	2-4	<=10	<=10	<=6				1.2	3	20	3	10	10	6				farhat_internal
TDR68S115L002	TDR68S115L002	0.05-0.2	>3	10-20	<=0.5	<=10	<=10	<=6				0.12	3	15	0.5	10	10	6				farhat_internal
TDR69S127L002	TDR69S127L002	1.6-3.2	>3	>20	2-4	<=10	<=10	<=6				2.4	3	20	3	10	10	6				farhat_internal
TDR71S139L002	TDR71S139L002	1.6-3.2	>3	<=2.5	1-2							2.4	3	2.5	1.5							farhat_internal
TDR73S150L002	TDR73S150L002	0.2-0.8	>3	5-10	<=0.5	<=10	<=10	<=6				0.5	3	7.5	0.5	10	10	6				farhat_internal
TDR76S162L002	TDR76S162L002	0.8-1.6	>3	5-10	<=0.5	<=10	<=10	<=6				1.2	3	7.5	0.5	10	10	6				farhat_internal
TDR8S145L002	TDR8S145L002	>3.2	<=0.25	<=2.5	>8							3.2	0.25	2.5	8							farhat_internal
TDR83S174L002	TDR83S174L002	1.6-3.2	<=0.25	<=2.5	<=0.5							2.4	0.25	2.5	0.5							farhat_internal
TDR84S93L002	TDR84S93L002	1.6-3.2	<=0.25	<=2.5	<=0.5							2.4	0.25	2.5	0.5							farhat_internal
TDR9S156L002	TDR9S156L002	>3.2	<=0.25	10-20	<=0.5							3.2	0.25	15	0.5							farhat_internal
TDR3S156L002	PRJEB31023		<10		<1								0.25		0.5							TDR_TB	TDR_TB	22236841
SAMN01925701	SAMN01925701	0.03	0.12	2	0.5	0.6		1.2		0.25	4	0.03	0.12	2	0.5	0.6		1.2		0.25	4	PATRIC_20191206
SAMN02381018	SAMN02381018	2-4	.12-0.25	0.5-1	0.5-1	0.6-1.2		1.2-2.5		0.25-0.5	0.12-0.25	3	0.18	0.75	0.75	0.9		1.85		0.38	0.18	PATRIC_20191206	Lee Antimicrobial Agents and Chemotherapy, 2014	24100497
SAMN02360598	SAMN02360598	0.25-0.5	0.5-1	1-2	4-8	5-10		>40		>16	2-4	0.38	0.75	1.5	6	7.5		40		16	3	PATRIC_20191206	Lee Antimicrobial Agents and Chemotherapy, 2014	24100497
SAMN02360560	SAMN02360560	>4	>16	4-8	>32	>40		>40		>16	>8	4	16	6	32	40		40		16	8	PATRIC_20191206	Lee Antimicrobial Agents and Chemotherapy, 2014	24100497
SAMN02381032	SAMN02381032	<0.03	>16	1-2	>32	1.2-2.5		>40		>16	0.5-1	0.03	16	1.5	32	1.85		40		16	0.75	PATRIC_20191206	Lee Antimicrobial Agents and Chemotherapy, 2014	24100497
SAMN02398708	SAMN02398708	2-4	>16	2-4	2-4	5-10		>40		>16	>8	3	16	3	3	7.5		40		16	8	PATRIC_20191206	Lee Antimicrobial Agents and Chemotherapy, 2014	24100497
SAMN02360552	SAMN02360552	2-4	>16	2-4	>32	10-20		>40		>16	>8	3	16	3	32	15		40		16	8	PATRIC_20191206	Lee Antimicrobial Agents and Chemotherapy, 2014	24100497
SAMN02381033	SAMN02381033	<0.03	<0.12	0.5-1	0.25-0.5	0.3-0.6		0.6-1.2		.12-0.25	0.12-0.25	0.03	0.12	0.75	0.38	0.45		0.9		0.18	0.18	PATRIC_20191206	Lee Antimicrobial Agents and Chemotherapy, 2014	24100497
SAMEA3558169	SAMEA3558169	0.05-0.2	30-40	<1	4-8							0.12	0.875	2.5	3							PATRIC_20191206	Phelan 2016 BMC Med	27005572
SAMN02398696	SAMN02398696	>4	>16	4-8	2-4	10-20		>40		>16	4-8	4	16	6	3	15		40		16	6	PATRIC_20191206	Lee Antimicrobial Agents and Chemotherapy, 2014	24100497
SAMN02364079	SAMN02364079	0.03-0.06	.12-0.25	0.5-1	0.5-1	0.3-0.6		1.2-2.5		0.25-0.5	>8	0.04	0.18	0.75	0.75	0.45		1.85		0.38	8	PATRIC_20191206	Lee Antimicrobial Agents and Chemotherapy, 2014	24100497
SAMEA3558179	SAMEA3558179	<0.05	<10	<1	1-2							0.05	0.25	2.5	0.75							PATRIC_20191206	Phelan 2016 BMC Med	27005572
SAMN02360615	SAMN02360615	2-4	>16	4-8	0.25-0.5	2.5-5		5-10		0.25-0.5	4-8	3	16	6	0.38	3.75		7.5		0.38	6	PATRIC_20191206	Lee Antimicrobial Agents and Chemotherapy, 2014	24100497
SAMN02398706	SAMN02398706	0.03-0.06	<0.12	0.5-1	0.5-1	0.3-0.6		1.2-2.5		0.5-1	0.5-1	0.04	0.12	0.75	0.75	0.45		1.85		0.75	0.75	PATRIC_20191206	Lee Antimicrobial Agents and Chemotherapy, 2014	24100497
SAMN02398702	SAMN02398702	2-4	>16	4-8	0.25-0.5	>40		>40		>16	>8	3	16	6	0.38	40		40		16	8	PATRIC_20191206	Lee Antimicrobial Agents and Chemotherapy, 2014	24100497
SAMEA3558150	SAMEA3558150	>3.2	>120	2-4	>16							3.2	3	7.5	8							PATRIC_20191206	Phelan 2016 BMC Med	27005572
SAMN02381025	SAMN02381025	0.03-0.06	8-16	0.5-1	16-32	2.5-5		5-10		0.5-1	.25-.5	0.04	12	0.75	24	3.75		7.5		0.75	0.38	PATRIC_20191206	Lee Antimicrobial Agents and Chemotherapy, 2014	24100497
SAMN02360592	SAMN02360592	0.5-1	>16	8-16	>32	5-10		>40		>16	0.5-1	0.75	16	12	32	7.5		40		16	0.75	PATRIC_20191206	Lee Antimicrobial Agents and Chemotherapy, 2014	24100497
SAMN02360575	SAMN02360575	<0.03	<0.12	0.5-1	0.25-0.5	0.6-1.2		1.2-2.5		0.25-0.5	.25-.5	0.03	0.12	0.75	0.38	0.9		1.85		0.38	0.38	PATRIC_20191206	Lee Antimicrobial Agents and Chemotherapy, 2014	24100497
SAMEA3558213	SAMEA3558213	1.6-3.2	>120	2-4	4-8							2.4	3	7.5	3							PATRIC_20191206	Phelan 2016 BMC Med	27005572
SAMN02360561	SAMN02360561	>4	>16	4-8	2-4	20-40		>40		>16	0.5-1	4	16	6	3	30		40		16	0.75	PATRIC_20191206	Lee Antimicrobial Agents and Chemotherapy, 2014	24100497
SAMEA3558207	SAMEA3558207	<0.05	>120	<1	>16							0.05	3	2.5	8							PATRIC_20191206	Phelan 2016 BMC Med	27005572
SAMN02381039	SAMN02381039	0.03-0.06	<0.12	1-2	0.25-0.5	0.6-1.2		1.2-2.5		0.25-0.5	.25-.5	0.04	0.12	1.5	0.38	0.9		1.85		0.38	0.38	PATRIC_20191206	Lee Antimicrobial Agents and Chemotherapy, 2014	24100497
SAMN01925697	SAMN01925697	0.25	0.12	1	8	10		5		0.5	4	0.25	0.12	1	8	10		5		0.5	4	PATRIC_20191206
SAMN01925695	SAMN01925695	1	>16	>32	32	10		10		1	>8	1	16	32	32	10		10		1	8	PATRIC_20191206
SAMN02364076	SAMN02364076	0.03-0.06	<0.12	1-2	0.5-1	0.3-0.6		1.2-2.5		0.25-0.5	0.12-0.25	0.04	0.12	1.5	0.75	0.45		1.85		0.38	0.18	PATRIC_20191206	Lee Antimicrobial Agents and Chemotherapy, 2014	24100497
SAMN02381034	SAMN02381034	<0.03	<0.12	<0.5	<0.25	0.3-0.6		1.2-2.5		.12-0.25	0.12-0.25	0.03	0.12	0.5	0.25	0.45		1.85		0.18	0.18	PATRIC_20191206	Lee Antimicrobial Agents and Chemotherapy, 2014	24100497
SAMEA3558156	SAMEA3558156	>3.2	<10	2-4	2-4							3.2	0.25	7.5	1.5							PATRIC_20191206	Phelan 2016 BMC Med	27005572
SAMEA3558142	SAMEA3558142	0.2-0.8	>120	<1	>16							0.5	3	2.5	8							PATRIC_20191206	Phelan 2016 BMC Med	27005572
SAMN01925699	SAMN01925699	>4	>16	8	8	40		2.5		1	>8	4	16	8	8	40		2.5		1	8	PATRIC_20191206
SAMN02398703	SAMN02398703	1-2	>16	8-16	2-4	5-10		>40		>16	4-8	1.5	16	12	3	7.5		40		16	6	PATRIC_20191206	Lee Antimicrobial Agents and Chemotherapy, 2014	24100497
SAMN02360548	SAMN02360548	0.25-0.5	>16	2-4	0.25-0.5	2.5-5		>40		>16	1-2	0.38	16	3	0.38	3.75		40		16	1.5	PATRIC_20191206	Lee Antimicrobial Agents and Chemotherapy, 2014	24100497
SAMN02360599	SAMN02360599	0.03-0.06	<0.12	1-2	0.25-0.5	0.3-0.6		0.6-1.2		0.25-0.5	.25-.5	0.04	0.12	1.5	0.38	0.45		0.9		0.38	0.38	PATRIC_20191206	Lee Antimicrobial Agents and Chemotherapy, 2014	24100497
SAMN01925702	SAMN01925702	0.12	0.25	1	1	0.6		1.2		1	8	0.12	0.25	1	1	0.6		1.2		1	8	PATRIC_20191206
SAMN02381020	SAMN02381020	0.25-0.5	<0.12	1-2	0.25-0.5	20-40		2.5-5		.12-0.25	0.12-0.25	0.38	0.12	1.5	0.38	30		3.75		0.18	0.18	PATRIC_20191206	Lee Antimicrobial Agents and Chemotherapy, 2014	24100497
SAMN02398701	SAMN02398701	0.25-0.5	>16	4-8	>32	20-40		1.2-2.5		1-2	>8	0.38	16	6	32	30		1.85		1.5	8	PATRIC_20191206	Lee Antimicrobial Agents and Chemotherapy, 2014	24100497
SAMN02381035	SAMN02381035	<0.03	<0.12	0.5-1	<0.25	0.6-1.2		<0.6		<0.12	0.06-.12	0.03	0.12	0.75	0.25	0.9		0.6		0.12	0.09	PATRIC_20191206	Lee Antimicrobial Agents and Chemotherapy, 2014	24100497
SAMEA3558221	SAMEA3558221	0.05-0.2	10-20	<1	<1							0.12	0.375	2.5	0.5							PATRIC_20191206	Phelan 2016 BMC Med	27005572
SAMN02360565	SAMN02360565	0.5-1	>16	2-4	8-16	1.2-2.5		>40		>16	2-4	0.75	16	3	12	1.85		40		16	3	PATRIC_20191206	Lee Antimicrobial Agents and Chemotherapy, 2014	24100497
SAMN02398711	SAMN02398711	>4	>16	4-8	1-2	10-20		>40		>16	2-4	4	16	6	1.5	15		40		16	3	PATRIC_20191206	Lee Antimicrobial Agents and Chemotherapy, 2014	24100497
SAMEA3558133	SAMEA3558133	0.05-0.2	30-40	1-2	8-16							0.12	0.875	3.75	6							PATRIC_20191206	Phelan 2016 BMC Med	27005572
SAMN02360596	SAMN02360596	>4	>16	4-8	>32	20-40		>40		>16	4-8	4	16	6	32	30		40		16	6	PATRIC_20191206	Lee Antimicrobial Agents and Chemotherapy, 2014	24100497
SAMN02380988	SAMN02380988	0.03-0.06	<0.12	0.5-1	0.25-0.5	0.6-1.2		1.2-2.5		.12-0.25	0.12-0.25	0.04	0.12	0.75	0.38	0.9		1.85		0.18	0.18	PATRIC_20191206	Lee Antimicrobial Agents and Chemotherapy, 2014	24100497
SAMN02381023	SAMN02381023	0.03-0.06	<0.12	0.5-1	<0.25	0.6-1.2		0.6-1.2		.12-0.25	1-2	0.04	0.12	0.75	0.25	0.9		0.9		0.18	1.5	PATRIC_20191206	Lee Antimicrobial Agents and Chemotherapy, 2014	24100497
SAMN02398695	SAMN02398695	.12-0.25	>16	4-8	0.5-1	1.2-2.5		1.2-2.5		0.25-0.5	>8	0.18	16	6	0.75	1.85		1.85		0.38	8	PATRIC_20191206	Lee Antimicrobial Agents and Chemotherapy, 2014	24100497
SAMN02381052	SAMN02381052	<0.03	<0.12	0.5-1	0.5-1	0.3-0.6		0.6-1.2		0.5-1	.25-.5	0.03	0.12	0.75	0.75	0.45		0.9		0.75	0.38	PATRIC_20191206	Lee Antimicrobial Agents and Chemotherapy, 2014	24100497
SAMN02360551	SAMN02360551	>4	>16	4-8	2-4	20-40		>40		>16	2-4	4	16	6	3	30		40		16	3	PATRIC_20191206	Lee Antimicrobial Agents and Chemotherapy, 2014	24100497
SAMN02364080	SAMN02364080	<0.03	.12-0.25	0.5-1	0.25-0.5	0.3-0.6		0.6-1.2		.12-0.25	>8	0.03	0.18	0.75	0.38	0.45		0.9		0.18	8	PATRIC_20191206	Lee Antimicrobial Agents and Chemotherapy, 2014	24100497
SAMEA3558148	SAMEA3558148	1.6-3.2	>120	2-4	>16							2.4	3	7.5	8							PATRIC_20191206	Phelan 2016 BMC Med	27005572
SAMN02398697	SAMN02398697	0.03-0.06	>16	1-2	0.5-1	0.3-0.6		1.2-2.5		0.25-0.5	0.5-1	0.04	16	1.5	0.75	0.45		1.85		0.38	0.75	PATRIC_20191206	Lee Antimicrobial Agents and Chemotherapy, 2014	24100497
SAMN02381014	SAMN02381014	2-4	<0.12	2-4	<0.25	0.3-0.6		1.2-2.5		<0.12	0.06-.12	3	0.12	3	0.25	0.45		1.85		0.12	0.09	PATRIC_20191206	Lee Antimicrobial Agents and Chemotherapy, 2014	24100497
SAMN02381011	SAMN02381011	2-4	<0.12	1-2	1-2	0.6-1.2		1.2-2.5		.12-0.25	0.12-0.25	3	0.12	1.5	1.5	0.9		1.85		0.18	0.18	PATRIC_20191206	Lee Antimicrobial Agents and Chemotherapy, 2014	24100497
SAMN02360550	SAMN02360550	>4	>16	4-8	>32	5-10		>40		>16	.25-.5	4	16	6	32	7.5		40		16	0.38	PATRIC_20191206	Lee Antimicrobial Agents and Chemotherapy, 2014	24100497
SAMEA3558227	SAMEA3558227	0.05-0.2	<10	<1	1-2							0.12	0.25	2.5	0.75							PATRIC_20191206	Phelan 2016 BMC Med	27005572
SAMN02381022	SAMN02381022	2-4	8-16	1-2	1-2	10-20		0.6-1.2		.12-0.25	0.06-.12	3	12	1.5	1.5	15		0.9		0.18	0.09	PATRIC_20191206	Lee Antimicrobial Agents and Chemotherapy, 2014	24100497
SAMN02398693	SAMN02398693	>4	>16	4-8	1-2	>40		>40		>16	>8	4	16	6	1.5	40		40		16	8	PATRIC_20191206	Lee Antimicrobial Agents and Chemotherapy, 2014	24100497
SAMEA3558155	SAMEA3558155	>3.2	>120	<1	>16							3.2	3	2.5	8							PATRIC_20191206	Phelan 2016 BMC Med	27005572
SAMN02360559	SAMN02360559	2-4	8-16	4-8	4-8	20-40		>40		>16	4-8	3	12	6	6	30		40		16	6	PATRIC_20191206	Lee Antimicrobial Agents and Chemotherapy, 2014	24100497
SAMN02360555	SAMN02360555	2-4	>16	4-8	>32	<0.3		<0.6		0.25-0.5	2-4	3	16	6	32	0.3		0.6		0.38	3	PATRIC_20191206	Lee Antimicrobial Agents and Chemotherapy, 2014	24100497
SAMN02360594	SAMN02360594	1-2	>16	1-2	1-2	<0.3		>40		>16	0.5-1	1.5	16	1.5	1.5	0.3		40		16	0.75	PATRIC_20191206	Lee Antimicrobial Agents and Chemotherapy, 2014	24100497
SAMEA3558206	SAMEA3558206	>3.2	>120	<1	4-8							3.2	3	2.5	3							PATRIC_20191206	Phelan 2016 BMC Med	27005572
SAMN02364078	SAMN02364078	<0.03	.12-0.25	0.5-1	1-2	0.3-0.6		1.2-2.5		1-2	>8	0.03	0.18	0.75	1.5	0.45		1.85		1.5	8	PATRIC_20191206	Lee Antimicrobial Agents and Chemotherapy, 2014	24100497
SAMN01925694	SAMN01925694	0.03	0.12	1	1	1.2		2.5		0.5	0.25	0.03	0.12	1	1	1.2		2.5		0.5	0.25	PATRIC_20191206
SAMN02381050	SAMN02381050	1-2	<0.12	<0.5	<0.25	0.3-0.6		<0.6		<0.12	0.06-.12	1.5	0.12	0.5	0.25	0.45		0.6		0.12	0.09	PATRIC_20191206	Lee Antimicrobial Agents and Chemotherapy, 2014	24100497
SAMEA3558196	SAMEA3558196	0.05-0.2	10-20	<1	1-2							0.12	0.375	2.5	0.75							PATRIC_20191206	Phelan 2016 BMC Med	27005572
SAMN02381016	SAMN02381016	2-4	8-16	8-16	1-2	5-10		1.2-2.5		0.25-0.5	.25-.5	3	12	12	1.5	7.5		1.85		0.38	0.38	PATRIC_20191206	Lee Antimicrobial Agents and Chemotherapy, 2014	24100497
SAMN02360593	SAMN02360593	2-4	>16	4-8	0.5-1	10-20		1.2-2.5		0.25-0.5	2-4	3	16	6	0.75	15		1.85		0.38	3	PATRIC_20191206	Lee Antimicrobial Agents and Chemotherapy, 2014	24100497
SAMEA3558231	SAMEA3558231	<0.05	<10	<1	1-2							0.05	0.25	2.5	0.75							PATRIC_20191206	Phelan 2016 BMC Med	27005572
SAMN02398714	SAMN02398714	0.25-0.5	2-4	2-4	0.5-1	10-20		>40		>16	4-8	0.38	3	3	0.75	15		40		16	6	PATRIC_20191206	Lee Antimicrobial Agents and Chemotherapy, 2014	24100497
SAMEA3558182	SAMEA3558182	<0.05	<10	<1	<1							0.05	0.25	2.5	0.5							PATRIC_20191206	Phelan 2016 BMC Med	27005572
SAMN02381027	SAMN02381027	>4	>16	8-16	>32	20-40		0.6-1.2		0.25-0.5	>8	4	16	12	32	30		0.9		0.38	8	PATRIC_20191206	Lee Antimicrobial Agents and Chemotherapy, 2014	24100497
SAMN02567684	SAMN02567684	<0.03	<0.12	0.5-1	0.25-0.5	0.6-1.2		>40		>16	0.12-0.25	0.03	0.12	0.75	0.38	0.9		40		16	0.18	PATRIC_20191206	Lee Antimicrobial Agents and Chemotherapy, 2014	24100497
SAMN02360573	SAMN02360573	<0.03	<0.12	0.5-1	0.5-1	<0.3		1.2-2.5		0.25-0.5	.25-.5	0.03	0.12	0.75	0.75	0.3		1.85		0.38	0.38	PATRIC_20191206	Lee Antimicrobial Agents and Chemotherapy, 2014	24100497
SAMN02380981	SAMN02380981	.12-0.25	8-16	0.5-1	0.25-0.5	10-20		<0.6		<0.12	0.12-0.25	0.18	12	0.75	0.38	15		0.6		0.12	0.18	PATRIC_20191206	Lee Antimicrobial Agents and Chemotherapy, 2014	24100497
SAMN02380989	SAMN02380989	2-4	0.5-1	2-4	0.5-1	1.2-2.5		0.6-1.2		.12-0.25	0.06-.12	3	0.75	3	0.75	1.85		0.9		0.18	0.09	PATRIC_20191206	Lee Antimicrobial Agents and Chemotherapy, 2014	24100497
SAMEA3558192	SAMEA3558192	<0.05	<10	<1	<1							0.05	0.25	2.5	0.5							PATRIC_20191206	Phelan 2016 BMC Med	27005572
SAMEA3558228	SAMEA3558228	0.05-0.2	>120	<1	<1							0.12	3	2.5	0.5							PATRIC_20191206	Phelan 2016 BMC Med	27005572
SAMEA3558194	SAMEA3558194	0.2-0.8	>120	2-4	<1							0.5	3	7.5	0.5							PATRIC_20191206	Phelan 2016 BMC Med	27005572
SAMEA3558132	SAMEA3558132	0.05-0.2	20-30	<1	>16							0.12	0.625	2.5	8							PATRIC_20191206	Phelan 2016 BMC Med	27005572
SAMN02360549	SAMN02360549	0.25-0.5	>16	2-4	<0.25	2.5-5		5-10		>16	1-2	0.38	16	3	0.25	3.75		7.5		16	1.5	PATRIC_20191206	Lee Antimicrobial Agents and Chemotherapy, 2014	24100497
SAMEA3558190	SAMEA3558190	0.05-0.2	>120	<1	<1							0.12	3	2.5	0.5							PATRIC_20191206	Phelan 2016 BMC Med	27005572
SAMN02360616	SAMN02360616	0.5-1	>16	2-4	8-16	>40		0.6-1.2		.12-0.25	4-8	0.75	16	3	12	40		0.9		0.18	6	PATRIC_20191206	Lee Antimicrobial Agents and Chemotherapy, 2014	24100497
SAMN02380999	SAMN02380999	0.06-0.12	<0.12	0.5-1	<0.25	1.2-2.5		0.6-1.2		<0.12	.25-.5	0.09	0.12	0.75	0.25	1.85		0.9		0.12	0.38	PATRIC_20191206	Lee Antimicrobial Agents and Chemotherapy, 2014	24100497
SAMN02380991	SAMN02380991	0.03-0.06	.12-0.25	1-2	2-4	0.6-1.2		1.2-2.5		.12-0.25	0.06-.12	0.04	0.18	1.5	3	0.9		1.85		0.18	0.09	PATRIC_20191206	Lee Antimicrobial Agents and Chemotherapy, 2014	24100497
SAMN02380984	SAMN02380984	1-2	<0.12	2-4	1-2	5-10		1.2-2.5		.12-0.25	0.12-0.25	1.5	0.12	3	1.5	7.5		1.85		0.18	0.18	PATRIC_20191206	Lee Antimicrobial Agents and Chemotherapy, 2014	24100497
SAMN02567661	SAMN02567661	0.03-0.06	.12-0.25	0.5-1	0.5-1	0.6-1.2		1.2-2.5		0.25-0.5	.25-.5	0.04	0.18	0.75	0.75	0.9		1.85		0.38	0.38	PATRIC_20191206	Lee Antimicrobial Agents and Chemotherapy, 2014	24100497
SAMN02360614	SAMN02360614	0.03-0.06	<0.12	0.5-1	<0.25	0.3-0.6		<0.6		.12-0.25	.25-.5	0.04	0.12	0.75	0.25	0.45		0.6		0.18	0.38	PATRIC_20191206	Lee Antimicrobial Agents and Chemotherapy, 2014	24100497
SAMEA3558216	SAMEA3558216	>3.2	>120	<1	8-16							3.2	3	2.5	6							PATRIC_20191206	Phelan 2016 BMC Med	27005572
SAMEA3558203	SAMEA3558203	0.2-0.8	>120	<1	1-2							0.5	3	2.5	0.75							PATRIC_20191206	Phelan 2016 BMC Med	27005572
SAMEA3558178	SAMEA3558178	0.05-0.2	>120	1-2	>16							0.12	3	3.75	8							PATRIC_20191206	Phelan 2016 BMC Med	27005572
SAMEA3558136	SAMEA3558136	1.6-3.2	>120	1-2	<1							2.4	3	3.75	0.5							PATRIC_20191206	Phelan 2016 BMC Med	27005572
SAMN01925698	SAMN01925698	0.03	0.12	1	1	0.6		2.5		0.5	0.5	0.03	0.12	1	1	0.6		2.5		0.5	0.5	PATRIC_20191206
SAMN02360613	SAMN02360613	>4	>16	4-8	2-4	10-20		>40		>16	>8	4	16	6	3	15		40		16	8	PATRIC_20191206	Lee Antimicrobial Agents and Chemotherapy, 2014	24100497
SAMN02398704	SAMN02398704	2-4	>16	4-8	1-2	2.5-5		>40		>16	1-2	3	16	6	1.5	3.75		40		16	1.5	PATRIC_20191206	Lee Antimicrobial Agents and Chemotherapy, 2014	24100497
SAMN02398694	SAMN02398694	>4	4-8	4-8	0.5-1	>40		>40		>16	1-2	4	6	6	0.75	40		40		16	1.5	PATRIC_20191206	Lee Antimicrobial Agents and Chemotherapy, 2014	24100497
SAMN02567679	SAMN02567679	0.25-0.5	<0.12	0.5-1	<0.25	5-10		1.2-2.5		.12-0.25	0.12-0.25	0.38	0.12	0.75	0.25	7.5		1.85		0.18	0.18	PATRIC_20191206	Lee Antimicrobial Agents and Chemotherapy, 2014	24100497
SAMN02360582	SAMN02360582	<0.03	<0.12	0.5-1	0.25-0.5	0.6-1.2		0.6-1.2		.12-0.25	0.12-0.25	0.03	0.12	0.75	0.38	0.9		0.9		0.18	0.18	PATRIC_20191206	Lee Antimicrobial Agents and Chemotherapy, 2014	24100497
SAMN02398716	SAMN02398716	>4	>16	2-4	2-4	>40		10-20		1-2	4-8	4	16	3	3	40		15		1.5	6	PATRIC_20191206	Lee Antimicrobial Agents and Chemotherapy, 2014	24100497
SAMN02360553	SAMN02360553	1-2	2-4	1-2	0.25-0.5	1.2-2.5		>40		>16	0.06-.12	1.5	3	1.5	0.38	1.85		40		16	0.09	PATRIC_20191206	Lee Antimicrobial Agents and Chemotherapy, 2014	24100497
SAMN02381031	SAMN02381031	<0.03	<0.12	1-2	0.25-0.5	0.6-1.2		>40		>16	.25-.5	0.03	0.12	1.5	0.38	0.9		40		16	0.38	PATRIC_20191206	Lee Antimicrobial Agents and Chemotherapy, 2014	24100497
SAMEA3558218	SAMEA3558218	<0.05	<10	<1	1-2							0.05	0.25	2.5	0.75							PATRIC_20191206	Phelan 2016 BMC Med	27005572
SAMN02381013	SAMN02381013	2-4	8-16	4-8	1-2	0.6-1.2		1.2-2.5		.12-0.25	0.06-.12	3	12	6	1.5	0.9		1.85		0.18	0.09	PATRIC_20191206	Lee Antimicrobial Agents and Chemotherapy, 2014	24100497
SAMN02380996	SAMN02380996	2-4	>16	4-8	1-2	0.3-0.6		0.6-1.2		0.25-0.5	0.12-0.25	3	16	6	1.5	0.45		0.9		0.38	0.18	PATRIC_20191206	Lee Antimicrobial Agents and Chemotherapy, 2014	24100497
SAMEA3558167	SAMEA3558167	0.05-0.2	<10	1-2	8-16							0.12	0.25	3.75	6							PATRIC_20191206	Phelan 2016 BMC Med	27005572
SAMEA3558162	SAMEA3558162	<0.05	<10	1-2	1-2							0.05	0.25	3.75	0.75							PATRIC_20191206	Phelan 2016 BMC Med	27005572
SAMN02360589	SAMN02360589	0.03-0.06	<0.12	0.5-1	<0.25	0.3-0.6		0.6-1.2		.12-0.25	0.12-0.25	0.04	0.12	0.75	0.25	0.45		0.9		0.18	0.18	PATRIC_20191206	Lee Antimicrobial Agents and Chemotherapy, 2014	24100497
SAMN02381021	SAMN02381021	2-4	.12-0.25	1-2	0.25-0.5	0.6-1.2		1.2-2.5		0.25-0.5	0.06-.12	3	0.18	1.5	0.38	0.9		1.85		0.38	0.09	PATRIC_20191206	Lee Antimicrobial Agents and Chemotherapy, 2014	24100497
SAMEA3558210	SAMEA3558210	0.05-0.2	10-20	<1	1-2							0.12	0.375	2.5	0.75							PATRIC_20191206	Phelan 2016 BMC Med	27005572
SAMN02381015	SAMN02381015	0.03-0.06	.12-0.25	<0.5	<0.25	1.2-2.5		1.2-2.5		.12-0.25	0.12-0.25	0.04	0.18	0.5	0.25	1.85		1.85		0.18	0.18	PATRIC_20191206	Lee Antimicrobial Agents and Chemotherapy, 2014	24100497
SAMN02360619	SAMN02360619	>4	>16	8-16	2-4	20-40		>40		>16	4-8	4	16	12	3	30		40		16	6	PATRIC_20191206	Lee Antimicrobial Agents and Chemotherapy, 2014	24100497
SAMEA3558146	SAMEA3558146	1.6-3.2	>120	<1	2-4							2.4	3	2.5	1.5							PATRIC_20191206	Phelan 2016 BMC Med	27005572
SAMN02380997	SAMN02380997	.12-0.25	<0.12	1-2	1-2	1.2-2.5		2.5-5		.12-0.25	.25-.5	0.18	0.12	1.5	1.5	1.85		3.75		0.18	0.38	PATRIC_20191206	Lee Antimicrobial Agents and Chemotherapy, 2014	24100497
SAMEA3558202	SAMEA3558202	<0.05	<10	<1	1-2							0.05	0.25	2.5	0.75							PATRIC_20191206	Phelan 2016 BMC Med	27005572
SAMEA3558153	SAMEA3558153	0.8-1.6	>120	<1	1-2							1.2	3	2.5	0.75							PATRIC_20191206	Phelan 2016 BMC Med	27005572
SAMN01925693	SAMN01925693	0.5	>16	8	2	20		>40		>16	>8	0.5	16	8	2	20		40		16	8	PATRIC_20191206
SAMEA3558183	SAMEA3558183	<0.05	<10	<1	<1							0.05	0.25	2.5	0.5							PATRIC_20191206	Phelan 2016 BMC Med	27005572
SAMEA3558224	SAMEA3558224	0.2-0.8	10-20	<1	1-2							0.5	0.375	2.5	0.75							PATRIC_20191206	Phelan 2016 BMC Med	27005572
SAMN02398699	SAMN02398699	1-2	>16	8-16	1-2	>40		1.2-2.5		0.5-1	4-8	1.5	16	12	1.5	40		1.85		0.75	6	PATRIC_20191206	Lee Antimicrobial Agents and Chemotherapy, 2014	24100497
SAMN02381017	SAMN02381017	<0.03	<0.12	0.5-1	<0.25	0.3-0.6		1.2-2.5		.12-0.25	0.06-.12	0.03	0.12	0.75	0.25	0.45		1.85		0.18	0.09	PATRIC_20191206	Lee Antimicrobial Agents and Chemotherapy, 2014	24100497
SAMEA3558230	SAMEA3558230	>3.2	<10	<1	>16							3.2	0.25	2.5	8							PATRIC_20191206	Phelan 2016 BMC Med	27005572
SAMN02360610	SAMN02360610	>4	>16	4-8	>32	10-20		>40		>16	4-8	4	16	6	32	15		40		16	6	PATRIC_20191206	Lee Antimicrobial Agents and Chemotherapy, 2014	24100497
SAMN02567674	SAMN02567674	0.5-1	<0.12	0.5-1	0.25-0.5	5-10		1.2-2.5		.12-0.25	0.12-0.25	0.75	0.12	0.75	0.38	7.5		1.85		0.18	0.18	PATRIC_20191206	Lee Antimicrobial Agents and Chemotherapy, 2014	24100497
SAMEA3558144	SAMEA3558144	>3.2	40-80	>8	4-8							3.2	1.5	20	3							PATRIC_20191206	Phelan 2016 BMC Med	27005572
SAMEA3558154	SAMEA3558154	<0.05	<10	<1	1-2							0.05	0.25	2.5	0.75							PATRIC_20191206	Phelan 2016 BMC Med	27005572
SAMN02567680	SAMN02567680	2-4	8-16	0.5-1	1-2	5-10		1.2-2.5		0.25-0.5	.25-.5	3	12	0.75	1.5	7.5		1.85		0.38	0.38	PATRIC_20191206	Lee Antimicrobial Agents and Chemotherapy, 2014	24100497
SAMN02398713	SAMN02398713	>4	>16	8-16	2-4	2.5-5		>40		>16	1-2	4	16	12	3	3.75		40		16	1.5	PATRIC_20191206	Lee Antimicrobial Agents and Chemotherapy, 2014	24100497
SAMN02360558	SAMN02360558	0.5-1	>16	1-2	0.25-0.5	5-10		>40		>16	4-8	0.75	16	1.5	0.38	7.5		40		16	6	PATRIC_20191206	Lee Antimicrobial Agents and Chemotherapy, 2014	24100497
SAMEA3558163	SAMEA3558163	0.05-0.2	<10	1-2	1-2							0.12	0.25	3.75	0.75							PATRIC_20191206	Phelan 2016 BMC Med	27005572
SAMN02398698	SAMN02398698	>4	>16	8-16	2-4	20-40		>40		>16	>8	4	16	12	3	30		40		16	8	PATRIC_20191206	Lee Antimicrobial Agents and Chemotherapy, 2014	24100497
SAMEA3558204	SAMEA3558204	>3.2	>120	<1	<1							3.2	3	2.5	0.5							PATRIC_20191206	Phelan 2016 BMC Med	27005572
SAMN02398712	SAMN02398712	>4	>16	8-16	2-4	>40		>40		>16	>8	4	16	12	3	40		40		16	8	PATRIC_20191206	Lee Antimicrobial Agents and Chemotherapy, 2014	24100497
SAMN02360612	SAMN02360612	1-2	>16	4-8	<0.25	0.3-0.6		0.6-1.2		.12-0.25	.25-.5	1.5	16	6	0.25	0.45		0.9		0.18	0.38	PATRIC_20191206	Lee Antimicrobial Agents and Chemotherapy, 2014	24100497
SAMN02380998	SAMN02380998	>4	>16	2-4	2-4	1.2-2.5		0.6-1.2		.12-0.25	.25-.5	4	16	3	3	1.85		0.9		0.18	0.38	PATRIC_20191206	Lee Antimicrobial Agents and Chemotherapy, 2014	24100497
SAMN02360557	SAMN02360557	2-4	>16	2-4	1-2	1.2-2.5		1.2-2.5		0.25-0.5	4-8	3	16	3	1.5	1.85		1.85		0.38	6	PATRIC_20191206	Lee Antimicrobial Agents and Chemotherapy, 2014	24100497
SAMEA3558211	SAMEA3558211	1.6-3.2	10-20	4-8	1-2							2.4	0.375	15	0.75							PATRIC_20191206	Phelan 2016 BMC Med	27005572
SAMN02380995	SAMN02380995	2-4	<0.12	2-4	0.25-0.5	10-20		1.2-2.5		0.25-0.5	.25-.5	3	0.12	3	0.38	15		1.85		0.38	0.38	PATRIC_20191206	Lee Antimicrobial Agents and Chemotherapy, 2014	24100497
SAMEA3558217	SAMEA3558217	<0.05	10-20	1-2	2-4							0.05	0.375	3.75	1.5							PATRIC_20191206	Phelan 2016 BMC Med	27005572
SAMN02360576	SAMN02360576	1-2	2-4	1-2	0.25-0.5	0.3-0.6		0.6-1.2		0.25-0.5	0.06-.12	1.5	3	1.5	0.38	0.45		0.9		0.38	0.09	PATRIC_20191206	Lee Antimicrobial Agents and Chemotherapy, 2014	24100497
SAMN02360572	SAMN02360572	0.03-0.06	<0.12	0.5-1	0.25-0.5	<0.3		0.6-1.2		.12-0.25	.25-.5	0.04	0.12	0.75	0.38	0.3		0.9		0.18	0.38	PATRIC_20191206	Lee Antimicrobial Agents and Chemotherapy, 2014	24100497
SAMEA3558193	SAMEA3558193	<0.05	<10	<1	1-2							0.05	0.25	2.5	0.75							PATRIC_20191206	Phelan 2016 BMC Med	27005572
SAMN02381024	SAMN02381024	0.03-0.06	>16	1-2	>32	2.5-5		5-10		0.5-1	0.5-1	0.04	16	1.5	32	3.75		7.5		0.75	0.75	PATRIC_20191206	Lee Antimicrobial Agents and Chemotherapy, 2014	24100497
SAMEA3558175	SAMEA3558175	1.6-3.2	40-80	1-2	2-4							2.4	1.5	3.75	1.5							PATRIC_20191206	Phelan 2016 BMC Med	27005572
SAMN02380983	SAMN02380983	1-2	8-16	8-16	<0.25	<0.3		0.6-1.2		.12-0.25	.25-.5	1.5	12	12	0.25	0.3		0.9		0.18	0.38	PATRIC_20191206	Lee Antimicrobial Agents and Chemotherapy, 2014	24100497
SAMN02360566	SAMN02360566	0.5-1	2-4	4-8	2-4	5-10		>40		>16	>8	0.75	3	6	3	7.5		40		16	8	PATRIC_20191206	Lee Antimicrobial Agents and Chemotherapy, 2014	24100497
SAMEA3558185	SAMEA3558185	0.05-0.2	>120	<1	1-2							0.12	3	2.5	0.75							PATRIC_20191206	Phelan 2016 BMC Med	27005572
SAMN02360618	SAMN02360618	1-2	>16	4-8	4-8	0.6-1.2		5-10		0.25-0.5	4-8	1.5	16	6	6	0.9		7.5		0.38	6	PATRIC_20191206	Lee Antimicrobial Agents and Chemotherapy, 2014	24100497
SAMN02567682	SAMN02567682	<0.03	.12-0.25	1-2	0.25-0.5	0.3-0.6		1.2-2.5		0.25-0.5	0.12-0.25	0.03	0.18	1.5	0.38	0.45		1.85		0.38	0.18	PATRIC_20191206	Lee Antimicrobial Agents and Chemotherapy, 2014	24100497
SAMN02398700	SAMN02398700	0.5-1	>16	2-4	0.25-0.5	5-10		<0.6		0.25-0.5	0.5-1	0.75	16	3	0.38	7.5		0.6		0.38	0.75	PATRIC_20191206	Lee Antimicrobial Agents and Chemotherapy, 2014	24100497
SAMEA3558135	SAMEA3558135	1.6-3.2	40-80	2-4	1-2							2.4	1.5	7.5	0.75							PATRIC_20191206	Phelan 2016 BMC Med	27005572
SAMN02381019	SAMN02381019	2-4	<0.12	0.5-1	<0.25	0.3-0.6		0.6-1.2		.12-0.25	0.06-.12	3	0.12	0.75	0.25	0.45		0.9		0.18	0.09	PATRIC_20191206	Lee Antimicrobial Agents and Chemotherapy, 2014	24100497
SAMN01925691	SAMN01925691	0.06	0.12	1	0.5	0.6		2.5		0.5	1	0.06	0.12	1	0.5	0.6		2.5		0.5	1	PATRIC_20191206
SAMEA3558143	SAMEA3558143	>3.2	80-120	2-4	>16							3.2	2.5	7.5	8							PATRIC_20191206	Phelan 2016 BMC Med	27005572
SAMN02567683	SAMN02567683	0.03-0.06	<0.12	1-2	0.25-0.5	0.6-1.2		1.2-2.5		0.25-0.5	0.06-.12	0.04	0.12	1.5	0.38	0.9		1.85		0.38	0.09	PATRIC_20191206	Lee Antimicrobial Agents and Chemotherapy, 2014	24100497
SAMEA3558152	SAMEA3558152	0.05-0.2	<10	<1	1-2							0.12	0.25	2.5	0.75							PATRIC_20191206	Phelan 2016 BMC Med	27005572
SAMN02380986	SAMN02380986	0.03-0.06	.12-0.25	1-2	16-32	0.6-1.2		0.6-1.2		.12-0.25	0.12-0.25	0.04	0.18	1.5	24	0.9		0.9		0.18	0.18	PATRIC_20191206	Lee Antimicrobial Agents and Chemotherapy, 2014	24100497
SAMN02360587	SAMN02360587	<0.03	<0.12	<0.5	<0.25	<0.3		0.6-1.2		.12-0.25	0.12-0.25	0.03	0.12	0.5	0.25	0.3		0.9		0.18	0.18	PATRIC_20191206	Lee Antimicrobial Agents and Chemotherapy, 2014	24100497
SAMN02381026	SAMN02381026	0.03-0.06	<0.12	1-2	<0.25	1.2-2.5		1.2-2.5		.12-0.25	.25-.5	0.04	0.12	1.5	0.25	1.85		1.85		0.18	0.38	PATRIC_20191206	Lee Antimicrobial Agents and Chemotherapy, 2014	24100497
SAMEA3558129	SAMEA3558129	0.05-0.2	<10	4-8	<1							0.12	0.25	15	0.5							PATRIC_20191206	Phelan 2016 BMC Med	27005572
SAMN02360617	SAMN02360617	2-4	>16	4-8	>32	>40		0.6-1.2		.12-0.25	>8	3	16	6	32	40		0.9		0.18	8	PATRIC_20191206	Lee Antimicrobial Agents and Chemotherapy, 2014	24100497
SAMEA3558212	SAMEA3558212	0.05-0.2	10-20	1-2	<1							0.12	0.375	3.75	0.5							PATRIC_20191206	Phelan 2016 BMC Med	27005572
SAMEA3558184	SAMEA3558184	<0.05	<10	<1	4-8							0.05	0.25	2.5	3							PATRIC_20191206	Phelan 2016 BMC Med	27005572
SAMN02360611	SAMN02360611	>4	>16	8-16	>32	10-20		>40		>16	1-2	4	16	12	32	15		40		16	1.5	PATRIC_20191206	Lee Antimicrobial Agents and Chemotherapy, 2014	24100497
SAMN02398715	SAMN02398715	>4	>16	2-4	2-4	>40		0.6-1.2		0.25-0.5	>8	4	16	3	3	40		0.9		0.38	8	PATRIC_20191206	Lee Antimicrobial Agents and Chemotherapy, 2014	24100497
SAMEA3558208	SAMEA3558208	>3.2	>120	4-8	4-8							3.2	3	15	3							PATRIC_20191206	Phelan 2016 BMC Med	27005572
SAMEA3558234	SAMEA3558234	0.05-0.2	<10	2-4	1-2							0.12	0.25	7.5	0.75							PATRIC_20191206	Phelan 2016 BMC Med	27005572
SAMEA3558191	SAMEA3558191	>3.2	10-20	<1	1-2							3.2	0.375	2.5	0.75							PATRIC_20191206	Phelan 2016 BMC Med	27005572
SAMN01925692	SAMN01925692	>4	>16	8	8	10		5		1	>8	4	16	8	8	10		5		1	8	PATRIC_20191206
SAMN02360569	SAMN02360569	0.5-1	1-2	4-8	>32	5-10		>40		>16	1-2	0.75	1.5	6	32	7.5		40		16	1.5	PATRIC_20191206	Lee Antimicrobial Agents and Chemotherapy, 2014	24100497
SAMEA3558189	SAMEA3558189	>3.2	>120	2-4	1-2							3.2	3	7.5	0.75							PATRIC_20191206	Phelan 2016 BMC Med	27005572
SAMN02364077	SAMN02364077	0.5-1	>16	2-4	1-2	5-10		2.5-5		.12-0.25	>8	0.75	16	3	1.5	7.5		3.75		0.18	8	PATRIC_20191206	Lee Antimicrobial Agents and Chemotherapy, 2014	24100497
SAMEA3558158	SAMEA3558158	>3.2	>120	<1	2-4							3.2	3	2.5	1.5							PATRIC_20191206	Phelan 2016 BMC Med	27005572
SAMEA3558145	SAMEA3558145	>3.2	>120	1-2	<1							3.2	3	3.75	0.5							PATRIC_20191206	Phelan 2016 BMC Med	27005572
SAMEA3558138	SAMEA3558138	1.6-3.2	>120	1-2	<1							2.4	3	3.75	0.5							PATRIC_20191206	Phelan 2016 BMC Med	27005572
SAMEA3558157	SAMEA3558157	0.8-1.6	>120	2-4	4-8							1.2	3	7.5	3							PATRIC_20191206	Phelan 2016 BMC Med	27005572
SAMEA3558137	SAMEA3558137	>3.2	<10	2-4	<1							3.2	0.25	7.5	0.5							PATRIC_20191206	Phelan 2016 BMC Med	27005572
SAMEA3558168	SAMEA3558168	>3.2	<10	2-4	>16							3.2	0.25	7.5	8							PATRIC_20191206	Phelan 2016 BMC Med	27005572
SAMEA3558229	SAMEA3558229	<0.05	10-20	<1	1-2							0.05	0.375	2.5	0.75							PATRIC_20191206	Phelan 2016 BMC Med	27005572
SAMEA3558166	SAMEA3558166	0.05-0.2	10-20	1-2	1-2							0.12	0.375	3.75	0.75							PATRIC_20191206	Phelan 2016 BMC Med	27005572
SAMEA3558188	SAMEA3558188	<0.05	<10	<1	>16							0.05	0.25	2.5	8							PATRIC_20191206	Phelan 2016 BMC Med	27005572
SAMEA3558171	SAMEA3558171	>3.2	>120	1-2	>16							3.2	3	3.75	8							PATRIC_20191206	Phelan 2016 BMC Med	27005572
SAMEA3558139	SAMEA3558139	0.2-0.8	<10	<1	4-8							0.5	0.25	2.5	3							PATRIC_20191206	Phelan 2016 BMC Med	27005572
SAMEA3558149	SAMEA3558149	>3.2	10-20	4-8	>16							3.2	0.375	15	8							PATRIC_20191206	Phelan 2016 BMC Med	27005572
SAMEA3558140	SAMEA3558140	1.6-3.2	<10	1-2	>16							2.4	0.25	3.75	8							PATRIC_20191206	Phelan 2016 BMC Med	27005572
SAMEA3558181	SAMEA3558181	0.05-0.2	40-80	<1	4-8							0.12	1.5	2.5	3							PATRIC_20191206	Phelan 2016 BMC Med	27005572
SAMN01925700	SAMN01925700	0.06	0.25	1	1	1.2		1.2		1	4	0.06	0.25	1	1	1.2		1.2		1	4	PATRIC_20191206
SAMEA3558226	SAMEA3558226	0.05-0.2	<10	1-2	<1							0.12	0.25	3.75	0.5							PATRIC_20191206	Phelan 2016 BMC Med	27005572
SAMEA3558141	SAMEA3558141	>3.2	<10	1-2	>16							3.2	0.25	3.75	8							PATRIC_20191206	Phelan 2016 BMC Med	27005572
SAMEA3558209	SAMEA3558209	>3.2	>120	1-2	>16							3.2	3	3.75	8							PATRIC_20191206	Phelan 2016 BMC Med	27005572
SAMEA3558131	SAMEA3558131	<0.05	<10	<1	>16							0.05	0.25	2.5	8							PATRIC_20191206	Phelan 2016 BMC Med	27005572
SAMEA3558222	SAMEA3558222	0.05-0.2	10-20	<1	1-2							0.12	0.375	2.5	0.75							PATRIC_20191206	Phelan 2016 BMC Med	27005572
SAMEA3558187	SAMEA3558187	1.6-3.2	>120	2-4	8-16							2.4	3	7.5	6							PATRIC_20191206	Phelan 2016 BMC Med	27005572
SAMEA3558235	SAMEA3558235	>3.2	>120	2-4	>16							3.2	3	7.5	8							PATRIC_20191206	Phelan 2016 BMC Med	27005572
SAMEA3558225	SAMEA3558225	<0.05	<10	<1	1-2							0.05	0.25	2.5	0.75							PATRIC_20191206	Phelan 2016 BMC Med	27005572
SAMEA3558232	SAMEA3558232	>3.2	<10	>8	<1							3.2	0.25	20	0.5							PATRIC_20191206	Phelan 2016 BMC Med	27005572
1479151773189T1375914lib3391nextseqn0004151bp	1479151773189T1375914lib3391nextseqn0004151bp	3.0	20.0				2.5				0.125	6	20				4				0.24	IS-1007_reseqTB	IS_1007
1479151773189T1376214lib3393nextseqn0004151bp	1479151773189T1376214lib3393nextseqn0004151bp	0.4								1.0		0.8								4		IS-1007_reseqTB	IS_1007
1479151773189T1377614lib3407nextseqn0004151bp	1479151773189T1377614lib3407nextseqn0004151bp						5.0			4.0							8			16		IS-1007_reseqTB	IS_1007
1479153938227T1379814lib3429nextseqn0004151bp	1479153938227T1379814lib3429nextseqn0004151bp						0.625										0.992					IS-1007_reseqTB	IS_1007
1479146369267T888515lib5606nextseqn0048151bp	1479146369267T888515lib5606nextseqn0048151bp							25.0										50				IS-1007_reseqTB	IS_1007
