# Supplementary material for: Analysis of Genome-Wide Mutational Dependence in Naturally Evolving Mycobacterium tuberculosis Populations
Source: Mol Biol Evol. 2023 Jun 23;40(6):msad131. doi: 10.1093/molbev/msad131 (PMC10292908; doi:10.1093/molbev/msad131)
Supplement: msad131_Supplementary_Data [file msad131_supplementary_data.zip › 02.SNPs_analyzed.xlsx]

## Sheet: 02.SNPs_analyzed_raw
	pos	gene_id	gene_name	AA_change	is_lineage	in_antigen_protein	in_antigen_epitope	in_known_ABR_position	known_drug	in_possible_ABR_gene	possible_drug	in_essential_gene_minato	n_mutations	n_reversions	n_branches_with
0	290	Rv0001	dnaA	G97A	FALSE	FALSE	FALSE	FALSE		FALSE		TRUE	5	0	4
1	490	Rv0001	dnaA	G164S	FALSE	FALSE	FALSE	FALSE		FALSE		TRUE	5	0	10
2	573	Rv0001	dnaA	L191F	FALSE	FALSE	FALSE	FALSE		FALSE		TRUE	7	0	2
3	696	Rv0001	dnaA	M232I	FALSE	FALSE	FALSE	FALSE		FALSE		TRUE	8	0	4
4	697	Rv0001	dnaA	R233W	FALSE	FALSE	FALSE	FALSE		FALSE		TRUE	8	0	0
5	698	Rv0001	dnaA	R233Q	FALSE	FALSE	FALSE	FALSE		FALSE		TRUE	9	0	246
6	769	Rv0001	dnaA	A257T	FALSE	FALSE	FALSE	FALSE		FALSE		TRUE	10	0	4
7	770	Rv0001	dnaA	A257V	FALSE	FALSE	FALSE	FALSE		FALSE		TRUE	10	0	2
8	782	Rv0001	dnaA	S261N	FALSE	FALSE	FALSE	FALSE		FALSE		TRUE	10	0	8
9	796	Rv0001	dnaA	D266H	FALSE	FALSE	FALSE	FALSE		FALSE		TRUE	6	0	6
10	808	Rv0001	dnaA	V270I	FALSE	FALSE	FALSE	FALSE		FALSE		TRUE	5	0	24
11	845	Rv0001	dnaA	I282T	FALSE	FALSE	FALSE	FALSE		FALSE		TRUE	32	0	38
12	890	Rv0001	dnaA	N297T	FALSE	FALSE	FALSE	FALSE		FALSE		TRUE	5	0	0
13	919	Rv0001	dnaA	P307T	FALSE	FALSE	FALSE	FALSE		FALSE		TRUE	5	0	0
14	920	Rv0001	dnaA	P307R	FALSE	FALSE	FALSE	FALSE		FALSE		TRUE	5	0	0
15	929	Rv0001	dnaA	Q310R	FALSE	FALSE	FALSE	FALSE		FALSE		TRUE	5	0	0
16	988	Rv0001	dnaA	V330I	FALSE	FALSE	FALSE	FALSE		FALSE		TRUE	8	0	2
17	1044	Rv0001	dnaA	M348I	FALSE	FALSE	FALSE	FALSE		FALSE		TRUE	7	0	0
18	1088	Rv0001	dnaA	S363N	FALSE	FALSE	FALSE	FALSE		FALSE		TRUE	5	0	18
19	1093	Rv0001	dnaA	I365V	FALSE	FALSE	FALSE	FALSE		FALSE		TRUE	5	0	0
20	1094	Rv0001	dnaA	I365T	FALSE	FALSE	FALSE	FALSE		FALSE		TRUE	7	0	0
21	1157	Rv0001	dnaA	N386S	FALSE	FALSE	FALSE	FALSE		FALSE		TRUE	6	0	2
22	1163	Rv0001	dnaA	T388I	FALSE	FALSE	FALSE	FALSE		FALSE		TRUE	11	0	18
23	1198	Rv0001	dnaA	R400S	FALSE	FALSE	FALSE	FALSE		FALSE		TRUE	13	0	10
24	1199	Rv0001	dnaA	R400H	FALSE	FALSE	FALSE	FALSE		FALSE		TRUE	18	0	16
25	1288	Rv0001	dnaA	E430K	FALSE	FALSE	FALSE	FALSE		FALSE		TRUE	6	0	6
26	1302	Rv0001	dnaA	P434P	TRUE	FALSE	FALSE	FALSE		FALSE		TRUE	5	0	1020
27	1326	Rv0001	dnaA	Q442H	FALSE	FALSE	FALSE	FALSE		FALSE		TRUE	9	0	88
28	1393	Rv0001	dnaA	A465T	FALSE	FALSE	FALSE	FALSE		FALSE		TRUE	9	0	2
29	1394	Rv0001	dnaA	A465V	FALSE	FALSE	FALSE	FALSE		FALSE		TRUE	6	0	2
30	1399	Rv0001	dnaA	G467S	FALSE	FALSE	FALSE	FALSE		FALSE		TRUE	11	0	12
31	1422	Rv0001	dnaA	M474I	FALSE	FALSE	FALSE	FALSE		FALSE		TRUE	10	0	10
32	1452	Rv0001	dnaA	M484I	FALSE	FALSE	FALSE	FALSE		FALSE		TRUE	12	0	12
33	1456	Rv0001	dnaA	E486K	FALSE	FALSE	FALSE	FALSE		FALSE		TRUE	14	0	20
34	1474	Rv0001	dnaA	D492N	FALSE	FALSE	FALSE	FALSE		FALSE		TRUE	8	0	2
35	1509	Rv0001	dnaA	Q503Q	FALSE	FALSE	FALSE	FALSE		FALSE		TRUE	7	0	10
36	1524	Rv0001	dnaA	*508*	FALSE	FALSE	FALSE	FALSE		FALSE		TRUE	5	0	12
37	1652	intergenic	None	None	FALSE	FALSE	FALSE	FALSE		FALSE		FALSE	16	0	0
38	1786	intergenic	None	None	FALSE	FALSE	FALSE	FALSE		FALSE		FALSE	5	0	0
39	1821	intergenic	None	None	FALSE	FALSE	FALSE	FALSE		FALSE		FALSE	5	0	636
40	3446	Rv0003	recF	A56D	TRUE	FALSE	FALSE	FALSE		FALSE		FALSE	5	0	6432
41	3460	Rv0003	recF	I61V	FALSE	FALSE	FALSE	FALSE		FALSE		FALSE	6	0	6
42	4375	Rv0003	recF	R366G	FALSE	FALSE	FALSE	FALSE		FALSE		FALSE	6	0	2
43	4926	Rv0004	Rv0004	P165T	FALSE	FALSE	FALSE	FALSE		FALSE		TRUE	6	0	76
44	4938	Rv0004	Rv0004	S169P	FALSE	FALSE	FALSE	FALSE		FALSE		TRUE	5	0	10
45	5076	intergenic	None	None	FALSE	FALSE	FALSE	FALSE		TRUE	MXF,LEV	FALSE	5	0	2
46	5081	intergenic	None	None	FALSE	FALSE	FALSE	FALSE		TRUE	MXF,LEV	FALSE	7	0	2
47	6575	Rv0005	gyrB	R446S	FALSE	FALSE	FALSE	FALSE		TRUE	MXF,LEV	TRUE	17	0	2
48	6576	Rv0005	gyrB	R446H	FALSE	FALSE	FALSE	FALSE		TRUE	MXF,LEV	TRUE	13	0	2
49	6579	Rv0005	gyrB	S447Y	FALSE	FALSE	FALSE	FALSE		TRUE	MXF,LEV	TRUE	22	0	8
50	6620	Rv0005	gyrB	D461N	FALSE	FALSE	FALSE	TRUE	LEV,MXF	TRUE	MXF,LEV	TRUE	41	0	4
51	6734	Rv0005	gyrB	N499Y	FALSE	FALSE	FALSE	TRUE	LEV,MXF	TRUE	MXF,LEV	TRUE	10	0	2
52	6735	Rv0005	gyrB	N499T	FALSE	FALSE	FALSE	FALSE		TRUE	MXF,LEV	TRUE	22	0	20
53	6736	Rv0005	gyrB	N499K	FALSE	FALSE	FALSE	FALSE		TRUE	MXF,LEV	TRUE	6	0	24
54	6737	Rv0005	gyrB	T500P	FALSE	FALSE	FALSE	FALSE		TRUE	MXF,LEV	TRUE	10	0	0
55	6738	Rv0005	gyrB	T500N	FALSE	FALSE	FALSE	FALSE		TRUE	MXF,LEV	TRUE	15	0	4
56	6742	Rv0005	gyrB	E501D	FALSE	FALSE	FALSE	TRUE	LEV,MXF	TRUE	MXF,LEV	TRUE	23	1	20
57	6749	Rv0005	gyrB	A504T	FALSE	FALSE	FALSE	FALSE		TRUE	MXF,LEV	TRUE	7	0	0
58	6750	Rv0005	gyrB	A504V	FALSE	FALSE	FALSE	TRUE	LEV,MXF	TRUE	MXF,LEV	TRUE	20	0	12
59	7170	Rv0005	gyrB	A644D	FALSE	FALSE	FALSE	FALSE		TRUE	MXF,LEV	TRUE	6	0	6
60	7510	Rv0006	gyrA	H70R	FALSE	FALSE	FALSE	FALSE		TRUE	MXF,LEV	TRUE	6	0	6
61	7521	Rv0006	gyrA	A74S	FALSE	FALSE	FALSE	FALSE		TRUE	MXF,LEV	TRUE	6	0	6
62	7563	Rv0006	gyrA	G88C	FALSE	FALSE	FALSE	TRUE	LEV,MXF	TRUE	MXF,LEV	TRUE	18	0	4
63	7564	Rv0006	gyrA	G88D	FALSE	FALSE	FALSE	TRUE	LEV,MXF	TRUE	MXF,LEV	TRUE	10	0	2
64	7566	Rv0006	gyrA	D89N	FALSE	FALSE	FALSE	FALSE		TRUE	MXF,LEV	TRUE	12	1	16
65	7570	Rv0006	gyrA	A90E	FALSE	FALSE	FALSE	TRUE	LEV,MXF	TRUE	MXF,LEV	TRUE	389	14	519
66	7572	Rv0006	gyrA	S91P	FALSE	FALSE	FALSE	TRUE	LEV,MXF	TRUE	MXF,LEV	TRUE	101	0	126
67	7581	Rv0006	gyrA	D94N	FALSE	FALSE	FALSE	TRUE	LEV,LEV,LEV,MXF,MXF,MXF	TRUE	MXF,LEV	TRUE	232	1	120
68	7582	Rv0006	gyrA	D94A	FALSE	FALSE	FALSE	TRUE	LEV,LEV,MXF,MXF	TRUE	MXF,LEV	TRUE	779	12	743
69	7615	Rv0006	gyrA	L105R	FALSE	FALSE	FALSE	FALSE		TRUE	MXF,LEV	TRUE	6	0	2
70	8164	Rv0006	gyrA	A288D	FALSE	FALSE	FALSE	FALSE		TRUE	MXF,LEV	TRUE	14	0	6
71	8175	Rv0006	gyrA	R292G	FALSE	FALSE	FALSE	FALSE		TRUE	MXF,LEV	TRUE	6	0	0
72	8414	Rv0006	gyrA	D371D	FALSE	FALSE	FALSE	FALSE		TRUE	MXF,LEV	TRUE	6	0	200
73	8452	Rv0006	gyrA	A384E	TRUE	FALSE	FALSE	FALSE		TRUE	MXF,LEV	TRUE	5	1	5627
74	9163	Rv0006	gyrA	P621L	FALSE	FALSE	FALSE	FALSE		TRUE	MXF,LEV	TRUE	5	0	0
75	9395	Rv0006	gyrA	S698S	FALSE	FALSE	FALSE	FALSE		TRUE	MXF,LEV	TRUE	6	0	8
76	9611	Rv0006	gyrA	D770D	FALSE	FALSE	FALSE	FALSE		TRUE	MXF,LEV	TRUE	6	1	26
77	9629	Rv0006	gyrA	A776A	FALSE	FALSE	FALSE	FALSE		TRUE	MXF,LEV	TRUE	6	0	4
78	9943	Rv0007	Rv0007	L10L	FALSE	FALSE	FALSE	FALSE		FALSE		FALSE	9	0	8
79	10819	Rv0007	Rv0007	D302D	FALSE	FALSE	FALSE	FALSE		FALSE		FALSE	9	0	60
80	11028	intergenic	None	None	FALSE	FALSE	FALSE	FALSE		FALSE		FALSE	6	0	6
81	11486	intergenic	None	None	FALSE	FALSE	FALSE	FALSE		FALSE		FALSE	5	0	12
82	11664	intergenic	None	None	FALSE	FALSE	FALSE	FALSE		FALSE		FALSE	12	0	12
83	12163	Rv0008c	Rv0008c	A50V	FALSE	FALSE	FALSE	FALSE		FALSE		FALSE	5	0	148
84	12384	intergenic	None	None	FALSE	FALSE	FALSE	FALSE		FALSE		FALSE	5	0	0
85	13458	Rv0010c	Rv0010c	T34M	FALSE	TRUE	FALSE	FALSE		FALSE		FALSE	5	0	14
86	13481	Rv0010c	Rv0010c	A26A	FALSE	TRUE	FALSE	FALSE		FALSE		FALSE	5	0	8
87	13482	Rv0010c	Rv0010c	A26V	TRUE	TRUE	FALSE	FALSE		FALSE		FALSE	8	1	1883
88	13490	Rv0010c	Rv0010c	M23I	FALSE	TRUE	FALSE	FALSE		FALSE		FALSE	14	0	94
89	13579	intergenic	None	None	FALSE	FALSE	FALSE	FALSE		FALSE		FALSE	5	0	2
90	13605	intergenic	None	None	FALSE	FALSE	FALSE	FALSE		FALSE		FALSE	24	0	30
91	13619	intergenic	None	None	FALSE	FALSE	FALSE	FALSE		FALSE		FALSE	6	0	8
92	13624	intergenic	None	None	FALSE	FALSE	FALSE	FALSE		FALSE		FALSE	12	0	48
93	13625	intergenic	None	None	FALSE	FALSE	FALSE	FALSE		FALSE		FALSE	9	0	10
94	13626	intergenic	None	None	FALSE	FALSE	FALSE	FALSE		FALSE		FALSE	9	0	2
95	13627	intergenic	None	None	FALSE	FALSE	FALSE	FALSE		FALSE		FALSE	14	0	14
96	13629	intergenic	None	None	FALSE	FALSE	FALSE	FALSE		FALSE		FALSE	30	0	28
97	13630	intergenic	None	None	FALSE	FALSE	FALSE	FALSE		FALSE		FALSE	24	0	4
98	13631	intergenic	None	None	FALSE	FALSE	FALSE	FALSE		FALSE		FALSE	25	0	10
99	13636	intergenic	None	None	FALSE	FALSE	FALSE	FALSE		FALSE		FALSE	56	0	24
100	13637	intergenic	None	None	FALSE	FALSE	FALSE	FALSE		FALSE		FALSE	16	0	6
101	13638	intergenic	None	None	FALSE	FALSE	FALSE	FALSE		FALSE		FALSE	35	0	14
102	13640	intergenic	None	None	FALSE	FALSE	FALSE	FALSE		FALSE		FALSE	15	0	4
103	13641	intergenic	None	None	FALSE	FALSE	FALSE	FALSE		FALSE		FALSE	8	0	0
104	13642	intergenic	None	None	FALSE	FALSE	FALSE	FALSE		FALSE		FALSE	7	0	28
105	13647	intergenic	None	None	FALSE	FALSE	FALSE	FALSE		FALSE		FALSE	5	0	0
106	13669	intergenic	None	None	FALSE	FALSE	FALSE	FALSE		FALSE		FALSE	7	0	52
107	14076	intergenic	None	None	FALSE	FALSE	FALSE	FALSE		FALSE		FALSE	6	0	4
108	14282	Rv0012	Rv0012	R65Q	FALSE	TRUE	FALSE	FALSE		FALSE		FALSE	6	0	72
109	15225	Rv0013	trpG	L104L	FALSE	FALSE	FALSE	FALSE		FALSE		TRUE	5	0	162
110	15517	Rv0013	trpG	R202S	TRUE	FALSE	FALSE	FALSE		FALSE		TRUE	6	0	2128
111	15575	Rv0013	trpG	A221D	FALSE	FALSE	FALSE	FALSE		FALSE		TRUE	5	0	52
112	15647	Rv0014c	pknB	P608P	FALSE	FALSE	FALSE	FALSE		FALSE		TRUE	5	0	20
113	15890	Rv0014c	pknB	S527S	TRUE	FALSE	FALSE	FALSE		FALSE		TRUE	6	0	862
114	23038	Rv0018c	pstP	V48V	FALSE	FALSE	FALSE	FALSE		FALSE		TRUE	5	0	20
115	23104	Rv0018c	pstP	S26S	FALSE	FALSE	FALSE	FALSE		FALSE		TRUE	13	0	4
116	24407	Rv0020c	fhaA	P346P	FALSE	FALSE	FALSE	FALSE		FALSE		TRUE	15	0	264
117	24569	Rv0020c	fhaA	P292P	FALSE	FALSE	FALSE	FALSE		FALSE		TRUE	5	0	76
118	27444	intergenic	None	None	FALSE	FALSE	FALSE	FALSE		FALSE		FALSE	6	0	44
119	27452	intergenic	None	None	FALSE	FALSE	FALSE	FALSE		FALSE		FALSE	18	0	22
120	27455	intergenic	None	None	FALSE	FALSE	FALSE	FALSE		FALSE		FALSE	12	0	858
121	27463	intergenic	None	None	FALSE	FALSE	FALSE	FALSE		FALSE		FALSE	14	1	4011
122	27474	intergenic	None	None	FALSE	FALSE	FALSE	FALSE		FALSE		FALSE	7	0	74
123	27478	intergenic	None	None	FALSE	FALSE	FALSE	FALSE		FALSE		FALSE	7	0	2
124	27481	intergenic	None	None	FALSE	FALSE	FALSE	FALSE		FALSE		FALSE	10	0	2
125	27482	intergenic	None	None	FALSE	FALSE	FALSE	FALSE		FALSE		FALSE	5	0	38
126	27487	intergenic	None	None	TRUE	FALSE	FALSE	FALSE		FALSE		FALSE	42	1	7071
127	27488	intergenic	None	None	FALSE	FALSE	FALSE	FALSE		FALSE		FALSE	7	0	28
128	27490	intergenic	None	None	FALSE	FALSE	FALSE	FALSE		FALSE		FALSE	6	0	8
129	27500	intergenic	None	None	FALSE	FALSE	FALSE	FALSE		FALSE		FALSE	8	0	0
130	27523	intergenic	None	None	FALSE	FALSE	FALSE	FALSE		FALSE		FALSE	5	0	78
131	27531	intergenic	None	None	FALSE	FALSE	FALSE	FALSE		FALSE		FALSE	5	0	46
132	27551	intergenic	None	None	FALSE	FALSE	FALSE	FALSE		FALSE		FALSE	5	0	4
133	27663	Rv0023	Rv0023	D23D	FALSE	FALSE	FALSE	FALSE		FALSE		TRUE	5	0	16
134	28357	Rv0023	Rv0023	Q255*	FALSE	FALSE	FALSE	FALSE		FALSE		TRUE	7	0	42
135	28935	Rv0024	Rv0024	P192S	FALSE	FALSE	FALSE	FALSE		FALSE		FALSE	5	0	66
136	29289	Rv0025	Rv0025	R15R	FALSE	FALSE	FALSE	FALSE		FALSE		FALSE	5	0	0
137	31518	Rv0028	Rv0028	T2I	FALSE	FALSE	FALSE	FALSE		FALSE		FALSE	5	0	16
138	31732	Rv0028	Rv0028	T73T	FALSE	FALSE	FALSE	FALSE		FALSE		FALSE	5	0	422
139	31862	intergenic	None	None	FALSE	FALSE	FALSE	FALSE		FALSE		FALSE	5	0	0
140	32411	Rv0029	Rv0029	R119S	FALSE	FALSE	FALSE	FALSE		FALSE		FALSE	6	0	96
141	33929	intergenic	None	None	TRUE	FALSE	FALSE	FALSE		FALSE		FALSE	5	0	832
142	34318	Rv0032	bioF2	D8D	FALSE	FALSE	FALSE	FALSE		FALSE		TRUE	5	0	0
143	34879	Rv0032	bioF2	A195A	FALSE	FALSE	FALSE	FALSE		FALSE		TRUE	8	0	114
144	35097	Rv0032	bioF2	I268T	TRUE	FALSE	FALSE	FALSE		FALSE		TRUE	9	0	4394
145	35173	Rv0032	bioF2	I293I	FALSE	FALSE	FALSE	FALSE		FALSE		TRUE	5	0	8
146	36577	Rv0032	bioF2	A761A	FALSE	FALSE	FALSE	FALSE		FALSE		TRUE	5	0	442
147	37138	Rv0034	Rv0034	A91V	FALSE	FALSE	FALSE	FALSE		FALSE		FALSE	6	0	18
148	38566	Rv0035	fadD34	V436V	FALSE	TRUE	FALSE	FALSE		FALSE		FALSE	6	0	4
149	38978	intergenic	None	None	FALSE	FALSE	FALSE	FALSE		FALSE		FALSE	6	0	0
150	39022	intergenic	None	None	FALSE	FALSE	FALSE	FALSE		FALSE		FALSE	8	2	774
151	40768	Rv0037c	Rv0037c	G145G	FALSE	FALSE	FALSE	FALSE		FALSE		FALSE	5	0	2
152	43297	Rv0040c	mtc28	V23V	FALSE	FALSE	FALSE	FALSE		FALSE		FALSE	6	0	46
153	43587	Rv0041	leuS	P9L	FALSE	FALSE	FALSE	FALSE		FALSE		TRUE	5	0	8
154	43645	Rv0041	leuS	T28T	FALSE	FALSE	FALSE	FALSE		FALSE		TRUE	8	0	4
155	44734	Rv0041	leuS	I391I	FALSE	FALSE	FALSE	FALSE		FALSE		TRUE	6	0	20
156	45238	Rv0041	leuS	D559E	FALSE	FALSE	FALSE	FALSE		FALSE		TRUE	5	0	2
157	45753	Rv0041	leuS	V731A	FALSE	FALSE	FALSE	FALSE		FALSE		TRUE	6	0	42
158	45759	Rv0041	leuS	V733A	FALSE	FALSE	FALSE	FALSE		FALSE		TRUE	6	0	2
159	46640	Rv0042c	Rv0042c	A190T	FALSE	FALSE	FALSE	FALSE		FALSE		FALSE	5	0	6
160	46729	Rv0042c	Rv0042c	R160Q	FALSE	FALSE	FALSE	FALSE		FALSE		FALSE	7	0	26
161	46861	Rv0042c	Rv0042c	T116I	FALSE	FALSE	FALSE	FALSE		FALSE		FALSE	5	0	6
162	46877	Rv0042c	Rv0042c	V111L	FALSE	FALSE	FALSE	FALSE		FALSE		FALSE	5	0	8
163	46958	Rv0042c	Rv0042c	T84A	FALSE	FALSE	FALSE	FALSE		FALSE		FALSE	5	0	0
164	46966	Rv0042c	Rv0042c	G81D	FALSE	FALSE	FALSE	FALSE		FALSE		FALSE	6	0	4
165	46996	Rv0042c	Rv0042c	R71H	FALSE	FALSE	FALSE	FALSE		FALSE		FALSE	5	0	0
166	47204	Rv0042c	Rv0042c	S2G	FALSE	FALSE	FALSE	FALSE		FALSE		FALSE	8	0	10
167	49770	Rv0045c	Rv0045c	G57V	FALSE	FALSE	FALSE	FALSE		FALSE		FALSE	6	0	12
168	49937	Rv0045c	Rv0045c	V1V	FALSE	FALSE	FALSE	FALSE		FALSE		FALSE	5	0	0
169	49975	intergenic	None	None	FALSE	FALSE	FALSE	FALSE		FALSE		FALSE	5	0	12
170	50116	Rv0046c	ino1	V337M	FALSE	FALSE	FALSE	FALSE		FALSE		TRUE	7	1	16
171	50557	Rv0046c	ino1	R190G	FALSE	FALSE	FALSE	FALSE		FALSE		TRUE	16	1	9463
172	50562	Rv0046c	ino1	D188G	FALSE	FALSE	FALSE	FALSE		FALSE		TRUE	5	0	4
173	51888	Rv0048c	Rv0048c	G270G	FALSE	FALSE	FALSE	FALSE		FALSE		FALSE	5	0	50
174	53130	Rv0049	Rv0049	S100S	FALSE	FALSE	FALSE	FALSE		FALSE		FALSE	6	0	32
175	56028	Rv0051	Rv0051	S111S	FALSE	FALSE	FALSE	FALSE		FALSE		FALSE	17	0	18
176	56765	Rv0051	Rv0051	L357P	FALSE	FALSE	FALSE	FALSE		FALSE		FALSE	5	0	64
177	59024	Rv0054	ssb	G147S	FALSE	FALSE	FALSE	FALSE		FALSE		TRUE	7	0	8
178	59223	Rv0055	rpsR1	D34D	FALSE	FALSE	FALSE	FALSE		FALSE		TRUE	6	1	16
179	59844	Rv0056	rplI	L146L	TRUE	TRUE	FALSE	FALSE		FALSE		FALSE	10	0	74
180	60194	Rv0057	Rv0057	N100S	FALSE	FALSE	FALSE	FALSE		FALSE		FALSE	6	0	0
181	60196	Rv0057	Rv0057	T101P	FALSE	FALSE	FALSE	FALSE		FALSE		FALSE	5	0	4
182	60213	Rv0057	Rv0057	Y106Y	FALSE	FALSE	FALSE	FALSE		FALSE		FALSE	6	0	46
183	60215	Rv0057	Rv0057	A107V	FALSE	FALSE	FALSE	FALSE		FALSE		FALSE	6	0	132
184	60216	Rv0057	Rv0057	A107A	FALSE	FALSE	FALSE	FALSE		FALSE		FALSE	16	0	26
185	60217	Rv0057	Rv0057	H108N	FALSE	FALSE	FALSE	FALSE		FALSE		FALSE	6	0	2
186	60226	Rv0057	Rv0057	H111Y	FALSE	FALSE	FALSE	FALSE		FALSE		FALSE	5	0	0
187	60227	Rv0057	Rv0057	H111P	FALSE	FALSE	FALSE	FALSE		FALSE		FALSE	7	0	8
188	60239	Rv0057	Rv0057	N115T	FALSE	FALSE	FALSE	FALSE		FALSE		FALSE	9	0	4
189	60241	Rv0057	Rv0057	S116R	FALSE	FALSE	FALSE	FALSE		FALSE		FALSE	8	0	8
190	60252	Rv0057	Rv0057	L119L	FALSE	FALSE	FALSE	FALSE		FALSE		FALSE	6	0	4
191	63382	Rv0059	Rv0059	N61N	FALSE	FALSE	FALSE	FALSE		FALSE		FALSE	11	0	16
192	64028	Rv0060	Rv0060	P40P	TRUE	FALSE	FALSE	FALSE		FALSE		TRUE	13	1	5651
193	64711	Rv0060	Rv0060	T268M	FALSE	FALSE	FALSE	FALSE		FALSE		TRUE	14	0	20
194	68286	Rv0063	Rv0063	P455Q	FALSE	FALSE	FALSE	FALSE		FALSE		FALSE	7	1	16
195	69451	Rv0064	Rv0064	I278V	FALSE	FALSE	FALSE	FALSE		FALSE		FALSE	5	0	20
196	70035	Rv0064	Rv0064	A472A	FALSE	FALSE	FALSE	FALSE		FALSE		FALSE	5	0	2
197	70203	Rv0064	Rv0064	T528T	FALSE	FALSE	FALSE	FALSE		FALSE		FALSE	5	0	0
198	71891	Rv0065	vapC1	V24A	FALSE	FALSE	FALSE	FALSE		FALSE		FALSE	5	0	46
199	73893	Rv0066c	icd2	G207S	FALSE	FALSE	FALSE	FALSE		FALSE		TRUE	5	0	36
200	74737	Rv0067c	Rv0067c	E154E	TRUE	FALSE	FALSE	FALSE		FALSE		FALSE	5	1	5625
201	75052	Rv0067c	Rv0067c	T49T	FALSE	FALSE	FALSE	FALSE		FALSE		FALSE	9	0	38
202	75233	intergenic	None	None	FALSE	FALSE	FALSE	FALSE		FALSE		FALSE	44	2	24274
203	75247	intergenic	None	None	FALSE	FALSE	FALSE	FALSE		FALSE		FALSE	24	0	250
204	75422	Rv0068	Rv0068	V41A	FALSE	TRUE	FALSE	FALSE		FALSE		FALSE	5	1	30
205	75620	Rv0068	Rv0068	P107H	FALSE	TRUE	FALSE	FALSE		FALSE		FALSE	5	2	40
206	77521	Rv0069c	sdaA	L34L	FALSE	FALSE	FALSE	FALSE		FALSE		FALSE	5	0	24
207	79133	intergenic	None	None	FALSE	FALSE	FALSE	FALSE		FALSE		FALSE	5	0	44
208	83571	Rv0074	Rv0074	T275K	FALSE	FALSE	FALSE	FALSE		FALSE		FALSE	11	0	58
209	85367	Rv0076c	Rv0076c	D69G	FALSE	FALSE	FALSE	FALSE		FALSE		FALSE	6	0	28
210	88157	intergenic	None	None	FALSE	FALSE	FALSE	FALSE		FALSE		FALSE	48	0	130
211	88166	intergenic	None	None	FALSE	FALSE	FALSE	FALSE		FALSE		FALSE	9	0	68
212	89062	Rv0080	Rv0080	R14Q	FALSE	FALSE	FALSE	FALSE		FALSE		FALSE	5	0	2
213	89388	Rv0080	Rv0080	P123S	FALSE	FALSE	FALSE	FALSE		FALSE		FALSE	10	0	332
214	90011	Rv0082	Rv0082	G30R	FALSE	FALSE	FALSE	FALSE		FALSE		FALSE	5	0	20
215	90816	Rv0083	Rv0083	A139A	FALSE	FALSE	FALSE	FALSE		FALSE		FALSE	6	0	36
216	91269	Rv0083	Rv0083	T290T	FALSE	FALSE	FALSE	FALSE		FALSE		FALSE	5	0	84
217	91284	Rv0083	Rv0083	T295T	FALSE	FALSE	FALSE	FALSE		FALSE		FALSE	6	0	36
218	92978	Rv0084	hycD	A217A	FALSE	FALSE	FALSE	FALSE		FALSE		FALSE	5	0	36
219	95403	Rv0086	hycQ	V485M	FALSE	FALSE	FALSE	FALSE		FALSE		FALSE	7	0	42
220	96397	Rv0087	hycE	D328D	FALSE	FALSE	FALSE	FALSE		FALSE		FALSE	8	0	10
221	96678	Rv0087	hycE	P422L	FALSE	FALSE	FALSE	FALSE		FALSE		FALSE	5	0	8
222	96899	intergenic	None	None	FALSE	FALSE	FALSE	FALSE		FALSE		FALSE	14	1	208
223	97611	intergenic	None	None	FALSE	FALSE	FALSE	FALSE		FALSE		FALSE	5	0	22
224	98168	Rv0089	Rv0089	S137S	FALSE	FALSE	FALSE	FALSE		FALSE		FALSE	5	0	78
225	99270	intergenic	None	None	FALSE	FALSE	FALSE	FALSE		FALSE		FALSE	6	0	10
226	100399	Rv0091	mtn	A239V	FALSE	FALSE	FALSE	FALSE		FALSE		FALSE	7	0	10
227	103352	Rv0093c	Rv0093c	P104P	FALSE	FALSE	FALSE	FALSE		FALSE		FALSE	5	0	86
228	103721	Rv0094c	Rv0094c	K315E	FALSE	TRUE	FALSE	FALSE		FALSE		FALSE	22	0	28
229	103725	Rv0094c	Rv0094c	D313E	FALSE	TRUE	FALSE	FALSE		FALSE		FALSE	6	0	6
230	105031	Rv0095c	Rv0095c	D62A	TRUE	FALSE	FALSE	FALSE		FALSE		FALSE	19	2	534
231	105045	Rv0095c	Rv0095c	D57E	FALSE	FALSE	FALSE	FALSE		FALSE		FALSE	7	209	29682
232	105060	Rv0095c	Rv0095c	D52D	FALSE	FALSE	FALSE	FALSE		FALSE		FALSE	376	7	4492
233	105063	Rv0095c	Rv0095c	F51F	FALSE	FALSE	FALSE	FALSE		FALSE		FALSE	361	7	4418
234	105125	Rv0095c	Rv0095c	S31G	FALSE	FALSE	FALSE	FALSE		FALSE		FALSE	5	0	12
235	105127	Rv0095c	Rv0095c	V30A	FALSE	FALSE	FALSE	FALSE		FALSE		FALSE	6	0	20
236	105139	Rv0095c	Rv0095c	G26V	TRUE	FALSE	FALSE	FALSE		FALSE		FALSE	5	1	15981
237	106022	Rv0096	PPE1	D233D	FALSE	FALSE	FALSE	FALSE		FALSE		FALSE	11	0	14
238	106079	Rv0096	PPE1	T252T	FALSE	FALSE	FALSE	FALSE		FALSE		FALSE	7	0	26
239	108023	Rv0098	fcoT	C142G	TRUE	FALSE	FALSE	FALSE		FALSE		FALSE	6	0	166
240	108443	Rv0099	fadD10	A96A	FALSE	FALSE	FALSE	FALSE		FALSE		FALSE	5	0	4
241	108893	Rv0099	fadD10	G246G	FALSE	FALSE	FALSE	FALSE		FALSE		FALSE	5	0	0
242	108904	Rv0099	fadD10	T250I	FALSE	FALSE	FALSE	FALSE		FALSE		FALSE	11	0	128
243	109247	Rv0099	fadD10	T364T	FALSE	FALSE	FALSE	FALSE		FALSE		FALSE	5	1	838
244	111006	Rv0101	nrp	L336V	FALSE	FALSE	FALSE	FALSE		FALSE		FALSE	6	0	2
245	115443	Rv0101	nrp	G1815R	FALSE	FALSE	FALSE	FALSE		FALSE		FALSE	5	0	18
246	115833	Rv0101	nrp	G1945S	FALSE	FALSE	FALSE	FALSE		FALSE		FALSE	5	0	12
247	116917	Rv0101	nrp	A2306V	FALSE	FALSE	FALSE	FALSE		FALSE		FALSE	12	1	182
248	118525	Rv0102	Rv0102	V271A	FALSE	FALSE	FALSE	FALSE		FALSE		TRUE	11	0	70
249	118569	Rv0102	Rv0102	L286L	FALSE	FALSE	FALSE	FALSE		FALSE		TRUE	9	0	6
250	120233	Rv0103c	ctpB	G647G	FALSE	FALSE	FALSE	FALSE		FALSE		FALSE	5	0	6
251	122141	Rv0103c	ctpB	L11L	FALSE	FALSE	FALSE	FALSE		FALSE		FALSE	7	0	8
252	122317	Rv0104	Rv0104	V1M	FALSE	FALSE	FALSE	FALSE		FALSE		FALSE	5	0	8
253	122330	Rv0104	Rv0104	T5I	FALSE	FALSE	FALSE	FALSE		FALSE		FALSE	5	0	6
254	122335	Rv0104	Rv0104	F7L	FALSE	FALSE	FALSE	FALSE		FALSE		FALSE	7	0	80
255	122353	Rv0104	Rv0104	I13L	FALSE	FALSE	FALSE	FALSE		FALSE		FALSE	11	0	336
256	122499	Rv0104	Rv0104	S61S	TRUE	FALSE	FALSE	FALSE		FALSE		FALSE	7	1	251
257	123745	Rv0104	Rv0104	G477R	TRUE	FALSE	FALSE	FALSE		FALSE		FALSE	5	0	6432
258	123915	intergenic	None	None	FALSE	FALSE	FALSE	FALSE		FALSE		FALSE	7	0	10
259	124240	Rv0105c	rpmB1	G9C	FALSE	FALSE	FALSE	FALSE		FALSE		FALSE	5	0	430
260	124323	intergenic	None	None	FALSE	FALSE	FALSE	FALSE		FALSE		FALSE	9	0	12
261	124830	Rv0106	Rv0106	G153R	FALSE	FALSE	FALSE	FALSE		FALSE		FALSE	5	0	12
262	125404	Rv0106	Rv0106	V344A	FALSE	FALSE	FALSE	FALSE		FALSE		FALSE	5	0	4
263	125931	Rv0107c	ctpI	T1537T	FALSE	FALSE	FALSE	FALSE		FALSE		FALSE	7	0	8
264	127508	Rv0107c	ctpI	G1012S	FALSE	FALSE	FALSE	FALSE		FALSE		FALSE	5	0	26
265	128621	Rv0107c	ctpI	A641T	FALSE	FALSE	FALSE	FALSE		FALSE		FALSE	8	0	10
266	128901	Rv0107c	ctpI	S547S	FALSE	FALSE	FALSE	FALSE		FALSE		FALSE	5	0	30
267	129450	Rv0107c	ctpI	A364A	FALSE	FALSE	FALSE	FALSE		FALSE		FALSE	6	0	8
268	130934	Rv0108c	Rv0108c	A57A	FALSE	FALSE	FALSE	FALSE		FALSE		FALSE	5	0	2
269	132956	intergenic	None	None	FALSE	FALSE	FALSE	FALSE		FALSE		FALSE	9	1	8
270	136493	Rv0112	gca	F69L	FALSE	FALSE	FALSE	FALSE		FALSE		TRUE	5	0	2
271	137379	Rv0113	gmhA	I21L	FALSE	FALSE	FALSE	FALSE		FALSE		FALSE	5	0	0
272	138175	Rv0114	gmhB	R79W	FALSE	FALSE	FALSE	FALSE		FALSE		FALSE	10	0	8
273	139004	Rv0115	hddA	A164A	FALSE	FALSE	FALSE	FALSE		FALSE		FALSE	8	0	6
274	140372	Rv0116c	ldtA	Q217Q	FALSE	FALSE	FALSE	FALSE		FALSE		FALSE	5	0	4
275	141889	Rv0117	oxyS	A230A	FALSE	FALSE	FALSE	FALSE		FALSE		FALSE	5	0	188
276	144804	Rv0119	fadD7	D252E	FALSE	FALSE	FALSE	FALSE		FALSE		TRUE	5	0	162
277	145189	Rv0119	fadD7	V381M	TRUE	FALSE	FALSE	FALSE		FALSE		TRUE	5	0	996
278	147616	Rv0120c	fusA2	R52S	FALSE	FALSE	FALSE	FALSE		FALSE		FALSE	5	1	28
279	147946	Rv0121c	Rv0121c	A133T	FALSE	FALSE	FALSE	FALSE		FALSE		FALSE	8	0	372
280	148481	intergenic	None	None	TRUE	FALSE	FALSE	FALSE		FALSE		FALSE	5	0	618
281	148623	Rv0122	Rv0122	H45Y	FALSE	FALSE	FALSE	FALSE		FALSE		FALSE	7	0	2
282	152991	Rv0126	treS	V223A	FALSE	FALSE	FALSE	FALSE		FALSE		TRUE	5	0	2
283	154138	intergenic	None	None	FALSE	FALSE	FALSE	FALSE		FALSE		FALSE	14	0	20
284	154191	intergenic	None	None	FALSE	FALSE	FALSE	FALSE		FALSE		FALSE	25	3	6689
285	155344	Rv0127	mak	A371A	FALSE	FALSE	FALSE	FALSE		FALSE		TRUE	6	0	2
286	157289	Rv0129c	fbpC	E104E	FALSE	TRUE	FALSE	FALSE		FALSE		FALSE	10	0	74
287	158083	Rv0130	htdZ	T79T	FALSE	FALSE	FALSE	FALSE		FALSE		FALSE	13	1	20
288	159857	Rv0132c	fgd2	L309P	FALSE	FALSE	FALSE	FALSE		FALSE		FALSE	5	2	40
289	160106	Rv0132c	fgd2	D226G	FALSE	FALSE	FALSE	FALSE		FALSE		FALSE	6	0	20
290	161530	intergenic	None	None	FALSE	FALSE	FALSE	FALSE		FALSE		FALSE	5	0	4
291	163332	intergenic	None	None	FALSE	FALSE	FALSE	FALSE		FALSE		FALSE	6	0	50
292	164112	Rv0136	cyp138	S249S	FALSE	FALSE	FALSE	FALSE		FALSE		FALSE	7	1	60
293	164745	Rv0137c	msrA	L172L	FALSE	FALSE	FALSE	FALSE		FALSE		FALSE	5	0	68
294	166603	Rv0139	Rv0139	W259*	FALSE	FALSE	FALSE	FALSE		FALSE		FALSE	7	0	6
295	167303	Rv0141c	Rv0141c	P127S	FALSE	FALSE	FALSE	FALSE		FALSE		FALSE	6	0	2
296	167711	Rv0142	Rv0142	V1M	FALSE	TRUE	FALSE	FALSE		FALSE		FALSE	5	0	18
297	171155	intergenic	None	None	FALSE	FALSE	FALSE	FALSE		FALSE		FALSE	23	0	88
298	172526	Rv0146	Rv0146	V106I	FALSE	TRUE	FALSE	FALSE		FALSE		FALSE	5	0	2
299	173184	intergenic	None	None	FALSE	FALSE	FALSE	FALSE		FALSE		FALSE	6	0	46
300	175390	Rv0148	Rv0148	N186N	FALSE	FALSE	FALSE	FALSE		FALSE		FALSE	5	0	0
301	175753	Rv0149	Rv0149	T18T	FALSE	FALSE	FALSE	FALSE		FALSE		FALSE	18	0	84
302	176071	Rv0149	Rv0149	N124N	FALSE	FALSE	FALSE	FALSE		FALSE		FALSE	5	0	28
303	176998	intergenic	None	None	FALSE	FALSE	FALSE	FALSE		FALSE		FALSE	5	0	0
304	177079	intergenic	None	None	FALSE	FALSE	FALSE	FALSE		FALSE		FALSE	5	0	178
305	180433	Rv0152c	PE2	N155S	FALSE	FALSE	FALSE	FALSE		FALSE		FALSE	5	0	4
306	180589	Rv0152c	PE2	R103H	TRUE	FALSE	FALSE	FALSE		FALSE		FALSE	6	0	58
307	181924	Rv0153c	ptbB	A21V	FALSE	FALSE	FALSE	FALSE		FALSE		TRUE	5	0	8
308	182389	Rv0154c	fadE2	A270A	FALSE	FALSE	FALSE	FALSE		FALSE		FALSE	5	0	6
309	185421	Rv0157	pntB	T124P	FALSE	FALSE	FALSE	FALSE		FALSE		FALSE	7	1	34
310	185933	Rv0157	pntB	G294G	FALSE	FALSE	FALSE	FALSE		FALSE		FALSE	5	0	0
311	186807	Rv0158	Rv0158	N8T	FALSE	FALSE	FALSE	FALSE		FALSE		FALSE	6	0	184
312	187979	Rv0159c	PE3	P287P	FALSE	TRUE	FALSE	FALSE		FALSE		FALSE	5	0	8
313	188133	Rv0159c	PE3	G236V	FALSE	TRUE	FALSE	FALSE		FALSE		FALSE	6	0	34
314	188188	Rv0159c	PE3	A218T	FALSE	TRUE	FALSE	FALSE		FALSE		FALSE	28	0	94
315	188619	Rv0159c	PE3	G74A	FALSE	TRUE	FALSE	FALSE		FALSE		FALSE	5	0	10
316	189157	Rv0160c	PE4	Y428C	FALSE	FALSE	FALSE	FALSE		FALSE		FALSE	6	0	6
317	189369	Rv0160c	PE4	Q357H	FALSE	FALSE	FALSE	FALSE		FALSE		FALSE	5	0	20
318	190260	Rv0160c	PE4	R60R	FALSE	FALSE	FALSE	FALSE		FALSE		FALSE	8	0	2
319	192686	Rv0162c	adhE1	P150P	FALSE	FALSE	FALSE	FALSE		FALSE		FALSE	22	0	36
320	194762	Rv0165c	mce1R	A59A	FALSE	FALSE	FALSE	FALSE		FALSE		FALSE	5	0	18
321	195565	Rv0166	fadD5	T191T	FALSE	FALSE	FALSE	FALSE		FALSE		FALSE	6	0	2
322	195580	Rv0166	fadD5	G196G	FALSE	FALSE	FALSE	FALSE		FALSE		FALSE	7	0	16
323	196698	intergenic	None	None	FALSE	FALSE	FALSE	FALSE		FALSE		FALSE	6	0	62
324	196699	intergenic	None	None	FALSE	FALSE	FALSE	FALSE		FALSE		FALSE	6	0	14
325	198698	Rv0169	mce1A	G55G	FALSE	FALSE	FALSE	FALSE		FALSE		FALSE	7	0	0
326	199055	Rv0169	mce1A	A174A	FALSE	FALSE	FALSE	FALSE		FALSE		FALSE	6	0	4
327	203109	Rv0172	mce1D	V212M	TRUE	FALSE	FALSE	FALSE		FALSE		FALSE	7	0	192
328	206067	Rv0174	mce1F	H279H	FALSE	FALSE	FALSE	FALSE		FALSE		FALSE	5	0	0
329	206768	Rv0174	mce1F	P513L	FALSE	FALSE	FALSE	FALSE		FALSE		FALSE	9	0	42
330	207221	Rv0175	Rv0175	T136T	FALSE	FALSE	FALSE	FALSE		FALSE		FALSE	7	0	28
331	208299	Rv0176	Rv0176	P283L	FALSE	FALSE	FALSE	FALSE		FALSE		FALSE	23	0	94
332	208381	Rv0176	Rv0176	A310A	FALSE	FALSE	FALSE	FALSE		FALSE		FALSE	6	0	12
333	210624	Rv0179c	lprO	L63L	TRUE	FALSE	FALSE	FALSE		FALSE		FALSE	11	1	6993
334	210809	Rv0179c	lprO	W2R	FALSE	FALSE	FALSE	FALSE		FALSE		FALSE	5	0	0
335	210888	intergenic	None	None	FALSE	FALSE	FALSE	FALSE		FALSE		FALSE	6	0	8
336	210919	Rv0180c	Rv0180c	A444A	FALSE	FALSE	FALSE	FALSE		FALSE		FALSE	5	0	46
337	211727	Rv0180c	Rv0180c	A175V	FALSE	FALSE	FALSE	FALSE		FALSE		FALSE	5	0	14
338	212648	Rv0181c	Rv0181c	V122I	FALSE	FALSE	FALSE	FALSE		FALSE		FALSE	8	0	6
339	213292	Rv0182c	sigG	P283P	FALSE	FALSE	FALSE	FALSE		FALSE		FALSE	6	0	62
340	214843	Rv0183	Rv0183	P252P	FALSE	FALSE	FALSE	FALSE		FALSE		FALSE	5	0	4
341	215280	Rv0184	Rv0184	A104A	FALSE	FALSE	FALSE	FALSE		FALSE		FALSE	14	0	34
342	216865	Rv0186	bglS	A199A	FALSE	FALSE	FALSE	FALSE		FALSE		FALSE	6	1	16
343	217133	Rv0186	bglS	R289W	FALSE	FALSE	FALSE	FALSE		FALSE		FALSE	5	0	10
344	217302	Rv0186	bglS	A345V	FALSE	FALSE	FALSE	FALSE		FALSE		FALSE	21	0	6
345	217993	Rv0186	bglS	T575T	FALSE	FALSE	FALSE	FALSE		FALSE		FALSE	5	0	0
346	218548	intergenic	None	None	FALSE	FALSE	FALSE	FALSE		FALSE		FALSE	5	0	4
347	218599	intergenic	None	None	TRUE	FALSE	FALSE	FALSE		FALSE		FALSE	11	1	6895
348	218632	intergenic	None	None	FALSE	FALSE	FALSE	FALSE		FALSE		FALSE	6	0	4
349	218637	intergenic	None	None	FALSE	FALSE	FALSE	FALSE		FALSE		FALSE	7	0	124
350	218639	intergenic	None	None	FALSE	FALSE	FALSE	FALSE		FALSE		FALSE	5	0	14
351	218739	Rv0187	Rv0187	V12A	FALSE	FALSE	FALSE	FALSE		FALSE		FALSE	5	0	12
352	222486	Rv0191	Rv0191	A66A	TRUE	TRUE	FALSE	FALSE		FALSE		FALSE	60	0	6080
353	224489	Rv0192	Rv0192	A309V	FALSE	FALSE	FALSE	FALSE		FALSE		FALSE	5	0	0
354	225500	Rv0193c	Rv0193c	G358S	FALSE	FALSE	FALSE	FALSE		FALSE		FALSE	26	0	374
355	226735	intergenic	None	None	FALSE	FALSE	FALSE	FALSE		FALSE		FALSE	6	0	6
356	227940	Rv0194	Rv0194	L355L	FALSE	FALSE	FALSE	FALSE		FALSE		FALSE	11	0	30
357	229433	Rv0194	Rv0194	Y852*	FALSE	FALSE	FALSE	FALSE		FALSE		FALSE	9	0	32
358	230599	intergenic	None	None	FALSE	FALSE	FALSE	FALSE		FALSE		FALSE	7	0	10
359	230618	intergenic	None	None	FALSE	FALSE	FALSE	FALSE		FALSE		FALSE	6	0	0
360	231589	intergenic	None	None	FALSE	FALSE	FALSE	FALSE		FALSE		FALSE	6	0	0
361	233706	Rv0197	Rv0197	T492T	FALSE	FALSE	FALSE	FALSE		FALSE		FALSE	5	0	12
362	233856	Rv0197	Rv0197	Y542*	FALSE	FALSE	FALSE	FALSE		FALSE		FALSE	9	0	8
363	234897	Rv0198c	zmp1	A537A	FALSE	TRUE	FALSE	FALSE		FALSE		TRUE	5	0	10
364	237709	Rv0200	Rv0200	A168A	TRUE	TRUE	FALSE	FALSE		FALSE		FALSE	6	0	508
365	239791	Rv0202c	mmpL11	R501L	FALSE	FALSE	FALSE	FALSE		FALSE		FALSE	5	0	674
366	243277	intergenic	None	None	FALSE	FALSE	FALSE	FALSE		FALSE		FALSE	5	0	10
367	245213	Rv0206c	mmpL3	G702G	FALSE	TRUE	TRUE	FALSE		FALSE		TRUE	6	0	4
368	248149	Rv0208c	Rv0208c	H253R	FALSE	FALSE	FALSE	FALSE		FALSE		TRUE	5	0	12
369	251629	intergenic	None	None	FALSE	FALSE	FALSE	FALSE		FALSE		FALSE	18	2	92
370	251668	intergenic	None	None	FALSE	FALSE	FALSE	FALSE		FALSE		FALSE	11	0	228
371	252083	Rv0211	pckA	N101T	TRUE	FALSE	FALSE	FALSE		FALSE		TRUE	9	0	1884
372	252236	Rv0211	pckA	V152A	FALSE	FALSE	FALSE	FALSE		FALSE		TRUE	9	0	12
373	252237	Rv0211	pckA	V152V	FALSE	FALSE	FALSE	FALSE		FALSE		TRUE	5	0	0
374	252749	Rv0211	pckA	G323D	FALSE	FALSE	FALSE	FALSE		FALSE		TRUE	6	0	2
375	252884	Rv0211	pckA	D368A	FALSE	FALSE	FALSE	FALSE		FALSE		TRUE	6	0	60
376	252937	Rv0211	pckA	P386T	FALSE	FALSE	FALSE	FALSE		FALSE		TRUE	6	0	10
377	253046	Rv0211	pckA	K422T	FALSE	FALSE	FALSE	FALSE		FALSE		TRUE	9	0	64
378	253129	Rv0211	pckA	A450T	FALSE	FALSE	FALSE	FALSE		FALSE		TRUE	8	0	32
379	253132	Rv0211	pckA	A451T	FALSE	FALSE	FALSE	FALSE		FALSE		TRUE	6	0	18
380	253141	Rv0211	pckA	G454S	FALSE	FALSE	FALSE	FALSE		FALSE		TRUE	7	0	2
381	253142	Rv0211	pckA	G454A	FALSE	FALSE	FALSE	FALSE		FALSE		TRUE	6	0	18
382	253144	Rv0211	pckA	K455Q	FALSE	FALSE	FALSE	FALSE		FALSE		TRUE	5	0	20
383	253157	Rv0211	pckA	V459A	FALSE	FALSE	FALSE	FALSE		FALSE		TRUE	5	0	0
384	253200	Rv0211	pckA	N473N	FALSE	FALSE	FALSE	FALSE		FALSE		TRUE	5	0	12
385	254518	Rv0212c	nadR	E41E	FALSE	FALSE	FALSE	FALSE		FALSE		FALSE	5	0	4
386	254643	Rv0213c	Rv0213c	T436T	FALSE	FALSE	FALSE	FALSE		FALSE		FALSE	5	0	6
387	254705	Rv0213c	Rv0213c	Y416H	FALSE	FALSE	FALSE	FALSE		FALSE		FALSE	14	0	12
388	254709	Rv0213c	Rv0213c	E414E	FALSE	FALSE	FALSE	FALSE		FALSE		FALSE	5	0	8
389	254859	Rv0213c	Rv0213c	P364P	TRUE	FALSE	FALSE	FALSE		FALSE		FALSE	10	0	290
390	255093	Rv0213c	Rv0213c	G286G	FALSE	FALSE	FALSE	FALSE		FALSE		FALSE	8	0	14
391	257071	Rv0214	fadD4	Y336Y	TRUE	FALSE	FALSE	FALSE		FALSE		FALSE	16	0	6508
392	257148	Rv0214	fadD4	P362H	FALSE	FALSE	FALSE	FALSE		FALSE		FALSE	6	0	24
393	257844	Rv0215c	fadE3	N338T	FALSE	FALSE	FALSE	FALSE		FALSE		FALSE	15	1	532
394	258864	intergenic	None	None	FALSE	FALSE	FALSE	FALSE		FALSE		FALSE	5	0	396
395	259092	Rv0216	Rv0216	V60V	FALSE	FALSE	FALSE	FALSE		FALSE		FALSE	13	1	208
396	260652	Rv0217c	lipW	R60R	FALSE	FALSE	FALSE	FALSE		FALSE		FALSE	6	0	18
397	262908	Rv0220	lipC	A33P	FALSE	FALSE	FALSE	FALSE		FALSE		FALSE	5	0	8
398	267595	Rv0223c	Rv0223c	A57V	FALSE	FALSE	FALSE	FALSE		FALSE		FALSE	5	0	70
399	269001	Rv0225	Rv0225	G113G	TRUE	FALSE	FALSE	FALSE		FALSE		TRUE	9	0	26
400	271991	Rv0227c	Rv0227c	P283P	FALSE	FALSE	FALSE	FALSE		FALSE		TRUE	12	0	36
401	272315	Rv0227c	Rv0227c	A175A	FALSE	FALSE	FALSE	FALSE		FALSE		TRUE	5	0	12
402	273068	Rv0228	Rv0228	D5G	FALSE	FALSE	FALSE	FALSE		FALSE		TRUE	8	0	34
403	278714	Rv0233	nrdB	A44S	FALSE	FALSE	FALSE	FALSE		FALSE		FALSE	6	1	18
404	279787	Rv0234c	gabD1	D452N	FALSE	FALSE	FALSE	FALSE		FALSE		FALSE	5	0	12
405	280538	Rv0234c	gabD1	A201A	FALSE	FALSE	FALSE	FALSE		FALSE		FALSE	6	0	2
406	281788	Rv0235c	Rv0235c	L276P	FALSE	FALSE	FALSE	FALSE		FALSE		TRUE	5	0	18
407	284015	Rv0236c	aftD	R946L	FALSE	FALSE	FALSE	FALSE		FALSE		TRUE	6	0	6
408	285751	Rv0236c	aftD	V367V	FALSE	FALSE	FALSE	FALSE		FALSE		TRUE	5	0	994
409	287803	Rv0237	lpqI	A206A	FALSE	TRUE	FALSE	FALSE		FALSE		FALSE	9	0	4
410	288103	Rv0237	lpqI	G306G	FALSE	TRUE	FALSE	FALSE		FALSE		FALSE	5	0	96
411	288135	Rv0237	lpqI	A317V	FALSE	TRUE	FALSE	FALSE		FALSE		FALSE	6	0	8
412	288586	Rv0238	Rv0238	Y53Y	FALSE	FALSE	FALSE	FALSE		FALSE		FALSE	7	0	32
413	290393	Rv0241c	htdX	A88T	FALSE	FALSE	FALSE	FALSE		FALSE		FALSE	9	0	20
414	293137	Rv0243	fadA2	R323W	FALSE	FALSE	FALSE	FALSE		FALSE		FALSE	8	0	6
415	294975	Rv0244c	fadE5	A220V	FALSE	FALSE	FALSE	FALSE		FALSE		FALSE	5	0	94
416	294983	Rv0244c	fadE5	P217P	FALSE	FALSE	FALSE	FALSE		FALSE		FALSE	5	0	30
417	295380	Rv0244c	fadE5	N85S	FALSE	FALSE	FALSE	FALSE		FALSE		FALSE	5	0	24
418	295414	Rv0244c	fadE5	V74L	FALSE	FALSE	FALSE	FALSE		FALSE		FALSE	6	0	14
419	295644	intergenic	None	None	TRUE	FALSE	FALSE	FALSE		FALSE		FALSE	10	1	2218
420	295645	intergenic	None	None	TRUE	FALSE	FALSE	FALSE		FALSE		FALSE	6	0	326
421	295718	intergenic	None	None	FALSE	FALSE	FALSE	FALSE		FALSE		FALSE	5	0	4
422	295719	intergenic	None	None	FALSE	FALSE	FALSE	FALSE		FALSE		FALSE	11	0	78
423	295724	intergenic	None	None	TRUE	FALSE	FALSE	FALSE		FALSE		FALSE	20	0	224
424	297040	Rv0246	Rv0246	V78M	FALSE	FALSE	FALSE	FALSE		FALSE		FALSE	5	1	96
425	300126	Rv0248c	Rv0248c	T226T	FALSE	FALSE	FALSE	FALSE		FALSE		TRUE	5	0	2
426	301839	Rv0250c	Rv0250c	A64T	FALSE	FALSE	FALSE	FALSE		FALSE		FALSE	19	0	122
427	302803	intergenic	None	None	FALSE	FALSE	FALSE	FALSE		FALSE		FALSE	5	0	4
428	303102	Rv0252	nirB	A79A	FALSE	FALSE	FALSE	FALSE		FALSE		FALSE	6	0	12
429	304902	Rv0252	nirB	R679R	FALSE	FALSE	FALSE	FALSE		FALSE		FALSE	40	0	510
430	308000	Rv0256c	PPE2	H516H	FALSE	TRUE	FALSE	FALSE		FALSE		FALSE	5	0	2
431	308937	Rv0256c	PPE2	G204E	TRUE	TRUE	FALSE	FALSE		FALSE		FALSE	11	0	784
432	310116	intergenic	None	None	FALSE	FALSE	FALSE	FALSE		FALSE		FALSE	6	0	10
433	312664	intergenic	None	None	FALSE	FALSE	FALSE	FALSE		FALSE		FALSE	10	0	34
434	312689	intergenic	None	None	TRUE	FALSE	FALSE	FALSE		FALSE		FALSE	5	0	24
435	314180	intergenic	None	None	FALSE	FALSE	FALSE	FALSE		FALSE		FALSE	11	1	134
436	314204	intergenic	None	None	FALSE	FALSE	FALSE	FALSE		FALSE		FALSE	7	0	12
437	315051	Rv0263c	Rv0263c	P239L	FALSE	FALSE	FALSE	FALSE		FALSE		FALSE	5	0	8
438	316497	intergenic	None	None	FALSE	FALSE	FALSE	FALSE		FALSE		FALSE	5	2	26
439	322680	Rv0267	narU	C450C	FALSE	FALSE	FALSE	FALSE		FALSE		FALSE	7	0	12
440	323030	Rv0268c	Rv0268c	G82C	FALSE	FALSE	FALSE	FALSE		FALSE		FALSE	9	0	20
441	323309	intergenic	None	None	FALSE	FALSE	FALSE	FALSE		FALSE		FALSE	7	0	10
442	324693	Rv0270	fadD2	G43R	FALSE	FALSE	FALSE	FALSE		FALSE		FALSE	5	0	8
443	325647	Rv0270	fadD2	P361T	FALSE	FALSE	FALSE	FALSE		FALSE		FALSE	5	0	746
444	330362	intergenic	None	None	FALSE	FALSE	FALSE	FALSE		FALSE		FALSE	11	0	38
445	330363	intergenic	None	None	FALSE	FALSE	FALSE	FALSE		FALSE		FALSE	9	0	94
446	331219	Rv0275c	Rv0275c	A147V	FALSE	FALSE	FALSE	FALSE		FALSE		FALSE	5	0	0
447	332726	Rv0277c	vapC25	H137H	FALSE	FALSE	FALSE	FALSE		FALSE		FALSE	66	0	604
448	332735	Rv0277c	vapC25	S134S	FALSE	FALSE	FALSE	FALSE		FALSE		FALSE	72	0	654
449	332759	Rv0277c	vapC25	D126E	FALSE	FALSE	FALSE	FALSE		FALSE		FALSE	75	0	1468
450	332787	Rv0277c	vapC25	E117G	FALSE	FALSE	FALSE	FALSE		FALSE		FALSE	25	1	189
451	332792	Rv0277c	vapC25	A115A	FALSE	FALSE	FALSE	FALSE		FALSE		FALSE	20	1	165
452	332795	Rv0277c	vapC25	I114I	FALSE	FALSE	FALSE	FALSE		FALSE		FALSE	22	1	167
453	332802	Rv0277c	vapC25	G112A	FALSE	FALSE	FALSE	FALSE		FALSE		FALSE	92	0	1154
454	332869	Rv0277c	vapC25	V90M	FALSE	FALSE	FALSE	FALSE		FALSE		FALSE	21	0	762
455	332870	Rv0277c	vapC25	L89L	FALSE	FALSE	FALSE	FALSE		FALSE		FALSE	19	0	36
456	332882	Rv0277c	vapC25	G85G	FALSE	FALSE	FALSE	FALSE		FALSE		FALSE	42	0	72
457	332889	Rv0277c	vapC25	S83N	FALSE	FALSE	FALSE	FALSE		FALSE		FALSE	7	0	6
458	332891	Rv0277c	vapC25	T82T	FALSE	FALSE	FALSE	FALSE		FALSE		FALSE	8	0	6
459	332916	Rv0277c	vapC25	N74T	FALSE	FALSE	FALSE	FALSE		FALSE		FALSE	139	1	2296
460	332942	Rv0277c	vapC25	D65E	FALSE	FALSE	FALSE	FALSE		FALSE		FALSE	20	0	22
461	332945	Rv0277c	vapC25	A64A	FALSE	FALSE	FALSE	FALSE		FALSE		FALSE	18	0	18
462	332951	Rv0277c	vapC25	P62P	FALSE	FALSE	FALSE	FALSE		FALSE		FALSE	38	0	678
463	332986	Rv0277c	vapC25	T51A	FALSE	FALSE	FALSE	FALSE		FALSE		FALSE	48	0	108
464	332987	Rv0277c	vapC25	L50L	FALSE	FALSE	FALSE	FALSE		FALSE		FALSE	48	0	108
465	333008	Rv0277c	vapC25	V43V	FALSE	FALSE	FALSE	FALSE		FALSE		FALSE	5	0	8
466	333011	Rv0277c	vapC25	L42L	FALSE	FALSE	FALSE	FALSE		FALSE		FALSE	6	0	4
467	333038	Rv0277c	vapC25	A33A	FALSE	FALSE	FALSE	FALSE		FALSE		FALSE	21	1	32
468	333044	Rv0277c	vapC25	L31L	FALSE	FALSE	FALSE	FALSE		FALSE		FALSE	46	0	838
469	333086	Rv0277c	vapC25	H17H	FALSE	FALSE	FALSE	FALSE		FALSE		FALSE	48	0	496
470	333169	intergenic	None	None	FALSE	FALSE	FALSE	FALSE		FALSE		FALSE	9	1	1565
471	333184	intergenic	None	None	FALSE	FALSE	FALSE	FALSE		FALSE		FALSE	8	1	1531
472	333209	intergenic	None	None	FALSE	FALSE	FALSE	FALSE		FALSE		FALSE	6	1	1523
473	333211	intergenic	None	None	FALSE	FALSE	FALSE	FALSE		FALSE		FALSE	5	1	1523
474	333223	intergenic	None	None	FALSE	FALSE	FALSE	FALSE		FALSE		FALSE	9	0	4
475	333254	intergenic	None	None	FALSE	FALSE	FALSE	FALSE		FALSE		FALSE	8	0	10
476	333306	intergenic	None	None	FALSE	FALSE	FALSE	FALSE		FALSE		FALSE	15	0	14
477	333325	intergenic	None	None	FALSE	FALSE	FALSE	FALSE		FALSE		FALSE	17	0	14
478	333348	intergenic	None	None	FALSE	FALSE	FALSE	FALSE		FALSE		FALSE	24	0	42
479	333378	intergenic	None	None	FALSE	FALSE	FALSE	FALSE		FALSE		FALSE	14	0	34
480	333382	intergenic	None	None	FALSE	FALSE	FALSE	FALSE		FALSE		FALSE	8	0	16
481	333387	intergenic	None	None	FALSE	FALSE	FALSE	FALSE		FALSE		FALSE	7	0	0
482	333394	intergenic	None	None	FALSE	FALSE	FALSE	FALSE		FALSE		FALSE	8	0	6
483	333406	intergenic	None	None	FALSE	FALSE	FALSE	FALSE		FALSE		FALSE	6	0	568
484	339086	intergenic	None	None	FALSE	FALSE	FALSE	FALSE		FALSE		FALSE	18	0	16
485	339088	intergenic	None	None	FALSE	FALSE	FALSE	FALSE		FALSE		FALSE	19	0	18
486	339089	intergenic	None	None	FALSE	FALSE	FALSE	FALSE		FALSE		FALSE	18	0	18
487	339090	intergenic	None	None	FALSE	FALSE	FALSE	FALSE		FALSE		FALSE	19	0	20
488	339095	intergenic	None	None	FALSE	FALSE	FALSE	FALSE		FALSE		FALSE	16	0	24
489	339318	intergenic	None	None	FALSE	FALSE	FALSE	FALSE		FALSE		FALSE	5	0	28
490	339337	intergenic	None	None	FALSE	FALSE	FALSE	FALSE		FALSE		FALSE	5	0	2
491	339837	Rv0280	PPE3	V158V	FALSE	TRUE	FALSE	FALSE		FALSE		FALSE	5	0	6
492	340130	Rv0280	PPE3	Q256R	FALSE	TRUE	FALSE	FALSE		FALSE		FALSE	13	0	42
493	340132	Rv0280	PPE3	E257K	FALSE	TRUE	FALSE	FALSE		FALSE		FALSE	150	8	21827
494	340153	Rv0280	PPE3	E264K	TRUE	TRUE	FALSE	FALSE		FALSE		FALSE	17	0	104
495	340175	Rv0280	PPE3	E271A	FALSE	TRUE	FALSE	FALSE		FALSE		FALSE	10	0	74
496	340674	Rv0280	PPE3	R437R	FALSE	TRUE	FALSE	FALSE		FALSE		FALSE	5	0	4
497	342075	intergenic	None	None	FALSE	FALSE	FALSE	FALSE		FALSE		FALSE	8	1	68
498	342089	intergenic	None	None	FALSE	FALSE	FALSE	FALSE		FALSE		FALSE	17	0	80
499	346506	Rv0284	eccC3	A291V	FALSE	TRUE	FALSE	FALSE		FALSE		TRUE	5	0	2
500	350857	Rv0286	PPE4	P308L	FALSE	TRUE	FALSE	FALSE		FALSE		TRUE	7	0	186
501	351690	Rv0287	esxG	A56T	FALSE	TRUE	TRUE	FALSE		FALSE		TRUE	5	0	46
502	351868	Rv0288	esxH	N7N	FALSE	TRUE	TRUE	FALSE		FALSE		TRUE	6	0	14
503	351873	Rv0288	esxH	P9L	FALSE	TRUE	TRUE	FALSE		FALSE		TRUE	6	0	16
504	351876	Rv0288	esxH	A10E	TRUE	TRUE	TRUE	FALSE		FALSE		TRUE	18	0	288
505	352071	Rv0288	esxH	T75I	FALSE	TRUE	TRUE	FALSE		FALSE		TRUE	5	0	0
506	352376	Rv0289	espG3	V76V	FALSE	TRUE	FALSE	FALSE		FALSE		TRUE	5	0	14
507	353197	Rv0290	eccD3	R39S	TRUE	TRUE	FALSE	FALSE		FALSE		TRUE	6	0	6436
508	354679	Rv0291	mycP3	P61L	FALSE	TRUE	FALSE	FALSE		FALSE		TRUE	9	0	22
509	355730	Rv0291	mycP3	P411P	FALSE	TRUE	FALSE	FALSE		FALSE		TRUE	7	0	2
510	357269	Rv0293c	Rv0293c	L266L	FALSE	TRUE	FALSE	FALSE		FALSE		FALSE	6	0	214
511	357278	Rv0293c	Rv0293c	G263S	FALSE	TRUE	FALSE	FALSE		FALSE		FALSE	32	0	118
512	358182	Rv0294	tam	P4P	FALSE	TRUE	TRUE	FALSE		FALSE		FALSE	6	0	6
513	360817	Rv0296c	Rv0296c	T113T	FALSE	FALSE	FALSE	FALSE		FALSE		FALSE	5	0	8
514	363409	Rv0298	Rv0298	T53I	FALSE	TRUE	FALSE	FALSE		FALSE		FALSE	5	0	18
515	363446	Rv0298	Rv0298	R65R	FALSE	TRUE	TRUE	FALSE		FALSE		FALSE	7	0	14
516	363781	intergenic	None	None	FALSE	FALSE	FALSE	FALSE		FALSE		FALSE	16	0	34
517	365691	Rv0303	Rv0303	R153Q	FALSE	FALSE	FALSE	FALSE		FALSE		FALSE	5	0	8
518	367455	Rv0304c	PPE5	A1770A	FALSE	FALSE	FALSE	FALSE		FALSE		FALSE	11	0	2
519	367576	Rv0304c	PPE5	P1730L	FALSE	FALSE	FALSE	FALSE		FALSE		FALSE	10	0	90
520	367707	Rv0304c	PPE5	E1686E	FALSE	FALSE	FALSE	FALSE		FALSE		FALSE	11	0	182
521	369528	Rv0304c	PPE5	G1079G	FALSE	FALSE	FALSE	FALSE		FALSE		FALSE	6	0	8
522	369558	Rv0304c	PPE5	G1069G	FALSE	FALSE	FALSE	FALSE		FALSE		FALSE	11	2	144
523	369660	Rv0304c	PPE5	G1035G	TRUE	FALSE	FALSE	FALSE		FALSE		FALSE	5	0	522
524	369704	Rv0304c	PPE5	F1021V	FALSE	FALSE	FALSE	FALSE		FALSE		FALSE	21	0	308
525	370720	Rv0304c	PPE5	N682S	FALSE	FALSE	FALSE	FALSE		FALSE		FALSE	6	0	566
526	370734	Rv0304c	PPE5	F677L	FALSE	FALSE	FALSE	FALSE		FALSE		FALSE	12	0	574
527	370750	Rv0304c	PPE5	S672N	TRUE	FALSE	FALSE	FALSE		FALSE		FALSE	8	0	528
528	370764	Rv0304c	PPE5	L667F	FALSE	FALSE	FALSE	FALSE		FALSE		FALSE	5	1	2200
529	370911	Rv0304c	PPE5	L618L	FALSE	FALSE	FALSE	FALSE		FALSE		FALSE	7	0	1748
530	370928	Rv0304c	PPE5	V613I	FALSE	FALSE	FALSE	FALSE		FALSE		FALSE	10	0	1756
531	371030	Rv0304c	PPE5	G579R	TRUE	FALSE	FALSE	FALSE		FALSE		FALSE	5	0	22
532	371372	Rv0304c	PPE5	A465T	FALSE	FALSE	FALSE	FALSE		FALSE		FALSE	5	0	0
533	371970	Rv0304c	PPE5	G265G	FALSE	FALSE	FALSE	FALSE		FALSE		FALSE	5	0	6
534	372204	Rv0304c	PPE5	T187T	FALSE	FALSE	FALSE	FALSE		FALSE		FALSE	9	1	44
535	374004	Rv0305c	PPE6	G570S	FALSE	FALSE	FALSE	FALSE		FALSE		FALSE	21	1	116
536	374590	Rv0305c	PPE6	Y374Y	FALSE	FALSE	FALSE	FALSE		FALSE		FALSE	5	0	10
537	374591	Rv0305c	PPE6	Y374C	FALSE	FALSE	FALSE	FALSE		FALSE		FALSE	5	0	12
538	374592	Rv0305c	PPE6	Y374D	FALSE	FALSE	FALSE	FALSE		FALSE		FALSE	8	0	154
539	374843	Rv0305c	PPE6	H290R	FALSE	FALSE	FALSE	FALSE		FALSE		FALSE	5	0	8
540	374844	Rv0305c	PPE6	H290D	FALSE	FALSE	FALSE	FALSE		FALSE		FALSE	7	0	8
541	374920	Rv0305c	PPE6	N264N	FALSE	FALSE	FALSE	FALSE		FALSE		FALSE	5	0	44
542	377302	Rv0308	Rv0308	L64L	FALSE	FALSE	FALSE	FALSE		FALSE		FALSE	52	2	146
543	378874	Rv0310c	Rv0310c	G92D	FALSE	FALSE	FALSE	FALSE		FALSE		FALSE	5	0	18
544	380081	Rv0311	Rv0311	P304S	FALSE	FALSE	FALSE	FALSE		FALSE		FALSE	5	0	2
545	381508	Rv0312	Rv0312	T318N	FALSE	FALSE	FALSE	FALSE		FALSE		FALSE	5	0	0
546	381539	Rv0312	Rv0312	P328P	FALSE	FALSE	FALSE	FALSE		FALSE		FALSE	5	1	124
547	386871	Rv0318c	Rv0318c	V77M	FALSE	FALSE	FALSE	FALSE		FALSE		FALSE	11	0	118
548	389198	intergenic	None	None	FALSE	FALSE	FALSE	FALSE		FALSE		FALSE	5	0	6
549	390984	Rv0323c	Rv0323c	G90S	FALSE	FALSE	FALSE	FALSE		FALSE		FALSE	21	0	70
550	394005	Rv0327c	cyp135A1	R14Q	FALSE	FALSE	FALSE	FALSE		FALSE		TRUE	6	0	12
551	394060	intergenic	None	None	FALSE	FALSE	FALSE	FALSE		FALSE		FALSE	6	0	0
552	394494	Rv0328	Rv0328	A128A	TRUE	FALSE	FALSE	FALSE		FALSE		FALSE	12	0	70
553	395764	Rv0330c	Rv0330c	A108A	FALSE	FALSE	FALSE	FALSE		FALSE		FALSE	5	0	34
554	396150	intergenic	None	None	FALSE	FALSE	FALSE	FALSE		FALSE		FALSE	11	0	20
555	396229	Rv0331	Rv0331	A10E	FALSE	FALSE	FALSE	FALSE		FALSE		FALSE	6	0	12
556	396765	Rv0331	Rv0331	F189V	FALSE	FALSE	FALSE	FALSE		FALSE		FALSE	6	1	26
557	396766	Rv0331	Rv0331	F189S	FALSE	FALSE	FALSE	FALSE		FALSE		FALSE	6	1	26
558	397049	Rv0331	Rv0331	N283N	FALSE	FALSE	FALSE	FALSE		FALSE		FALSE	5	0	24
559	400146	intergenic	None	None	FALSE	FALSE	FALSE	FALSE		FALSE		FALSE	21	0	18
560	400151	intergenic	None	None	FALSE	FALSE	FALSE	FALSE		FALSE		FALSE	24	0	114
561	400154	intergenic	None	None	TRUE	FALSE	FALSE	FALSE		FALSE		FALSE	6	1	840
562	400166	intergenic	None	None	FALSE	FALSE	FALSE	FALSE		FALSE		FALSE	8	1	14
563	401678	Rv0336	Rv0336	P496H	FALSE	FALSE	FALSE	FALSE		FALSE		FALSE	310	7	3064
564	406986	Rv0339c	Rv0339c	R488L	FALSE	TRUE	FALSE	FALSE		FALSE		FALSE	5	0	8
565	407843	Rv0339c	Rv0339c	L202L	FALSE	TRUE	FALSE	FALSE		FALSE		FALSE	5	0	4
566	409702	Rv0341	iniB	Q114P	FALSE	TRUE	FALSE	FALSE		FALSE		FALSE	5	0	64
567	411683	Rv0342	iniA	E282E	FALSE	FALSE	FALSE	FALSE		FALSE		FALSE	5	0	12
568	415133	Rv0345	Rv0345	G28G	FALSE	FALSE	FALSE	FALSE		FALSE		FALSE	5	0	76
569	415443	Rv0345	Rv0345	R132R	FALSE	FALSE	FALSE	FALSE		FALSE		FALSE	6	0	0
570	416918	Rv0346c	ansP2	T16T	FALSE	FALSE	FALSE	FALSE		FALSE		FALSE	10	0	6
571	418790	Rv0348	Rv0348	D166D	FALSE	FALSE	FALSE	FALSE		FALSE		TRUE	7	0	4
572	419344	Rv0349	Rv0349	H132H	FALSE	FALSE	FALSE	FALSE		FALSE		FALSE	6	0	26
573	422678	Rv0352	dnaJ1	R76H	TRUE	FALSE	FALSE	FALSE		FALSE		TRUE	5	0	6386
574	425477	Rv0355c	PPE8	F3068Y	FALSE	FALSE	FALSE	FALSE		FALSE		FALSE	7	0	30
575	425481	Rv0355c	PPE8	D3067N	FALSE	FALSE	FALSE	FALSE		FALSE		FALSE	5	0	30
576	425507	Rv0355c	PPE8	F3058Y	FALSE	FALSE	FALSE	FALSE		FALSE		FALSE	6	0	10
577	425511	Rv0355c	PPE8	D3057N	FALSE	FALSE	FALSE	FALSE		FALSE		FALSE	7	0	10
578	425537	Rv0355c	PPE8	Y3048F	TRUE	FALSE	FALSE	FALSE		FALSE		FALSE	13	0	2160
579	425540	Rv0355c	PPE8	V3047G	TRUE	FALSE	FALSE	FALSE		FALSE		FALSE	14	0	2166
580	425571	Rv0355c	PPE8	N3037D	FALSE	FALSE	FALSE	FALSE		FALSE		FALSE	5	0	6
581	425871	Rv0355c	PPE8	G2937R	FALSE	FALSE	FALSE	FALSE		FALSE		FALSE	6	3	2069
582	426393	Rv0355c	PPE8	G2763S	FALSE	FALSE	FALSE	FALSE		FALSE		FALSE	5	0	8
583	426605	Rv0355c	PPE8	V2692A	FALSE	FALSE	FALSE	FALSE		FALSE		FALSE	6	0	22
584	426619	Rv0355c	PPE8	S2687S	FALSE	FALSE	FALSE	FALSE		FALSE		FALSE	11	0	64
585	428134	Rv0355c	PPE8	N2182N	TRUE	FALSE	FALSE	FALSE		FALSE		FALSE	14	0	210
586	428137	Rv0355c	PPE8	Y2181Y	FALSE	FALSE	FALSE	FALSE		FALSE		FALSE	6	0	0
587	428138	Rv0355c	PPE8	Y2181F	TRUE	FALSE	FALSE	FALSE		FALSE		FALSE	20	0	208
588	428139	Rv0355c	PPE8	Y2181D	FALSE	FALSE	FALSE	FALSE		FALSE		FALSE	6	0	2
589	428411	Rv0355c	PPE8	I2090T	FALSE	FALSE	FALSE	FALSE		FALSE		FALSE	8	0	6
590	428425	Rv0355c	PPE8	I2085I	FALSE	FALSE	FALSE	FALSE		FALSE		FALSE	12	0	8
591	428437	Rv0355c	PPE8	G2081G	FALSE	FALSE	FALSE	FALSE		FALSE		FALSE	7	0	16
592	428548	Rv0355c	PPE8	G2044G	FALSE	FALSE	FALSE	FALSE		FALSE		FALSE	9	0	4
593	428597	Rv0355c	PPE8	S2028N	FALSE	FALSE	FALSE	FALSE		FALSE		FALSE	7	0	4
594	428603	Rv0355c	PPE8	S2026T	FALSE	FALSE	FALSE	FALSE		FALSE		FALSE	7	0	2
595	428626	Rv0355c	PPE8	D2018D	FALSE	FALSE	FALSE	FALSE		FALSE		FALSE	9	0	4
596	428698	Rv0355c	PPE8	A1994A	TRUE	FALSE	FALSE	FALSE		FALSE		FALSE	5	2	19938
597	428897	Rv0355c	PPE8	T1928M	FALSE	FALSE	FALSE	FALSE		FALSE		FALSE	6	0	190
598	429356	Rv0355c	PPE8	G1775D	FALSE	FALSE	FALSE	FALSE		FALSE		FALSE	5	1	30
599	429362	Rv0355c	PPE8	I1773T	FALSE	FALSE	FALSE	FALSE		FALSE		FALSE	6	0	184
600	429622	Rv0355c	PPE8	N1686N	FALSE	FALSE	FALSE	FALSE		FALSE		FALSE	8	0	14
601	429835	Rv0355c	PPE8	G1615G	FALSE	FALSE	FALSE	FALSE		FALSE		FALSE	8	0	4
602	429874	Rv0355c	PPE8	S1602S	FALSE	FALSE	FALSE	FALSE		FALSE		FALSE	5	0	8
603	429945	Rv0355c	PPE8	D1579N	FALSE	FALSE	FALSE	FALSE		FALSE		FALSE	6	0	0
604	429955	Rv0355c	PPE8	G1575G	FALSE	FALSE	FALSE	FALSE		FALSE		FALSE	6	0	4
605	430004	Rv0355c	PPE8	N1559S	FALSE	FALSE	FALSE	FALSE		FALSE		FALSE	8	0	48
606	430010	Rv0355c	PPE8	T1557S	FALSE	FALSE	FALSE	FALSE		FALSE		FALSE	8	0	48
607	430018	Rv0355c	PPE8	F1554F	FALSE	FALSE	FALSE	FALSE		FALSE		FALSE	7	0	6
608	430117	Rv0355c	PPE8	N1521N	FALSE	FALSE	FALSE	FALSE		FALSE		FALSE	9	0	154
609	430139	Rv0355c	PPE8	G1514A	TRUE	FALSE	FALSE	FALSE		FALSE		FALSE	5	0	60
610	430140	Rv0355c	PPE8	G1514C	TRUE	FALSE	FALSE	FALSE		FALSE		FALSE	6	0	60
611	430579	Rv0355c	PPE8	A1367A	FALSE	FALSE	FALSE	FALSE		FALSE		FALSE	6	0	0
612	431171	Rv0355c	PPE8	I1170S	FALSE	FALSE	FALSE	FALSE		FALSE		FALSE	7	0	36
613	431281	Rv0355c	PPE8	S1133S	FALSE	FALSE	FALSE	FALSE		FALSE		FALSE	6	0	4
614	431295	Rv0355c	PPE8	G1129S	FALSE	FALSE	FALSE	FALSE		FALSE		FALSE	8	0	10
615	431301	Rv0355c	PPE8	F1127I	FALSE	FALSE	FALSE	FALSE		FALSE		FALSE	8	0	10
616	432634	Rv0355c	PPE8	G682G	FALSE	FALSE	FALSE	FALSE		FALSE		FALSE	6	0	42
617	433711	Rv0355c	PPE8	G323G	FALSE	FALSE	FALSE	FALSE		FALSE		FALSE	5	0	4
618	433885	Rv0355c	PPE8	F265F	FALSE	FALSE	FALSE	FALSE		FALSE		FALSE	5	0	34
619	437226	Rv0358	Rv0358	P123A	FALSE	FALSE	FALSE	FALSE		FALSE		TRUE	41	0	92
620	437468	Rv0358	Rv0358	T203T	FALSE	FALSE	FALSE	FALSE		FALSE		TRUE	6	0	34
621	437646	Rv0359	Rv0359	A43A	FALSE	FALSE	FALSE	FALSE		FALSE		FALSE	7	0	20
622	438430	Rv0360c	Rv0360c	G104S	FALSE	FALSE	FALSE	FALSE		FALSE		FALSE	8	0	2
623	440488	Rv0362	mgtE	E206E	FALSE	FALSE	FALSE	FALSE		FALSE		FALSE	5	0	8
624	441763	Rv0363c	fba	K179K	FALSE	FALSE	FALSE	FALSE		FALSE		TRUE	10	0	24
625	442746	Rv0364	Rv0364	F118V	FALSE	FALSE	FALSE	FALSE		FALSE		TRUE	13	0	22
626	445994	Rv0368c	Rv0368c	T178P	FALSE	FALSE	FALSE	FALSE		FALSE		FALSE	7	0	12
627	447827	Rv0370c	Rv0370c	T73A	FALSE	FALSE	FALSE	FALSE		FALSE		TRUE	7	1	56
628	448548	Rv0371c	Rv0371c	R29Q	FALSE	TRUE	FALSE	FALSE		FALSE		FALSE	8	0	16
629	450554	Rv0373c	Rv0373c	R417L	FALSE	FALSE	FALSE	FALSE		FALSE		TRUE	8	0	14
630	450573	Rv0373c	Rv0373c	R411C	FALSE	FALSE	FALSE	FALSE		FALSE		TRUE	8	0	6
631	450703	Rv0373c	Rv0373c	A367A	FALSE	FALSE	FALSE	FALSE		FALSE		TRUE	7	0	10
632	451086	Rv0373c	Rv0373c	T240A	FALSE	FALSE	FALSE	FALSE		FALSE		TRUE	8	0	6
633	454189	Rv0376c	Rv0376c	G62R	FALSE	FALSE	FALSE	FALSE		FALSE		FALSE	7	0	16
634	454333	Rv0376c	Rv0376c	T14P	FALSE	FALSE	FALSE	FALSE		FALSE		FALSE	5	2	22992
635	455024	Rv0377	Rv0377	V202I	TRUE	FALSE	FALSE	FALSE		FALSE		FALSE	5	0	6438
636	460864	Rv0384c	clpB	R380Q	FALSE	FALSE	FALSE	FALSE		FALSE		TRUE	6	0	2
637	462060	intergenic	None	None	FALSE	FALSE	FALSE	FALSE		FALSE		FALSE	5	0	2
638	463972	Rv0386	Rv0386	H188Y	FALSE	FALSE	FALSE	FALSE		FALSE		FALSE	8	0	6
639	467462	Rv0388c	PPE9	E180E	FALSE	FALSE	FALSE	FALSE		FALSE		FALSE	10	0	4
640	468296	intergenic	None	None	FALSE	FALSE	FALSE	FALSE		FALSE		FALSE	8	1	222
641	469602	Rv0390	Rv0390	A4A	FALSE	FALSE	FALSE	FALSE		FALSE		FALSE	11	0	62
642	470073	Rv0391	metZ	V22I	FALSE	FALSE	FALSE	FALSE		FALSE		FALSE	10	0	18
643	471337	Rv0392c	ndhA	S435R	FALSE	FALSE	FALSE	FALSE		FALSE		FALSE	5	0	6
644	472271	Rv0392c	ndhA	Q123Q	FALSE	FALSE	FALSE	FALSE		FALSE		FALSE	5	0	8
645	472859	Rv0393	Rv0393	L27F	FALSE	FALSE	FALSE	FALSE		FALSE		FALSE	15	0	20
646	473767	Rv0393	Rv0393	C329W	FALSE	FALSE	FALSE	FALSE		FALSE		FALSE	23	0	190
647	474326	Rv0394c	Rv0394c	T172T	FALSE	FALSE	FALSE	FALSE		FALSE		FALSE	5	0	24
648	475251	Rv0395	Rv0395	N104K	FALSE	FALSE	FALSE	FALSE		FALSE		FALSE	5	0	184
649	475833	Rv0397	Rv0397	W6C	FALSE	FALSE	FALSE	FALSE		FALSE		FALSE	35	0	604
650	475866	Rv0397	Rv0397	T17T	FALSE	FALSE	FALSE	FALSE		FALSE		FALSE	37	0	572
651	475888	Rv0397	Rv0397	D25N	FALSE	FALSE	FALSE	FALSE		FALSE		FALSE	19	0	162
652	478948	Rv0400c	fadE7	W269S	FALSE	FALSE	FALSE	FALSE		FALSE		FALSE	6	0	42
653	479269	Rv0400c	fadE7	G162D	FALSE	FALSE	FALSE	FALSE		FALSE		FALSE	6	0	0
654	479457	Rv0400c	fadE7	G99G	FALSE	FALSE	FALSE	FALSE		FALSE		FALSE	10	5	122
655	482440	Rv0402c	mmpL1	T264T	FALSE	FALSE	FALSE	FALSE		FALSE		FALSE	5	0	72
656	483055	Rv0402c	mmpL1	P59P	FALSE	FALSE	FALSE	FALSE		FALSE		FALSE	5	0	74
657	485730	Rv0404	fadD30	P585L	FALSE	FALSE	FALSE	FALSE		FALSE		TRUE	5	0	5646
658	486149	Rv0405	pks6	T140I	FALSE	FALSE	FALSE	FALSE		FALSE		TRUE	7	1	130
659	486196	Rv0405	pks6	S156P	FALSE	FALSE	FALSE	FALSE		FALSE		TRUE	5	0	2
660	486229	Rv0405	pks6	D167N	FALSE	FALSE	FALSE	FALSE		FALSE		TRUE	5	0	0
661	488989	Rv0405	pks6	Y1087H	FALSE	FALSE	FALSE	FALSE		FALSE		TRUE	7	0	20
662	491247	Rv0407	fgd1	Y155Y	FALSE	FALSE	FALSE	FALSE		TRUE	DLM	FALSE	5	0	476
663	499631	intergenic	None	None	TRUE	FALSE	FALSE	FALSE		FALSE		FALSE	9	0	158
664	501352	Rv0415	thiO	L69L	FALSE	FALSE	FALSE	FALSE		FALSE		TRUE	22	1	258
665	503383	intergenic	None	None	FALSE	FALSE	FALSE	FALSE		FALSE		FALSE	5	0	2
666	503408	intergenic	None	None	FALSE	FALSE	FALSE	FALSE		FALSE		FALSE	5	0	6
667	506980	intergenic	None	None	FALSE	FALSE	FALSE	FALSE		FALSE		FALSE	5	1	32
668	510801	Rv0425c	ctpH	R1507R	FALSE	FALSE	FALSE	FALSE		FALSE		FALSE	6	0	52
669	513609	Rv0425c	ctpH	E571D	FALSE	FALSE	FALSE	FALSE		FALSE		FALSE	5	0	6
670	514404	Rv0425c	ctpH	A306A	FALSE	FALSE	FALSE	FALSE		FALSE		FALSE	5	0	32
671	515445	Rv0426c	Rv0426c	K124K	FALSE	FALSE	FALSE	FALSE		FALSE		FALSE	6	0	2
672	516203	Rv0427c	xthA	G230G	FALSE	FALSE	FALSE	FALSE		FALSE		FALSE	14	0	44
673	517479	Rv0428c	Rv0428c	A109T	FALSE	FALSE	FALSE	FALSE		FALSE		FALSE	5	0	4
674	518906	Rv0430	Rv0430	Y58Y	FALSE	FALSE	FALSE	FALSE		FALSE		TRUE	7	0	70
675	520962	Rv0433	Rv0433	D213D	FALSE	FALSE	FALSE	FALSE		FALSE		FALSE	7	0	12
676	525256	Rv0436c	pssA	A45A	FALSE	FALSE	FALSE	FALSE		FALSE		TRUE	6	0	0
677	526216	Rv0438c	moeA2	G382A	FALSE	FALSE	FALSE	FALSE		FALSE		FALSE	5	0	46
678	526622	Rv0438c	moeA2	T247A	FALSE	FALSE	FALSE	FALSE		FALSE		FALSE	7	0	14
679	527524	Rv0439c	Rv0439c	G264E	FALSE	FALSE	FALSE	FALSE		FALSE		FALSE	5	0	2
680	530598	Rv0441c	Rv0441c	E43K	FALSE	FALSE	FALSE	FALSE		FALSE		FALSE	5	1	26
681	533956	Rv0445c	sigK	L147L	FALSE	FALSE	FALSE	FALSE		FALSE		FALSE	5	0	8
682	536557	Rv0448c	Rv0448c	R205G	FALSE	FALSE	FALSE	FALSE		FALSE		FALSE	7	0	16
683	541664	Rv0451c	mmpS4	V83M	FALSE	FALSE	FALSE	FALSE		FALSE		FALSE	9	0	24
684	541954	intergenic	None	None	FALSE	FALSE	FALSE	FALSE		FALSE		FALSE	5	0	24
685	542779	Rv0452	Rv0452	T213I	FALSE	FALSE	FALSE	FALSE		FALSE		FALSE	5	0	4
686	542956	intergenic	None	None	FALSE	FALSE	FALSE	FALSE		FALSE		FALSE	8	0	10
687	542959	intergenic	None	None	TRUE	FALSE	FALSE	FALSE		FALSE		FALSE	47	2	1707
688	546315	Rv0456c	echA2	W163*	FALSE	FALSE	FALSE	FALSE		FALSE		FALSE	9	0	6
689	547538	intergenic	None	None	FALSE	FALSE	FALSE	FALSE		FALSE		FALSE	7	0	26
690	549592	Rv0457c	Rv0457c	A6T	FALSE	FALSE	FALSE	FALSE		FALSE		FALSE	6	0	14
691	549648	intergenic	None	None	FALSE	FALSE	FALSE	FALSE		FALSE		FALSE	12	0	8
692	551564	Rv0459	Rv0459	E123*	FALSE	FALSE	FALSE	FALSE		FALSE		FALSE	12	0	42
693	552316	Rv0461	Rv0461	W97*	FALSE	FALSE	FALSE	FALSE		FALSE		FALSE	7	0	28
694	554579	Rv0464c	Rv0464c	A103T	FALSE	FALSE	FALSE	FALSE		FALSE		FALSE	6	0	0
695	557277	intergenic	None	None	FALSE	FALSE	FALSE	FALSE		FALSE		FALSE	5	0	16
696	557865	Rv0467	icl1	P113P	FALSE	FALSE	FALSE	FALSE		FALSE		TRUE	10	0	20
697	559935	Rv0469	umaA	D16D	FALSE	FALSE	FALSE	FALSE		FALSE		FALSE	5	0	8
698	560664	Rv0469	umaA	N259N	TRUE	FALSE	FALSE	FALSE		FALSE		FALSE	8	1	5631
699	563426	Rv0472c	Rv0472c	V1G	FALSE	FALSE	FALSE	FALSE		FALSE		FALSE	7	0	18
700	563435	intergenic	None	None	FALSE	FALSE	FALSE	FALSE		FALSE		FALSE	6	1	8
701	566303	Rv0475	hbhA	A169A	FALSE	TRUE	TRUE	FALSE		FALSE		FALSE	6	0	14
702	566433	intergenic	None	None	FALSE	FALSE	FALSE	FALSE		FALSE		FALSE	5	0	22
703	566886	Rv0477	Rv0477	G37G	FALSE	FALSE	FALSE	FALSE		FALSE		FALSE	5	0	4
704	569226	Rv0480c	Rv0480c	M194T	FALSE	FALSE	FALSE	FALSE		FALSE		FALSE	5	0	8
705	574149	Rv0485	Rv0485	V56L	FALSE	FALSE	FALSE	FALSE		FALSE		FALSE	5	0	114
706	576316	Rv0486	mshA	A323A	FALSE	FALSE	FALSE	FALSE		TRUE	INH,ETH	TRUE	8	0	2
707	577018	Rv0487	Rv0487	R78W	FALSE	FALSE	FALSE	FALSE		FALSE		FALSE	28	0	636
708	578903	Rv0489	gpm1	F160V	FALSE	FALSE	FALSE	FALSE		FALSE		TRUE	7	0	2
709	579964	Rv0490	senX3	R206R	FALSE	FALSE	FALSE	FALSE		FALSE		FALSE	6	0	14
710	580054	Rv0490	senX3	T236P	FALSE	FALSE	FALSE	FALSE		FALSE		FALSE	5	0	8
711	581171	Rv0491	regX3	D121D	FALSE	FALSE	FALSE	FALSE		FALSE		FALSE	5	0	2
712	585511	Rv0495c	Rv0495c	K268K	FALSE	FALSE	FALSE	FALSE		FALSE		FALSE	9	0	58
713	586289	Rv0495c	Rv0495c	R9Q	FALSE	FALSE	FALSE	FALSE		FALSE		FALSE	6	0	6
714	589427	Rv0499	Rv0499	G82E	FALSE	FALSE	FALSE	FALSE		FALSE		FALSE	5	1	96
715	591015	intergenic	None	None	FALSE	FALSE	FALSE	FALSE		FALSE		FALSE	5	0	60
716	593648	Rv0502	Rv0502	P286P	FALSE	FALSE	FALSE	FALSE		FALSE		FALSE	6	4	42
717	594351	Rv0503c	cmaA2	S143S	FALSE	FALSE	FALSE	FALSE		FALSE		FALSE	5	0	774
718	595432	intergenic	None	None	FALSE	FALSE	FALSE	FALSE		FALSE		FALSE	13	0	14
719	596526	Rv0505c	serB1	C20C	FALSE	FALSE	FALSE	FALSE		FALSE		TRUE	6	0	4
720	598621	Rv0507	mmpL2	R475W	FALSE	FALSE	FALSE	FALSE		FALSE		TRUE	5	0	68
721	598847	Rv0507	mmpL2	S550L	FALSE	FALSE	FALSE	FALSE		FALSE		TRUE	8	0	114
722	600611	Rv0509	hemA	A57A	FALSE	FALSE	FALSE	FALSE		FALSE		TRUE	7	0	16
723	606525	intergenic	None	None	FALSE	FALSE	FALSE	FALSE		FALSE		FALSE	6	1	14
724	608037	Rv0515	Rv0515	H496P	FALSE	FALSE	FALSE	FALSE		FALSE		FALSE	362	4	10002
725	608992	Rv0517	Rv0517	L83F	FALSE	FALSE	FALSE	FALSE		FALSE		FALSE	7	0	128
726	609909	Rv0517	Rv0517	H388H	FALSE	FALSE	FALSE	FALSE		FALSE		FALSE	6	0	6
727	613130	Rv0522	gabP	Y31Y	FALSE	TRUE	FALSE	FALSE		FALSE		FALSE	5	0	6
728	613889	Rv0522	gabP	T284T	FALSE	TRUE	FALSE	FALSE		FALSE		FALSE	18	0	8
729	615305	Rv0524	hemL	H157H	FALSE	FALSE	FALSE	FALSE		FALSE		TRUE	7	0	8
730	616040	Rv0524	hemL	R402R	FALSE	FALSE	FALSE	FALSE		FALSE		TRUE	5	0	40
731	621569	Rv0530	Rv0530	S221S	FALSE	FALSE	FALSE	FALSE		FALSE		FALSE	5	0	6
732	621955	Rv0530	Rv0530	R350H	FALSE	FALSE	FALSE	FALSE		FALSE		FALSE	5	0	28
733	625568	Rv0534c	menA	L291L	FALSE	FALSE	FALSE	FALSE		FALSE		TRUE	5	0	4
734	625613	Rv0534c	menA	L276L	FALSE	FALSE	FALSE	FALSE		FALSE		TRUE	5	0	10
735	625744	Rv0534c	menA	L233L	FALSE	FALSE	FALSE	FALSE		FALSE		TRUE	8	0	18
736	626309	Rv0534c	menA	A44A	FALSE	FALSE	FALSE	FALSE		FALSE		TRUE	6	0	8
737	626452	intergenic	None	None	FALSE	FALSE	FALSE	FALSE		FALSE		FALSE	11	0	6
738	627023	Rv0535	pnp	A189A	FALSE	FALSE	FALSE	FALSE		FALSE		FALSE	5	0	46
739	627625	Rv0536	galE3	D126D	FALSE	FALSE	FALSE	FALSE		FALSE		FALSE	5	0	10
740	627685	Rv0536	galE3	G146G	FALSE	FALSE	FALSE	FALSE		FALSE		FALSE	7	2	24
741	627694	Rv0536	galE3	E149E	FALSE	FALSE	FALSE	FALSE		FALSE		FALSE	5	0	0
742	628168	Rv0536	galE3	R307R	FALSE	FALSE	FALSE	FALSE		FALSE		FALSE	5	0	22
743	633562	Rv0541c	Rv0541c	V281V	FALSE	FALSE	FALSE	FALSE		FALSE		TRUE	5	0	5484
744	633610	Rv0541c	Rv0541c	L265L	FALSE	FALSE	FALSE	FALSE		FALSE		TRUE	6	0	16
745	637420	Rv0545c	pitA	A15V	FALSE	FALSE	FALSE	FALSE		FALSE		FALSE	5	0	0
746	639057	Rv0548c	menB	L300L	FALSE	FALSE	FALSE	FALSE		FALSE		TRUE	5	0	0
747	640423	Rv0549c	vapC3	A73A	TRUE	FALSE	FALSE	FALSE		FALSE		FALSE	5	0	196
748	642022	Rv0551c	fadD8	A264T	FALSE	TRUE	FALSE	FALSE		FALSE		FALSE	5	0	8
749	642789	Rv0551c	fadD8	A8V	FALSE	TRUE	FALSE	FALSE		FALSE		FALSE	5	0	2
750	648856	Rv0557	mgtA	G107G	TRUE	FALSE	FALSE	FALSE		FALSE		TRUE	6	2	19938
751	649469	Rv0557	mgtA	P312S	FALSE	FALSE	FALSE	FALSE		FALSE		TRUE	5	0	2
752	652207	Rv0561c	Rv0561c	R183R	FALSE	FALSE	FALSE	FALSE		FALSE		FALSE	5	0	8
753	653155	Rv0562	grcC1	L129M	FALSE	FALSE	FALSE	FALSE		FALSE		TRUE	5	0	0
754	662584	Rv0570	nrdZ	P430P	FALSE	FALSE	FALSE	FALSE		FALSE		FALSE	5	0	170
755	663627	Rv0571c	Rv0571c	V398L	FALSE	FALSE	FALSE	FALSE		FALSE		FALSE	9	0	36
756	665458	intergenic	None	None	FALSE	FALSE	FALSE	FALSE		FALSE		FALSE	6	0	70
757	665548	intergenic	None	None	FALSE	FALSE	FALSE	FALSE		FALSE		FALSE	6	0	44
758	666107	Rv0573c	pncB2	P379L	FALSE	FALSE	FALSE	FALSE		FALSE		FALSE	18	4	196
759	667019	Rv0573c	pncB2	G75V	FALSE	FALSE	FALSE	FALSE		FALSE		FALSE	10	0	26
760	676070	intergenic	None	None	FALSE	FALSE	FALSE	FALSE		FALSE		FALSE	5	0	0
761	676796	Rv0579	Rv0579	R187R	FALSE	FALSE	FALSE	FALSE		FALSE		FALSE	6	0	188
762	676882	Rv0579	Rv0579	Y215*	FALSE	FALSE	FALSE	FALSE		FALSE		FALSE	5	0	4
763	677706	intergenic	None	None	FALSE	FALSE	FALSE	FALSE		FALSE		FALSE	5	0	6
764	681326	Rv0584	Rv0584	G700R	FALSE	FALSE	FALSE	FALSE		FALSE		FALSE	7	0	52
765	681781	Rv0584	Rv0584	Y851*	FALSE	FALSE	FALSE	FALSE		FALSE		FALSE	5	0	4
766	684359	intergenic	None	None	FALSE	FALSE	FALSE	FALSE		FALSE		FALSE	7	0	10
767	684361	intergenic	None	None	FALSE	FALSE	FALSE	FALSE		FALSE		FALSE	7	0	2
768	684363	intergenic	None	None	FALSE	FALSE	FALSE	FALSE		FALSE		FALSE	7	0	248
769	684364	intergenic	None	None	FALSE	FALSE	FALSE	FALSE		FALSE		FALSE	6	0	8
770	684376	intergenic	None	None	TRUE	FALSE	FALSE	FALSE		FALSE		FALSE	33	1	6967
771	684392	intergenic	None	None	FALSE	FALSE	FALSE	FALSE		FALSE		FALSE	6	0	0
772	684705	Rv0586	mce2R	S99F	TRUE	FALSE	FALSE	FALSE		FALSE		FALSE	9	0	76
773	685200	Rv0587	yrbE2A	G24G	FALSE	FALSE	FALSE	FALSE		FALSE		FALSE	9	0	4
774	685917	Rv0587	yrbE2A	T263T	FALSE	FALSE	FALSE	FALSE		FALSE		FALSE	5	0	196
775	690167	Rv0591	mce2C	P370L	FALSE	FALSE	FALSE	FALSE		FALSE		FALSE	22	0	754
776	691388	Rv0592	mce2D	R296R	FALSE	FALSE	FALSE	FALSE		FALSE		FALSE	12	0	16
777	694877	Rv0595c	vapC4	Y119D	FALSE	FALSE	FALSE	FALSE		FALSE		FALSE	8	1	24
778	696917	intergenic	None	None	TRUE	FALSE	FALSE	FALSE		FALSE		FALSE	5	1	16187
779	696945	intergenic	None	None	FALSE	FALSE	FALSE	FALSE		FALSE		FALSE	5	0	32
780	699610	Rv0602c	tcrA	G64S	FALSE	FALSE	FALSE	FALSE		FALSE		FALSE	10	0	2
781	703210	intergenic	None	None	FALSE	FALSE	FALSE	FALSE		FALSE		FALSE	12	0	8
782	705829	Rv0610c	Rv0610c	L27L	FALSE	FALSE	FALSE	FALSE		FALSE		FALSE	6	0	4
783	707978	Rv0613c	Rv0613c	E513G	FALSE	FALSE	FALSE	FALSE		FALSE		FALSE	5	2	40
784	712136	Rv0618	galTa	G201R	FALSE	FALSE	FALSE	FALSE		FALSE		FALSE	6	0	8
785	713498	Rv0620	galK	A261A	FALSE	FALSE	FALSE	FALSE		FALSE		FALSE	5	0	28
786	717402	Rv0625c	Rv0625c	P164P	FALSE	FALSE	FALSE	FALSE		FALSE		FALSE	7	0	2
787	722175	Rv0630c	recB	D947N	FALSE	FALSE	FALSE	FALSE		FALSE		FALSE	6	0	22
788	722861	Rv0630c	recB	R718Q	FALSE	FALSE	FALSE	FALSE		FALSE		FALSE	7	1	29
789	724775	Rv0630c	recB	D80V	FALSE	FALSE	FALSE	FALSE		FALSE		FALSE	6	0	14
790	725680	Rv0631c	recC	L876R	FALSE	FALSE	FALSE	FALSE		FALSE		FALSE	6	0	28
791	725988	Rv0631c	recC	A773A	FALSE	FALSE	FALSE	FALSE		FALSE		FALSE	5	0	2
792	726550	Rv0631c	recC	F586C	FALSE	FALSE	FALSE	FALSE		FALSE		FALSE	5	0	46
793	727321	Rv0631c	recC	G329E	FALSE	FALSE	FALSE	FALSE		FALSE		FALSE	7	0	16
794	728571	intergenic	None	None	FALSE	FALSE	FALSE	FALSE		FALSE		FALSE	9	0	8
795	728609	Rv0632c	echA3	G224R	FALSE	FALSE	FALSE	FALSE		FALSE		FALSE	9	0	26
796	728823	Rv0632c	echA3	S152S	FALSE	FALSE	FALSE	FALSE		FALSE		FALSE	5	0	8
797	729204	Rv0632c	echA3	A25A	FALSE	FALSE	FALSE	FALSE		FALSE		FALSE	7	0	2
798	731898	intergenic	None	None	FALSE	FALSE	FALSE	FALSE		FALSE		FALSE	8	0	0
799	732016	Rv0635	hadA	A29A	FALSE	FALSE	FALSE	FALSE		FALSE		TRUE	5	0	12
800	732110	Rv0635	hadA	C61S	FALSE	FALSE	FALSE	FALSE		FALSE		TRUE	57	0	84
801	732111	Rv0635	hadA	C61S	FALSE	FALSE	FALSE	FALSE		FALSE		TRUE	16	0	42
802	733191	Rv0637	hadC	T123A	FALSE	TRUE	FALSE	FALSE		FALSE		TRUE	12	0	6
803	733294	Rv0637	hadC	K157R	FALSE	TRUE	FALSE	FALSE		FALSE		TRUE	6	0	30
804	733947	Rv0638	secE1	G71R	FALSE	FALSE	FALSE	FALSE		FALSE		TRUE	6	0	18
805	734446	Rv0639	nusG	N65H	FALSE	FALSE	FALSE	FALSE		FALSE		TRUE	6	0	4
806	734458	Rv0639	nusG	R69W	FALSE	FALSE	FALSE	FALSE		FALSE		TRUE	10	0	4
807	734470	Rv0639	nusG	L73F	FALSE	FALSE	FALSE	FALSE		FALSE		TRUE	6	0	10
808	734624	Rv0639	nusG	R124H	FALSE	FALSE	FALSE	FALSE		FALSE		TRUE	14	0	32
809	735731	Rv0641	rplA	T72I	FALSE	FALSE	FALSE	FALSE		FALSE		TRUE	5	0	0
810	737591	Rv0643c	mmaA3	G187S	FALSE	FALSE	FALSE	FALSE		FALSE		FALSE	14	0	30
811	737988	Rv0643c	mmaA3	A54A	FALSE	FALSE	FALSE	FALSE		FALSE		FALSE	6	0	8
812	739300	intergenic	None	None	FALSE	FALSE	FALSE	FALSE		FALSE		FALSE	11	0	90
813	740561	Rv0646c	lipG	P193P	FALSE	FALSE	FALSE	FALSE		FALSE		FALSE	7	0	242
814	741571	Rv0647c	Rv0647c	M349I	FALSE	FALSE	FALSE	FALSE		FALSE		TRUE	5	0	46
815	744614	Rv0648	Rv0648	G632G	FALSE	FALSE	FALSE	FALSE		FALSE		FALSE	5	0	84
816	749804	Rv0653c	Rv0653c	A42A	FALSE	FALSE	FALSE	FALSE		FALSE		FALSE	10	0	44
817	750479	Rv0654	Rv0654	T160T	FALSE	FALSE	FALSE	FALSE		FALSE		FALSE	6	0	2
818	752349	Rv0655	mkl	D278A	FALSE	FALSE	FALSE	FALSE		FALSE		FALSE	7	0	2
819	755274	intergenic	None	None	FALSE	FALSE	FALSE	FALSE		FALSE		FALSE	8	0	18
820	755294	intergenic	None	None	FALSE	FALSE	FALSE	FALSE		FALSE		FALSE	13	0	160
821	755295	intergenic	None	None	FALSE	FALSE	FALSE	FALSE		FALSE		FALSE	14	0	172
822	755296	intergenic	None	None	FALSE	FALSE	FALSE	FALSE		FALSE		FALSE	11	0	160
823	759939	Rv0667	rpoB	P45T	FALSE	TRUE	FALSE	FALSE		TRUE	RIF	TRUE	30	0	32
824	759940	Rv0667	rpoB	P45Q	FALSE	TRUE	FALSE	FALSE		TRUE	RIF	TRUE	23	1	30
825	760314	Rv0667	rpoB	V170L	FALSE	TRUE	FALSE	TRUE	RIF	TRUE	RIF	TRUE	44	2	58
826	760315	Rv0667	rpoB	V170A	FALSE	TRUE	FALSE	FALSE		TRUE	RIF	TRUE	5	0	0
827	760321	Rv0667	rpoB	Q172R	FALSE	TRUE	FALSE	FALSE		TRUE	RIF	TRUE	7	0	2
828	760600	Rv0667	rpoB	D265A	FALSE	TRUE	TRUE	FALSE		TRUE	RIF	TRUE	8	0	0
829	760645	Rv0667	rpoB	P280L	FALSE	TRUE	FALSE	FALSE		TRUE	RIF	TRUE	5	0	0
830	760663	Rv0667	rpoB	A286V	FALSE	TRUE	FALSE	FALSE		TRUE	RIF	TRUE	19	0	4
831	760939	Rv0667	rpoB	L378R	FALSE	TRUE	FALSE	FALSE		TRUE	RIF	TRUE	6	0	0
832	761002	Rv0667	rpoB	T399N	FALSE	TRUE	FALSE	FALSE		TRUE	RIF	TRUE	6	0	14
833	761004	Rv0667	rpoB	T400P	FALSE	TRUE	FALSE	FALSE		TRUE	RIF	TRUE	24	0	16
834	761005	Rv0667	rpoB	T400N	FALSE	TRUE	FALSE	FALSE		TRUE	RIF	TRUE	7	0	4
835	761032	Rv0667	rpoB	Q409R	FALSE	TRUE	FALSE	FALSE		TRUE	RIF	TRUE	16	2	64
836	761076	Rv0667	rpoB	F424L	FALSE	TRUE	FALSE	FALSE		TRUE	RIF	TRUE	5	0	10
837	761090	Rv0667	rpoB	S428R	FALSE	TRUE	FALSE	TRUE	RIF	TRUE	RIF	TRUE	13	0	4
838	761093	Rv0667	rpoB	Q429H	FALSE	TRUE	FALSE	TRUE	RIF,RIF	TRUE	RIF	TRUE	9	0	4
839	761095	Rv0667	rpoB	L430P	FALSE	TRUE	FALSE	TRUE	RIF,RIF	TRUE	RIF	TRUE	128	0	72
840	761097	Rv0667	rpoB	S431G	FALSE	TRUE	FALSE	TRUE	RIF,RIF,RIF	TRUE	RIF	TRUE	6	0	4
841	761100	Rv0667	rpoB	Q432K	FALSE	TRUE	FALSE	TRUE	RIF,RIF,RIF,RIF	TRUE	RIF	TRUE	30	1	18
842	761101	Rv0667	rpoB	Q432P	FALSE	TRUE	FALSE	TRUE	RIF,RIF	TRUE	RIF	TRUE	28	1	34
843	761106	Rv0667	rpoB	M434L	FALSE	TRUE	FALSE	TRUE	RIF,RIF,RIF	TRUE	RIF	TRUE	7	0	0
844	761108	Rv0667	rpoB	M434I	FALSE	TRUE	FALSE	TRUE	RIF,RIF,RIF,RIF,RIF	TRUE	RIF	TRUE	14	0	26
845	761109	Rv0667	rpoB	D435N	FALSE	TRUE	FALSE	TRUE	RIF,RIF,RIF,RIF,RIF,RIF,RIF	TRUE	RIF	TRUE	167	9	356
846	761110	Rv0667	rpoB	D435A	FALSE	TRUE	FALSE	TRUE	RIF,RIF,RIF,RIF,RIF	TRUE	RIF	TRUE	331	28	1265
847	761111	Rv0667	rpoB	D435E	FALSE	TRUE	FALSE	TRUE	RIF,RIF	TRUE	RIF	TRUE	8	0	0
848	761115	Rv0667	rpoB	N437H	FALSE	TRUE	FALSE	TRUE	RIF,RIF,RIF	TRUE	RIF	TRUE	11	0	6
849	761127	Rv0667	rpoB	S441T	FALSE	TRUE	FALSE	TRUE	RIF,RIF,RIF,RIF	TRUE	RIF	TRUE	12	0	22
850	761128	Rv0667	rpoB	S441*	FALSE	TRUE	FALSE	TRUE	RIF,RIF,RIF,RIF	TRUE	RIF	TRUE	43	0	24
851	761139	Rv0667	rpoB	H445N	FALSE	TRUE	FALSE	TRUE	RIF,RIF,RIF,RIF,RIF,RIF,RIF,RIF,RIF	TRUE	RIF	TRUE	511	1	634
852	761140	Rv0667	rpoB	H445P	FALSE	TRUE	FALSE	TRUE	RIF,RIF,RIF,RIF,RIF,RIF,RIF,RIF,RIF	TRUE	RIF	TRUE	207	2	172
853	761141	Rv0667	rpoB	H445Q	FALSE	TRUE	FALSE	TRUE	RIF,RIF	TRUE	RIF	TRUE	8	0	6
854	761142	Rv0667	rpoB	K446Q	FALSE	TRUE	FALSE	TRUE	RIF,RIF	TRUE	RIF	TRUE	5	0	4
855	761149	Rv0667	rpoB	R448Q	FALSE	TRUE	FALSE	TRUE	RIF,RIF	TRUE	RIF	TRUE	6	0	10
856	761154	Rv0667	rpoB	S450T	FALSE	TRUE	FALSE	TRUE	RIF,RIF,RIF,RIF,RIF,RIF	TRUE	RIF	TRUE	17	0	22
857	761155	Rv0667	rpoB	S450*	FALSE	TRUE	FALSE	TRUE	RIF,RIF,RIF,RIF,RIF,RIF,RIF,RIF,RIF,RIF,RIF,RIF	TRUE	RIF	TRUE	1687	325	9165
858	761156	Rv0667	rpoB	S450S	FALSE	TRUE	FALSE	TRUE	RIF,RIF,RIF,RIF,RIF	TRUE	RIF	TRUE	37	2	152
859	761161	Rv0667	rpoB	L452P	FALSE	TRUE	FALSE	TRUE	RIF,RIF	TRUE	RIF	TRUE	153	1	304
860	761167	Rv0667	rpoB	P454L	FALSE	TRUE	FALSE	FALSE		TRUE	RIF	TRUE	6	0	24
861	761185	Rv0667	rpoB	E460G	FALSE	TRUE	FALSE	FALSE		TRUE	RIF	TRUE	8	0	0
862	761244	Rv0667	rpoB	I480V	FALSE	TRUE	FALSE	FALSE		TRUE	RIF	TRUE	22	0	38
863	761248	Rv0667	rpoB	E481A	FALSE	TRUE	FALSE	FALSE		TRUE	RIF	TRUE	6	0	10
864	761268	Rv0667	rpoB	I488L	FALSE	TRUE	FALSE	FALSE		TRUE	RIF	TRUE	9	0	52
865	761277	Rv0667	rpoB	I491L	FALSE	TRUE	FALSE	TRUE	RIF	TRUE	RIF	TRUE	50	1	208
866	761278	Rv0667	rpoB	I491T	FALSE	TRUE	FALSE	FALSE		TRUE	RIF	TRUE	5	0	2
867	761284	Rv0667	rpoB	S493L	FALSE	TRUE	FALSE	FALSE		TRUE	RIF	TRUE	5	0	2
868	761292	Rv0667	rpoB	V496M	FALSE	TRUE	FALSE	FALSE		TRUE	RIF	TRUE	12	0	16
869	761293	Rv0667	rpoB	V496A	FALSE	TRUE	FALSE	FALSE		TRUE	RIF	TRUE	12	0	26
870	761314	Rv0667	rpoB	F503S	FALSE	TRUE	FALSE	FALSE		TRUE	RIF	TRUE	13	0	8
871	761406	Rv0667	rpoB	V534M	FALSE	TRUE	FALSE	FALSE		TRUE	RIF	TRUE	15	1	44
872	761407	Rv0667	rpoB	V534E	FALSE	TRUE	FALSE	FALSE		TRUE	RIF	TRUE	11	0	2
873	761461	Rv0667	rpoB	R552H	FALSE	TRUE	FALSE	FALSE		TRUE	RIF	TRUE	11	0	34
874	761496	Rv0667	rpoB	Y564H	FALSE	TRUE	FALSE	FALSE		TRUE	RIF	TRUE	8	0	4
875	761528	Rv0667	rpoB	D574E	FALSE	TRUE	FALSE	FALSE		TRUE	RIF	TRUE	6	0	0
876	761547	Rv0667	rpoB	V581M	FALSE	TRUE	FALSE	FALSE		TRUE	RIF	TRUE	6	0	8
877	761827	Rv0667	rpoB	H674P	FALSE	TRUE	FALSE	FALSE		TRUE	RIF	TRUE	6	0	0
878	761832	Rv0667	rpoB	T676P	FALSE	TRUE	FALSE	FALSE		TRUE	RIF	TRUE	5	0	2
879	761973	Rv0667	rpoB	H723Y	FALSE	TRUE	FALSE	FALSE		TRUE	RIF	TRUE	6	0	2
880	761998	Rv0667	rpoB	L731P	FALSE	TRUE	FALSE	FALSE		TRUE	RIF	TRUE	30	6	212
881	762089	Rv0667	rpoB	E761D	FALSE	TRUE	FALSE	FALSE		TRUE	RIF	TRUE	7	6	444
882	762285	Rv0667	rpoB	R827C	FALSE	TRUE	FALSE	FALSE		TRUE	RIF	TRUE	18	0	92
883	762286	Rv0667	rpoB	R827H	FALSE	TRUE	FALSE	FALSE		TRUE	RIF	TRUE	15	0	14
884	762310	Rv0667	rpoB	H835P	FALSE	TRUE	FALSE	FALSE		TRUE	RIF	TRUE	10	0	16
885	762312	Rv0667	rpoB	G836S	FALSE	TRUE	FALSE	FALSE		TRUE	RIF	TRUE	7	0	0
886	762423	Rv0667	rpoB	I873F	FALSE	TRUE	FALSE	FALSE		TRUE	RIF	TRUE	6	0	8
887	762427	Rv0667	rpoB	S874Y	FALSE	TRUE	FALSE	FALSE		TRUE	RIF	TRUE	8	0	16
888	762477	Rv0667	rpoB	K891E	FALSE	TRUE	FALSE	FALSE		TRUE	RIF	TRUE	6	0	2
889	762564	Rv0667	rpoB	M920V	FALSE	TRUE	FALSE	FALSE		TRUE	RIF	TRUE	8	0	2
890	762715	Rv0667	rpoB	V970A	FALSE	TRUE	FALSE	FALSE		TRUE	RIF	TRUE	5	0	26
891	762889	Rv0667	rpoB	H1028R	FALSE	TRUE	FALSE	FALSE		TRUE	RIF	TRUE	5	0	26
892	763555	Rv0668	rpoC	C62C	FALSE	FALSE	FALSE	FALSE		TRUE	RIF	TRUE	6	0	204
893	764363	Rv0668	rpoC	G332S	FALSE	FALSE	FALSE	FALSE		TRUE	RIF	TRUE	58	0	78
894	764532	Rv0668	rpoC	G388A	FALSE	FALSE	FALSE	FALSE		TRUE	RIF	TRUE	5	0	6
895	764616	Rv0668	rpoC	N416T	FALSE	FALSE	FALSE	FALSE		TRUE	RIF	TRUE	30	0	16
896	764651	Rv0668	rpoC	S428A	FALSE	FALSE	FALSE	FALSE		TRUE	RIF	TRUE	9	0	14
897	764660	Rv0668	rpoC	V431M	FALSE	FALSE	FALSE	FALSE		TRUE	RIF	TRUE	23	0	36
898	764666	Rv0668	rpoC	G433S	FALSE	FALSE	FALSE	FALSE		TRUE	RIF	TRUE	26	0	30
899	764667	Rv0668	rpoC	G433D	FALSE	FALSE	FALSE	FALSE		TRUE	RIF	TRUE	5	1	8
900	764669	Rv0668	rpoC	P434T	FALSE	FALSE	FALSE	FALSE		TRUE	RIF	TRUE	10	0	2
901	764670	Rv0668	rpoC	P434Q	FALSE	FALSE	FALSE	FALSE		TRUE	RIF	TRUE	31	0	28
902	764703	Rv0668	rpoC	K445R	FALSE	FALSE	FALSE	FALSE		TRUE	RIF	TRUE	27	1	28
903	764714	Rv0668	rpoC	L449V	FALSE	FALSE	FALSE	FALSE		TRUE	RIF	TRUE	12	0	10
904	764723	Rv0668	rpoC	F452L	FALSE	FALSE	FALSE	FALSE		TRUE	RIF	TRUE	7	0	22
905	764724	Rv0668	rpoC	F452S	FALSE	FALSE	FALSE	FALSE		TRUE	RIF	TRUE	23	0	68
906	764805	Rv0668	rpoC	Q479R	FALSE	FALSE	FALSE	FALSE		TRUE	RIF	TRUE	6	0	20
907	764817	Rv0668	rpoC	V483A	FALSE	FALSE	FALSE	FALSE		TRUE	RIF	TRUE	281	9	921
908	764819	Rv0668	rpoC	W484G	FALSE	FALSE	FALSE	FALSE		TRUE	RIF	TRUE	26	1	40
909	764820	Rv0668	rpoC	W484S	FALSE	FALSE	FALSE	FALSE		TRUE	RIF	TRUE	9	3	56
910	764822	Rv0668	rpoC	D485N	FALSE	FALSE	FALSE	FALSE		TRUE	RIF	TRUE	28	0	158
911	764840	Rv0668	rpoC	I491V	FALSE	FALSE	FALSE	FALSE		TRUE	RIF	TRUE	63	6	192
912	764841	Rv0668	rpoC	I491N	FALSE	FALSE	FALSE	FALSE		TRUE	RIF	TRUE	35	1	184
913	764888	Rv0668	rpoC	L507V	FALSE	FALSE	FALSE	FALSE		TRUE	RIF	TRUE	12	0	48
914	764916	Rv0668	rpoC	L516P	FALSE	FALSE	FALSE	FALSE		TRUE	RIF	TRUE	46	1	36
915	764918	Rv0668	rpoC	V517L	FALSE	FALSE	FALSE	FALSE		TRUE	RIF	TRUE	38	1	54
916	764923	Rv0668	rpoC	E518D	FALSE	FALSE	FALSE	FALSE		TRUE	RIF	TRUE	9	1	12
917	764924	Rv0668	rpoC	G519S	FALSE	FALSE	FALSE	FALSE		TRUE	RIF	TRUE	5	0	0
918	764925	Rv0668	rpoC	G519D	FALSE	FALSE	FALSE	FALSE		TRUE	RIF	TRUE	22	0	22
919	764931	Rv0668	rpoC	A521D	FALSE	FALSE	FALSE	FALSE		TRUE	RIF	TRUE	11	0	12
920	764942	Rv0668	rpoC	H525N	FALSE	FALSE	FALSE	FALSE		TRUE	RIF	TRUE	10	0	14
921	764944	Rv0668	rpoC	H525Q	FALSE	FALSE	FALSE	FALSE		TRUE	RIF	TRUE	17	0	10
922	764948	Rv0668	rpoC	L527V	FALSE	FALSE	FALSE	FALSE		TRUE	RIF	TRUE	51	0	70
923	765050	Rv0668	rpoC	S561P	FALSE	FALSE	FALSE	FALSE		TRUE	RIF	TRUE	7	0	30
924	765080	Rv0668	rpoC	G571R	FALSE	FALSE	FALSE	FALSE		TRUE	RIF	TRUE	11	0	16
925	765113	Rv0668	rpoC	V582M	FALSE	FALSE	FALSE	FALSE		TRUE	RIF	TRUE	6	0	6
926	765462	Rv0668	rpoC	N698S	FALSE	FALSE	FALSE	FALSE		TRUE	RIF	TRUE	43	2	156
927	765463	Rv0668	rpoC	N698K	FALSE	FALSE	FALSE	FALSE		TRUE	RIF	TRUE	17	0	18
928	765511	Rv0668	rpoC	D714E	FALSE	FALSE	FALSE	FALSE		TRUE	RIF	TRUE	6	0	0
929	765513	Rv0668	rpoC	K715T	FALSE	FALSE	FALSE	FALSE		TRUE	RIF	TRUE	5	0	0
930	765570	Rv0668	rpoC	A734V	FALSE	FALSE	FALSE	FALSE		TRUE	RIF	TRUE	7	0	10
931	765609	Rv0668	rpoC	D747A	FALSE	FALSE	FALSE	FALSE		TRUE	RIF	TRUE	15	0	12
932	765612	Rv0668	rpoC	H748P	FALSE	FALSE	FALSE	FALSE		TRUE	RIF	TRUE	7	0	4
933	765617	Rv0668	rpoC	E750Q	FALSE	FALSE	FALSE	FALSE		TRUE	RIF	TRUE	8	0	8
934	765618	Rv0668	rpoC	E750A	FALSE	FALSE	FALSE	FALSE		TRUE	RIF	TRUE	7	0	2
935	765619	Rv0668	rpoC	E750D	FALSE	FALSE	FALSE	FALSE		TRUE	RIF	TRUE	6	0	12
936	765639	Rv0668	rpoC	E757A	FALSE	FALSE	FALSE	FALSE		TRUE	RIF	TRUE	8	0	28
937	765678	Rv0668	rpoC	R770H	FALSE	FALSE	FALSE	FALSE		TRUE	RIF	TRUE	9	0	14
938	765804	Rv0668	rpoC	T812I	FALSE	FALSE	FALSE	FALSE		TRUE	RIF	TRUE	6	0	42
939	765842	Rv0668	rpoC	T825A	FALSE	FALSE	FALSE	FALSE		TRUE	RIF	TRUE	7	0	4
940	765846	Rv0668	rpoC	N826T	FALSE	FALSE	FALSE	FALSE		TRUE	RIF	TRUE	6	1	68
941	765847	Rv0668	rpoC	N826K	FALSE	FALSE	FALSE	FALSE		TRUE	RIF	TRUE	5	0	4
942	765860	Rv0668	rpoC	F831L	FALSE	FALSE	FALSE	FALSE		TRUE	RIF	TRUE	5	0	4
943	765920	Rv0668	rpoC	I851V	FALSE	FALSE	FALSE	FALSE		TRUE	RIF	TRUE	6	0	6
944	766022	Rv0668	rpoC	I885V	FALSE	FALSE	FALSE	FALSE		TRUE	RIF	TRUE	13	0	8
945	766203	Rv0668	rpoC	G945D	FALSE	FALSE	FALSE	FALSE		TRUE	RIF	TRUE	7	0	4
946	766242	Rv0668	rpoC	T958N	FALSE	FALSE	FALSE	FALSE		TRUE	RIF	TRUE	7	0	10
947	766466	Rv0668	rpoC	E1033K	FALSE	FALSE	FALSE	FALSE		TRUE	RIF	TRUE	13	0	12
948	766467	Rv0668	rpoC	E1033A	FALSE	FALSE	FALSE	FALSE		TRUE	RIF	TRUE	17	0	44
949	766485	Rv0668	rpoC	V1039A	FALSE	FALSE	FALSE	FALSE		TRUE	RIF	TRUE	21	0	70
950	766487	Rv0668	rpoC	P1040T	FALSE	FALSE	FALSE	FALSE		TRUE	RIF	TRUE	45	0	234
951	766488	Rv0668	rpoC	P1040Q	FALSE	FALSE	FALSE	FALSE		TRUE	RIF	TRUE	58	0	38
952	766699	Rv0668	rpoC	Q1110H	FALSE	FALSE	FALSE	FALSE		TRUE	RIF	TRUE	5	0	0
953	766740	Rv0668	rpoC	V1124E	FALSE	FALSE	FALSE	FALSE		TRUE	RIF	TRUE	8	0	10
954	766744	Rv0668	rpoC	Q1125H	FALSE	FALSE	FALSE	FALSE		TRUE	RIF	TRUE	13	0	14
955	766825	Rv0668	rpoC	K1152K	FALSE	FALSE	FALSE	FALSE		TRUE	RIF	TRUE	6	0	8
956	767007	Rv0668	rpoC	A1213E	FALSE	FALSE	FALSE	FALSE		TRUE	RIF	TRUE	7	0	2
957	767123	Rv0668	rpoC	V1252M	FALSE	FALSE	FALSE	FALSE		TRUE	RIF	TRUE	62	3	124
958	769504	Rv0669c	Rv0669c	G32C	FALSE	FALSE	FALSE	FALSE		FALSE		FALSE	6	0	4
959	770087	Rv0670	end	H99R	FALSE	TRUE	FALSE	FALSE		FALSE		FALSE	5	0	2
960	771395	Rv0671	lpqP	W272R	FALSE	FALSE	FALSE	FALSE		FALSE		FALSE	6	0	2
961	774320	Rv0674	Rv0674	H86R	FALSE	FALSE	FALSE	FALSE		FALSE		FALSE	6	0	304
962	777052	Rv0676c	mmpL5	G477R	FALSE	FALSE	FALSE	FALSE		TRUE	BDQ,CFZ	FALSE	6	0	8
963	777590	Rv0676c	mmpL5	S297S	FALSE	FALSE	FALSE	FALSE		TRUE	BDQ,CFZ	FALSE	10	0	6
964	778053	Rv0676c	mmpL5	D143G	FALSE	FALSE	FALSE	FALSE		TRUE	BDQ,CFZ	FALSE	5	0	2
965	779339	Rv0678	Rv0678	L117P	FALSE	FALSE	FALSE	FALSE		TRUE	BDQ,CFZ	FALSE	10	0	4
966	779350	Rv0678	Rv0678	G121R	FALSE	FALSE	FALSE	FALSE		TRUE	BDQ,CFZ	FALSE	5	0	10
967	781382	intergenic	None	None	FALSE	FALSE	FALSE	FALSE		TRUE	STM	FALSE	5	0	2
968	781395	intergenic	None	None	FALSE	FALSE	FALSE	FALSE		TRUE	STM	FALSE	8	0	394
969	781421	intergenic	None	None	TRUE	FALSE	FALSE	FALSE		TRUE	STM	FALSE	5	0	264
970	781676	Rv0682	rpsL	T39T	FALSE	FALSE	FALSE	FALSE		TRUE	STM	TRUE	23	0	74
971	781687	Rv0682	rpsL	K43T	FALSE	FALSE	FALSE	TRUE	STM,STM	TRUE	STM	TRUE	918	41	5303
972	781821	Rv0682	rpsL	K88Q	FALSE	FALSE	FALSE	TRUE	STM	TRUE	STM	TRUE	14	0	20
973	781822	Rv0682	rpsL	K88T	FALSE	FALSE	FALSE	TRUE	STM,STM	TRUE	STM	TRUE	329	11	1338
974	782077	Rv0683	rpsG	E48E	FALSE	FALSE	FALSE	FALSE		FALSE		TRUE	6	0	0
975	784100	Rv0684	fusA1	G539E	FALSE	FALSE	FALSE	FALSE		FALSE		TRUE	6	0	0
976	784113	Rv0684	fusA1	R543R	FALSE	FALSE	FALSE	FALSE		FALSE		TRUE	5	0	8
977	786053	intergenic	None	None	FALSE	FALSE	FALSE	FALSE		FALSE		FALSE	5	0	162
978	787318	Rv0687	Rv0687	V74M	FALSE	FALSE	FALSE	FALSE		FALSE		FALSE	5	0	782
979	793012	Rv0693	pqqE	G286S	FALSE	TRUE	FALSE	FALSE		FALSE		FALSE	10	0	12
980	794567	intergenic	None	None	FALSE	FALSE	FALSE	FALSE		FALSE		FALSE	30	1	1190
981	796823	Rv0696	Rv0696	T435T	FALSE	FALSE	FALSE	FALSE		FALSE		FALSE	6	0	2
982	797597	Rv0697	Rv0697	T222M	TRUE	FALSE	FALSE	FALSE		FALSE		TRUE	5	1	5625
983	797692	Rv0697	Rv0697	V254I	FALSE	FALSE	FALSE	FALSE		FALSE		TRUE	5	0	70
984	798563	intergenic	None	None	FALSE	FALSE	FALSE	FALSE		FALSE		FALSE	5	1	16
985	800204	intergenic	None	None	TRUE	FALSE	FALSE	FALSE		FALSE		FALSE	5	0	2128
986	801021	Rv0701	rplC	T71T	FALSE	FALSE	FALSE	FALSE		TRUE	LZD	TRUE	5	0	14
987	801268	Rv0701	rplC	C154R	FALSE	FALSE	FALSE	TRUE	LZD	TRUE	LZD	TRUE	5	0	18
988	806172	intergenic	None	None	FALSE	FALSE	FALSE	FALSE		FALSE		FALSE	14	1	92
989	807681	Rv0711	atsA	N449N	FALSE	FALSE	FALSE	FALSE		FALSE		FALSE	6	0	2
990	808260	Rv0711	atsA	F642F	FALSE	FALSE	FALSE	FALSE		FALSE		FALSE	7	0	0
991	810340	Rv0713	Rv0713	P132Q	FALSE	FALSE	FALSE	FALSE		FALSE		FALSE	10	0	40
992	811173	intergenic	None	None	FALSE	FALSE	FALSE	FALSE		FALSE		FALSE	8	0	6
993	811218	intergenic	None	None	FALSE	FALSE	FALSE	FALSE		FALSE		FALSE	7	0	30
994	813233	Rv0718	rpsH	R86R	FALSE	FALSE	FALSE	FALSE		FALSE		TRUE	5	0	6
995	819438	Rv0726c	Rv0726c	T68M	FALSE	FALSE	FALSE	FALSE		FALSE		FALSE	7	2	24
996	819849	Rv0727c	fucA	P217P	FALSE	FALSE	FALSE	FALSE		FALSE		FALSE	8	0	54
997	820633	Rv0728c	serA2	V282I	FALSE	FALSE	FALSE	FALSE		FALSE		FALSE	5	1	10
998	820859	Rv0728c	serA2	S206S	FALSE	FALSE	FALSE	FALSE		FALSE		FALSE	5	0	24
999	822817	Rv0729	xylB	R437R	FALSE	FALSE	FALSE	FALSE		FALSE		FALSE	13	0	2
1000	829719	intergenic	None	None	TRUE	FALSE	FALSE	FALSE		FALSE		FALSE	18	1	5683
1001	829754	intergenic	None	None	FALSE	FALSE	FALSE	FALSE		FALSE		FALSE	44	0	362
1002	831874	Rv0740	Rv0740	T33T	FALSE	FALSE	FALSE	FALSE		FALSE		FALSE	6	0	10
1003	832069	Rv0740	Rv0740	I98I	FALSE	FALSE	FALSE	FALSE		FALSE		FALSE	16	0	136
1004	832076	Rv0740	Rv0740	N101D	FALSE	FALSE	FALSE	FALSE		FALSE		FALSE	9	0	116
1005	832081	Rv0740	Rv0740	C102C	FALSE	FALSE	FALSE	FALSE		FALSE		FALSE	10	0	116
1006	832082	Rv0740	Rv0740	Y103D	FALSE	FALSE	FALSE	FALSE		FALSE		FALSE	9	0	116
1007	832083	Rv0740	Rv0740	Y103F	FALSE	FALSE	FALSE	FALSE		FALSE		FALSE	9	0	116
1008	832088	Rv0740	Rv0740	E105Q	FALSE	FALSE	FALSE	FALSE		FALSE		FALSE	10	0	116
1009	832090	Rv0740	Rv0740	E105D	FALSE	FALSE	FALSE	FALSE		FALSE		FALSE	10	0	116
1010	832109	Rv0740	Rv0740	R112G	FALSE	FALSE	FALSE	FALSE		FALSE		FALSE	74	0	870
1011	832136	Rv0740	Rv0740	V121L	FALSE	FALSE	FALSE	FALSE		FALSE		FALSE	25	0	42
1012	832178	Rv0740	Rv0740	E135K	FALSE	FALSE	FALSE	FALSE		FALSE		FALSE	5	0	14
1013	832409	intergenic	None	None	FALSE	FALSE	FALSE	FALSE		FALSE		FALSE	18	0	36
1014	834904	Rv0744c	Rv0744c	G15R	FALSE	FALSE	FALSE	FALSE		FALSE		FALSE	5	0	52
1015	835194	Rv0745	Rv0745	P14L	FALSE	FALSE	FALSE	FALSE		FALSE		FALSE	5	0	6
1016	840977	Rv0748	vapB31	I11L	FALSE	FALSE	FALSE	FALSE		FALSE		FALSE	5	0	26
1017	841016	Rv0748	vapB31	Q24*	FALSE	FALSE	FALSE	FALSE		FALSE		FALSE	15	0	26
1018	841039	Rv0748	vapB31	E31E	FALSE	FALSE	FALSE	FALSE		FALSE		FALSE	18	0	26
1019	841090	Rv0748	vapB31	P48P	FALSE	FALSE	FALSE	FALSE		FALSE		FALSE	5	0	8
1020	841105	Rv0748	vapB31	F53F	FALSE	FALSE	FALSE	FALSE		FALSE		FALSE	7	0	30
1021	841110	Rv0748	vapB31	G55A	FALSE	FALSE	FALSE	FALSE		FALSE		FALSE	8	0	4
1022	841132	Rv0748	vapB31	G62G	FALSE	FALSE	FALSE	FALSE		FALSE		FALSE	11	0	24
1023	841141	Rv0748	vapB31	L65L	FALSE	FALSE	FALSE	FALSE		FALSE		FALSE	7	0	6
1024	841153	Rv0748	vapB31	R69R	FALSE	FALSE	FALSE	FALSE		FALSE		FALSE	16	0	92
1025	841155	Rv0748	vapB31	A70V	FALSE	FALSE	FALSE	FALSE		FALSE		FALSE	16	0	92
1026	841180	Rv0748	vapB31	G78G	FALSE	FALSE	FALSE	FALSE		FALSE		FALSE	8	0	58
1027	841244	Rv0749	vapC31	A6V	FALSE	FALSE	FALSE	FALSE		FALSE		FALSE	27	0	270
1028	841278	Rv0749	vapC31	H17H	FALSE	FALSE	FALSE	FALSE		FALSE		FALSE	52	0	318
1029	841320	Rv0749	vapC31	L31L	FALSE	FALSE	FALSE	FALSE		FALSE		FALSE	19	0	14
1030	841326	Rv0749	vapC31	A33A	FALSE	FALSE	FALSE	FALSE		FALSE		FALSE	28	3	36
1031	841353	Rv0749	vapC31	L42L	FALSE	FALSE	FALSE	FALSE		FALSE		FALSE	6	0	24
1032	841356	Rv0749	vapC31	V43V	FALSE	FALSE	FALSE	FALSE		FALSE		FALSE	9	0	26
1033	841377	Rv0749	vapC31	L50L	TRUE	FALSE	FALSE	FALSE		FALSE		FALSE	51	0	346
1034	841378	Rv0749	vapC31	A51T	TRUE	FALSE	FALSE	FALSE		FALSE		FALSE	52	0	346
1035	841413	Rv0749	vapC31	P62P	FALSE	FALSE	FALSE	FALSE		FALSE		FALSE	39	0	122
1036	841419	Rv0749	vapC31	A64A	FALSE	FALSE	FALSE	FALSE		FALSE		FALSE	14	0	18
1037	841422	Rv0749	vapC31	E65D	FALSE	FALSE	FALSE	FALSE		FALSE		FALSE	20	0	18
1038	841448	Rv0749	vapC31	T74N	TRUE	FALSE	FALSE	FALSE		FALSE		FALSE	75	0	408
1039	841473	Rv0749	vapC31	T82T	FALSE	FALSE	FALSE	FALSE		FALSE		FALSE	11	0	4
1040	841475	Rv0749	vapC31	N83S	FALSE	FALSE	FALSE	FALSE		FALSE		FALSE	11	0	4
1041	841482	Rv0749	vapC31	G85G	FALSE	FALSE	FALSE	FALSE		FALSE		FALSE	36	0	146
1042	841494	Rv0749	vapC31	L89L	TRUE	FALSE	FALSE	FALSE		FALSE		FALSE	56	1	5791
1043	841495	Rv0749	vapC31	M90L	TRUE	FALSE	FALSE	FALSE		FALSE		FALSE	56	1	5791
1044	841562	Rv0749	vapC31	A112V	FALSE	FALSE	FALSE	FALSE		FALSE		FALSE	11	0	8
1045	841569	Rv0749	vapC31	I114I	FALSE	FALSE	FALSE	FALSE		FALSE		FALSE	10	0	20
1046	841572	Rv0749	vapC31	A115A	FALSE	FALSE	FALSE	FALSE		FALSE		FALSE	10	0	20
1047	841577	Rv0749	vapC31	G117E	FALSE	FALSE	FALSE	FALSE		FALSE		FALSE	15	0	22
1048	841605	Rv0749	vapC31	D126D	FALSE	FALSE	FALSE	FALSE		FALSE		FALSE	26	0	58
1049	841629	Rv0749	vapC31	S134S	TRUE	FALSE	FALSE	FALSE		FALSE		FALSE	43	0	512
1050	841638	Rv0749	vapC31	H137H	FALSE	FALSE	FALSE	FALSE		FALSE		FALSE	6	0	0
1051	841650	Rv0749	vapC31	P141P	TRUE	FALSE	FALSE	FALSE		FALSE		FALSE	15	0	296
1052	841651	Rv0749	vapC31	L142I	TRUE	FALSE	FALSE	FALSE		FALSE		FALSE	14	0	296
1053	841924	intergenic	None	None	FALSE	FALSE	FALSE	FALSE		FALSE		FALSE	6	2	1285
1054	842026	intergenic	None	None	FALSE	FALSE	FALSE	FALSE		FALSE		FALSE	14	0	42
1055	842032	intergenic	None	None	FALSE	FALSE	FALSE	FALSE		FALSE		FALSE	27	0	66
1056	842044	Rv0750	Rv0750	I4I	FALSE	FALSE	FALSE	FALSE		FALSE		FALSE	31	0	126
1057	842051	Rv0750	Rv0750	D7N	FALSE	FALSE	FALSE	FALSE		FALSE		FALSE	26	0	526
1058	842056	Rv0750	Rv0750	C8C	FALSE	FALSE	FALSE	FALSE		FALSE		FALSE	26	0	526
1059	842057	Rv0750	Rv0750	V9I	FALSE	FALSE	FALSE	FALSE		FALSE		FALSE	27	0	526
1060	842058	Rv0750	Rv0750	V9D	FALSE	FALSE	FALSE	FALSE		FALSE		FALSE	26	0	526
1061	842063	Rv0750	Rv0750	H11D	FALSE	FALSE	FALSE	FALSE		FALSE		FALSE	26	0	526
1062	842065	Rv0750	Rv0750	H11Q	FALSE	FALSE	FALSE	FALSE		FALSE		FALSE	26	0	526
1063	842111	Rv0750	Rv0750	L27V	FALSE	FALSE	FALSE	FALSE		FALSE		FALSE	183	0	4450
1064	845163	Rv0753c	mmsA	D264G	FALSE	FALSE	FALSE	FALSE		FALSE		FALSE	5	0	10
1065	845579	Rv0753c	mmsA	T125T	FALSE	FALSE	FALSE	FALSE		FALSE		FALSE	5	0	2
1066	847436	Rv0754	PE_PGRS11	D426D	FALSE	FALSE	FALSE	FALSE		FALSE		FALSE	9	0	14
1067	849294	Rv0755c	PPE12	F249F	FALSE	TRUE	FALSE	FALSE		FALSE		TRUE	6	0	4
1068	849549	Rv0755c	PPE12	A164A	FALSE	TRUE	FALSE	FALSE		FALSE		TRUE	7	0	8
1069	851151	Rv0756c	Rv0756c	G106S	FALSE	FALSE	FALSE	FALSE		FALSE		FALSE	7	0	18
1070	851548	intergenic	None	None	FALSE	FALSE	FALSE	FALSE		FALSE		FALSE	5	0	6
1071	851979	Rv0757	phoP	S124R	FALSE	FALSE	FALSE	FALSE		FALSE		TRUE	5	0	6
1072	851982	Rv0757	phoP	L125L	FALSE	FALSE	FALSE	FALSE		FALSE		TRUE	6	0	6
1073	852438	Rv0758	phoR	L15L	FALSE	FALSE	FALSE	FALSE		FALSE		FALSE	9	0	8
1074	852448	Rv0758	phoR	A18V	FALSE	FALSE	FALSE	FALSE		FALSE		FALSE	5	0	2
1075	852468	Rv0758	phoR	T25P	FALSE	FALSE	FALSE	FALSE		FALSE		FALSE	19	0	8
1076	852546	Rv0758	phoR	L51F	FALSE	FALSE	FALSE	FALSE		FALSE		FALSE	7	0	6
1077	852577	Rv0758	phoR	T61K	FALSE	FALSE	FALSE	FALSE		FALSE		FALSE	7	0	164
1078	852582	Rv0758	phoR	P63T	FALSE	FALSE	FALSE	FALSE		FALSE		FALSE	6	0	232
1079	852607	Rv0758	phoR	G71D	FALSE	FALSE	FALSE	FALSE		FALSE		FALSE	5	0	4
1080	852616	Rv0758	phoR	P74H	FALSE	FALSE	FALSE	FALSE		FALSE		FALSE	7	0	8
1081	852628	Rv0758	phoR	P78L	FALSE	FALSE	FALSE	FALSE		FALSE		FALSE	5	0	6
1082	852634	Rv0758	phoR	R80T	FALSE	FALSE	FALSE	FALSE		FALSE		FALSE	6	0	4
1083	852676	Rv0758	phoR	T94M	FALSE	FALSE	FALSE	FALSE		FALSE		FALSE	9	0	4
1084	852682	Rv0758	phoR	L96H	FALSE	FALSE	FALSE	FALSE		FALSE		FALSE	5	0	14
1085	852709	Rv0758	phoR	V105A	FALSE	FALSE	FALSE	FALSE		FALSE		FALSE	5	0	0
1086	852711	Rv0758	phoR	P106S	FALSE	FALSE	FALSE	FALSE		FALSE		FALSE	6	2	100
1087	852727	Rv0758	phoR	V111A	FALSE	FALSE	FALSE	FALSE		FALSE		FALSE	7	0	2
1088	852748	Rv0758	phoR	L118P	FALSE	FALSE	FALSE	FALSE		FALSE		FALSE	6	0	8
1089	852780	Rv0758	phoR	R129S	FALSE	FALSE	FALSE	FALSE		FALSE		FALSE	6	0	0
1090	852823	Rv0758	phoR	V143A	FALSE	FALSE	FALSE	FALSE		FALSE		FALSE	5	0	0
1091	852834	Rv0758	phoR	L147L	FALSE	FALSE	FALSE	FALSE		FALSE		FALSE	5	0	14
1092	852877	Rv0758	phoR	Q161P	FALSE	FALSE	FALSE	FALSE		FALSE		FALSE	6	0	0
1093	852885	Rv0758	phoR	I164L	FALSE	FALSE	FALSE	FALSE		FALSE		FALSE	6	0	4
1094	852942	Rv0758	phoR	S183R	FALSE	FALSE	FALSE	FALSE		FALSE		FALSE	5	0	0
1095	852946	Rv0758	phoR	L184Q	FALSE	FALSE	FALSE	FALSE		FALSE		FALSE	5	0	6
1096	852952	Rv0758	phoR	P186L	FALSE	FALSE	FALSE	FALSE		FALSE		FALSE	10	0	14
1097	852976	Rv0758	phoR	A194V	FALSE	FALSE	FALSE	FALSE		FALSE		FALSE	5	0	6
1098	852982	Rv0758	phoR	A196E	FALSE	FALSE	FALSE	FALSE		FALSE		FALSE	13	0	8
1099	852984	Rv0758	phoR	I197V	FALSE	FALSE	FALSE	FALSE		FALSE		FALSE	5	0	2
1100	853014	Rv0758	phoR	P207T	FALSE	FALSE	FALSE	FALSE		FALSE		FALSE	5	0	14
1101	853020	Rv0758	phoR	W209G	FALSE	FALSE	FALSE	FALSE		FALSE		FALSE	6	0	8
1102	853038	Rv0758	phoR	V215I	FALSE	FALSE	FALSE	FALSE		FALSE		FALSE	13	0	16
1103	853057	Rv0758	phoR	A221E	FALSE	FALSE	FALSE	FALSE		FALSE		FALSE	8	0	110
1104	853090	Rv0758	phoR	A232E	FALSE	FALSE	FALSE	FALSE		FALSE		FALSE	9	0	4
1105	853096	Rv0758	phoR	A234V	FALSE	FALSE	FALSE	FALSE		FALSE		FALSE	6	0	2
1106	853164	Rv0758	phoR	A257T	FALSE	FALSE	FALSE	FALSE		FALSE		FALSE	9	1	18
1107	853180	Rv0758	phoR	R262H	FALSE	FALSE	FALSE	FALSE		FALSE		FALSE	5	0	22
1108	853200	Rv0758	phoR	R269S	FALSE	FALSE	FALSE	FALSE		FALSE		FALSE	10	0	6
1109	853231	Rv0758	phoR	A279D	FALSE	FALSE	FALSE	FALSE		FALSE		FALSE	9	2	44
1110	853267	Rv0758	phoR	E291A	FALSE	FALSE	FALSE	FALSE		FALSE		FALSE	8	0	8
1111	853288	Rv0758	phoR	G298E	FALSE	FALSE	FALSE	FALSE		FALSE		FALSE	6	0	2
1112	853360	Rv0758	phoR	D322A	FALSE	FALSE	FALSE	FALSE		FALSE		FALSE	8	0	8
1113	853366	Rv0758	phoR	L324Q	FALSE	FALSE	FALSE	FALSE		FALSE		FALSE	5	0	12
1114	853379	Rv0758	phoR	S328R	FALSE	FALSE	FALSE	FALSE		FALSE		FALSE	9	0	0
1115	853389	Rv0758	phoR	H332N	FALSE	FALSE	FALSE	FALSE		FALSE		FALSE	6	0	2
1116	853429	Rv0758	phoR	L345Q	FALSE	FALSE	FALSE	FALSE		FALSE		FALSE	6	0	2
1117	853452	Rv0758	phoR	T353A	FALSE	FALSE	FALSE	FALSE		FALSE		FALSE	7	0	58
1118	853456	Rv0758	phoR	P354Q	FALSE	FALSE	FALSE	FALSE		FALSE		FALSE	7	0	6
1119	853459	Rv0758	phoR	E355A	FALSE	FALSE	FALSE	FALSE		FALSE		FALSE	5	0	0
1120	853563	Rv0758	phoR	T390P	FALSE	FALSE	FALSE	FALSE		FALSE		FALSE	10	0	10
1121	853653	Rv0758	phoR	R420C	FALSE	FALSE	FALSE	FALSE		FALSE		FALSE	5	0	0
1122	853660	Rv0758	phoR	D422A	FALSE	FALSE	FALSE	FALSE		FALSE		FALSE	9	0	2
1123	853668	Rv0758	phoR	R425W	FALSE	FALSE	FALSE	FALSE		FALSE		FALSE	5	0	58
1124	853672	Rv0758	phoR	A426E	FALSE	FALSE	FALSE	FALSE		FALSE		FALSE	7	0	42
1125	853684	Rv0758	phoR	G430D	FALSE	FALSE	FALSE	FALSE		FALSE		FALSE	6	0	6
1126	853797	Rv0758	phoR	R468C	FALSE	FALSE	FALSE	FALSE		FALSE		FALSE	6	0	42
1127	856111	Rv0762c	Rv0762c	A120A	FALSE	FALSE	FALSE	FALSE		FALSE		FALSE	5	0	4
1128	856147	Rv0762c	Rv0762c	E108E	FALSE	FALSE	FALSE	FALSE		FALSE		FALSE	6	0	24
1129	863270	Rv0770	Rv0770	P5P	FALSE	FALSE	FALSE	FALSE		FALSE		FALSE	5	0	70
1130	871305	Rv0777	purB	A433D	FALSE	TRUE	FALSE	FALSE		FALSE		TRUE	5	0	10
1131	873459	Rv0780	purC	D39D	FALSE	FALSE	FALSE	FALSE		FALSE		TRUE	9	0	8
1132	878276	Rv0783c	emrB	A55A	FALSE	FALSE	FALSE	FALSE		FALSE		FALSE	5	0	4
1133	878850	Rv0784	Rv0784	A71A	FALSE	FALSE	FALSE	FALSE		FALSE		FALSE	5	0	2
1134	880280	Rv0785	Rv0785	P314Q	FALSE	FALSE	FALSE	FALSE		FALSE		FALSE	12	0	16
1135	882875	Rv0788	purQ	D39A	FALSE	FALSE	FALSE	FALSE		FALSE		TRUE	5	0	4
1136	884079	Rv0790c	Rv0790c	R241Q	FALSE	FALSE	FALSE	FALSE		FALSE		FALSE	11	0	10
1137	886661	intergenic	None	None	FALSE	FALSE	FALSE	FALSE		FALSE		FALSE	18	0	1436
1138	886670	intergenic	None	None	FALSE	FALSE	FALSE	FALSE		FALSE		FALSE	5	0	12
1139	886673	intergenic	None	None	FALSE	FALSE	FALSE	FALSE		FALSE		FALSE	6	0	2
1140	886686	intergenic	None	None	FALSE	FALSE	FALSE	FALSE		FALSE		FALSE	8	0	12
1141	888400	Rv0794c	Rv0794c	D79D	FALSE	FALSE	FALSE	FALSE		FALSE		FALSE	5	0	32
1142	888755	intergenic	None	None	TRUE	FALSE	FALSE	FALSE		FALSE		FALSE	43	0	104
1143	888761	intergenic	None	None	FALSE	FALSE	FALSE	FALSE		FALSE		FALSE	8	0	6
1144	888762	intergenic	None	None	FALSE	FALSE	FALSE	FALSE		FALSE		FALSE	8	0	6
1145	892276	Rv0799c	Rv0799c	S333N	FALSE	FALSE	FALSE	FALSE		FALSE		FALSE	6	0	4
1146	895936	Rv0803	purL	P39P	FALSE	FALSE	FALSE	FALSE		FALSE		TRUE	6	0	4
1147	898374	Rv0804	Rv0804	L98L	FALSE	FALSE	FALSE	FALSE		FALSE		FALSE	6	0	6
1148	898783	intergenic	None	None	FALSE	FALSE	FALSE	FALSE		FALSE		FALSE	5	0	370
1149	898787	intergenic	None	None	FALSE	FALSE	FALSE	FALSE		FALSE		FALSE	6	0	26
1150	900789	Rv0806c	cpsY	Y181C	FALSE	FALSE	FALSE	FALSE		FALSE		FALSE	5	0	0
1151	902703	Rv0808	purF	A198V	FALSE	FALSE	FALSE	FALSE		FALSE		TRUE	6	0	32
1152	907938	Rv0813c	Rv0813c	A27A	FALSE	FALSE	FALSE	FALSE		FALSE		FALSE	5	0	10
1153	907939	Rv0813c	Rv0813c	A27G	FALSE	FALSE	FALSE	FALSE		FALSE		FALSE	5	0	10
1154	908186	Rv0814c	sseC2	T100A	FALSE	FALSE	FALSE	FALSE		FALSE		FALSE	5	95	14575
1155	910518	Rv0817c	Rv0817c	P109S	FALSE	FALSE	FALSE	FALSE		FALSE		TRUE	5	0	82
1156	910735	Rv0817c	Rv0817c	E36E	FALSE	FALSE	FALSE	FALSE		FALSE		TRUE	5	0	10
1157	911401	Rv0818	Rv0818	R144S	FALSE	FALSE	FALSE	FALSE		FALSE		FALSE	6	0	32
1158	911517	Rv0818	Rv0818	D182D	FALSE	FALSE	FALSE	FALSE		FALSE		FALSE	18	0	78
1159	912166	Rv0819	mshD	P144L	FALSE	FALSE	FALSE	FALSE		FALSE		TRUE	6	0	16
1160	915379	Rv0822c	Rv0822c	L311L	FALSE	FALSE	FALSE	FALSE		FALSE		FALSE	14	0	6
1161	918175	Rv0824c	desA1	K192K	FALSE	TRUE	FALSE	FALSE		FALSE		TRUE	16	3	88
1162	919552	Rv0825c	Rv0825c	V1G	FALSE	FALSE	FALSE	FALSE		FALSE		FALSE	12	0	24
1163	919564	intergenic	None	None	FALSE	FALSE	FALSE	FALSE		FALSE		FALSE	7	0	204
1164	921639	Rv0829	Rv0829	K22I	FALSE	FALSE	FALSE	FALSE		FALSE		FALSE	6	0	4
1165	921813	Rv0829	Rv0829	A80G	TRUE	FALSE	FALSE	FALSE		FALSE		FALSE	71	0	554
1166	921829	Rv0829	Rv0829	A85A	FALSE	FALSE	FALSE	FALSE		FALSE		FALSE	27	0	46
1167	921855	Rv0829	Rv0829	L94Q	TRUE	FALSE	FALSE	FALSE		FALSE		FALSE	27	0	230
1168	921860	Rv0829	Rv0829	A96T	TRUE	FALSE	FALSE	FALSE		FALSE		FALSE	23	0	228
1169	921861	Rv0829	Rv0829	A96E	TRUE	FALSE	FALSE	FALSE		FALSE		FALSE	22	0	228
1170	922528	Rv0830	Rv0830	L187L	FALSE	FALSE	FALSE	FALSE		FALSE		FALSE	46	0	286
1171	927930	Rv0834c	PE_PGRS14	G852G	TRUE	TRUE	FALSE	FALSE		FALSE		FALSE	13	0	86
1172	930110	Rv0834c	PE_PGRS14	T126A	FALSE	TRUE	FALSE	FALSE		FALSE		FALSE	5	0	8
1173	931925	intergenic	None	None	FALSE	FALSE	FALSE	FALSE		FALSE		FALSE	5	0	48
1174	934084	intergenic	None	None	FALSE	FALSE	FALSE	FALSE		FALSE		FALSE	5	0	2
1175	935234	Rv0838	lpqR	A172V	FALSE	FALSE	FALSE	FALSE		FALSE		FALSE	8	0	70
1176	937836	intergenic	None	None	FALSE	FALSE	FALSE	FALSE		FALSE		FALSE	6	0	48
1177	938240	Rv0842	Rv0842	P43P	TRUE	FALSE	FALSE	FALSE		FALSE		FALSE	9	0	864
1178	938241	Rv0842	Rv0842	F44I	FALSE	FALSE	FALSE	FALSE		FALSE		FALSE	5	0	110
1179	938710	Rv0842	Rv0842	P200L	FALSE	FALSE	FALSE	FALSE		FALSE		FALSE	6	0	6
1180	940822	Rv0844c	narL	A95A	FALSE	FALSE	FALSE	FALSE		FALSE		FALSE	6	1	20
1181	942102	Rv0845	Rv0845	Q305*	FALSE	FALSE	FALSE	FALSE		FALSE		FALSE	5	0	0
1182	942616	intergenic	None	None	TRUE	FALSE	FALSE	FALSE		FALSE		FALSE	5	0	6384
1183	942811	Rv0846c	Rv0846c	V462L	TRUE	FALSE	FALSE	FALSE		FALSE		TRUE	7	0	956
1184	944296	intergenic	None	None	FALSE	FALSE	FALSE	FALSE		FALSE		FALSE	12	0	20
1185	944592	Rv0847	lpqS	P84T	FALSE	FALSE	FALSE	FALSE		FALSE		FALSE	10	0	82
1186	944953	Rv0848	cysK2	T6S	FALSE	FALSE	FALSE	FALSE		FALSE		FALSE	5	0	20
1187	945238	Rv0848	cysK2	A101T	TRUE	FALSE	FALSE	FALSE		FALSE		FALSE	6	1	6859
1188	952536	Rv0855	far	P302L	FALSE	FALSE	FALSE	FALSE		FALSE		FALSE	6	0	14
1189	955974	Rv0859	fadA	L300F	FALSE	FALSE	FALSE	FALSE		FALSE		FALSE	5	0	2
1190	955983	Rv0859	fadA	P303S	TRUE	FALSE	FALSE	FALSE		FALSE		FALSE	6	0	594
1191	956062	Rv0859	fadA	A329V	FALSE	FALSE	FALSE	FALSE		FALSE		FALSE	5	0	64
1192	956603	Rv0860	fadB	P104L	FALSE	FALSE	FALSE	FALSE		FALSE		FALSE	17	0	188
1193	958242	Rv0860	fadB	C650C	FALSE	FALSE	FALSE	FALSE		FALSE		FALSE	5	0	4
1194	958607	Rv0861c	ercc3	A515A	FALSE	FALSE	FALSE	FALSE		FALSE		FALSE	5	0	70
1195	963227	Rv0864	moaC2	R113H	FALSE	FALSE	FALSE	FALSE		FALSE		FALSE	5	0	12
1196	964177	Rv0866	moaE2	H103H	FALSE	FALSE	FALSE	FALSE		FALSE		FALSE	6	0	48
1197	965248	Rv0867c	rpfA	I96I	FALSE	TRUE	FALSE	FALSE		FALSE		FALSE	5	0	44
1198	965788	intergenic	None	None	FALSE	FALSE	FALSE	FALSE		FALSE		FALSE	5	0	4
1199	965912	intergenic	None	None	FALSE	FALSE	FALSE	FALSE		FALSE		FALSE	11	0	28
1200	966883	Rv0869c	moaA2	A155A	FALSE	FALSE	FALSE	FALSE		FALSE		FALSE	6	1	54
1201	967808	intergenic	None	None	FALSE	FALSE	FALSE	FALSE		FALSE		FALSE	5	0	54
1202	968426	Rv0872c	PE_PGRS15	*607Q	FALSE	FALSE	FALSE	FALSE		FALSE		FALSE	6	0	114
1203	969928	Rv0872c	PE_PGRS15	N106T	FALSE	FALSE	FALSE	FALSE		FALSE		FALSE	6	0	22
1204	970249	intergenic	None	None	FALSE	FALSE	FALSE	FALSE		FALSE		FALSE	5	0	8
1205	972794	Rv0874c	Rv0874c	L305L	FALSE	FALSE	FALSE	FALSE		FALSE		FALSE	6	0	66
1206	973061	Rv0874c	Rv0874c	L216V	FALSE	FALSE	FALSE	FALSE		FALSE		FALSE	5	2	42
1207	973178	Rv0874c	Rv0874c	G177S	FALSE	FALSE	FALSE	FALSE		FALSE		FALSE	6	0	6
1208	974004	Rv0875c	Rv0875c	Q97H	FALSE	FALSE	FALSE	FALSE		FALSE		TRUE	13	0	18
1209	974210	Rv0875c	Rv0875c	R29C	FALSE	FALSE	FALSE	FALSE		FALSE		TRUE	5	0	4
1210	975542	Rv0876c	Rv0876c	F132L	FALSE	FALSE	FALSE	FALSE		FALSE		FALSE	5	0	884
1211	976938	Rv0878c	PPE13	R422R	TRUE	TRUE	FALSE	FALSE		FALSE		FALSE	5	0	652
1212	977991	Rv0878c	PPE13	A71A	FALSE	TRUE	FALSE	FALSE		FALSE		FALSE	7	0	8
1213	978350	intergenic	None	None	FALSE	FALSE	FALSE	FALSE		FALSE		FALSE	7	0	60
1214	978910	intergenic	None	None	FALSE	FALSE	FALSE	FALSE		FALSE		FALSE	5	0	14
1215	979552	Rv0881	Rv0881	F64C	FALSE	FALSE	FALSE	FALSE		FALSE		FALSE	5	0	4
1216	980206	Rv0881	Rv0881	H282R	FALSE	FALSE	FALSE	FALSE		FALSE		FALSE	5	0	168
1217	981827	Rv0884c	serC	N243S	FALSE	FALSE	FALSE	FALSE		FALSE		TRUE	5	0	4
1218	982536	Rv0884c	serC	P7S	FALSE	FALSE	FALSE	FALSE		FALSE		TRUE	9	0	52
1219	982630	intergenic	None	None	FALSE	FALSE	FALSE	FALSE		FALSE		FALSE	6	0	14
1220	982643	intergenic	None	None	FALSE	FALSE	FALSE	FALSE		FALSE		FALSE	7	0	4
1221	982714	intergenic	None	None	FALSE	FALSE	FALSE	FALSE		FALSE		FALSE	7	0	8
1222	988457	Rv0888	Rv0888	T409P	FALSE	FALSE	FALSE	FALSE		FALSE		FALSE	5	0	2
1223	991515	Rv0890c	Rv0890c	G361D	TRUE	TRUE	FALSE	FALSE		FALSE		FALSE	7	1	3887
1224	992328	Rv0890c	Rv0890c	C90Y	FALSE	TRUE	FALSE	FALSE		FALSE		FALSE	6	0	14
1225	995289	Rv0892	Rv0892	D479D	FALSE	FALSE	FALSE	FALSE		FALSE		FALSE	7	0	2
1226	996205	Rv0893c	Rv0893c	K31E	TRUE	FALSE	FALSE	FALSE		FALSE		TRUE	5	1	15981
1227	996570	Rv0894	Rv0894	F16Y	FALSE	TRUE	FALSE	FALSE		FALSE		FALSE	5	0	48
1228	997982	Rv0895	Rv0895	Y67*	FALSE	FALSE	FALSE	FALSE		FALSE		FALSE	5	1	58
1229	998108	Rv0895	Rv0895	L109L	FALSE	FALSE	FALSE	FALSE		FALSE		FALSE	6	0	342
1230	1001471	Rv0897c	Rv0897c	A315A	FALSE	FALSE	FALSE	FALSE		FALSE		FALSE	5	0	140
1231	1001915	Rv0897c	Rv0897c	E167E	FALSE	FALSE	FALSE	FALSE		FALSE		FALSE	6	1	28
1232	1003970	Rv0901	Rv0901	H5P	FALSE	FALSE	FALSE	FALSE		FALSE		FALSE	5	0	36
1233	1008220	Rv0905	echA6	T5N	FALSE	FALSE	FALSE	FALSE		FALSE		FALSE	8	0	26
1234	1010054	Rv0906	Rv0906	R371W	FALSE	FALSE	FALSE	FALSE		FALSE		FALSE	8	0	70
1235	1010235	Rv0907	Rv0907	P34S	FALSE	FALSE	FALSE	FALSE		FALSE		TRUE	5	0	4
1236	1010358	Rv0907	Rv0907	G75S	FALSE	FALSE	FALSE	FALSE		FALSE		TRUE	10	0	32
1237	1011133	Rv0907	Rv0907	P333L	FALSE	FALSE	FALSE	FALSE		FALSE		TRUE	5	0	14
1238	1011592	Rv0907	Rv0907	T486M	FALSE	FALSE	FALSE	FALSE		FALSE		TRUE	9	0	10
1239	1013422	Rv0908	ctpE	A564A	TRUE	FALSE	FALSE	FALSE		FALSE		FALSE	6	0	258
1240	1013542	Rv0908	ctpE	S604S	FALSE	FALSE	FALSE	FALSE		FALSE		FALSE	6	0	16
1241	1014348	intergenic	None	None	FALSE	FALSE	FALSE	FALSE		FALSE		FALSE	5	0	2
1242	1021375	Rv0916c	PE7	T90I	FALSE	FALSE	FALSE	FALSE		FALSE		FALSE	6	0	12
1243	1021529	Rv0916c	PE7	V39M	FALSE	FALSE	FALSE	FALSE		FALSE		FALSE	9	0	4
1244	1021776	intergenic	None	None	TRUE	FALSE	FALSE	FALSE		FALSE		FALSE	5	0	854
1245	1023230	Rv0917	betP	A382P	FALSE	FALSE	FALSE	FALSE		FALSE		FALSE	5	0	8
1246	1024377	Rv0918	Rv0918	P56H	TRUE	FALSE	FALSE	FALSE		FALSE		FALSE	6	0	20
1247	1036583	Rv0929	pstC2	L186L	FALSE	FALSE	FALSE	FALSE		FALSE		TRUE	5	0	766
1248	1039347	Rv0931c	pknD	E190*	FALSE	FALSE	FALSE	FALSE		FALSE		FALSE	5	0	0
1249	1040491	Rv0932c	pstS2	F186F	FALSE	FALSE	FALSE	FALSE		FALSE		FALSE	7	0	36
1250	1040589	Rv0932c	pstS2	K154*	FALSE	FALSE	FALSE	FALSE		FALSE		FALSE	5	0	28
1251	1040703	Rv0932c	pstS2	A116T	FALSE	FALSE	FALSE	FALSE		FALSE		FALSE	11	0	14
1252	1041272	Rv0933	pstB	C3W	FALSE	FALSE	FALSE	FALSE		FALSE		FALSE	5	0	12
1253	1041377	Rv0933	pstB	D38E	FALSE	FALSE	FALSE	FALSE		FALSE		FALSE	6	0	98
1254	1041445	Rv0933	pstB	T61M	TRUE	FALSE	FALSE	FALSE		FALSE		FALSE	16	0	4454
1255	1045096	Rv0936	pstA2	N260N	FALSE	FALSE	FALSE	FALSE		FALSE		FALSE	6	0	10
1256	1050115	Rv0939	Rv0939	G568G	FALSE	FALSE	FALSE	FALSE		FALSE		FALSE	5	0	24
1257	1050374	intergenic	None	None	FALSE	FALSE	FALSE	FALSE		FALSE		FALSE	5	1	68
1258	1050996	Rv0940c	Rv0940c	E155A	FALSE	FALSE	FALSE	FALSE		FALSE		FALSE	6	0	124
1259	1051385	Rv0940c	Rv0940c	A25A	FALSE	FALSE	FALSE	FALSE		FALSE		FALSE	13	0	62
1260	1051982	Rv0941c	Rv0941c	P112P	FALSE	FALSE	FALSE	FALSE		FALSE		FALSE	6	0	0
1261	1053034	Rv0943c	Rv0943c	G235W	FALSE	FALSE	FALSE	FALSE		FALSE		FALSE	6	0	28
1262	1053496	Rv0943c	Rv0943c	G81R	FALSE	FALSE	FALSE	FALSE		FALSE		FALSE	6	0	4
1263	1056188	Rv0946c	pgi	M166I	FALSE	FALSE	FALSE	FALSE		FALSE		TRUE	5	0	14
1264	1056909	intergenic	None	None	FALSE	FALSE	FALSE	FALSE		FALSE		FALSE	5	0	8
1265	1058214	intergenic	None	None	FALSE	FALSE	FALSE	FALSE		FALSE		FALSE	5	0	2
1266	1059548	Rv0949	uvrD1	A430E	FALSE	FALSE	FALSE	FALSE		FALSE		TRUE	8	0	32
1267	1061759	intergenic	None	None	FALSE	FALSE	FALSE	FALSE		FALSE		FALSE	5	0	14
1268	1065472	Rv0954	Rv0954	L116L	FALSE	FALSE	FALSE	FALSE		FALSE		FALSE	6	0	18
1269	1073033	Rv0959	Rv0959	G593G	TRUE	TRUE	FALSE	FALSE		FALSE		FALSE	7	1	4037
1270	1073288	intergenic	None	None	FALSE	FALSE	FALSE	FALSE		FALSE		FALSE	18	0	290
1271	1073289	intergenic	None	None	FALSE	FALSE	FALSE	FALSE		FALSE		FALSE	11	0	264
1272	1073300	intergenic	None	None	FALSE	FALSE	FALSE	FALSE		FALSE		FALSE	11	0	30
1273	1073317	intergenic	None	None	FALSE	FALSE	FALSE	FALSE		FALSE		FALSE	25	0	14
1274	1073865	Rv0960	vapC9	T107T	FALSE	FALSE	FALSE	FALSE		FALSE		FALSE	5	1	8
1275	1077914	intergenic	None	None	FALSE	FALSE	FALSE	FALSE		FALSE		FALSE	8	0	14
1276	1077915	intergenic	None	None	FALSE	FALSE	FALSE	FALSE		FALSE		FALSE	6	0	10
1277	1077917	intergenic	None	None	FALSE	FALSE	FALSE	FALSE		FALSE		FALSE	19	0	134
1278	1077920	intergenic	None	None	FALSE	FALSE	FALSE	FALSE		FALSE		FALSE	16	0	94
1279	1077921	intergenic	None	None	FALSE	FALSE	FALSE	FALSE		FALSE		FALSE	32	0	52
1280	1077929	intergenic	None	None	FALSE	FALSE	FALSE	FALSE		FALSE		FALSE	11	0	12
1281	1077932	intergenic	None	None	FALSE	FALSE	FALSE	FALSE		FALSE		FALSE	5	1	34
1282	1077940	intergenic	None	None	FALSE	FALSE	FALSE	FALSE		FALSE		FALSE	5	0	78
1283	1077944	intergenic	None	None	FALSE	FALSE	FALSE	FALSE		FALSE		FALSE	10	0	32
1284	1080016	Rv0969	ctpV	P425L	FALSE	FALSE	FALSE	FALSE		FALSE		FALSE	5	0	6
1285	1088943	Rv0976c	Rv0976c	K411K	FALSE	FALSE	FALSE	FALSE		FALSE		FALSE	5	0	4
1286	1092362	Rv0977	PE_PGRS16	V664M	FALSE	FALSE	FALSE	FALSE		FALSE		FALSE	7	0	8
1287	1093387	Rv0978c	PE_PGRS17	G324S	FALSE	FALSE	FALSE	FALSE		FALSE		FALSE	5	0	38
1288	1093446	Rv0978c	PE_PGRS17	A304G	FALSE	FALSE	FALSE	FALSE		FALSE		FALSE	5	0	2
1289	1093456	Rv0978c	PE_PGRS17	V301I	FALSE	FALSE	FALSE	FALSE		FALSE		FALSE	6	0	4
1290	1093459	Rv0978c	PE_PGRS17	T300P	FALSE	FALSE	FALSE	FALSE		FALSE		FALSE	7	0	174
1291	1093488	Rv0978c	PE_PGRS17	T290N	FALSE	FALSE	FALSE	FALSE		FALSE		FALSE	18	0	186
1292	1093489	Rv0978c	PE_PGRS17	T290A	FALSE	FALSE	FALSE	FALSE		FALSE		FALSE	5	0	2
1293	1093495	Rv0978c	PE_PGRS17	D288N	FALSE	FALSE	FALSE	FALSE		FALSE		FALSE	5	0	4
1294	1093559	Rv0978c	PE_PGRS17	A266A	FALSE	FALSE	FALSE	FALSE		FALSE		FALSE	5	0	8
1295	1093584	Rv0978c	PE_PGRS17	I258N	FALSE	FALSE	FALSE	FALSE		FALSE		FALSE	9	0	6
1296	1093585	Rv0978c	PE_PGRS17	I258V	FALSE	FALSE	FALSE	FALSE		FALSE		FALSE	10	0	12
1297	1093619	Rv0978c	PE_PGRS17	P246P	FALSE	FALSE	FALSE	FALSE		FALSE		FALSE	7	0	406
1298	1093624	Rv0978c	PE_PGRS17	N245D	FALSE	FALSE	FALSE	FALSE		FALSE		FALSE	9	0	408
1299	1094472	intergenic	None	None	FALSE	FALSE	FALSE	FALSE		FALSE		FALSE	172	1	2328
1300	1094505	intergenic	None	None	FALSE	FALSE	FALSE	FALSE		FALSE		FALSE	7	0	28
1301	1094538	intergenic	None	None	FALSE	FALSE	FALSE	FALSE		FALSE		FALSE	263	0	2258
1302	1094570	intergenic	None	None	FALSE	FALSE	FALSE	FALSE		FALSE		FALSE	26	0	46
1303	1094572	intergenic	None	None	FALSE	FALSE	FALSE	FALSE		FALSE		FALSE	28	0	46
1304	1094575	intergenic	None	None	FALSE	FALSE	FALSE	FALSE		FALSE		FALSE	27	0	46
1305	1094576	intergenic	None	None	FALSE	FALSE	FALSE	FALSE		FALSE		FALSE	27	0	46
1306	1094602	intergenic	None	None	FALSE	FALSE	FALSE	FALSE		FALSE		FALSE	5	0	2
1307	1095242	Rv0980c	PE_PGRS18	A404T	FALSE	FALSE	FALSE	FALSE		FALSE		FALSE	7	0	4
1308	1095271	Rv0980c	PE_PGRS18	F394C	FALSE	FALSE	FALSE	FALSE		FALSE		FALSE	5	0	6
1309	1095272	Rv0980c	PE_PGRS18	F394V	FALSE	FALSE	FALSE	FALSE		FALSE		FALSE	6	0	6
1310	1095330	Rv0980c	PE_PGRS18	G374G	FALSE	FALSE	FALSE	FALSE		FALSE		FALSE	12	0	32
1311	1095338	Rv0980c	PE_PGRS18	P372T	FALSE	FALSE	FALSE	FALSE		FALSE		FALSE	19	0	86
1312	1095364	Rv0980c	PE_PGRS18	N363I	FALSE	FALSE	FALSE	FALSE		FALSE		FALSE	37	1	2538
1313	1095365	Rv0980c	PE_PGRS18	N363D	FALSE	FALSE	FALSE	FALSE		FALSE		FALSE	14	0	36
1314	1095490	Rv0980c	PE_PGRS18	V321D	TRUE	FALSE	FALSE	FALSE		FALSE		FALSE	28	2	6836
1315	1095491	Rv0980c	PE_PGRS18	V321I	FALSE	FALSE	FALSE	FALSE		FALSE		FALSE	11	0	14
1316	1095492	Rv0980c	PE_PGRS18	P320P	FALSE	FALSE	FALSE	FALSE		FALSE		FALSE	10	0	16
1317	1095497	Rv0980c	PE_PGRS18	D319N	FALSE	FALSE	FALSE	FALSE		FALSE		FALSE	14	0	124
1318	1095520	Rv0980c	PE_PGRS18	G311V	FALSE	FALSE	FALSE	FALSE		FALSE		FALSE	5	0	4
1319	1095521	Rv0980c	PE_PGRS18	G311C	FALSE	FALSE	FALSE	FALSE		FALSE		FALSE	5	0	4
1320	1095549	Rv0980c	PE_PGRS18	P301P	FALSE	FALSE	FALSE	FALSE		FALSE		FALSE	5	0	18
1321	1096633	intergenic	None	None	FALSE	FALSE	FALSE	FALSE		FALSE		FALSE	5	254	60683
1322	1096665	intergenic	None	None	FALSE	FALSE	FALSE	FALSE		FALSE		FALSE	35	0	96
1323	1096667	intergenic	None	None	FALSE	FALSE	FALSE	FALSE		FALSE		FALSE	36	0	96
1324	1096670	intergenic	None	None	FALSE	FALSE	FALSE	FALSE		FALSE		FALSE	35	0	96
1325	1096671	intergenic	None	None	FALSE	FALSE	FALSE	FALSE		FALSE		FALSE	32	0	96
1326	1096693	intergenic	None	None	FALSE	FALSE	FALSE	FALSE		FALSE		FALSE	11	0	4
1327	1096716	intergenic	None	None	FALSE	FALSE	FALSE	FALSE		FALSE		FALSE	9	0	6
1328	1099931	Rv0983	pepD	P289L	FALSE	FALSE	FALSE	FALSE		FALSE		FALSE	5	0	6
1329	1100412	Rv0983	pepD	S449S	FALSE	FALSE	FALSE	FALSE		FALSE		FALSE	7	1	14
1330	1101904	Rv0986	Rv0986	E34E	FALSE	FALSE	FALSE	FALSE		FALSE		TRUE	5	0	62
1331	1102265	Rv0986	Rv0986	V155I	FALSE	FALSE	FALSE	FALSE		FALSE		TRUE	5	0	4
1332	1102398	Rv0986	Rv0986	T199I	FALSE	FALSE	FALSE	FALSE		FALSE		TRUE	5	0	16
1333	1102950	Rv0987	Rv0987	L137L	FALSE	TRUE	FALSE	FALSE		FALSE		TRUE	5	0	8
1334	1103900	Rv0987	Rv0987	R453R	FALSE	TRUE	FALSE	FALSE		FALSE		TRUE	5	0	4
1335	1104133	Rv0987	Rv0987	T531N	FALSE	TRUE	FALSE	FALSE		FALSE		TRUE	9	0	4
1336	1104942	Rv0987	Rv0987	R801C	FALSE	TRUE	TRUE	FALSE		FALSE		TRUE	6	0	6
1337	1105102	Rv0987	Rv0987	E854A	TRUE	TRUE	FALSE	FALSE		FALSE		TRUE	5	0	2504
1338	1105114	intergenic	None	None	FALSE	FALSE	FALSE	FALSE		FALSE		FALSE	5	0	12
1339	1105283	Rv0988	Rv0988	A56A	FALSE	TRUE	FALSE	FALSE		FALSE		TRUE	5	0	2
1340	1108561	intergenic	None	None	FALSE	FALSE	FALSE	FALSE		FALSE		FALSE	6	0	10
1341	1117150	intergenic	None	None	FALSE	FALSE	FALSE	FALSE		FALSE		FALSE	5	0	26
1342	1117158	intergenic	None	None	FALSE	FALSE	FALSE	FALSE		FALSE		FALSE	5	0	18
1343	1119939	Rv1002c	Rv1002c	V1M	FALSE	FALSE	FALSE	FALSE		FALSE		TRUE	14	0	138
1344	1120431	Rv1003	Rv1003	G137D	FALSE	FALSE	FALSE	FALSE		FALSE		FALSE	5	0	96
1345	1123008	Rv1005c	pabB	A197A	FALSE	FALSE	FALSE	FALSE		FALSE		TRUE	6	0	34
1346	1124475	Rv1006	Rv1006	Y254Y	FALSE	FALSE	FALSE	FALSE		FALSE		FALSE	5	0	0
1347	1124856	Rv1006	Rv1006	H381H	FALSE	FALSE	FALSE	FALSE		FALSE		FALSE	8	0	4
1348	1131464	intergenic	None	None	FALSE	FALSE	FALSE	FALSE		FALSE		FALSE	6	0	14
1349	1135397	Rv1016c	lpqT	L23L	FALSE	FALSE	FALSE	FALSE		FALSE		FALSE	5	0	96
1350	1136765	Rv1018c	glmU	T432T	FALSE	TRUE	FALSE	FALSE		FALSE		TRUE	11	0	50
1351	1138296	intergenic	None	None	FALSE	FALSE	FALSE	FALSE		FALSE		FALSE	5	0	26
1352	1143314	Rv1021	Rv1021	T215K	FALSE	FALSE	FALSE	FALSE		FALSE		FALSE	5	0	128
1353	1145926	Rv1024	Rv1024	D23D	FALSE	FALSE	FALSE	FALSE		FALSE		TRUE	9	0	40
1354	1146421	Rv1024	Rv1024	T188T	TRUE	FALSE	FALSE	FALSE		FALSE		TRUE	6	0	1838
1355	1148259	intergenic	None	None	TRUE	FALSE	FALSE	FALSE		FALSE		FALSE	5	3	19934
1356	1149680	Rv1028c	kdpD	D669E	FALSE	TRUE	FALSE	FALSE		FALSE		FALSE	5	0	8
1357	1152474	Rv1029	kdpA	A155T	FALSE	FALSE	FALSE	FALSE		FALSE		FALSE	5	0	114
1358	1154646	Rv1030	kdpB	S308F	FALSE	FALSE	FALSE	FALSE		FALSE		FALSE	5	0	522
1359	1157092	Rv1032c	trcS	E288E	FALSE	FALSE	FALSE	FALSE		FALSE		FALSE	6	1	72
1360	1158722	Rv1033c	trcR	S5S	FALSE	FALSE	FALSE	FALSE		FALSE		FALSE	5	0	10
1361	1159308	intergenic	None	None	FALSE	FALSE	FALSE	FALSE		FALSE		FALSE	5	0	96
1362	1160580	Rv1037c	esxI	A83A	FALSE	TRUE	FALSE	FALSE		FALSE		FALSE	13	0	24
1363	1161010	Rv1038c	esxJ	M48V	FALSE	TRUE	FALSE	FALSE		FALSE		FALSE	5	0	22
1364	1161026	Rv1038c	esxJ	G42G	FALSE	TRUE	TRUE	FALSE		FALSE		FALSE	15	2	1968
1365	1161029	Rv1038c	esxJ	S41S	FALSE	TRUE	TRUE	FALSE		FALSE		FALSE	79	1	1456
1366	1161032	Rv1038c	esxJ	I40I	FALSE	TRUE	TRUE	FALSE		FALSE		FALSE	78	0	1456
1367	1161122	Rv1038c	esxJ	H10H	FALSE	TRUE	FALSE	FALSE		FALSE		FALSE	17	0	16
1368	1162482	intergenic	None	None	FALSE	FALSE	FALSE	FALSE		FALSE		FALSE	13	0	12
1369	1163528	intergenic	None	None	FALSE	FALSE	FALSE	FALSE		FALSE		FALSE	5	0	14
1370	1163642	intergenic	None	None	FALSE	FALSE	FALSE	FALSE		FALSE		FALSE	28	0	102
1371	1163645	intergenic	None	None	FALSE	FALSE	FALSE	FALSE		FALSE		FALSE	15	0	116
1372	1164561	intergenic	None	None	FALSE	FALSE	FALSE	FALSE		FALSE		FALSE	6	0	2
1373	1164568	intergenic	None	None	FALSE	FALSE	FALSE	FALSE		FALSE		FALSE	16	0	16
1374	1164571	intergenic	None	None	FALSE	FALSE	FALSE	FALSE		FALSE		FALSE	387	5	14710
1375	1167231	Rv1044	Rv1044	R60Q	FALSE	FALSE	FALSE	FALSE		FALSE		TRUE	12	1	80
1376	1169181	Rv1046c	Rv1046c	A16A	FALSE	FALSE	FALSE	FALSE		FALSE		FALSE	5	0	64
1377	1169214	Rv1046c	Rv1046c	A5A	FALSE	FALSE	FALSE	FALSE		FALSE		FALSE	5	0	4
1378	1169308	intergenic	None	None	FALSE	FALSE	FALSE	FALSE		FALSE		FALSE	70	1	198
1379	1170734	intergenic	None	None	FALSE	FALSE	FALSE	FALSE		FALSE		FALSE	13	0	20
1380	1171420	Rv1048c	Rv1048c	V245A	FALSE	FALSE	FALSE	FALSE		FALSE		FALSE	5	0	8
1381	1172064	Rv1048c	Rv1048c	Y30*	FALSE	FALSE	FALSE	FALSE		FALSE		FALSE	8	0	18
1382	1172077	Rv1048c	Rv1048c	P26L	FALSE	FALSE	FALSE	FALSE		FALSE		FALSE	9	0	6
1383	1172078	Rv1048c	Rv1048c	P26S	FALSE	FALSE	FALSE	FALSE		FALSE		FALSE	10	0	46
1384	1172079	Rv1048c	Rv1048c	R25R	FALSE	FALSE	FALSE	FALSE		FALSE		FALSE	5	0	152
1385	1172081	Rv1048c	Rv1048c	R25C	FALSE	FALSE	FALSE	FALSE		FALSE		FALSE	8	0	14
1386	1172864	intergenic	None	None	FALSE	FALSE	FALSE	FALSE		FALSE		FALSE	5	0	10
1387	1174060	Rv1051c	Rv1051c	H214R	FALSE	FALSE	FALSE	FALSE		FALSE		FALSE	5	0	28
1388	1174899	intergenic	None	None	FALSE	FALSE	FALSE	FALSE		FALSE		FALSE	10	0	40
1389	1178278	Rv1056	Rv1056	H217H	FALSE	FALSE	FALSE	FALSE		FALSE		FALSE	8	0	6
1390	1179044	intergenic	None	None	FALSE	FALSE	FALSE	FALSE		FALSE		FALSE	5	0	4
1391	1179060	intergenic	None	None	FALSE	FALSE	FALSE	FALSE		FALSE		FALSE	6	0	0
1392	1179061	intergenic	None	None	FALSE	FALSE	FALSE	FALSE		FALSE		FALSE	5	0	14
1393	1179063	intergenic	None	None	FALSE	FALSE	FALSE	FALSE		FALSE		FALSE	9	0	14
1394	1179067	intergenic	None	None	FALSE	FALSE	FALSE	FALSE		FALSE		FALSE	27	0	98
1395	1179069	intergenic	None	None	FALSE	FALSE	FALSE	FALSE		FALSE		FALSE	7	0	66
1396	1179079	intergenic	None	None	FALSE	FALSE	FALSE	FALSE		FALSE		FALSE	8	0	10
1397	1179082	intergenic	None	None	FALSE	FALSE	FALSE	FALSE		FALSE		FALSE	5	0	2
1398	1179090	intergenic	None	None	FALSE	FALSE	FALSE	FALSE		FALSE		FALSE	7	1	24
1399	1179286	intergenic	None	None	FALSE	FALSE	FALSE	FALSE		FALSE		FALSE	9	0	68
1400	1181414	Rv1058	fadD14	A244E	FALSE	FALSE	FALSE	FALSE		FALSE		FALSE	5	0	8
1401	1184080	Rv1061	Rv1061	N22K	FALSE	FALSE	FALSE	FALSE		FALSE		FALSE	5	0	70
1402	1184504	Rv1061	Rv1061	A164T	FALSE	FALSE	FALSE	FALSE		FALSE		FALSE	12	2	412
1403	1187114	Rv1064c	lpqV	E70E	FALSE	FALSE	FALSE	FALSE		FALSE		FALSE	8	0	16
1404	1187608	Rv1065	Rv1065	T58T	FALSE	FALSE	FALSE	FALSE		FALSE		FALSE	6	0	32
1405	1187920	Rv1065	Rv1065	M162I	FALSE	FALSE	FALSE	FALSE		FALSE		FALSE	7	1	14
1406	1191861	Rv1068c	PE_PGRS20	E96E	FALSE	FALSE	FALSE	FALSE		FALSE		FALSE	105	0	636
1407	1191867	Rv1068c	PE_PGRS20	N94N	FALSE	FALSE	FALSE	FALSE		FALSE		FALSE	99	0	610
1408	1192921	Rv1069c	Rv1069c	Q451Q	FALSE	FALSE	FALSE	FALSE		FALSE		FALSE	6	0	66
1409	1193827	Rv1069c	Rv1069c	R149R	FALSE	FALSE	FALSE	FALSE		FALSE		FALSE	7	0	68
1410	1196701	Rv1072	Rv1072	A141A	FALSE	FALSE	FALSE	FALSE		FALSE		TRUE	5	0	6
1411	1200743	intergenic	None	None	FALSE	FALSE	FALSE	FALSE		FALSE		FALSE	6	0	4
1412	1200753	intergenic	None	None	FALSE	FALSE	FALSE	FALSE		FALSE		FALSE	5	0	14
1413	1200777	Rv1076	lipU	R4Q	FALSE	FALSE	FALSE	FALSE		FALSE		TRUE	5	0	4
1414	1200795	Rv1076	lipU	G10D	FALSE	FALSE	FALSE	FALSE		FALSE		TRUE	7	0	14
1415	1203172	intergenic	None	None	FALSE	FALSE	FALSE	FALSE		FALSE		FALSE	5	0	24
1416	1205285	intergenic	None	None	FALSE	FALSE	FALSE	FALSE		FALSE		FALSE	6	0	18
1417	1208152	Rv1084	Rv1084	G173R	FALSE	FALSE	FALSE	FALSE		FALSE		FALSE	6	0	6
1418	1209960	Rv1085c	Rv1085c	T175T	FALSE	FALSE	FALSE	FALSE		FALSE		FALSE	7	0	46
1419	1211739	Rv1087	PE_PGRS21	Q60Q	FALSE	FALSE	FALSE	FALSE		FALSE		FALSE	6	0	4
1420	1211952	Rv1087	PE_PGRS21	G131G	FALSE	FALSE	FALSE	FALSE		FALSE		FALSE	9	0	2
1421	1211970	Rv1087	PE_PGRS21	G137G	FALSE	FALSE	FALSE	FALSE		FALSE		FALSE	10	0	2
1422	1214395	intergenic	None	None	FALSE	FALSE	FALSE	FALSE		FALSE		FALSE	8	0	14
1423	1220251	intergenic	None	None	FALSE	FALSE	FALSE	FALSE		FALSE		FALSE	6	0	4
1424	1222864	intergenic	None	None	FALSE	FALSE	FALSE	FALSE		FALSE		FALSE	5	0	4
1425	1228106	Rv1099c	glpX	R159R	FALSE	FALSE	FALSE	FALSE		FALSE		TRUE	9	0	90
1426	1233106	Rv1106c	Rv1106c	A284V	FALSE	FALSE	FALSE	FALSE		FALSE		FALSE	5	0	70
1427	1235400	Rv1108c	xseA	G21S	FALSE	FALSE	FALSE	FALSE		FALSE		FALSE	6	2	138
1428	1240164	intergenic	None	None	FALSE	FALSE	FALSE	FALSE		FALSE		FALSE	5	0	10
1429	1240573	Rv1115	Rv1115	Y129*	FALSE	FALSE	FALSE	FALSE		FALSE		FALSE	6	0	4
1430	1241214	Rv1116A	Rv1116A	P59P	FALSE	FALSE	FALSE	FALSE		FALSE		FALSE	5	0	14
1431	1241508	intergenic	None	None	FALSE	FALSE	FALSE	FALSE		FALSE		FALSE	5	0	24
1432	1243718	Rv1121	zwf1	G4G	FALSE	FALSE	FALSE	FALSE		FALSE		FALSE	5	0	4
1433	1249560	Rv1126c	Rv1126c	R126W	FALSE	FALSE	FALSE	FALSE		FALSE		TRUE	5	0	10
1434	1253207	Rv1129c	Rv1129c	I443T	FALSE	FALSE	FALSE	FALSE		FALSE		FALSE	8	0	0
1435	1253330	Rv1129c	Rv1129c	G402E	FALSE	FALSE	FALSE	FALSE		FALSE		FALSE	6	0	56
1436	1253375	Rv1129c	Rv1129c	D387G	FALSE	FALSE	FALSE	FALSE		FALSE		FALSE	6	0	6
1437	1253453	Rv1129c	Rv1129c	G361V	FALSE	FALSE	FALSE	FALSE		FALSE		FALSE	6	0	0
1438	1253454	Rv1129c	Rv1129c	G361C	FALSE	FALSE	FALSE	FALSE		FALSE		FALSE	6	0	2
1439	1253456	Rv1129c	Rv1129c	G360V	FALSE	FALSE	FALSE	FALSE		FALSE		FALSE	5	0	6
1440	1253549	Rv1129c	Rv1129c	Q329P	FALSE	FALSE	FALSE	FALSE		FALSE		FALSE	5	0	0
1441	1253900	Rv1129c	Rv1129c	L212R	FALSE	FALSE	FALSE	FALSE		FALSE		FALSE	8	0	4
1442	1254039	Rv1129c	Rv1129c	N166D	FALSE	FALSE	FALSE	FALSE		FALSE		FALSE	16	0	10
1443	1254055	Rv1129c	Rv1129c	D160D	FALSE	FALSE	FALSE	FALSE		FALSE		FALSE	5	0	18
1444	1254056	Rv1129c	Rv1129c	D160G	FALSE	FALSE	FALSE	FALSE		FALSE		FALSE	50	0	42
1445	1254057	Rv1129c	Rv1129c	D160N	FALSE	FALSE	FALSE	FALSE		FALSE		FALSE	5	0	0
1446	1254126	Rv1129c	Rv1129c	Y137D	FALSE	FALSE	FALSE	FALSE		FALSE		FALSE	7	0	2
1447	1254131	Rv1129c	Rv1129c	E135G	FALSE	FALSE	FALSE	FALSE		FALSE		FALSE	25	1	44
1448	1254132	Rv1129c	Rv1129c	E135K	FALSE	FALSE	FALSE	FALSE		FALSE		FALSE	8	0	14
1449	1254136	Rv1129c	Rv1129c	E133E	FALSE	FALSE	FALSE	FALSE		FALSE		FALSE	6	0	38
1450	1254138	Rv1129c	Rv1129c	E133K	FALSE	FALSE	FALSE	FALSE		FALSE		FALSE	8	0	20
1451	1254144	Rv1129c	Rv1129c	T131A	FALSE	FALSE	FALSE	FALSE		FALSE		FALSE	33	0	54
1452	1254221	Rv1129c	Rv1129c	Q105R	FALSE	FALSE	FALSE	FALSE		FALSE		FALSE	5	0	4
1453	1254519	Rv1129c	Rv1129c	V6I	FALSE	FALSE	FALSE	FALSE		FALSE		FALSE	5	0	2
1454	1254527	Rv1129c	Rv1129c	R3L	FALSE	FALSE	FALSE	FALSE		FALSE		FALSE	5	0	2
1455	1254532	Rv1129c	Rv1129c	M1I	FALSE	FALSE	FALSE	FALSE		FALSE		FALSE	5	0	12
1456	1254540	intergenic	None	None	FALSE	FALSE	FALSE	FALSE		FALSE		FALSE	8	0	10
1457	1254542	intergenic	None	None	FALSE	FALSE	FALSE	FALSE		FALSE		FALSE	7	0	6
1458	1254549	intergenic	None	None	FALSE	FALSE	FALSE	FALSE		FALSE		FALSE	14	1	70
1459	1254562	Rv1130	prpD	D3G	TRUE	FALSE	FALSE	FALSE		FALSE		FALSE	9	2	19940
1460	1254580	Rv1130	prpD	R9H	FALSE	FALSE	FALSE	FALSE		FALSE		FALSE	38	1	272
1461	1254582	Rv1130	prpD	F10L	TRUE	FALSE	FALSE	FALSE		FALSE		FALSE	35	0	694
1462	1254583	Rv1130	prpD	F10Y	FALSE	FALSE	FALSE	FALSE		FALSE		FALSE	8	0	488
1463	1254587	Rv1130	prpD	F11F	FALSE	FALSE	FALSE	FALSE		FALSE		FALSE	5	0	52
1464	1254620	Rv1130	prpD	M22I	FALSE	FALSE	FALSE	FALSE		FALSE		FALSE	12	0	2
1465	1254621	Rv1130	prpD	V23M	FALSE	FALSE	FALSE	FALSE		FALSE		FALSE	6	0	4
1466	1254623	Rv1130	prpD	V23V	FALSE	FALSE	FALSE	FALSE		FALSE		FALSE	29	0	30
1467	1254624	Rv1130	prpD	R24R	FALSE	FALSE	FALSE	FALSE		FALSE		FALSE	15	0	4
1468	1254625	Rv1130	prpD	R24Q	FALSE	FALSE	FALSE	FALSE		FALSE		FALSE	11	0	16
1469	1257780	Rv1132	Rv1132	A152A	FALSE	FALSE	FALSE	FALSE		FALSE		FALSE	5	0	96
1470	1260663	Rv1133c	metE	A228A	FALSE	FALSE	FALSE	FALSE		FALSE		TRUE	5	0	0
1471	1263117	Rv1135c	PPE16	I338F	FALSE	TRUE	FALSE	FALSE		FALSE		FALSE	8	0	14
1472	1263387	Rv1135c	PPE16	S248R	FALSE	TRUE	FALSE	FALSE		FALSE		FALSE	6	0	4
1473	1263993	Rv1135c	PPE16	S46T	FALSE	TRUE	FALSE	FALSE		FALSE		FALSE	7	0	50
1474	1264703	Rv1136	Rv1136	P33H	FALSE	FALSE	FALSE	FALSE		FALSE		FALSE	6	0	12
1475	1266862	Rv1139c	Rv1139c	V42L	FALSE	FALSE	FALSE	FALSE		FALSE		FALSE	5	0	14
1476	1268475	Rv1141c	echA11	R179C	FALSE	FALSE	FALSE	FALSE		FALSE		FALSE	5	0	48
1477	1273215	Rv1145	mmpL13a	S265R	FALSE	FALSE	FALSE	FALSE		FALSE		FALSE	6	0	4
1478	1275375	Rv1147	Rv1147	V159A	FALSE	FALSE	FALSE	FALSE		FALSE		FALSE	10	1	44
1479	1275896	intergenic	None	None	FALSE	FALSE	FALSE	FALSE		FALSE		FALSE	6	0	16
1480	1276288	intergenic	None	None	FALSE	FALSE	FALSE	FALSE		FALSE		FALSE	5	0	30
1481	1276321	Rv1148c	Rv1148c	Q476H	FALSE	FALSE	FALSE	FALSE		FALSE		FALSE	68	1	5792
1482	1276322	Rv1148c	Rv1148c	Q476P	FALSE	FALSE	FALSE	FALSE		FALSE		FALSE	70	1	5792
1483	1276340	Rv1148c	Rv1148c	A470E	FALSE	FALSE	FALSE	FALSE		FALSE		FALSE	83	1	5478
1484	1276360	Rv1148c	Rv1148c	I463I	FALSE	FALSE	FALSE	FALSE		FALSE		FALSE	46	4	4796
1485	1276363	Rv1148c	Rv1148c	R462R	FALSE	FALSE	FALSE	FALSE		FALSE		FALSE	46	5	4798
1486	1276366	Rv1148c	Rv1148c	P461P	FALSE	FALSE	FALSE	FALSE		FALSE		FALSE	49	5	4800
1487	1276375	Rv1148c	Rv1148c	H458H	FALSE	FALSE	FALSE	FALSE		FALSE		FALSE	25	5	5002
1488	1281105	Rv1154c	Rv1154c	F127S	FALSE	FALSE	FALSE	FALSE		FALSE		FALSE	7	0	48
1489	1281917	intergenic	None	None	FALSE	FALSE	FALSE	FALSE		FALSE		FALSE	16	0	346
1490	1281922	intergenic	None	None	FALSE	FALSE	FALSE	FALSE		FALSE		FALSE	19	0	352
1491	1281925	intergenic	None	None	FALSE	FALSE	FALSE	FALSE		FALSE		FALSE	19	0	352
1492	1282534	Rv1156	Rv1156	R77*	FALSE	FALSE	FALSE	FALSE		FALSE		FALSE	6	0	8
1493	1284931	intergenic	None	None	FALSE	FALSE	FALSE	FALSE		FALSE		FALSE	6	0	4
1494	1285594	Rv1159	pimE	G201G	FALSE	FALSE	FALSE	FALSE		FALSE		TRUE	7	0	144
1495	1286336	Rv1159A	Rv1159A	T78M	FALSE	FALSE	FALSE	FALSE		FALSE		FALSE	6	1	36
1496	1287068	intergenic	None	None	FALSE	FALSE	FALSE	FALSE		FALSE		FALSE	11	1	1172
1497	1287081	intergenic	None	None	FALSE	FALSE	FALSE	FALSE		FALSE		FALSE	9	0	810
1498	1287112	intergenic	None	None	FALSE	FALSE	FALSE	FALSE		FALSE		FALSE	7	4	42982
1499	1287372	Rv1161	narG	L15L	TRUE	FALSE	FALSE	FALSE		FALSE		FALSE	5	0	6424
1500	1290930	Rv1161	narG	G1201G	FALSE	FALSE	FALSE	FALSE		FALSE		FALSE	5	0	2
1501	1294935	Rv1165	typA	W256*	FALSE	FALSE	FALSE	FALSE		FALSE		FALSE	5	0	6
1502	1299130	Rv1168c	PPE17	P225P	FALSE	FALSE	FALSE	FALSE		FALSE		FALSE	5	0	224
1503	1300203	intergenic	None	None	FALSE	FALSE	FALSE	FALSE		FALSE		FALSE	5	0	6
1504	1302899	intergenic	None	None	FALSE	FALSE	FALSE	FALSE		TRUE	DLM	FALSE	6	0	6
1505	1304610	Rv1173	fbiC	T560T	TRUE	FALSE	FALSE	FALSE		TRUE	DLM	TRUE	5	0	204
1506	1306420	Rv1175c	fadH	G603S	FALSE	FALSE	FALSE	FALSE		FALSE		FALSE	6	0	348
1507	1307373	Rv1175c	fadH	P285L	FALSE	FALSE	FALSE	FALSE		FALSE		FALSE	5	0	56
1508	1309211	Rv1177	fdxC	T69T	FALSE	FALSE	FALSE	FALSE		FALSE		TRUE	8	0	154
1509	1309678	Rv1178	Rv1178	G105G	FALSE	FALSE	FALSE	FALSE		FALSE		FALSE	5	0	2
1510	1312513	Rv1179c	Rv1179c	L263F	FALSE	FALSE	FALSE	FALSE		FALSE		FALSE	5	0	2
1511	1313249	Rv1179c	Rv1179c	R17R	FALSE	FALSE	FALSE	FALSE		FALSE		FALSE	13	0	30
1512	1321556	Rv1183	mmpL10	P13S	FALSE	FALSE	FALSE	FALSE		FALSE		FALSE	5	0	102
1513	1322748	Rv1183	mmpL10	P410L	FALSE	FALSE	FALSE	FALSE		FALSE		FALSE	13	0	12
1514	1327654	intergenic	None	None	FALSE	FALSE	FALSE	FALSE		FALSE		FALSE	7	0	10
1515	1329349	intergenic	None	None	FALSE	FALSE	FALSE	FALSE		FALSE		FALSE	5	0	8
1516	1329659	Rv1187	rocA	S90S	FALSE	TRUE	FALSE	FALSE		FALSE		TRUE	6	0	26
1517	1334552	Rv1191	Rv1191	L208F	FALSE	FALSE	FALSE	FALSE		FALSE		FALSE	6	1	16
1518	1335714	Rv1192	Rv1192	P263L	FALSE	FALSE	FALSE	FALSE		FALSE		FALSE	5	0	56
1519	1336170	Rv1193	fadD36	P126L	FALSE	FALSE	FALSE	FALSE		FALSE		FALSE	5	1	52
1520	1337322	Rv1194c	Rv1194c	A398T	FALSE	FALSE	FALSE	FALSE		FALSE		FALSE	8	0	4
1521	1337936	Rv1194c	Rv1194c	G193D	FALSE	FALSE	FALSE	FALSE		FALSE		FALSE	6	0	2
1522	1337954	Rv1194c	Rv1194c	R187Q	FALSE	FALSE	FALSE	FALSE		FALSE		FALSE	8	0	0
1523	1338218	Rv1194c	Rv1194c	V99A	FALSE	FALSE	FALSE	FALSE		FALSE		FALSE	8	0	2
1524	1338659	intergenic	None	None	FALSE	FALSE	FALSE	FALSE		FALSE		FALSE	5	0	4
1525	1338699	intergenic	None	None	FALSE	FALSE	FALSE	FALSE		FALSE		FALSE	14	0	36
1526	1338856	intergenic	None	None	FALSE	FALSE	FALSE	FALSE		FALSE		FALSE	6	0	160
1527	1338877	intergenic	None	None	FALSE	FALSE	FALSE	FALSE		FALSE		FALSE	15	0	10
1528	1339165	Rv1195	PE13	F55I	FALSE	TRUE	FALSE	FALSE		FALSE		FALSE	10	0	16
1529	1339399	Rv1196	PPE18	Y17Y	FALSE	TRUE	FALSE	FALSE		FALSE		FALSE	245	5	4944
1530	1339432	Rv1196	PPE18	A28A	FALSE	TRUE	FALSE	FALSE		FALSE		FALSE	113	11	3938
1531	1339435	Rv1196	PPE18	A29A	FALSE	TRUE	FALSE	FALSE		FALSE		FALSE	109	6	4036
1532	1339436	Rv1196	PPE18	Q30K	FALSE	TRUE	FALSE	FALSE		FALSE		FALSE	119	7	4052
1533	1339511	Rv1196	PPE18	V55M	FALSE	TRUE	FALSE	FALSE		FALSE		FALSE	31	0	44
1534	1339512	Rv1196	PPE18	V55A	FALSE	TRUE	FALSE	FALSE		FALSE		FALSE	32	0	44
1535	1339516	Rv1196	PPE18	G56G	FALSE	TRUE	FALSE	FALSE		FALSE		FALSE	27	0	22
1536	1339741	Rv1196	PPE18	T131T	FALSE	TRUE	TRUE	FALSE		FALSE		FALSE	169	0	6850
1537	1339755	Rv1196	PPE18	V136A	FALSE	TRUE	FALSE	FALSE		FALSE		FALSE	5	0	18
1538	1339774	Rv1196	PPE18	G142G	FALSE	TRUE	FALSE	FALSE		FALSE		FALSE	149	0	13154
1539	1339785	Rv1196	PPE18	A146V	FALSE	TRUE	FALSE	FALSE		FALSE		FALSE	12	0	12
1540	1339795	Rv1196	PPE18	A149A	FALSE	TRUE	FALSE	FALSE		FALSE		FALSE	7	0	126
1541	1339797	Rv1196	PPE18	A150D	FALSE	TRUE	FALSE	FALSE		FALSE		FALSE	6	0	126
1542	1339798	Rv1196	PPE18	A150A	FALSE	TRUE	FALSE	FALSE		FALSE		FALSE	7	0	126
1543	1339816	Rv1196	PPE18	A156A	FALSE	TRUE	FALSE	FALSE		FALSE		FALSE	9	0	30
1544	1339819	Rv1196	PPE18	A157A	FALSE	TRUE	FALSE	FALSE		FALSE		FALSE	35	1	130
1545	1339820	Rv1196	PPE18	A158T	FALSE	TRUE	FALSE	FALSE		FALSE		FALSE	35	1	126
1546	1339823	Rv1196	PPE18	T159A	FALSE	TRUE	FALSE	FALSE		FALSE		FALSE	49	3	6594
1547	1339837	Rv1196	PPE18	T163T	FALSE	TRUE	FALSE	FALSE		FALSE		FALSE	33	1	200
1548	1339839	Rv1196	PPE18	A164E	FALSE	TRUE	FALSE	FALSE		FALSE		FALSE	34	1	202
1549	1339841	Rv1196	PPE18	T165A	FALSE	TRUE	FALSE	FALSE		FALSE		FALSE	41	1	204
1550	1339885	Rv1196	PPE18	G179G	FALSE	TRUE	FALSE	FALSE		FALSE		FALSE	5	0	14
1551	1339894	Rv1196	PPE18	L182L	FALSE	TRUE	FALSE	FALSE		FALSE		FALSE	135	1	7808
1552	1339905	Rv1196	PPE18	A186V	FALSE	TRUE	FALSE	FALSE		FALSE		FALSE	132	2	7644
1553	1339922	Rv1196	PPE18	S192T	FALSE	TRUE	FALSE	FALSE		FALSE		FALSE	11	0	24
1554	1339923	Rv1196	PPE18	S192F	FALSE	TRUE	FALSE	FALSE		FALSE		FALSE	11	0	24
1555	1339966	Rv1196	PPE18	Q206Q	FALSE	TRUE	FALSE	FALSE		FALSE		FALSE	64	1	314
1556	1339978	Rv1196	PPE18	Q210Q	FALSE	TRUE	FALSE	FALSE		FALSE		FALSE	33	1	220
1557	1339990	Rv1196	PPE18	P214P	FALSE	TRUE	FALSE	FALSE		FALSE		FALSE	24	1	516
1558	1339991	Rv1196	PPE18	T215A	FALSE	TRUE	FALSE	FALSE		FALSE		FALSE	22	1	516
1559	1340000	Rv1196	PPE18	T218A	FALSE	TRUE	FALSE	FALSE		FALSE		FALSE	15	1	498
1560	1340001	Rv1196	PPE18	T218I	FALSE	TRUE	FALSE	FALSE		FALSE		FALSE	16	1	492
1561	1340003	Rv1196	PPE18	T219A	FALSE	TRUE	FALSE	FALSE		FALSE		FALSE	18	1	494
1562	1340004	Rv1196	PPE18	T219M	FALSE	TRUE	FALSE	FALSE		FALSE		FALSE	16	2	492
1563	1340005	Rv1196	PPE18	T219T	FALSE	TRUE	FALSE	FALSE		FALSE		FALSE	19	1	494
1564	1340026	Rv1196	PPE18	G226G	FALSE	TRUE	FALSE	FALSE		FALSE		FALSE	26	1	726
1565	1340034	Rv1196	PPE18	K229T	FALSE	TRUE	FALSE	FALSE		FALSE		FALSE	31	1	756
1566	1340036	Rv1196	PPE18	T230A	FALSE	TRUE	FALSE	FALSE		FALSE		FALSE	32	1	756
1567	1340060	Rv1196	PPE18	I238L	FALSE	TRUE	TRUE	FALSE		FALSE		FALSE	31	2	626
1568	1340081	Rv1196	PPE18	A245P	FALSE	TRUE	TRUE	FALSE		FALSE		FALSE	7	0	0
1569	1340082	Rv1196	PPE18	A245V	FALSE	TRUE	TRUE	FALSE		FALSE		FALSE	7	0	0
1570	1340093	Rv1196	PPE18	M249V	FALSE	TRUE	TRUE	FALSE		FALSE		FALSE	70	1	910
1571	1340103	Rv1196	PPE18	T252I	FALSE	TRUE	TRUE	FALSE		FALSE		FALSE	25	1	664
1572	1340104	Rv1196	PPE18	T252T	FALSE	TRUE	TRUE	FALSE		FALSE		FALSE	25	1	666
1573	1340105	Rv1196	PPE18	N253D	FALSE	TRUE	TRUE	FALSE		FALSE		FALSE	26	1	666
1574	1340106	Rv1196	PPE18	N253S	FALSE	TRUE	TRUE	FALSE		FALSE		FALSE	24	1	666
1575	1340108	Rv1196	PPE18	S254T	FALSE	TRUE	TRUE	FALSE		FALSE		FALSE	26	1	666
1576	1340123	Rv1196	PPE18	T259A	FALSE	TRUE	TRUE	FALSE		FALSE		FALSE	38	1	192
1577	1340127	Rv1196	PPE18	N260S	FALSE	TRUE	TRUE	FALSE		FALSE		FALSE	35	0	144
1578	1340135	Rv1196	PPE18	S263R	FALSE	TRUE	TRUE	FALSE		FALSE		FALSE	49	0	808
1579	1340136	Rv1196	PPE18	S263N	FALSE	TRUE	TRUE	FALSE		FALSE		FALSE	49	0	808
1580	1340155	Rv1196	PPE18	F269L	FALSE	TRUE	FALSE	FALSE		FALSE		FALSE	18	0	20
1581	1340173	Rv1196	PPE18	A275A	FALSE	TRUE	FALSE	FALSE		FALSE		FALSE	42	1	406
1582	1340183	Rv1196	PPE18	Q279E	TRUE	TRUE	FALSE	FALSE		FALSE		FALSE	35	0	278
1583	1340195	Rv1196	PPE18	Q283E	FALSE	TRUE	FALSE	FALSE		FALSE		FALSE	7	0	4
1584	1340207	Rv1196	PPE18	R287R	FALSE	TRUE	FALSE	FALSE		FALSE		FALSE	12	0	8
1585	1340208	Rv1196	PPE18	R287Q	FALSE	TRUE	FALSE	FALSE		FALSE		FALSE	30	3	21626
1586	1340256	Rv1196	PPE18	G303A	FALSE	TRUE	FALSE	FALSE		FALSE		FALSE	48	1	426
1587	1340313	Rv1196	PPE18	Q322P	FALSE	TRUE	FALSE	FALSE		FALSE		FALSE	26	1	572
1588	1340314	Rv1196	PPE18	Q322Q	FALSE	TRUE	FALSE	FALSE		FALSE		FALSE	26	1	588
1589	1340317	Rv1196	PPE18	A323A	FALSE	TRUE	FALSE	FALSE		FALSE		FALSE	25	0	520
1590	1340338	Rv1196	PPE18	A330A	FALSE	TRUE	FALSE	FALSE		FALSE		FALSE	53	0	730
1591	1340389	Rv1196	PPE18	A347A	FALSE	TRUE	FALSE	FALSE		FALSE		FALSE	12	0	16
1592	1340390	Rv1196	PPE18	E348Q	FALSE	TRUE	FALSE	FALSE		FALSE		FALSE	8	0	16
1593	1340394	Rv1196	PPE18	R349T	FALSE	TRUE	FALSE	FALSE		FALSE		FALSE	7	0	16
1594	1340395	Rv1196	PPE18	R349S	FALSE	TRUE	FALSE	FALSE		FALSE		FALSE	9	0	16
1595	1340397	Rv1196	PPE18	G350A	FALSE	TRUE	FALSE	FALSE		FALSE		FALSE	8	0	16
1596	1340398	Rv1196	PPE18	G350G	FALSE	TRUE	FALSE	FALSE		FALSE		FALSE	8	0	16
1597	1340422	Rv1196	PPE18	L358L	FALSE	TRUE	FALSE	FALSE		FALSE		FALSE	8	0	6
1598	1340426	Rv1196	PPE18	V360L	FALSE	TRUE	FALSE	FALSE		FALSE		FALSE	6	0	4
1599	1340500	Rv1196	PPE18	M384I	FALSE	TRUE	FALSE	FALSE		FALSE		FALSE	210	2	6163
1600	1340578	intergenic	None	None	FALSE	FALSE	FALSE	FALSE		FALSE		FALSE	63	2	515
1601	1341070	Rv1198	esxL	G22A	FALSE	TRUE	FALSE	FALSE		FALSE		FALSE	11	0	24
1602	1341073	Rv1198	esxL	L23S	FALSE	TRUE	FALSE	FALSE		FALSE		FALSE	65	2	943
1603	1341077	Rv1198	esxL	L24L	FALSE	TRUE	FALSE	FALSE		FALSE		FALSE	6	0	20
1604	1341083	Rv1198	esxL	A26A	FALSE	TRUE	TRUE	FALSE		FALSE		FALSE	43	5	1917
1605	1341099	Rv1198	esxL	I32V	FALSE	TRUE	TRUE	FALSE		FALSE		FALSE	199	5	3398
1606	1341102	Rv1198	esxL	R33C	FALSE	TRUE	TRUE	FALSE		FALSE		FALSE	103	18	6141
1607	1341103	Rv1198	esxL	R33H	FALSE	TRUE	TRUE	FALSE		FALSE		FALSE	96	19	6139
1608	1341114	Rv1198	esxL	T37A	FALSE	TRUE	TRUE	FALSE		FALSE		FALSE	184	6	3204
1609	1341120	Rv1198	esxL	S39G	FALSE	TRUE	TRUE	FALSE		FALSE		FALSE	222	7	3564
1610	1341148	Rv1198	esxL	A48V	FALSE	TRUE	TRUE	FALSE		FALSE		FALSE	61	1	388
1611	1341152	Rv1198	esxL	A49A	FALSE	TRUE	TRUE	FALSE		FALSE		FALSE	51	0	362
1612	1341160	Rv1198	esxL	G52E	FALSE	TRUE	TRUE	FALSE		FALSE		FALSE	22	1	50
1613	1341167	Rv1198	esxL	I54I	FALSE	TRUE	TRUE	FALSE		FALSE		FALSE	16	1	24
1614	1341174	Rv1198	esxL	L57L	FALSE	TRUE	TRUE	FALSE		FALSE		FALSE	107	7	1675
1615	1341254	Rv1198	esxL	A83A	FALSE	TRUE	FALSE	FALSE		FALSE		FALSE	164	2	1713
1616	1341285	Rv1198	esxL	A94T	FALSE	TRUE	FALSE	FALSE		FALSE		FALSE	15	0	74
1617	1341289	Rv1198	esxL	*95*	FALSE	TRUE	FALSE	FALSE		FALSE		FALSE	8	0	12
1618	1341290	Rv1198	esxL	*95W	FALSE	TRUE	FALSE	FALSE		FALSE		FALSE	16	0	78
1619	1341292	intergenic	None	None	FALSE	FALSE	FALSE	FALSE		FALSE		FALSE	16	0	76
1620	1341295	intergenic	None	None	FALSE	FALSE	FALSE	FALSE		FALSE		FALSE	113	2	8221
1621	1341319	intergenic	None	None	FALSE	FALSE	FALSE	FALSE		FALSE		FALSE	10	0	16
1622	1342721	intergenic	None	None	FALSE	FALSE	FALSE	FALSE		FALSE		FALSE	5	0	42
1623	1343318	Rv1200	Rv1200	G126D	FALSE	FALSE	FALSE	FALSE		FALSE		FALSE	5	0	98
1624	1344318	Rv1201c	dapD	S284R	FALSE	FALSE	FALSE	FALSE		FALSE		TRUE	5	0	746
1625	1346362	Rv1203c	Rv1203c	A182T	FALSE	FALSE	FALSE	FALSE		FALSE		FALSE	5	0	2
1626	1349789	Rv1206	fadD6	D153A	FALSE	FALSE	FALSE	FALSE		FALSE		FALSE	5	1	34
1627	1351247	Rv1207	folP2	G19G	FALSE	FALSE	FALSE	FALSE		FALSE		FALSE	7	0	4
1628	1351249	Rv1207	folP2	H20R	FALSE	FALSE	FALSE	FALSE		FALSE		FALSE	9	1	36
1629	1356135	Rv1213	glgC	T100T	TRUE	FALSE	FALSE	FALSE		FALSE		FALSE	15	0	5960
1630	1359108	Rv1215c	Rv1215c	A113T	FALSE	FALSE	FALSE	FALSE		FALSE		FALSE	6	0	16
1631	1361535	Rv1217c	Rv1217c	P89P	FALSE	FALSE	FALSE	FALSE		FALSE		FALSE	5	0	96
1632	1363070	Rv1219c	Rv1219c	L98L	FALSE	FALSE	FALSE	FALSE		FALSE		FALSE	5	0	18
1633	1363359	Rv1219c	Rv1219c	M1I	FALSE	FALSE	FALSE	FALSE		FALSE		FALSE	7	0	582
1634	1368791	intergenic	None	None	FALSE	FALSE	FALSE	FALSE		FALSE		FALSE	5	0	14
1635	1369524	Rv1226c	Rv1226c	L258L	FALSE	FALSE	FALSE	FALSE		FALSE		FALSE	5	0	4
1636	1371708	intergenic	None	None	FALSE	FALSE	FALSE	FALSE		FALSE		FALSE	5	0	14
1637	1371721	intergenic	None	None	FALSE	FALSE	FALSE	FALSE		FALSE		FALSE	18	0	694
1638	1371930	Rv1229c	mrp	A340A	FALSE	FALSE	FALSE	FALSE		FALSE		TRUE	7	0	38
1639	1372378	Rv1229c	mrp	I191T	FALSE	FALSE	FALSE	FALSE		FALSE		TRUE	5	0	96
1640	1374238	intergenic	None	None	FALSE	FALSE	FALSE	FALSE		FALSE		FALSE	5	0	4
1641	1377129	Rv1234	Rv1234	Y52D	FALSE	FALSE	FALSE	FALSE		FALSE		FALSE	5	0	48
1642	1378798	Rv1235	lpqY	P425P	FALSE	FALSE	FALSE	FALSE		FALSE		FALSE	7	0	2
1643	1384693	Rv1242	vapC33	S53S	FALSE	TRUE	TRUE	FALSE		FALSE		FALSE	5	0	14
1644	1387704	Rv1244	lpqZ	P283L	FALSE	FALSE	FALSE	FALSE		FALSE		FALSE	5	0	8
1645	1388042	Rv1245c	Rv1245c	R196P	FALSE	FALSE	FALSE	FALSE		FALSE		FALSE	6	0	12
1646	1388414	Rv1245c	Rv1245c	A72G	FALSE	FALSE	FALSE	FALSE		FALSE		FALSE	6	0	16
1647	1390812	Rv1248c	Rv1248c	R730R	FALSE	FALSE	FALSE	FALSE		FALSE		TRUE	5	0	0
1648	1392516	Rv1248c	Rv1248c	R162R	FALSE	FALSE	FALSE	FALSE		FALSE		TRUE	5	0	6
1649	1395366	Rv1250	Rv1250	L396L	FALSE	FALSE	FALSE	FALSE		FALSE		FALSE	8	0	16
1650	1400756	Rv1253	deaD	T263S	FALSE	FALSE	FALSE	FALSE		FALSE		FALSE	5	0	26
1651	1402587	Rv1254	Rv1254	A310A	FALSE	FALSE	FALSE	FALSE		FALSE		TRUE	11	0	388
1652	1402823	Rv1255c	Rv1255c	P188P	FALSE	TRUE	FALSE	FALSE		FALSE		FALSE	5	0	48
1653	1404169	Rv1256c	cyp130	K145N	TRUE	TRUE	FALSE	FALSE		FALSE		FALSE	9	3	11393
1654	1404599	Rv1256c	cyp130	T2I	FALSE	TRUE	FALSE	FALSE		FALSE		FALSE	5	0	8
1655	1404600	Rv1256c	cyp130	T2S	FALSE	TRUE	FALSE	FALSE		FALSE		FALSE	6	0	28
1656	1404601	Rv1256c	cyp130	M1I	FALSE	TRUE	FALSE	FALSE		FALSE		FALSE	10	0	16
1657	1404611	intergenic	None	None	FALSE	FALSE	FALSE	FALSE		FALSE		FALSE	9	0	56
1658	1407356	Rv1259	udgB	E6E	FALSE	FALSE	FALSE	FALSE		FALSE		FALSE	6	0	4
1659	1407987	Rv1259	udgB	L217L	FALSE	FALSE	FALSE	FALSE		FALSE		FALSE	5	0	20
1660	1410384	intergenic	None	None	FALSE	FALSE	FALSE	FALSE		FALSE		FALSE	5	0	8
1661	1410569	Rv1263	amiB2	R47W	FALSE	FALSE	FALSE	FALSE		FALSE		FALSE	6	0	78
1662	1412337	Rv1264	Rv1264	T148T	FALSE	FALSE	FALSE	FALSE		FALSE		FALSE	5	0	30
1663	1413362	Rv1265	Rv1265	H35Y	FALSE	FALSE	FALSE	FALSE		FALSE		FALSE	5	0	2
1664	1414365	Rv1266c	pknH	P492P	FALSE	FALSE	FALSE	FALSE		FALSE		FALSE	15	0	36
1665	1414564	Rv1266c	pknH	I426N	TRUE	FALSE	FALSE	FALSE		FALSE		FALSE	18	2	1137
1666	1417416	intergenic	None	None	FALSE	FALSE	FALSE	FALSE		TRUE	EMB	FALSE	8	0	2
1667	1417471	intergenic	None	None	FALSE	FALSE	FALSE	FALSE		TRUE	EMB	FALSE	5	0	0
1668	1418351	Rv1268c	Rv1268c	T2T	FALSE	FALSE	FALSE	FALSE		FALSE		FALSE	5	0	10
1669	1418358	intergenic	None	None	FALSE	FALSE	FALSE	FALSE		FALSE		FALSE	5	0	0
1670	1418678	Rv1269c	Rv1269c	R92R	FALSE	FALSE	FALSE	FALSE		FALSE		FALSE	6	0	12
1671	1426904	Rv1277	Rv1277	S247S	FALSE	FALSE	FALSE	FALSE		FALSE		FALSE	5	0	6
1672	1428084	Rv1278	Rv1278	R224H	FALSE	FALSE	FALSE	FALSE		FALSE		FALSE	5	1	264
1673	1431097	Rv1279	Rv1279	E346*	FALSE	FALSE	FALSE	FALSE		FALSE		FALSE	7	0	818
1674	1431691	Rv1280c	oppA	T584P	FALSE	TRUE	FALSE	FALSE		FALSE		FALSE	6	0	0
1675	1437901	intergenic	None	None	FALSE	FALSE	FALSE	FALSE		FALSE		FALSE	7	0	2
1676	1437911	Rv1285	cysD	M1I	FALSE	FALSE	FALSE	FALSE		FALSE		TRUE	5	0	2
1677	1437931	Rv1285	cysD	V8A	FALSE	FALSE	FALSE	FALSE		FALSE		TRUE	11	0	56
1678	1437936	Rv1285	cysD	P10T	TRUE	FALSE	FALSE	FALSE		FALSE		TRUE	5	0	526
1679	1438750	Rv1285	cysD	V281A	FALSE	FALSE	FALSE	FALSE		FALSE		TRUE	5	0	0
1680	1441423	Rv1288	Rv1288	L26L	FALSE	FALSE	FALSE	FALSE		FALSE		FALSE	23	0	80
1681	1441426	Rv1288	Rv1288	Y27N	FALSE	FALSE	FALSE	FALSE		FALSE		FALSE	22	0	80
1682	1441429	Rv1288	Rv1288	R28W	FALSE	FALSE	FALSE	FALSE		FALSE		FALSE	20	0	70
1683	1442305	Rv1288	Rv1288	P320T	FALSE	FALSE	FALSE	FALSE		FALSE		FALSE	5	0	36
1684	1443270	Rv1289	Rv1289	D168D	FALSE	FALSE	FALSE	FALSE		FALSE		FALSE	5	0	20
1685	1443953	Rv1290c	Rv1290c	P365P	FALSE	FALSE	FALSE	FALSE		FALSE		FALSE	6	0	0
1686	1443983	Rv1290c	Rv1290c	L355L	FALSE	FALSE	FALSE	FALSE		FALSE		FALSE	5	1	78
1687	1444188	Rv1290c	Rv1290c	R287Q	FALSE	FALSE	FALSE	FALSE		FALSE		FALSE	5	0	80
1688	1450815	Rv1295	thrC	P40L	FALSE	FALSE	FALSE	FALSE		FALSE		TRUE	21	0	76
1689	1452220	Rv1296	thrB	Q75R	FALSE	FALSE	FALSE	FALSE		FALSE		TRUE	7	0	18
1690	1454607	Rv1297	rho	A468A	FALSE	TRUE	FALSE	FALSE		FALSE		TRUE	5	0	8
1691	1457109	Rv1300	hemK	P182Q	FALSE	TRUE	FALSE	FALSE		FALSE		TRUE	5	0	34
1692	1460658	Rv1304	atpB	V139L	FALSE	FALSE	FALSE	FALSE		FALSE		TRUE	5	0	4
1693	1460675	Rv1304	atpB	H144H	FALSE	FALSE	FALSE	FALSE		FALSE		TRUE	5	0	6
1694	1462123	Rv1307	atpH	E94A	FALSE	TRUE	FALSE	FALSE		FALSE		TRUE	6	0	0
1695	1463007	Rv1307	atpH	A389T	FALSE	TRUE	FALSE	FALSE		FALSE		TRUE	6	0	32
1696	1463923	Rv1308	atpA	T232T	FALSE	TRUE	TRUE	FALSE		FALSE		TRUE	10	0	44
1697	1467850	Rv1312	Rv1312	R55C	FALSE	TRUE	FALSE	FALSE		FALSE		FALSE	5	0	6
1698	1468150	intergenic	None	None	FALSE	FALSE	FALSE	FALSE		FALSE		FALSE	64	0	2194
1699	1468165	intergenic	None	None	FALSE	FALSE	FALSE	FALSE		FALSE		FALSE	18	0	102
1700	1469630	intergenic	None	None	FALSE	FALSE	FALSE	FALSE		FALSE		FALSE	27	0	104
1701	1469643	intergenic	None	None	FALSE	FALSE	FALSE	FALSE		FALSE		FALSE	32	0	78
1702	1469644	intergenic	None	None	FALSE	FALSE	FALSE	FALSE		FALSE		FALSE	31	0	38
1703	1471615	intergenic	None	None	FALSE	FALSE	FALSE	FALSE		FALSE		FALSE	5	0	24
1704	1471647	intergenic	None	None	FALSE	FALSE	FALSE	FALSE		FALSE		FALSE	11	0	104
1705	1471648	intergenic	None	None	FALSE	FALSE	FALSE	FALSE		FALSE		FALSE	10	0	24
1706	1471649	intergenic	None	None	FALSE	FALSE	FALSE	FALSE		FALSE		FALSE	6	0	2
1707	1471655	intergenic	None	None	FALSE	FALSE	FALSE	FALSE		FALSE		FALSE	5	1	28
1708	1471777	intergenic	None	None	FALSE	FALSE	FALSE	FALSE		TRUE	LZD,KAN,AMI,STM,CAP	FALSE	5	0	44
1709	1471861	Rvnr01	None	L6M	FALSE	FALSE	FALSE	FALSE		TRUE	LZD,KAN,AMI,STM,CAP	TRUE	10	0	2
1710	1471862	Rvnr01	None	L6W	FALSE	FALSE	FALSE	FALSE		TRUE	LZD,KAN,AMI,STM,CAP	TRUE	5	0	4
1711	1471868	Rvnr01	None	L8P	FALSE	FALSE	FALSE	FALSE		TRUE	LZD,KAN,AMI,STM,CAP	TRUE	5	0	0
1712	1472137	Rvnr01	None	A98T	FALSE	FALSE	FALSE	FALSE		TRUE	LZD,KAN,AMI,STM,CAP	TRUE	5	0	4
1713	1472150	Rvnr01	None	V102D	FALSE	FALSE	FALSE	FALSE		TRUE	LZD,KAN,AMI,STM,CAP	TRUE	8	0	8
1714	1472151	Rvnr01	None	V102V	FALSE	FALSE	FALSE	FALSE		TRUE	LZD,KAN,AMI,STM,CAP	TRUE	5	0	4
1715	1472164	Rvnr01	None	D107N	FALSE	FALSE	FALSE	FALSE		TRUE	LZD,KAN,AMI,STM,CAP	TRUE	6	0	8
1716	1472172	Rvnr01	None	D109D	FALSE	FALSE	FALSE	FALSE		TRUE	LZD,KAN,AMI,STM,CAP	TRUE	12	0	8
1717	1472177	Rvnr01	None	A111V	FALSE	FALSE	FALSE	FALSE		TRUE	LZD,KAN,AMI,STM,CAP	TRUE	5	0	6
1718	1472344	Rvnr01	None	Q167*	FALSE	FALSE	FALSE	FALSE		TRUE	LZD,KAN,AMI,STM,CAP	TRUE	7	0	0
1719	1472349	Rvnr01	None	L168L	FALSE	FALSE	FALSE	FALSE		TRUE	LZD,KAN,AMI,STM,CAP	TRUE	5	0	0
1720	1472358	Rvnr01	None	S171S	FALSE	FALSE	FALSE	FALSE		TRUE	LZD,KAN,AMI,STM,CAP	TRUE	11	1	74
1721	1472359	Rvnr01	None	S172R	FALSE	FALSE	FALSE	TRUE	STM	TRUE	LZD,KAN,AMI,STM,CAP	TRUE	234	7	870
1722	1472362	Rvnr01	None	R173C	FALSE	FALSE	FALSE	TRUE	STM	TRUE	LZD,KAN,AMI,STM,CAP	TRUE	116	11	948
1723	1472374	Rvnr01	None	*177Q	FALSE	FALSE	FALSE	FALSE		TRUE	LZD,KAN,AMI,STM,CAP	TRUE	8	0	4
1724	1472379	Rvnr01	None	G178G	FALSE	FALSE	FALSE	FALSE		TRUE	LZD,KAN,AMI,STM,CAP	TRUE	5	0	0
1725	1472382	Rvnr01	None	A179A	FALSE	FALSE	FALSE	FALSE		TRUE	LZD,KAN,AMI,STM,CAP	TRUE	6	0	0
1726	1472400	Rvnr01	None	Y185Y	FALSE	FALSE	FALSE	FALSE		TRUE	LZD,KAN,AMI,STM,CAP	TRUE	6	0	0
1727	1472530	Rvnr01	None	E229K	FALSE	FALSE	FALSE	FALSE		TRUE	LZD,KAN,AMI,STM,CAP	TRUE	18	0	16
1728	1472537	Rvnr01	None	A231V	FALSE	FALSE	FALSE	FALSE		TRUE	LZD,KAN,AMI,STM,CAP	TRUE	14	0	16
1729	1472544	Rvnr01	None	I233I	FALSE	FALSE	FALSE	FALSE		TRUE	LZD,KAN,AMI,STM,CAP	TRUE	12	0	14
1730	1472566	Rvnr01	None	G241S	FALSE	FALSE	FALSE	FALSE		TRUE	LZD,KAN,AMI,STM,CAP	TRUE	8	0	10
1731	1472571	Rvnr01	None	G242G	FALSE	FALSE	FALSE	FALSE		TRUE	LZD,KAN,AMI,STM,CAP	TRUE	19	0	22
1732	1472579	Rvnr01	None	G245A	FALSE	FALSE	FALSE	FALSE		TRUE	LZD,KAN,AMI,STM,CAP	TRUE	7	0	6
1733	1472580	Rvnr01	None	G245G	FALSE	FALSE	FALSE	FALSE		TRUE	LZD,KAN,AMI,STM,CAP	TRUE	6	0	4
1734	1472596	Rvnr01	None	G251*	FALSE	FALSE	FALSE	FALSE		TRUE	LZD,KAN,AMI,STM,CAP	TRUE	5	0	6
1735	1472598	Rvnr01	None	G251G	FALSE	FALSE	FALSE	FALSE		TRUE	LZD,KAN,AMI,STM,CAP	TRUE	21	0	14
1736	1472599	Rvnr01	None	A252T	FALSE	FALSE	FALSE	FALSE		TRUE	LZD,KAN,AMI,STM,CAP	TRUE	12	0	6
1737	1472614	Rvnr01	None	A257S	FALSE	FALSE	FALSE	FALSE		TRUE	LZD,KAN,AMI,STM,CAP	TRUE	6	0	6
1738	1472616	Rvnr01	None	A257A	FALSE	FALSE	FALSE	FALSE		TRUE	LZD,KAN,AMI,STM,CAP	TRUE	15	0	8
1739	1472655	Rvnr01	None	R270R	FALSE	FALSE	FALSE	FALSE		TRUE	LZD,KAN,AMI,STM,CAP	TRUE	7	0	4
1740	1472658	Rvnr01	None	W271*	FALSE	FALSE	FALSE	FALSE		TRUE	LZD,KAN,AMI,STM,CAP	TRUE	5	0	4
1741	1472697	Rvnr01	None	R284R	FALSE	FALSE	FALSE	FALSE		TRUE	LZD,KAN,AMI,STM,CAP	TRUE	5	0	4
1742	1472713	Rvnr01	None	Y290H	FALSE	FALSE	FALSE	FALSE		TRUE	LZD,KAN,AMI,STM,CAP	TRUE	28	0	38
1743	1472716	Rvnr01	None	P291S	FALSE	FALSE	FALSE	FALSE		TRUE	LZD,KAN,AMI,STM,CAP	TRUE	29	0	28
1744	1472733	Rvnr01	None	R296R	FALSE	FALSE	FALSE	FALSE		TRUE	LZD,KAN,AMI,STM,CAP	TRUE	26	0	40
1745	1472742	Rvnr01	None	G299G	FALSE	FALSE	FALSE	FALSE		TRUE	LZD,KAN,AMI,STM,CAP	TRUE	30	0	44
1746	1472750	Rvnr01	None	S302*	FALSE	FALSE	FALSE	FALSE		TRUE	LZD,KAN,AMI,STM,CAP	TRUE	16	0	10
1747	1472751	Rvnr01	None	S302S	FALSE	FALSE	FALSE	FALSE		TRUE	LZD,KAN,AMI,STM,CAP	TRUE	37	0	62
1748	1472752	Rvnr01	None	K303Q	FALSE	FALSE	FALSE	FALSE		TRUE	LZD,KAN,AMI,STM,CAP	TRUE	9	0	2
1749	1472753	Rvnr01	None	K303T	FALSE	FALSE	FALSE	FALSE		TRUE	LZD,KAN,AMI,STM,CAP	TRUE	31	0	24
1750	1472754	Rvnr01	None	K303N	FALSE	FALSE	FALSE	FALSE		TRUE	LZD,KAN,AMI,STM,CAP	TRUE	5	0	4
1751	1472767	Rvnr01	None	A308T	FALSE	FALSE	FALSE	FALSE		TRUE	LZD,KAN,AMI,STM,CAP	TRUE	6	0	6
1752	1472781	Rvnr01	None	G312G	FALSE	FALSE	FALSE	FALSE		TRUE	LZD,KAN,AMI,STM,CAP	TRUE	26	0	28
1753	1472803	Rvnr01	None	C320S	FALSE	FALSE	FALSE	FALSE		TRUE	LZD,KAN,AMI,STM,CAP	TRUE	24	0	22
1754	1472895	Rvnr01	None	G350G	FALSE	FALSE	FALSE	FALSE		TRUE	LZD,KAN,AMI,STM,CAP	TRUE	14	0	6
1755	1473035	Rvnr01	None	S397N	FALSE	FALSE	FALSE	FALSE		TRUE	LZD,KAN,AMI,STM,CAP	TRUE	10	0	10
1756	1473053	Rvnr01	None	V403D	FALSE	FALSE	FALSE	FALSE		TRUE	LZD,KAN,AMI,STM,CAP	TRUE	5	0	32
1757	1473056	Rvnr01	None	Q404L	FALSE	FALSE	FALSE	FALSE		TRUE	LZD,KAN,AMI,STM,CAP	TRUE	8	0	12
1758	1473084	Rvnr01	None	G413G	FALSE	FALSE	FALSE	FALSE		TRUE	LZD,KAN,AMI,STM,CAP	TRUE	6	0	18
1759	1473191	Rvnr01	None	A449V	FALSE	FALSE	FALSE	FALSE		TRUE	LZD,KAN,AMI,STM,CAP	TRUE	5	0	4
1760	1473246	Rvnr01	None	S467S	FALSE	FALSE	FALSE	TRUE	AMI,CAP,KAN	TRUE	LZD,KAN,AMI,STM,CAP	TRUE	589	52	1893
1761	1473247	Rvnr01	None	R468S	FALSE	FALSE	FALSE	TRUE	AMI,CAP,KAN	TRUE	LZD,KAN,AMI,STM,CAP	TRUE	16	0	6
1762	1473329	Rvnr01	None	R495P	FALSE	FALSE	FALSE	TRUE	AMI,CAP,KAN	TRUE	LZD,KAN,AMI,STM,CAP	TRUE	22	0	14
1763	1473637	intergenic	None	None	FALSE	FALSE	FALSE	FALSE		TRUE	LZD,KAN,AMI,STM,CAP	FALSE	5	0	6
1764	1476408	Rvnr02	None	S917S	FALSE	FALSE	FALSE	FALSE		TRUE	LZD	FALSE	11	0	8
1765	1476425	Rvnr02	None	G923E	FALSE	FALSE	FALSE	FALSE		TRUE	LZD	FALSE	13	0	8
1766	1476428	Rvnr02	None	A924V	FALSE	FALSE	FALSE	FALSE		TRUE	LZD	FALSE	20	0	10
1767	1476429	Rvnr02	None	A924A	FALSE	FALSE	FALSE	FALSE		TRUE	LZD	FALSE	15	0	26
1768	1476466	Rvnr02	None	H937Y	FALSE	FALSE	FALSE	FALSE		TRUE	LZD	FALSE	12	0	8
1769	1476481	Rvnr02	None	*942Q	FALSE	FALSE	FALSE	FALSE		TRUE	LZD	FALSE	13	0	6
1770	1476540	Rvnr02	None	N961N	FALSE	FALSE	FALSE	FALSE		TRUE	LZD	FALSE	6	0	6
1771	1476547	Rvnr02	None	L964L	FALSE	FALSE	FALSE	FALSE		TRUE	LZD	FALSE	5	0	4
1772	1479746	Rv1318c	Rv1318c	V360A	FALSE	FALSE	FALSE	FALSE		FALSE		FALSE	6	0	54
1773	1479754	Rv1318c	Rv1318c	E357D	FALSE	FALSE	FALSE	FALSE		FALSE		FALSE	6	0	66
1774	1479772	Rv1318c	Rv1318c	S351S	FALSE	FALSE	FALSE	FALSE		FALSE		FALSE	5	0	16
1775	1479826	Rv1318c	Rv1318c	L333L	FALSE	FALSE	FALSE	FALSE		FALSE		FALSE	7	1	422
1776	1479829	Rv1318c	Rv1318c	D332D	FALSE	FALSE	FALSE	FALSE		FALSE		FALSE	6	1	422
1777	1479838	Rv1318c	Rv1318c	R329R	FALSE	FALSE	FALSE	FALSE		FALSE		FALSE	7	1	422
1778	1479850	Rv1318c	Rv1318c	R325R	FALSE	FALSE	FALSE	FALSE		FALSE		FALSE	6	1	422
1779	1479856	Rv1318c	Rv1318c	G323G	FALSE	FALSE	FALSE	FALSE		FALSE		FALSE	8	0	416
1780	1479860	Rv1318c	Rv1318c	A322D	FALSE	FALSE	FALSE	FALSE		FALSE		FALSE	9	0	412
1781	1479861	Rv1318c	Rv1318c	A322T	FALSE	FALSE	FALSE	FALSE		FALSE		FALSE	10	0	424
1782	1480765	Rv1318c	Rv1318c	R20R	FALSE	FALSE	FALSE	FALSE		FALSE		FALSE	6	0	22
1783	1480783	Rv1318c	Rv1318c	V14V	FALSE	FALSE	FALSE	FALSE		FALSE		FALSE	5	0	2
1784	1481671	Rv1319c	Rv1319c	A277A	FALSE	FALSE	FALSE	FALSE		FALSE		FALSE	21	0	58
1785	1481673	Rv1319c	Rv1319c	A277S	FALSE	FALSE	FALSE	FALSE		FALSE		FALSE	20	0	60
1786	1481674	Rv1319c	Rv1319c	L276L	FALSE	FALSE	FALSE	FALSE		FALSE		FALSE	22	0	60
1787	1481676	Rv1319c	Rv1319c	L276I	FALSE	FALSE	FALSE	FALSE		FALSE		FALSE	21	0	60
1788	1481677	Rv1319c	Rv1319c	I275I	FALSE	FALSE	FALSE	FALSE		FALSE		FALSE	20	0	60
1789	1481692	Rv1319c	Rv1319c	F270F	FALSE	FALSE	FALSE	FALSE		FALSE		FALSE	7	0	8
1790	1482239	Rv1319c	Rv1319c	W88S	FALSE	FALSE	FALSE	FALSE		FALSE		FALSE	5	0	4
1791	1483729	Rv1320c	Rv1320c	L163L	FALSE	FALSE	FALSE	FALSE		FALSE		FALSE	5	0	14
1792	1486287	Rv1323	fadA4	D142D	FALSE	FALSE	FALSE	FALSE		FALSE		FALSE	5	0	24
1793	1489786	Rv1325c	PE_PGRS24	Q60Q	FALSE	FALSE	FALSE	FALSE		FALSE		FALSE	5	0	76
1794	1490804	Rv1326c	glgB	P503P	FALSE	FALSE	FALSE	FALSE		FALSE		TRUE	18	0	254
1795	1492037	Rv1326c	glgB	Y92Y	FALSE	FALSE	FALSE	FALSE		FALSE		TRUE	5	0	10
1796	1497016	Rv1328	glgP	T818S	FALSE	FALSE	FALSE	FALSE		FALSE		FALSE	9	0	10
1797	1497057	Rv1328	glgP	L832V	FALSE	FALSE	FALSE	FALSE		FALSE		FALSE	8	0	44
1798	1497275	Rv1329c	dinG	P639S	FALSE	FALSE	FALSE	FALSE		FALSE		FALSE	5	0	4
1799	1497937	Rv1329c	dinG	L418P	FALSE	FALSE	FALSE	FALSE		FALSE		FALSE	9	0	24
1800	1499521	Rv1330c	pncB1	G347C	FALSE	FALSE	FALSE	FALSE		FALSE		FALSE	5	0	94
1801	1500008	Rv1330c	pncB1	A184A	FALSE	FALSE	FALSE	FALSE		FALSE		FALSE	5	0	6
1802	1501733	Rv1333	Rv1333	V45V	FALSE	FALSE	FALSE	FALSE		FALSE		FALSE	5	0	156
1803	1502407	Rv1333	Rv1333	P270L	FALSE	FALSE	FALSE	FALSE		FALSE		FALSE	5	0	4
1804	1503763	Rv1336	cysM	A124T	FALSE	FALSE	FALSE	FALSE		FALSE		FALSE	5	0	4
1805	1504038	Rv1336	cysM	G215G	FALSE	FALSE	FALSE	FALSE		FALSE		FALSE	6	0	4
1806	1505950	Rv1339	Rv1339	H12Y	FALSE	TRUE	FALSE	FALSE		FALSE		TRUE	10	0	6
1807	1505957	Rv1339	Rv1339	T14I	FALSE	TRUE	FALSE	FALSE		FALSE		TRUE	8	0	4
1808	1505979	Rv1339	Rv1339	T21T	FALSE	TRUE	FALSE	FALSE		FALSE		TRUE	5	0	2
1809	1512273	Rv1347c	mbtK	A111A	FALSE	FALSE	FALSE	FALSE		FALSE		TRUE	6	0	6
1810	1512275	Rv1347c	mbtK	A111S	FALSE	FALSE	FALSE	FALSE		FALSE		TRUE	5	0	0
1811	1516145	Rv1349	irtB	A175T	FALSE	TRUE	FALSE	FALSE		FALSE		TRUE	15	0	66
1812	1519180	intergenic	None	None	FALSE	FALSE	FALSE	FALSE		FALSE		FALSE	6	0	574
1813	1519832	Rv1353c	Rv1353c	S52G	FALSE	FALSE	FALSE	FALSE		FALSE		FALSE	5	1	36
1814	1523817	Rv1355c	moeY	R72R	FALSE	FALSE	FALSE	FALSE		FALSE		TRUE	5	2	6522
1815	1524718	Rv1356c	Rv1356c	W35G	FALSE	FALSE	FALSE	FALSE		FALSE		FALSE	5	0	6
1816	1525146	intergenic	None	None	FALSE	FALSE	FALSE	FALSE		FALSE		FALSE	5	0	134
1817	1525657	Rv1357c	Rv1357c	R187H	FALSE	FALSE	FALSE	FALSE		FALSE		FALSE	6	0	16
1818	1529313	Rv1358	Rv1358	A901V	FALSE	FALSE	FALSE	FALSE		FALSE		FALSE	6	0	2
1819	1530714	Rv1359	Rv1359	M181K	FALSE	FALSE	FALSE	FALSE		FALSE		FALSE	6	0	10
1820	1531076	intergenic	None	None	FALSE	FALSE	FALSE	FALSE		FALSE		FALSE	7	0	8
1821	1532566	Rv1361c	PPE19	H356Q	FALSE	TRUE	TRUE	FALSE		FALSE		FALSE	5	0	24
1822	1532569	Rv1361c	PPE19	G355G	FALSE	TRUE	TRUE	FALSE		FALSE		FALSE	5	0	24
1823	1532575	Rv1361c	PPE19	A353A	FALSE	TRUE	TRUE	FALSE		FALSE		FALSE	9	0	24
1824	1532576	Rv1361c	PPE19	A353G	FALSE	TRUE	TRUE	FALSE		FALSE		FALSE	12	0	24
1825	1532578	Rv1361c	PPE19	T352T	FALSE	TRUE	TRUE	FALSE		FALSE		FALSE	10	0	26
1826	1532579	Rv1361c	PPE19	T352S	FALSE	TRUE	TRUE	FALSE		FALSE		FALSE	9	0	24
1827	1532583	Rv1361c	PPE19	Q351E	FALSE	TRUE	TRUE	FALSE		FALSE		FALSE	9	0	24
1828	1532584	Rv1361c	PPE19	A350A	FALSE	TRUE	TRUE	FALSE		FALSE		FALSE	9	0	24
1829	1532717	Rv1361c	PPE19	A306G	FALSE	TRUE	TRUE	FALSE		FALSE		FALSE	31	0	178
1830	1532777	Rv1361c	PPE19	Q286R	FALSE	TRUE	TRUE	FALSE		FALSE		FALSE	54	0	5562
1831	1532778	Rv1361c	PPE19	Q286*	FALSE	TRUE	TRUE	FALSE		FALSE		FALSE	45	4	5158
1832	1532790	Rv1361c	PPE19	Q282E	FALSE	TRUE	TRUE	FALSE		FALSE		FALSE	29	0	62
1833	1532802	Rv1361c	PPE19	E278Q	TRUE	TRUE	TRUE	FALSE		FALSE		FALSE	33	0	40
1834	1532827	Rv1361c	PPE19	F269L	FALSE	TRUE	TRUE	FALSE		FALSE		FALSE	61	5	5290
1835	1532846	Rv1361c	PPE19	H263R	FALSE	TRUE	TRUE	FALSE		FALSE		FALSE	12	0	6
1836	1532847	Rv1361c	PPE19	H263Y	FALSE	TRUE	TRUE	FALSE		FALSE		FALSE	13	0	20
1837	1532855	Rv1361c	PPE19	S260I	FALSE	TRUE	TRUE	FALSE		FALSE		FALSE	68	2	766
1838	1532859	Rv1361c	PPE19	A259T	FALSE	TRUE	TRUE	FALSE		FALSE		FALSE	54	0	584
1839	1532876	Rv1361c	PPE19	N253S	FALSE	TRUE	TRUE	FALSE		FALSE		FALSE	5	0	38
1840	1532877	Rv1361c	PPE19	N253D	FALSE	TRUE	TRUE	FALSE		FALSE		FALSE	6	0	38
1841	1532878	Rv1361c	PPE19	T252T	FALSE	TRUE	TRUE	FALSE		FALSE		FALSE	5	0	38
1842	1532879	Rv1361c	PPE19	T252I	FALSE	TRUE	TRUE	FALSE		FALSE		FALSE	5	0	38
1843	1532889	Rv1361c	PPE19	V249M	FALSE	TRUE	TRUE	FALSE		FALSE		FALSE	27	0	130
1844	1532911	Rv1361c	PPE19	I241M	FALSE	TRUE	TRUE	FALSE		FALSE		FALSE	10	0	28
1845	1532922	Rv1361c	PPE19	L238I	FALSE	TRUE	TRUE	FALSE		FALSE		FALSE	40	0	112
1846	1532930	Rv1361c	PPE19	L235R	FALSE	TRUE	TRUE	FALSE		FALSE		FALSE	31	0	82
1847	1533004	Rv1361c	PPE19	Q210Q	TRUE	TRUE	TRUE	FALSE		FALSE		FALSE	30	2	746
1848	1533016	Rv1361c	PPE19	Q206Q	FALSE	TRUE	TRUE	FALSE		FALSE		FALSE	32	0	186
1849	1533059	Rv1361c	PPE19	I192T	FALSE	TRUE	TRUE	FALSE		FALSE		FALSE	10	0	182
1850	1533060	Rv1361c	PPE19	I192F	FALSE	TRUE	TRUE	FALSE		FALSE		FALSE	11	0	182
1851	1533141	Rv1361c	PPE19	A165T	FALSE	TRUE	TRUE	FALSE		FALSE		FALSE	9	0	4
1852	1533143	Rv1361c	PPE19	E164A	FALSE	TRUE	TRUE	FALSE		FALSE		FALSE	11	0	4
1853	1533145	Rv1361c	PPE19	T163T	FALSE	TRUE	TRUE	FALSE		FALSE		FALSE	12	0	4
1854	1533159	Rv1361c	PPE19	A159T	TRUE	TRUE	TRUE	FALSE		FALSE		FALSE	20	2	3145
1855	1533162	Rv1361c	PPE19	T158A	TRUE	TRUE	TRUE	FALSE		FALSE		FALSE	22	2	3335
1856	1533163	Rv1361c	PPE19	A157A	TRUE	TRUE	TRUE	FALSE		FALSE		FALSE	25	2	3337
1857	1533176	Rv1361c	PPE19	F153Y	FALSE	TRUE	TRUE	FALSE		FALSE		FALSE	9	0	54
1858	1533184	Rv1361c	PPE19	A150A	FALSE	TRUE	TRUE	FALSE		FALSE		FALSE	5	0	6
1859	1533187	Rv1361c	PPE19	A149A	FALSE	TRUE	TRUE	FALSE		FALSE		FALSE	5	0	8
1860	1533197	Rv1361c	PPE19	A146G	FALSE	TRUE	TRUE	FALSE		FALSE		FALSE	11	0	74
1861	1533210	Rv1361c	PPE19	G142R	FALSE	TRUE	TRUE	FALSE		FALSE		FALSE	5	0	22
1862	1533222	Rv1361c	PPE19	E138Q	FALSE	TRUE	TRUE	FALSE		FALSE		FALSE	5	0	24
1863	1533223	Rv1361c	PPE19	N137N	FALSE	TRUE	TRUE	FALSE		FALSE		FALSE	6	0	24
1864	1533227	Rv1361c	PPE19	V136A	FALSE	TRUE	TRUE	FALSE		FALSE		FALSE	13	0	28
1865	1533230	Rv1361c	PPE19	A135V	FALSE	TRUE	TRUE	FALSE		FALSE		FALSE	14	0	30
1866	1533466	Rv1361c	PPE19	G56G	FALSE	TRUE	TRUE	FALSE		FALSE		FALSE	45	1	1026
1867	1533470	Rv1361c	PPE19	T55M	FALSE	TRUE	TRUE	FALSE		FALSE		FALSE	36	1	1028
1868	1533471	Rv1361c	PPE19	T55A	FALSE	TRUE	TRUE	FALSE		FALSE		FALSE	36	1	1028
1869	1533583	Rv1361c	PPE19	Y17Y	FALSE	TRUE	TRUE	FALSE		FALSE		FALSE	116	2	10743
1870	1533625	Rv1361c	PPE19	D3D	FALSE	TRUE	TRUE	FALSE		FALSE		FALSE	183	0	782
1871	1540223	Rv1367c	Rv1367c	P141P	FALSE	TRUE	FALSE	FALSE		FALSE		FALSE	10	0	30
1872	1540352	Rv1367c	Rv1367c	H98H	FALSE	TRUE	TRUE	FALSE		FALSE		FALSE	6	4	934
1873	1545349	Rv1372	Rv1372	C175C	FALSE	FALSE	FALSE	FALSE		FALSE		FALSE	5	0	8
1874	1546665	Rv1373	Rv1373	A218A	FALSE	FALSE	FALSE	FALSE		FALSE		FALSE	7	0	12
1875	1552489	Rv1378c	Rv1378c	V56G	FALSE	FALSE	FALSE	FALSE		FALSE		FALSE	5	0	8
1876	1552515	Rv1378c	Rv1378c	M47I	FALSE	FALSE	FALSE	FALSE		FALSE		FALSE	6	0	10
1877	1552544	Rv1378c	Rv1378c	W38R	FALSE	FALSE	FALSE	FALSE		FALSE		FALSE	9	0	198
1878	1554418	Rv1381	pyrC	A77A	FALSE	FALSE	FALSE	FALSE		FALSE		TRUE	10	0	426
1879	1558108	Rv1384	carB	T336T	FALSE	FALSE	FALSE	FALSE		FALSE		TRUE	7	0	2
1880	1561296	intergenic	None	None	FALSE	FALSE	FALSE	FALSE		FALSE		FALSE	6	0	2
1881	1563700	Rv1388	mihF	G3S	FALSE	TRUE	FALSE	FALSE		FALSE		FALSE	5	0	0
1882	1564315	intergenic	None	None	FALSE	FALSE	FALSE	FALSE		FALSE		FALSE	5	0	26
1883	1570379	Rv1394c	cyp132	T197T	FALSE	FALSE	FALSE	FALSE		FALSE		FALSE	5	0	32
1884	1570790	Rv1394c	cyp132	S60S	FALSE	FALSE	FALSE	FALSE		FALSE		FALSE	5	0	2
1885	1574763	Rv1398c	vapB10	K2M	FALSE	FALSE	FALSE	FALSE		FALSE		FALSE	8	0	60
1886	1574770	intergenic	None	None	FALSE	FALSE	FALSE	FALSE		FALSE		FALSE	16	0	52
1887	1574793	intergenic	None	None	FALSE	FALSE	FALSE	FALSE		FALSE		FALSE	7	0	0
1888	1578213	Rv1402	priA	L201L	FALSE	FALSE	FALSE	FALSE		FALSE		TRUE	5	0	12
1889	1578635	Rv1402	priA	R341R	FALSE	FALSE	FALSE	FALSE		FALSE		TRUE	5	0	92
1890	1581895	Rv1405c	Rv1405c	D25D	FALSE	TRUE	FALSE	FALSE		FALSE		FALSE	9	0	6
1891	1582059	intergenic	None	None	FALSE	FALSE	FALSE	FALSE		FALSE		FALSE	5	0	38
1892	1582069	intergenic	None	None	FALSE	FALSE	FALSE	FALSE		FALSE		FALSE	6	0	4
1893	1582080	intergenic	None	None	FALSE	FALSE	FALSE	FALSE		FALSE		FALSE	5	0	4
1894	1582085	intergenic	None	None	FALSE	FALSE	FALSE	FALSE		FALSE		FALSE	5	0	8
1895	1582099	intergenic	None	None	FALSE	FALSE	FALSE	FALSE		FALSE		FALSE	6	0	16
1896	1582922	Rv1406	fmt	A253T	FALSE	FALSE	FALSE	FALSE		FALSE		TRUE	5	0	6
1897	1584889	Rv1408	rpe	L131L	FALSE	FALSE	FALSE	FALSE		FALSE		TRUE	5	0	8
1898	1585248	Rv1409	ribG	H19Y	FALSE	FALSE	FALSE	FALSE		FALSE		TRUE	10	0	266
1899	1585452	Rv1409	ribG	K87Q	FALSE	FALSE	FALSE	FALSE		FALSE		TRUE	5	0	2
1900	1590336	intergenic	None	None	FALSE	FALSE	FALSE	FALSE		FALSE		FALSE	8	0	8
1901	1590384	intergenic	None	None	FALSE	FALSE	FALSE	FALSE		FALSE		FALSE	9	0	32
1902	1592722	Rv1418	lprH	C28C	FALSE	FALSE	FALSE	FALSE		FALSE		FALSE	6	1	27
1903	1594097	Rv1420	uvrC	G19A	FALSE	TRUE	FALSE	FALSE		FALSE		TRUE	5	0	24
1904	1594404	Rv1420	uvrC	R121R	FALSE	TRUE	FALSE	FALSE		FALSE		TRUE	5	0	0
1905	1595020	Rv1420	uvrC	P327S	FALSE	TRUE	FALSE	FALSE		FALSE		TRUE	5	0	14
1906	1597767	Rv1422	Rv1422	P296L	FALSE	FALSE	FALSE	FALSE		FALSE		TRUE	6	0	8
1907	1597855	Rv1422	Rv1422	T325T	FALSE	FALSE	FALSE	FALSE		FALSE		TRUE	5	0	8
1908	1597882	Rv1422	Rv1422	R334R	FALSE	FALSE	FALSE	FALSE		FALSE		TRUE	7	0	2
1909	1597976	Rv1423	whiA	V24G	FALSE	FALSE	FALSE	FALSE		FALSE		TRUE	5	0	0
1910	1598048	Rv1423	whiA	D48A	FALSE	FALSE	FALSE	FALSE		FALSE		TRUE	5	0	0
1911	1599554	Rv1424c	Rv1424c	R34Q	FALSE	FALSE	FALSE	FALSE		FALSE		FALSE	5	0	2
1912	1600177	Rv1425	Rv1425	Q174*	FALSE	FALSE	FALSE	FALSE		FALSE		FALSE	7	0	2
1913	1605149	Rv1429	Rv1429	P91L	FALSE	FALSE	FALSE	FALSE		FALSE		FALSE	11	1	1709
1914	1605170	Rv1429	Rv1429	A98V	TRUE	FALSE	FALSE	FALSE		FALSE		FALSE	5	0	2142
1915	1608707	Rv1431	Rv1431	A209T	FALSE	TRUE	FALSE	FALSE		FALSE		FALSE	5	0	26
1916	1611957	Rv1433	Rv1433	P175L	FALSE	FALSE	FALSE	FALSE		FALSE		FALSE	6	0	4
1917	1612579	Rv1435c	Rv1435c	P124P	FALSE	FALSE	FALSE	FALSE		FALSE		FALSE	11	0	56
1918	1612582	Rv1435c	Rv1435c	I123M	TRUE	FALSE	FALSE	FALSE		FALSE		FALSE	11	0	94
1919	1612595	Rv1435c	Rv1435c	G119A	FALSE	FALSE	FALSE	FALSE		FALSE		FALSE	26	0	192
1920	1612600	Rv1435c	Rv1435c	P117P	FALSE	FALSE	FALSE	FALSE		FALSE		FALSE	24	0	178
1921	1612606	Rv1435c	Rv1435c	P115P	FALSE	FALSE	FALSE	FALSE		FALSE		FALSE	14	0	164
1922	1612752	Rv1435c	Rv1435c	A67T	FALSE	FALSE	FALSE	FALSE		FALSE		FALSE	7	0	2
1923	1613630	Rv1436	gap	T108T	FALSE	TRUE	FALSE	FALSE		FALSE		TRUE	5	0	122
1924	1614083	Rv1436	gap	S259R	FALSE	TRUE	FALSE	FALSE		FALSE		TRUE	5	0	2
1925	1616211	Rv1438	tpi	G216G	FALSE	FALSE	FALSE	FALSE		FALSE		TRUE	7	0	18
1926	1616371	intergenic	None	None	FALSE	FALSE	FALSE	FALSE		FALSE		FALSE	5	0	22
1927	1617505	intergenic	None	None	FALSE	FALSE	FALSE	FALSE		FALSE		FALSE	7	0	28
1928	1617689	intergenic	None	None	FALSE	FALSE	FALSE	FALSE		FALSE		FALSE	7	0	44
1929	1620382	Rv1442	bisC	A198T	FALSE	FALSE	FALSE	FALSE		FALSE		FALSE	7	0	40
1930	1624967	Rv1446c	opcA	A133A	FALSE	FALSE	FALSE	FALSE		FALSE		FALSE	6	0	4
1931	1625059	Rv1446c	opcA	A103T	TRUE	FALSE	FALSE	FALSE		FALSE		FALSE	6	0	228
1932	1625156	Rv1446c	opcA	D70E	FALSE	FALSE	FALSE	FALSE		FALSE		FALSE	5	0	98
1933	1626655	Rv1447c	zwf2	E103G	FALSE	FALSE	FALSE	FALSE		FALSE		FALSE	8	0	816
1934	1629660	Rv1449c	tkt	I180I	FALSE	FALSE	FALSE	FALSE		FALSE		TRUE	19	0	6
1935	1634762	intergenic	None	None	FALSE	FALSE	FALSE	FALSE		FALSE		FALSE	32	0	60
1936	1635832	Rv1451	ctaB	A268A	FALSE	FALSE	FALSE	FALSE		FALSE		TRUE	5	0	40
1937	1638364	intergenic	None	None	FALSE	FALSE	FALSE	FALSE		FALSE		FALSE	81	2	16346
1938	1640279	Rv1454c	qor	T128A	FALSE	FALSE	FALSE	FALSE		FALSE		FALSE	5	0	2
1939	1643514	Rv1458c	Rv1458c	A249A	FALSE	FALSE	FALSE	FALSE		FALSE		TRUE	6	0	14
1940	1646228	Rv1460	Rv1460	R15*	FALSE	FALSE	FALSE	FALSE		FALSE		FALSE	12	0	46
1941	1646283	Rv1460	Rv1460	T33N	FALSE	FALSE	FALSE	FALSE		FALSE		FALSE	5	0	188
1942	1650671	Rv1462	Rv1462	E382D	FALSE	FALSE	FALSE	FALSE		FALSE		TRUE	5	0	6
1943	1651306	Rv1463	Rv1463	A197A	TRUE	FALSE	FALSE	FALSE		FALSE		TRUE	6	1	4051
1944	1651348	Rv1463	Rv1463	T211T	FALSE	FALSE	FALSE	FALSE		FALSE		TRUE	7	0	0
1945	1654543	Rv1467c	fadE15	L320L	FALSE	FALSE	FALSE	FALSE		FALSE		FALSE	5	0	4
1946	1658173	Rv1469	ctpD	A404V	FALSE	FALSE	FALSE	FALSE		FALSE		FALSE	5	0	16
1947	1659688	Rv1471	trxB1	E107K	FALSE	FALSE	FALSE	FALSE		FALSE		FALSE	5	0	4
1948	1662236	Rv1473	Rv1473	T527T	FALSE	FALSE	FALSE	FALSE		FALSE		FALSE	6	0	16
1949	1664877	Rv1475c	acn	Q390Q	FALSE	FALSE	FALSE	FALSE		FALSE		TRUE	8	0	180
1950	1670780	Rv1480	Rv1480	A123V	FALSE	FALSE	FALSE	FALSE		FALSE		TRUE	12	0	16
1951	1672463	Rv1482c	Rv1482c	R279R	FALSE	FALSE	FALSE	FALSE		FALSE		FALSE	7	0	10
1952	1673406	intergenic	None	None	FALSE	FALSE	FALSE	FALSE		FALSE		FALSE	22	0	26
1953	1673423	intergenic	None	None	FALSE	FALSE	FALSE	FALSE		FALSE		FALSE	38	5	312
1954	1673425	intergenic	None	None	FALSE	FALSE	FALSE	TRUE	ETH,INH	FALSE		FALSE	786	27	3817
1955	1673432	intergenic	None	None	FALSE	FALSE	FALSE	TRUE	ETH,ETH,INH,INH	FALSE		FALSE	107	3	523
1956	1674048	Rv1483	fabG1	L203L	FALSE	FALSE	FALSE	TRUE	ETH,INH	FALSE		TRUE	139	5	602
1957	1674102	Rv1483	fabG1	V221V	FALSE	FALSE	FALSE	FALSE		FALSE		TRUE	11	0	24
1958	1674262	Rv1484	inhA	I21V	FALSE	TRUE	FALSE	FALSE		TRUE	INH,ETH	TRUE	46	3	88
1959	1674263	Rv1484	inhA	I21T	FALSE	TRUE	FALSE	FALSE		TRUE	INH,ETH	TRUE	40	3	172
1960	1674481	Rv1484	inhA	S94A	FALSE	TRUE	FALSE	TRUE	ETH	TRUE	INH,ETH	TRUE	78	0	360
1961	1674484	Rv1484	inhA	I95L	FALSE	TRUE	FALSE	FALSE		TRUE	INH,ETH	TRUE	6	0	2
1962	1674769	Rv1484	inhA	A190S	FALSE	TRUE	FALSE	FALSE		TRUE	INH,ETH	TRUE	7	0	0
1963	1674782	Rv1484	inhA	I194T	FALSE	TRUE	FALSE	FALSE		TRUE	INH,ETH	TRUE	48	3	286
1964	1675173	Rv1485	hemZ	P53S	FALSE	FALSE	FALSE	FALSE		FALSE		TRUE	21	0	106
1965	1679603	Rv1490	Rv1490	D94E	FALSE	TRUE	FALSE	FALSE		FALSE		TRUE	12	1	43
1966	1679660	Rv1490	Rv1490	I113I	FALSE	TRUE	FALSE	FALSE		FALSE		TRUE	5	0	4
1967	1679833	Rv1490	Rv1490	T171N	TRUE	TRUE	FALSE	FALSE		FALSE		TRUE	6	0	1254
1968	1681095	intergenic	None	None	FALSE	FALSE	FALSE	FALSE		FALSE		FALSE	6	0	2
1969	1684184	Rv1493	mutB	P60P	FALSE	TRUE	FALSE	FALSE		FALSE		FALSE	22	20	800
1970	1684436	Rv1493	mutB	D144D	FALSE	TRUE	FALSE	FALSE		FALSE		FALSE	9	3	114
1971	1684784	Rv1493	mutB	H260H	FALSE	TRUE	FALSE	FALSE		FALSE		FALSE	5	0	38
1972	1691525	Rv1500	Rv1500	F226L	FALSE	FALSE	FALSE	FALSE		FALSE		TRUE	7	0	96
1973	1691799	Rv1500	Rv1500	T317I	TRUE	FALSE	FALSE	FALSE		FALSE		TRUE	5	0	4402
1974	1691877	Rv1500	Rv1500	*343*	FALSE	FALSE	FALSE	FALSE		FALSE		TRUE	5	0	6
1975	1692927	Rv1502	Rv1502	A2T	FALSE	FALSE	FALSE	FALSE		FALSE		TRUE	5	0	34
1976	1692960	Rv1502	Rv1502	S13P	FALSE	FALSE	FALSE	FALSE		FALSE		TRUE	5	0	5700
1977	1693509	Rv1502	Rv1502	R196C	FALSE	FALSE	FALSE	FALSE		FALSE		TRUE	5	0	156
1978	1696016	Rv1506c	Rv1506c	Y143C	FALSE	FALSE	FALSE	FALSE		FALSE		FALSE	6	0	34
1979	1696270	Rv1506c	Rv1506c	A58A	FALSE	FALSE	FALSE	FALSE		FALSE		FALSE	5	0	2
1980	1701226	intergenic	None	None	FALSE	FALSE	FALSE	FALSE		FALSE		FALSE	5	0	0
1981	1702797	intergenic	None	None	FALSE	FALSE	FALSE	FALSE		FALSE		FALSE	6	0	40
1982	1704929	Rv1512	epiA	D279E	FALSE	FALSE	FALSE	FALSE		FALSE		TRUE	5	0	106
1983	1705092	Rv1513	Rv1513	R12L	FALSE	TRUE	FALSE	FALSE		FALSE		FALSE	6	0	6
1984	1707332	Rv1515c	Rv1515c	P65P	FALSE	FALSE	FALSE	FALSE		FALSE		FALSE	5	0	10
1985	1708799	intergenic	None	None	TRUE	FALSE	FALSE	FALSE		FALSE		FALSE	11	0	1084
1986	1708800	intergenic	None	None	FALSE	FALSE	FALSE	FALSE		FALSE		FALSE	6	0	12
1987	1715672	Rv1522c	mmpL12	Q647Q	FALSE	FALSE	FALSE	FALSE		FALSE		TRUE	5	0	0
1988	1717984	Rv1523	Rv1523	G111D	FALSE	TRUE	FALSE	FALSE		FALSE		FALSE	7	2	286
1989	1721901	Rv1526c	Rv1526c	G54S	FALSE	FALSE	FALSE	FALSE		FALSE		FALSE	10	0	26
1990	1722228	Rv1527c	pks5	L2061R	FALSE	FALSE	FALSE	FALSE		FALSE		FALSE	13	1	16173
1991	1723363	Rv1527c	pks5	L1683L	FALSE	FALSE	FALSE	FALSE		FALSE		FALSE	7	0	8
1992	1724231	Rv1527c	pks5	Q1393H	FALSE	FALSE	FALSE	FALSE		FALSE		FALSE	7	0	28
1993	1726540	Rv1527c	pks5	G624C	FALSE	FALSE	FALSE	FALSE		FALSE		FALSE	5	0	8
1994	1728660	intergenic	None	None	FALSE	FALSE	FALSE	FALSE		FALSE		FALSE	6	0	30
1995	1728670	intergenic	None	None	FALSE	FALSE	FALSE	FALSE		FALSE		FALSE	8	0	4
1996	1730577	Rv1529	fadD24	S359F	FALSE	FALSE	FALSE	FALSE		FALSE		FALSE	6	2	34
1997	1731293	intergenic	None	None	TRUE	FALSE	FALSE	FALSE		FALSE		FALSE	10	0	876
1998	1731431	Rv1530	adh	V20A	FALSE	FALSE	FALSE	FALSE		FALSE		FALSE	8	0	70
[truncated: 2,744 more rows]

## Sheet: Sheet1
Column Name	meaning
pos	genomic position (H37Rv, 1-indexed)
gene_id	gene identifier, or "intergenic" if not found in gene
gene_name	gene name, or None if not in gene
AA_change	amino acid change, or None if not found in gene
is_lineage	is mutation lineage-defining (Freschi et al, 2021 or Coll et al 2014)
in_antigen_protein	is mutation found in an antigenic protein
in_antigen_epitope	is mutation found in the epitope region of an antigenic protein
in_known_ABR_position	is mutation in a known antibiotic resistance position (according to WHO)
known_drug	if in_known_ABR_position, to which drug does the mutation confer resistance
in_possible_ABR_gene	is mutation in a possible antibiotic resistance position - any gene or region considered by WHO
possible_drug	if in_possible_ABR_gene, to which drug does the mutation confer resistance
in_essential_gene_minato	Is gene designated as essential in Minato et al, 2019 Supplementary Table 3 (combines results of 3 studies)
n_mutations	number of mutations inferred in this position (away from pan-susceptible ancestral state)
n_reversions	number of reversions inferred in this position (to pan-susceptible ancestral state)
n_branches_with	number of branches on which a mutation in found
