# Supplementary material for: Analysis of Genome-Wide Mutational Dependence in Naturally Evolving Mycobacterium tuberculosis Populations
Source: Mol Biol Evol. 2023 Jun 23;40(6):msad131. doi: 10.1093/molbev/msad131 (PMC10292908; doi:10.1093/molbev/msad131)
Supplement: msad131_Supplementary_Data [file msad131_supplementary_data.zip › 03.chisquared_tables.xlsx]

## Sheet: SNPs
	Unnamed: 0	category	actual	actual_not	expected	expected_not	chi_square	p_value	N
0	0	antigen_protein	774	3046	518.744	3301.26	145.339	1.81037e-33	3820		Notes: For the homoplastic mutations, the actual vs. expected number of mutations in each of 5 categories listed
1	1	epitope	159	3661	44.5686	3775.43	297.275	1.29246e-66	3820		Chi-squared test was performed comparing membership in the category vs. not in the category
2	2	known_resistance	250	4493	0.911716	4742.09	68066	0	4743		For antigen_protein, epitope, and essential_genes category, the number of homoplastic substitutions is 3820 because only genic mutations were considered
3	3	possible_resistance	814	3929	87.5806	4655.42	6138.48	0	4743
4	4	essential_genes	1119	2701	1055.75	2764.25	5.23664	0.0221159	3820

## Sheet: sequential_pairs
	annotation	actual_pair_freq	expected_pair_freq	chi_square	p_value
0	between_known_AB	6044	2774.7	145343	0			Notes: actual vs. expected number of pairs in each category based on the frequency of each category in the set of all homplastic substitutions
1	between_maybe_AB	3514	14121.9	145343	0			Chi-squared test was conducted on all 9 categories at once
2	both_antigen	59834	26596.1	145343	0			p-value of 0 indicates that the p-value was smaller than the smallest floating point number in Python
3	known_AB_first	64918	49866.8	145343	0
4	known_AB_second	64918	49866.8	145343	0
5	maybe_AB_first	42646	78997.6	145343	0
6	maybe_AB_second	42646	78997.6	145343	0
7	one_antigen	350819	255583	145343	0
8	other	363376	441910	145343	0

## Sheet: simultaneous_pairs
	annotation	actual_pair_freq	expected_pair_freq	chi_square	p_value	category
0	between_known_AB	3369	366.764	60410.7	0	between_known_AB			Notes: actual vs. expected number of pairs in each category based on the frequency of each category in the set of all homplastic substitutions
1	between_maybe_AB	2298	1866.66	60410.7	0	between_maybe_AB			Chi-squared test was conducted on all 9 categories at once
2	both_antigen	8872	3515.52	60410.7	0	both_antigen			p-value of 0 indicates that the p-value was smaller than the smallest floating point number in Python
3	known_AB_first	13102	6591.49	60410.7	0	known_AB_first
4	known_AB_second	14790	6591.49	60410.7	0	known_AB_second
5	maybe_AB_first	5948	10442	60410.7	0	maybe_AB_first
6	maybe_AB_second	2874	10442	60410.7	0	maybe_AB_second
7	one_antigen	36310	33783.5	60410.7	0	one_antigen
8	other	44449	58412.5	60410.7	0	other
