# Supplementary material for: Analysis of Genome-Wide Mutational Dependence in Naturally Evolving Mycobacterium tuberculosis Populations
Source: Mol Biol Evol. 2023 Jun 23;40(6):msad131. doi: 10.1093/molbev/msad131 (PMC10292908; doi:10.1093/molbev/msad131)
Supplement: msad131_Supplementary_Data [file msad131_supplementary_data.zip › 04.all_significant_hits.xlsx]

## Sheet: column names
position_i, gene_i	the position and gene name of the second mutation (ie, position i mutates significantly more often than expected on the same branch or later branches as mutation j)
position_j, gene_j	the position and gene name of the first mutation
n_mutations_i, n_mutations_j	the number of times the first and second mutation are inferred to have happened, respectively
n_branches_i, n_branches_j	the number of branches in the tree that are inferred to have the first and second mutation, respectively
n_muts_i_on_branch_j	number of times mutation i occurred after mutation j
n_muts_j_on_branch_i	number of times mutation j occurred after mutation i
n_muts_same_branch	number of times mutations i and j happen on the same branch
pval_beta_i_on_j	pvalue of the relationship according to introduced statistical test (either the simultaneous or sequential mutation test, depending on the sheet)
in_antigen_epitope_i, in_antigen_protein_i	whether position i or position j occurred in the epitope region of an anitgen protein
in_known_ABR_position_i, in_known_ABR_position_j	whether position i or position j occurred in a known resistance-conferring position
known_drug_i, known_drug_j	list of drugs to which the particular mutation is known to confer resistance
in_possible_ABR_gene_i, in_possible_ABR_gene_j	whether position i or position j occurred in a possible resistance-conferring position
possible_drug_i, possible_drug_j	list of drugs to which the particular mutation may confer resistance
in_antigen_epitope_j, in_antigen_protein_j	whether position i or position j occurred in an anitgen protein
annotation	combined annotation for the pair of mutations
mutation_distance	distance between the two mutations on the genome

## Sheet: sequential
position_i	gene_name_i	position_j	gene_name_j	n_mutations_i	n_mutations_j	n_branches_with_i	n_branches_with_j	n_muts_i_on_branch_j	n_muts_j_on_branch_i	n_muts_same_branch	n_branch_i_and_j	pval_beta_i_on_j	pval_beta_i_on_j_BH_sig	in_antigen_epitope_i	in_antigen_protein_i	in_known_ABR_position_i	known_drug_i	in_possible_ABR_gene_i	possible_drug_i	in_antigen_epitope_j	in_antigen_protein_j	in_known_ABR_position_j	known_drug_j	in_possible_ABR_gene_j	possible_drug_j	annotation	mutation_distance
781687	rpsL	75233	None	918	44	5303	24274	710	0	2	4303	0	TRUE	FALSE	FALSE	TRUE	STM,STM	TRUE	STM	FALSE	FALSE	FALSE		FALSE		known_AB_second	706454
781687	rpsL	1722228	pks5	918	13	5303	16173	594	3	1	4175	8.03358e-287	TRUE	FALSE	FALSE	TRUE	STM,STM	TRUE	STM	FALSE	FALSE	FALSE		FALSE		known_AB_second	940541
781687	rpsL	4060588	esxW	918	117	5303	16379	591	1	2	4175	2.31609e-277	TRUE	FALSE	FALSE	TRUE	STM,STM	TRUE	STM	TRUE	TRUE	FALSE		FALSE		known_AB_second	1132631
781687	rpsL	3446699	Rv3081	918	83	5303	16441	589	0	0	4173	7.24041e-273	TRUE	FALSE	FALSE	TRUE	STM,STM	TRUE	STM	FALSE	FALSE	FALSE		FALSE		known_AB_second	1746520
781687	rpsL	2867575	lppB	918	25	5303	16157	585	0	1	4095	1.24782e-271	TRUE	FALSE	FALSE	TRUE	STM,STM	TRUE	STM	FALSE	FALSE	FALSE		FALSE		known_AB_second	2085888
781687	rpsL	3894732	PPE60	918	60	5303	17091	595	0	0	4177	2.9603e-267	TRUE	FALSE	FALSE	TRUE	STM,STM	TRUE	STM	FALSE	TRUE	FALSE		FALSE		known_AB_second	1298487
1473246	None	2155168	katG	589	2098	1893	12564	409	3	87	1632	3.04681e-260	TRUE	FALSE	FALSE	TRUE	AMI,CAP,KAN	TRUE	LZD,KAN,CAP,STM,AMI	FALSE	TRUE	TRUE	INH,INH,INH,INH,INH	TRUE	INH	between_known_AB	681922
781687	rpsL	908186	sseC2	918	5	5303	14575	544	1	0	4089	4.35826e-250	TRUE	FALSE	FALSE	TRUE	STM,STM	TRUE	STM	FALSE	FALSE	FALSE		FALSE		known_AB_second	126499
781687	rpsL	2122395	lldD2	918	277	5303	19900	614	1	4	4229	3.15748e-238	TRUE	FALSE	FALSE	TRUE	STM,STM	TRUE	STM	FALSE	TRUE	FALSE		FALSE		known_AB_second	1340708
7582	gyrA	2155168	katG	779	2098	743	12564	490	3	119	433	1.78984e-236	TRUE	FALSE	FALSE	TRUE	LEV,LEV,MXF,MXF	TRUE	MXF,LEV	FALSE	TRUE	TRUE	INH,INH,INH,INH,INH	TRUE	INH	between_known_AB	2147586
781687	rpsL	1287112	None	918	7	5303	42982	817	0	0	4753	3.76126e-236	TRUE	FALSE	FALSE	TRUE	STM,STM	TRUE	STM	FALSE	FALSE	FALSE		FALSE		known_AB_second	505425
781687	rpsL	1096633	None	918	5	5303	60683	909	0	0	5161	8.96196e-231	TRUE	FALSE	FALSE	TRUE	STM,STM	TRUE	STM	FALSE	FALSE	FALSE		FALSE		known_AB_second	314946
781687	rpsL	2626011	esxO	918	164	5303	19630	601	0	4	4245	4.22101e-225	TRUE	FALSE	FALSE	TRUE	STM,STM	TRUE	STM	FALSE	TRUE	FALSE		FALSE		known_AB_second	1844324
781687	rpsL	1340208	PPE18	918	30	5303	21626	627	0	1	4199	2.90591e-224	TRUE	FALSE	FALSE	TRUE	STM,STM	TRUE	STM	FALSE	TRUE	FALSE		FALSE		known_AB_second	558521
781687	rpsL	340132	PPE3	918	150	5303	21827	625	0	2	4443	3.96563e-222	TRUE	FALSE	FALSE	TRUE	STM,STM	TRUE	STM	FALSE	TRUE	FALSE		FALSE		known_AB_second	441555
7582	gyrA	761155	rpoB	779	1687	743	9165	427	1	140	515	2.50152e-218	TRUE	FALSE	FALSE	TRUE	LEV,LEV,MXF,MXF	TRUE	MXF,LEV	FALSE	TRUE	TRUE	RIF,RIF,RIF,RIF,RIF,RIF,RIF,RIF,RIF,RIF,RIF,RIF	TRUE	RIF	between_known_AB	753573
781687	rpsL	3482717	None	918	15	5303	13927	511	1	0	3583	2.04691e-210	TRUE	FALSE	FALSE	TRUE	STM,STM	TRUE	STM	FALSE	FALSE	FALSE		FALSE		known_AB_second	1710502
781687	rpsL	2626191	None	918	43	5303	24608	650	0	1	4391	3.75525e-209	TRUE	FALSE	FALSE	TRUE	STM,STM	TRUE	STM	FALSE	FALSE	FALSE		FALSE		known_AB_second	1844504
781687	rpsL	2626189	None	918	44	5303	24612	650	0	1	4391	4.39126e-209	TRUE	FALSE	FALSE	TRUE	STM,STM	TRUE	STM	FALSE	FALSE	FALSE		FALSE		known_AB_second	1844502
2829918	None	1532778	PPE19	75	45	1118	5158	75	0	0	1114	5.00075e-197	TRUE	FALSE	FALSE	FALSE		FALSE		TRUE	TRUE	FALSE		FALSE		one_antigen	1297140
2829918	None	1532827	PPE19	75	61	1118	5290	75	0	0	1118	6.23543e-196	TRUE	FALSE	FALSE	FALSE		FALSE		TRUE	TRUE	FALSE		FALSE		one_antigen	1297091
2829918	None	1532777	PPE19	75	54	1118	5562	75	0	0	1118	1.05338e-193	TRUE	FALSE	FALSE	FALSE		FALSE		TRUE	TRUE	FALSE		FALSE		one_antigen	1297141
2829918	None	1339741	PPE18	75	169	1118	6850	75	0	0	1118	1.2759e-184	TRUE	FALSE	FALSE	FALSE		FALSE		TRUE	TRUE	FALSE		FALSE		one_antigen	1490177
2829918	None	3136335	None	75	314	1118	7632	75	0	0	1118	5.61005e-180	TRUE	FALSE	FALSE	FALSE		FALSE		FALSE	FALSE	FALSE		FALSE		other	306417
1473246	None	761155	rpoB	589	1687	1893	9165	326	12	106	1160	6.4581e-178	TRUE	FALSE	FALSE	TRUE	AMI,CAP,KAN	TRUE	LZD,KAN,CAP,STM,AMI	FALSE	TRUE	TRUE	RIF,RIF,RIF,RIF,RIF,RIF,RIF,RIF,RIF,RIF,RIF,RIF	TRUE	RIF	between_known_AB	712091
1169308	None	1532778	PPE19	70	45	198	5158	69	0	0	196	1.01037e-172	TRUE	FALSE	FALSE	FALSE		FALSE		TRUE	TRUE	FALSE		FALSE		one_antigen	363470
1169308	None	1532827	PPE19	70	61	198	5290	69	0	0	198	7.10346e-172	TRUE	FALSE	FALSE	FALSE		FALSE		TRUE	TRUE	FALSE		FALSE		one_antigen	363519
1169308	None	1532777	PPE19	70	54	198	5562	69	0	0	198	3.64062e-170	TRUE	FALSE	FALSE	FALSE		FALSE		TRUE	TRUE	FALSE		FALSE		one_antigen	363469
2829918	None	1982901	PPE24	75	195	1118	10161	75	0	0	1118	9.80592e-168	TRUE	FALSE	FALSE	FALSE		FALSE		FALSE	TRUE	FALSE		FALSE		one_antigen	847017
1169308	None	1339741	PPE18	70	169	198	6850	70	0	0	198	8.78175e-166	TRUE	FALSE	FALSE	FALSE		FALSE		TRUE	TRUE	FALSE		FALSE		one_antigen	170433
1473246	None	781687	rpsL	589	918	1893	5303	267	2	48	427	1.63865e-162	TRUE	FALSE	FALSE	TRUE	AMI,CAP,KAN	TRUE	LZD,KAN,CAP,STM,AMI	FALSE	FALSE	TRUE	STM,STM	TRUE	STM	between_known_AB	691559
7582	gyrA	2626011	esxO	779	164	743	19630	516	0	2	415	3.23028e-162	TRUE	FALSE	FALSE	TRUE	LEV,LEV,MXF,MXF	TRUE	MXF,LEV	FALSE	TRUE	FALSE		FALSE		known_AB_second	1793103
781687	rpsL	2338994	Rv2082	918	19	5303	32513	700	1	0	4423	1.21949e-159	TRUE	FALSE	FALSE	TRUE	STM,STM	TRUE	STM	FALSE	FALSE	FALSE		FALSE		known_AB_second	1557307
1169308	None	3136335	None	70	314	198	7632	69	0	0	198	3.02714e-159	TRUE	FALSE	FALSE	FALSE		FALSE		FALSE	FALSE	FALSE		FALSE		other	1967027
7582	gyrA	454333	Rv0376c	779	5	743	22992	546	0	0	364	8.51586e-159	TRUE	FALSE	FALSE	TRUE	LEV,LEV,MXF,MXF	TRUE	MXF,LEV	FALSE	FALSE	FALSE		FALSE		known_AB_second	446751
781687	rpsL	2626108	esxO	918	40	5303	45234	804	0	1	5025	6.23428e-158	TRUE	FALSE	FALSE	TRUE	STM,STM	TRUE	STM	TRUE	TRUE	FALSE		FALSE		known_AB_second	1844421
2829918	None	1339774	PPE18	75	149	1118	13154	75	0	0	1118	1.63384e-156	TRUE	FALSE	FALSE	FALSE		FALSE		FALSE	TRUE	FALSE		FALSE		one_antigen	1490144
1169308	None	1982901	PPE24	70	195	198	10161	70	0	0	198	1.2626e-151	TRUE	FALSE	FALSE	FALSE		FALSE		FALSE	TRUE	FALSE		FALSE		one_antigen	813593
7582	gyrA	1722228	pks5	779	13	743	16173	471	0	1	322	1.95241e-151	TRUE	FALSE	FALSE	TRUE	LEV,LEV,MXF,MXF	TRUE	MXF,LEV	FALSE	FALSE	FALSE		FALSE		known_AB_second	1714646
7582	gyrA	2867575	lppB	779	25	743	16157	468	0	1	320	4.10712e-148	TRUE	FALSE	FALSE	TRUE	LEV,LEV,MXF,MXF	TRUE	MXF,LEV	FALSE	FALSE	FALSE		FALSE		known_AB_second	1551539
7582	gyrA	4060588	esxW	779	117	743	16379	470	0	3	300	3.58606e-147	TRUE	FALSE	FALSE	TRUE	LEV,LEV,MXF,MXF	TRUE	MXF,LEV	TRUE	TRUE	FALSE		FALSE		known_AB_second	358526
7582	gyrA	75233	None	779	44	743	24274	546	0	1	376	3.45395e-143	TRUE	FALSE	FALSE	TRUE	LEV,LEV,MXF,MXF	TRUE	MXF,LEV	FALSE	FALSE	FALSE		FALSE		known_AB_second	67651
7582	gyrA	3446699	Rv3081	779	83	743	16441	467	0	1	298	7.15801e-143	TRUE	FALSE	FALSE	TRUE	LEV,LEV,MXF,MXF	TRUE	MXF,LEV	FALSE	FALSE	FALSE		FALSE		known_AB_second	972415
1169308	None	1339774	PPE18	70	149	198	13154	70	0	0	198	7.23475e-142	TRUE	FALSE	FALSE	FALSE		FALSE		FALSE	TRUE	FALSE		FALSE		one_antigen	170466
3382737	None	1532778	PPE19	58	45	144	5158	58	0	0	144	8.14094e-141	TRUE	FALSE	FALSE	FALSE		FALSE		TRUE	TRUE	FALSE		FALSE		one_antigen	1849959
3382737	None	1532827	PPE19	58	61	144	5290	58	0	0	144	4.22377e-140	TRUE	FALSE	FALSE	FALSE		FALSE		TRUE	TRUE	FALSE		FALSE		one_antigen	1849910
3382737	None	1532777	PPE19	58	54	144	5562	58	0	0	144	1.11566e-138	TRUE	FALSE	FALSE	FALSE		FALSE		TRUE	TRUE	FALSE		FALSE		one_antigen	1849960
2829918	None	2339255	Rv2082	75	44	1118	20062	75	0	0	1118	6.52347e-137	TRUE	FALSE	FALSE	FALSE		FALSE		FALSE	FALSE	FALSE		FALSE		other	490663
7582	gyrA	3894732	PPE60	779	60	743	17091	469	0	2	302	9.49482e-137	TRUE	FALSE	FALSE	TRUE	LEV,LEV,MXF,MXF	TRUE	MXF,LEV	FALSE	TRUE	FALSE		FALSE		known_AB_second	524382
4247429	embB	2155168	katG	865	2098	2866	12564	417	4	255	2319	5.31879e-136	TRUE	FALSE	FALSE	TRUE	EMB,EMB,EMB	TRUE	EMB	FALSE	TRUE	TRUE	INH,INH,INH,INH,INH	TRUE	INH	between_known_AB	2092261
3382737	None	1339741	PPE18	58	169	144	6850	58	0	0	144	1.01941e-132	TRUE	FALSE	FALSE	FALSE		FALSE		TRUE	TRUE	FALSE		FALSE		one_antigen	2042996
7582	gyrA	1287112	None	779	7	743	42982	675	0	0	537	1.98705e-130	TRUE	FALSE	FALSE	TRUE	LEV,LEV,MXF,MXF	TRUE	MXF,LEV	FALSE	FALSE	FALSE		FALSE		known_AB_second	1279530
3382737	None	3136335	None	58	314	144	7632	58	0	0	144	1.39894e-129	TRUE	FALSE	FALSE	FALSE		FALSE		FALSE	FALSE	FALSE		FALSE		other	246402
1169308	None	2339255	Rv2082	70	44	198	20062	70	0	0	198	2.20489e-124	TRUE	FALSE	FALSE	FALSE		FALSE		FALSE	FALSE	FALSE		FALSE		other	1169947
7582	gyrA	2122395	lldD2	779	277	743	19900	488	0	3	338	3.92577e-124	TRUE	FALSE	FALSE	TRUE	LEV,LEV,MXF,MXF	TRUE	MXF,LEV	FALSE	TRUE	FALSE		FALSE		known_AB_second	2114813
7582	gyrA	3482717	None	779	15	743	13927	417	0	0	234	1.35148e-121	TRUE	FALSE	FALSE	TRUE	LEV,LEV,MXF,MXF	TRUE	MXF,LEV	FALSE	FALSE	FALSE		FALSE		known_AB_second	936397
4247429	embB	1722228	pks5	865	13	2866	16173	473	0	0	1315	1.68265e-121	TRUE	FALSE	FALSE	TRUE	EMB,EMB,EMB	TRUE	EMB	FALSE	FALSE	FALSE		FALSE		known_AB_second	1886331
3382737	None	1982901	PPE24	58	195	144	10161	58	0	0	144	4.55273e-121	TRUE	FALSE	FALSE	FALSE		FALSE		FALSE	TRUE	FALSE		FALSE		one_antigen	1399836
1473246	None	1722228	pks5	589	13	1893	16173	359	0	2	855	1.13184e-120	TRUE	FALSE	FALSE	TRUE	AMI,CAP,KAN	TRUE	LZD,KAN,CAP,STM,AMI	FALSE	FALSE	FALSE		FALSE		known_AB_second	248982
4247429	embB	4060588	esxW	865	117	2866	16379	474	0	2	1317	1.08755e-119	TRUE	FALSE	FALSE	TRUE	EMB,EMB,EMB	TRUE	EMB	TRUE	TRUE	FALSE		FALSE		known_AB_second	186841
4247429	embB	3446699	Rv3081	865	83	2866	16441	473	0	0	1317	6.45281e-118	TRUE	FALSE	FALSE	TRUE	EMB,EMB,EMB	TRUE	EMB	FALSE	FALSE	FALSE		FALSE		known_AB_second	800730
4247429	embB	454333	Rv0376c	865	5	2866	22992	555	0	0	1381	2.36657e-117	TRUE	FALSE	FALSE	TRUE	EMB,EMB,EMB	TRUE	EMB	FALSE	FALSE	FALSE		FALSE		known_AB_second	618436
1473246	None	4060588	esxW	589	117	1893	16379	358	0	1	835	4.7004e-117	TRUE	FALSE	FALSE	TRUE	AMI,CAP,KAN	TRUE	LZD,KAN,CAP,STM,AMI	TRUE	TRUE	FALSE		FALSE		known_AB_second	1824190
4247429	embB	2122395	lldD2	865	277	2866	19900	517	0	3	1399	6.43152e-117	TRUE	FALSE	FALSE	TRUE	EMB,EMB,EMB	TRUE	EMB	FALSE	TRUE	FALSE		FALSE		known_AB_second	2125034
1473246	None	3446699	Rv3081	589	83	1893	16441	358	0	1	833	2.23287e-116	TRUE	FALSE	FALSE	TRUE	AMI,CAP,KAN	TRUE	LZD,KAN,CAP,STM,AMI	FALSE	FALSE	FALSE		FALSE		known_AB_second	1973453
1473246	None	1287112	None	589	7	1893	42982	516	0	0	1378	8.99871e-114	TRUE	FALSE	FALSE	TRUE	AMI,CAP,KAN	TRUE	LZD,KAN,CAP,STM,AMI	FALSE	FALSE	FALSE		FALSE		known_AB_second	186134
3382737	None	1339774	PPE18	58	149	144	13154	58	0	0	144	5.05037e-113	TRUE	FALSE	FALSE	FALSE		FALSE		FALSE	TRUE	FALSE		FALSE		one_antigen	2042963
4247431	embB	2155168	katG	821	2098	2090	12564	383	6	268	1892	2.0887e-112	TRUE	FALSE	FALSE	TRUE	EMB,EMB,EMB	TRUE	EMB	FALSE	TRUE	TRUE	INH,INH,INH,INH,INH	TRUE	INH	between_known_AB	2092263
1473246	None	3894732	PPE60	589	60	1893	17091	360	0	0	843	4.24567e-112	TRUE	FALSE	FALSE	TRUE	AMI,CAP,KAN	TRUE	LZD,KAN,CAP,STM,AMI	FALSE	TRUE	FALSE		FALSE		known_AB_second	1990046
4247429	embB	2867575	lppB	865	25	2866	16157	463	0	0	1295	4.50015e-112	TRUE	FALSE	FALSE	TRUE	EMB,EMB,EMB	TRUE	EMB	FALSE	FALSE	FALSE		FALSE		known_AB_second	1379854
4247429	embB	75233	None	865	44	2866	24274	564	0	2	1407	9.7976e-112	TRUE	FALSE	FALSE	TRUE	EMB,EMB,EMB	TRUE	EMB	FALSE	FALSE	FALSE		FALSE		known_AB_second	239336
4247429	embB	781687	rpsL	865	918	2866	5303	260	21	132	1249	1.02437e-111	TRUE	FALSE	FALSE	TRUE	EMB,EMB,EMB	TRUE	EMB	FALSE	FALSE	TRUE	STM,STM	TRUE	STM	between_known_AB	945790
2122395	lldD2	2625924	esxO	277	8	19900	33211	258	0	0	3583	1.35968e-111	TRUE	FALSE	TRUE	FALSE		FALSE		FALSE	TRUE	FALSE		FALSE		both_antigen	503529
1473246	None	2122395	lldD2	589	277	1893	19900	382	0	3	917	2.75125e-111	TRUE	FALSE	FALSE	TRUE	AMI,CAP,KAN	TRUE	LZD,KAN,CAP,STM,AMI	FALSE	TRUE	FALSE		FALSE		known_AB_second	649149
1473246	None	908186	sseC2	589	5	1893	14575	339	0	1	485	1.48256e-110	TRUE	FALSE	FALSE	TRUE	AMI,CAP,KAN	TRUE	LZD,KAN,CAP,STM,AMI	FALSE	FALSE	FALSE		FALSE		known_AB_second	565060
4247429	embB	908186	sseC2	865	5	2866	14575	438	0	1	1289	1.89982e-110	TRUE	FALSE	FALSE	TRUE	EMB,EMB,EMB	TRUE	EMB	FALSE	FALSE	FALSE		FALSE		known_AB_second	1072289
1473246	None	2626011	esxO	589	164	1893	19630	379	0	0	892	5.19845e-110	TRUE	FALSE	FALSE	TRUE	AMI,CAP,KAN	TRUE	LZD,KAN,CAP,STM,AMI	FALSE	TRUE	FALSE		FALSE		known_AB_second	1152765
4247429	embB	3894732	PPE60	865	60	2866	17091	472	0	0	1315	1.56157e-108	TRUE	FALSE	FALSE	TRUE	EMB,EMB,EMB	TRUE	EMB	FALSE	TRUE	FALSE		FALSE		known_AB_second	352697
2829918	None	2625924	esxO	75	8	1118	33211	75	0	0	1118	4.9902e-108	TRUE	FALSE	FALSE	FALSE		FALSE		FALSE	TRUE	FALSE		FALSE		one_antigen	203994
7570	gyrA	2155168	katG	389	2098	519	12564	236	0	53	447	1.55453e-106	TRUE	FALSE	FALSE	TRUE	LEV,MXF	TRUE	MXF,LEV	FALSE	TRUE	TRUE	INH,INH,INH,INH,INH	TRUE	INH	between_known_AB	2147598
7582	gyrA	908186	sseC2	779	5	743	14575	409	0	1	244	6.59587e-106	TRUE	FALSE	FALSE	TRUE	LEV,LEV,MXF,MXF	TRUE	MXF,LEV	FALSE	FALSE	FALSE		FALSE		known_AB_second	900604
1473246	None	2626191	None	589	43	1893	24608	412	0	0	915	2.92414e-105	TRUE	FALSE	FALSE	TRUE	AMI,CAP,KAN	TRUE	LZD,KAN,CAP,STM,AMI	FALSE	FALSE	FALSE		FALSE		known_AB_second	1152945
1473246	None	2626189	None	589	44	1893	24612	412	0	0	915	3.17886e-105	TRUE	FALSE	FALSE	TRUE	AMI,CAP,KAN	TRUE	LZD,KAN,CAP,STM,AMI	FALSE	FALSE	FALSE		FALSE		known_AB_second	1152943
1473246	None	2867575	lppB	589	25	1893	16157	345	0	0	841	1.70817e-104	TRUE	FALSE	FALSE	TRUE	AMI,CAP,KAN	TRUE	LZD,KAN,CAP,STM,AMI	FALSE	FALSE	FALSE		FALSE		known_AB_second	1394329
2123145	lldD2	2625924	esxO	313	8	3348	33211	269	1	0	1578	3.77313e-104	TRUE	FALSE	TRUE	FALSE		FALSE		FALSE	TRUE	FALSE		FALSE		both_antigen	502779
2765888	lipP	762089	rpoB	32	7	62	444	31	0	0	62	7.8588e-104	TRUE	FALSE	FALSE	FALSE		FALSE		FALSE	TRUE	FALSE		TRUE	RIF	one_antigen	2003799
2765888	lipP	3297704	pks15	32	5	62	446	31	0	0	62	9.31507e-104	TRUE	FALSE	FALSE	FALSE		FALSE		FALSE	FALSE	FALSE		FALSE		other	531816
7582	gyrA	340132	PPE3	779	150	743	21827	487	0	1	384	2.46936e-102	TRUE	FALSE	FALSE	TRUE	LEV,LEV,MXF,MXF	TRUE	MXF,LEV	FALSE	TRUE	FALSE		FALSE		known_AB_second	332550
2765888	lipP	2715369	None	32	41	62	506	31	0	0	62	1.03811e-101	TRUE	FALSE	FALSE	FALSE		FALSE		FALSE	FALSE	TRUE	KAN	TRUE	AMI,KAN	known_AB_first	50519
4247429	embB	340132	PPE3	865	150	2866	21827	523	0	1	1555	1.65017e-101	TRUE	FALSE	FALSE	TRUE	EMB,EMB,EMB	TRUE	EMB	FALSE	TRUE	FALSE		FALSE		known_AB_second	504235
2715342	None	761155	rpoB	141	1687	350	9165	109	0	19	332	9.42667e-101	TRUE	FALSE	FALSE	TRUE	KAN	TRUE	AMI,KAN	FALSE	TRUE	TRUE	RIF,RIF,RIF,RIF,RIF,RIF,RIF,RIF,RIF,RIF,RIF,RIF	TRUE	RIF	between_known_AB	1954187
1473246	None	3482717	None	589	15	1893	13927	321	0	1	745	1.19408e-100	TRUE	FALSE	FALSE	TRUE	AMI,CAP,KAN	TRUE	LZD,KAN,CAP,STM,AMI	FALSE	FALSE	FALSE		FALSE		known_AB_second	2009471
2765888	lipP	4327480	None	32	7	62	568	31	0	0	62	7.09964e-100	TRUE	FALSE	FALSE	FALSE		FALSE		FALSE	FALSE	TRUE	ETH	TRUE	ETH	known_AB_first	1561592
7582	gyrA	1340208	PPE18	779	30	743	21626	483	0	1	308	1.21548e-99	TRUE	FALSE	FALSE	TRUE	LEV,LEV,MXF,MXF	TRUE	MXF,LEV	FALSE	TRUE	FALSE		FALSE		known_AB_second	1332626
3382737	None	2339255	Rv2082	58	44	144	20062	58	0	0	144	1.36356e-98	TRUE	FALSE	FALSE	FALSE		FALSE		FALSE	FALSE	FALSE		FALSE		other	1043482
1169308	None	2625924	esxO	70	8	198	33211	70	0	0	198	4.93812e-98	TRUE	FALSE	FALSE	FALSE		FALSE		FALSE	TRUE	FALSE		FALSE		one_antigen	1456616
2765888	lipP	4247574	embB	32	111	62	718	31	0	0	62	3.01376e-96	TRUE	FALSE	FALSE	FALSE		FALSE		FALSE	FALSE	TRUE	EMB	TRUE	EMB	known_AB_first	1481686
1473246	None	4046007	Rv3603c	589	5	1893	6586	232	0	0	336	1.24407e-95	TRUE	FALSE	FALSE	TRUE	AMI,CAP,KAN	TRUE	LZD,KAN,CAP,STM,AMI	FALSE	FALSE	FALSE		FALSE		known_AB_second	1838771
4385933	Rv3900c	2626105	esxO	42	13	606	5959	42	0	0	602	4.40979e-95	TRUE	FALSE	FALSE	FALSE		FALSE		TRUE	TRUE	FALSE		FALSE		one_antigen	1759828
1473246	None	1523817	moeY	589	5	1893	6522	230	0	0	336	1.35056e-94	TRUE	FALSE	FALSE	TRUE	AMI,CAP,KAN	TRUE	LZD,KAN,CAP,STM,AMI	FALSE	FALSE	FALSE		FALSE		known_AB_second	50571
4385933	Rv3900c	2030521	esxM	42	69	606	6159	42	0	0	606	2.31112e-94	TRUE	FALSE	FALSE	FALSE		FALSE		FALSE	FALSE	FALSE		FALSE		other	2056120
4247429	embB	2626108	esxO	865	40	2866	45234	738	0	0	2600	4.21806e-94	TRUE	FALSE	FALSE	TRUE	EMB,EMB,EMB	TRUE	EMB	TRUE	TRUE	FALSE		FALSE		known_AB_second	1621321
4385933	Rv3900c	2240062	None	42	5	606	5611	41	0	0	590	1.08956e-93	TRUE	FALSE	FALSE	FALSE		FALSE		FALSE	FALSE	FALSE		FALSE		other	2145871
1473246	None	454333	Rv0376c	589	5	1893	22992	391	0	0	889	1.77631e-93	TRUE	FALSE	FALSE	TRUE	AMI,CAP,KAN	TRUE	LZD,KAN,CAP,STM,AMI	FALSE	FALSE	FALSE		FALSE		known_AB_second	1018913
7582	gyrA	4046007	Rv3603c	779	5	743	6586	273	0	0	150	2.5889e-93	TRUE	FALSE	FALSE	TRUE	LEV,LEV,MXF,MXF	TRUE	MXF,LEV	FALSE	FALSE	FALSE		FALSE		known_AB_second	373107
2765888	lipP	975542	Rv0876c	32	5	62	884	31	0	0	62	4.16182e-93	TRUE	FALSE	FALSE	FALSE		FALSE		FALSE	FALSE	FALSE		FALSE		other	1790346
7582	gyrA	2626191	None	779	43	743	24608	506	0	0	348	7.48184e-93	TRUE	FALSE	FALSE	TRUE	LEV,LEV,MXF,MXF	TRUE	MXF,LEV	FALSE	FALSE	FALSE		FALSE		known_AB_second	1792923
7582	gyrA	2626189	None	779	44	743	24612	506	0	0	348	8.19238e-93	TRUE	FALSE	FALSE	TRUE	LEV,LEV,MXF,MXF	TRUE	MXF,LEV	FALSE	FALSE	FALSE		FALSE		known_AB_second	1792925
4247429	embB	2626011	esxO	865	164	2866	19630	488	0	3	1345	8.42325e-93	TRUE	FALSE	FALSE	TRUE	EMB,EMB,EMB	TRUE	EMB	FALSE	TRUE	FALSE		FALSE		known_AB_second	1621418
2765888	lipP	1472362	None	32	116	62	948	31	0	0	62	4.58758e-92	TRUE	FALSE	FALSE	FALSE		FALSE		FALSE	FALSE	TRUE	STM	TRUE	LZD,KAN,CAP,STM,AMI	known_AB_first	1293526
7582	gyrA	1523817	moeY	779	5	743	6522	270	0	0	146	1.05962e-91	TRUE	FALSE	FALSE	TRUE	LEV,LEV,MXF,MXF	TRUE	MXF,LEV	FALSE	FALSE	FALSE		FALSE		known_AB_second	1516235
4385933	Rv3900c	3336528	None	42	116	606	6246	41	0	0	606	2.01441e-91	TRUE	FALSE	FALSE	FALSE		FALSE		FALSE	FALSE	FALSE		FALSE		other	1049405
1473246	None	1096633	None	589	5	1893	60683	581	2	0	1873	2.24853e-91	TRUE	FALSE	FALSE	TRUE	AMI,CAP,KAN	TRUE	LZD,KAN,CAP,STM,AMI	FALSE	FALSE	FALSE		FALSE		known_AB_second	376613
2715342	None	2155168	katG	141	2098	350	12564	112	0	11	216	1.16064e-90	TRUE	FALSE	FALSE	TRUE	KAN	TRUE	AMI,KAN	FALSE	TRUE	TRUE	INH,INH,INH,INH,INH	TRUE	INH	between_known_AB	560174
3847215	PPE59	105045	Rv0095c	161	7	3830	29682	143	0	0	3800	2.37025e-90	TRUE	FALSE	FALSE	FALSE		FALSE		FALSE	FALSE	FALSE		FALSE		other	669362
4386108	Rv3900c	2626105	esxO	47	13	756	5959	45	0	1	734	4.47788e-90	TRUE	FALSE	FALSE	FALSE		FALSE		TRUE	TRUE	FALSE		FALSE		one_antigen	1760003
4385933	Rv3900c	154191	None	42	25	606	6689	41	0	0	606	6.18907e-90	TRUE	FALSE	FALSE	FALSE		FALSE		FALSE	FALSE	FALSE		FALSE		other	179790
4385933	Rv3900c	3895247	PPE60	42	10	606	6699	41	0	0	606	6.66902e-90	TRUE	FALSE	FALSE	FALSE		FALSE		FALSE	TRUE	FALSE		FALSE		one_antigen	490686
2715342	None	1523817	moeY	141	5	350	6522	98	0	0	188	6.88205e-90	TRUE	FALSE	FALSE	TRUE	KAN	TRUE	AMI,KAN	FALSE	FALSE	FALSE		FALSE		known_AB_second	1191525
2829918	None	105045	Rv0095c	75	7	1118	29682	73	0	0	1106	6.88823e-90	TRUE	FALSE	FALSE	FALSE		FALSE		FALSE	FALSE	FALSE		FALSE		other	1686659
2715342	None	4046007	Rv3603c	141	5	350	6586	98	0	0	188	1.96818e-89	TRUE	FALSE	FALSE	TRUE	KAN	TRUE	AMI,KAN	FALSE	FALSE	FALSE		FALSE		known_AB_second	1330665
4386108	Rv3900c	2030521	esxM	47	69	756	6159	45	0	1	748	2.50403e-89	TRUE	FALSE	FALSE	FALSE		FALSE		FALSE	FALSE	FALSE		FALSE		other	2055945
4247429	embB	1340208	PPE18	865	30	2866	21626	508	0	1	1399	1.31933e-88	TRUE	FALSE	FALSE	TRUE	EMB,EMB,EMB	TRUE	EMB	FALSE	TRUE	FALSE		FALSE		known_AB_second	1504311
7582	gyrA	2626108	esxO	779	40	743	45234	670	0	0	586	2.78319e-88	TRUE	FALSE	FALSE	TRUE	LEV,LEV,MXF,MXF	TRUE	MXF,LEV	TRUE	TRUE	FALSE		FALSE		known_AB_second	1793006
4247429	embB	2626191	None	865	43	2866	24608	542	0	0	1535	4.0515e-88	TRUE	FALSE	FALSE	TRUE	EMB,EMB,EMB	TRUE	EMB	FALSE	FALSE	FALSE		FALSE		known_AB_second	1621238
4247429	embB	2626189	None	865	44	2866	24612	542	0	0	1535	4.46536e-88	TRUE	FALSE	FALSE	TRUE	EMB,EMB,EMB	TRUE	EMB	FALSE	FALSE	FALSE		FALSE		known_AB_second	1621240
4385946	Rv3900c	2240062	None	39	5	1272	5611	38	0	0	1254	4.77134e-88	TRUE	FALSE	FALSE	FALSE		FALSE		FALSE	FALSE	FALSE		FALSE		other	2145884
4238385	aftA	2352065	None	30	7	6	730	29	0	0	6	5.17289e-88	TRUE	TRUE	TRUE	FALSE		FALSE		FALSE	FALSE	FALSE		FALSE		one_antigen	1886320
2626138	esxO	2626105	esxO	47	13	174	5959	45	0	0	132	6.14695e-88	TRUE	TRUE	TRUE	FALSE		FALSE		TRUE	TRUE	FALSE		FALSE		both_antigen	33
761155	rpoB	2155168	katG	1687	2098	9165	12564	419	88	687	7407	5.06482e-87	TRUE	FALSE	TRUE	TRUE	RIF,RIF,RIF,RIF,RIF,RIF,RIF,RIF,RIF,RIF,RIF,RIF	TRUE	RIF	FALSE	TRUE	TRUE	INH,INH,INH,INH,INH	TRUE	INH	between_known_AB	1394013
2829918	None	1287112	None	75	7	1118	42982	75	0	0	1118	9.03229e-87	TRUE	FALSE	FALSE	FALSE		FALSE		FALSE	FALSE	FALSE		FALSE		other	1542806
4385946	Rv3900c	2626105	esxO	39	13	1272	5959	38	0	0	1266	1.01033e-86	TRUE	FALSE	FALSE	FALSE		FALSE		TRUE	TRUE	FALSE		FALSE		one_antigen	1759841
2765888	lipP	2289226	pncA	32	9	62	342	29	0	2	62	1.17995e-86	TRUE	FALSE	FALSE	FALSE		FALSE		FALSE	FALSE	FALSE		TRUE	PZA	maybe_AB_first	476662
2765888	lipP	3447507	virS	32	9	62	342	29	0	2	62	1.17995e-86	TRUE	FALSE	FALSE	FALSE		FALSE		FALSE	FALSE	FALSE		FALSE		other	681619
2765888	lipP	2180169	Rv1927	32	9	62	342	29	0	2	62	1.17995e-86	TRUE	FALSE	FALSE	FALSE		FALSE		FALSE	FALSE	FALSE		FALSE		other	585719
4385946	Rv3900c	2030521	esxM	39	69	1272	6159	38	0	0	1270	5.46826e-86	TRUE	FALSE	FALSE	FALSE		FALSE		FALSE	FALSE	FALSE		FALSE		other	2056107
4247429	embB	3482717	None	865	15	2866	13927	401	0	0	1133	6.09276e-86	TRUE	FALSE	FALSE	TRUE	EMB,EMB,EMB	TRUE	EMB	FALSE	FALSE	FALSE		FALSE		known_AB_second	764712
4385946	Rv3900c	3336528	None	39	116	1272	6246	38	0	0	1270	1.13433e-85	TRUE	FALSE	FALSE	FALSE		FALSE		FALSE	FALSE	FALSE		FALSE		other	1049418
2626189	None	2626105	esxO	44	13	24612	5959	43	5	0	102	1.38738e-85	TRUE	FALSE	FALSE	FALSE		FALSE		TRUE	TRUE	FALSE		FALSE		one_antigen	84
2626191	None	2626105	esxO	43	13	24608	5959	43	5	0	98	1.42681e-85	TRUE	FALSE	FALSE	FALSE		FALSE		TRUE	TRUE	FALSE		FALSE		one_antigen	86
4386108	Rv3900c	2030489	esxM	47	6	756	4727	44	0	1	742	1.47176e-85	TRUE	FALSE	FALSE	FALSE		FALSE		FALSE	FALSE	FALSE		FALSE		other	2055913
4238385	aftA	1340093	PPE18	30	70	6	910	29	0	0	6	3.96989e-85	TRUE	TRUE	TRUE	FALSE		FALSE		TRUE	TRUE	FALSE		FALSE		both_antigen	1513240
1473246	None	75233	None	589	44	1893	24274	393	0	0	897	5.59247e-85	TRUE	FALSE	FALSE	TRUE	AMI,CAP,KAN	TRUE	LZD,KAN,CAP,STM,AMI	FALSE	FALSE	FALSE		FALSE		known_AB_second	1398013
3730411	PPE54	1096633	None	369	5	15646	60683	367	3	0	14336	2.31109e-84	TRUE	FALSE	TRUE	FALSE		FALSE		FALSE	FALSE	FALSE		FALSE		one_antigen	1777754
4385946	Rv3900c	154191	None	39	25	1272	6689	38	0	0	1270	3.92265e-84	TRUE	FALSE	FALSE	FALSE		FALSE		FALSE	FALSE	FALSE		FALSE		other	179777
4385946	Rv3900c	3895247	PPE60	39	10	1272	6699	38	0	0	1270	4.23616e-84	TRUE	FALSE	FALSE	FALSE		FALSE		FALSE	TRUE	FALSE		FALSE		one_antigen	490699
4238385	aftA	2029112	PPE27	30	8	6	992	29	0	0	6	5.32349e-84	TRUE	TRUE	TRUE	FALSE		FALSE		FALSE	TRUE	FALSE		FALSE		both_antigen	2202259
4238385	aftA	2029108	PPE27	30	8	6	992	29	0	0	6	5.32349e-84	TRUE	TRUE	TRUE	FALSE		FALSE		FALSE	TRUE	FALSE		FALSE		both_antigen	2202255
4238385	aftA	2029109	PPE27	30	8	6	992	29	0	0	6	5.32349e-84	TRUE	TRUE	TRUE	FALSE		FALSE		FALSE	TRUE	FALSE		FALSE		both_antigen	2202256
4238385	aftA	2029111	PPE27	30	8	6	992	29	0	0	6	5.32349e-84	TRUE	TRUE	TRUE	FALSE		FALSE		FALSE	TRUE	FALSE		FALSE		both_antigen	2202258
4238385	aftA	2029104	PPE27	30	11	6	998	29	0	0	6	6.38216e-84	TRUE	TRUE	TRUE	FALSE		FALSE		FALSE	TRUE	FALSE		FALSE		both_antigen	2202251
3382737	None	105045	Rv0095c	58	7	144	29682	58	0	0	144	2.02711e-82	TRUE	FALSE	FALSE	FALSE		FALSE		FALSE	FALSE	FALSE		FALSE		other	1133840
4238385	aftA	332802	vapC25	30	92	6	1154	29	0	0	6	5.02968e-82	TRUE	TRUE	TRUE	FALSE		FALSE		FALSE	FALSE	FALSE		FALSE		one_antigen	505949
3847221	PPE59	105045	Rv0095c	145	7	3490	29682	129	0	0	3460	9.10387e-82	TRUE	FALSE	FALSE	FALSE		FALSE		FALSE	FALSE	FALSE		FALSE		other	669356
4386108	Rv3900c	2240062	None	47	5	756	5611	44	1	0	732	2.13877e-81	TRUE	FALSE	FALSE	FALSE		FALSE		FALSE	FALSE	FALSE		FALSE		other	2146046
1473246	None	340132	PPE3	589	150	1893	21827	371	0	0	869	3.15826e-81	TRUE	FALSE	FALSE	TRUE	AMI,CAP,KAN	TRUE	LZD,KAN,CAP,STM,AMI	FALSE	TRUE	FALSE		FALSE		known_AB_second	1133114
2829918	None	1276360	Rv1148c	75	46	1118	4796	59	0	0	1108	4.41698e-81	TRUE	FALSE	FALSE	FALSE		FALSE		FALSE	FALSE	FALSE		FALSE		other	1553558
2829918	None	1276363	Rv1148c	75	46	1118	4798	59	0	0	1108	4.5684e-81	TRUE	FALSE	FALSE	FALSE		FALSE		FALSE	FALSE	FALSE		FALSE		other	1553555
2715342	None	2867575	lppB	141	25	350	16157	114	0	1	192	4.69543e-81	TRUE	FALSE	FALSE	TRUE	KAN	TRUE	AMI,KAN	FALSE	FALSE	FALSE		FALSE		known_AB_second	152233
2829918	None	1276366	Rv1148c	75	49	1118	4800	59	0	0	1108	4.72493e-81	TRUE	FALSE	FALSE	FALSE		FALSE		FALSE	FALSE	FALSE		FALSE		other	1553552
2715342	None	1722228	pks5	141	13	350	16173	114	0	1	192	5.409e-81	TRUE	FALSE	FALSE	TRUE	KAN	TRUE	AMI,KAN	FALSE	FALSE	FALSE		FALSE		known_AB_second	993114
2715342	None	781687	rpsL	141	918	350	5303	89	0	7	316	5.61627e-81	TRUE	FALSE	FALSE	TRUE	KAN	TRUE	AMI,KAN	FALSE	FALSE	TRUE	STM,STM	TRUE	STM	between_known_AB	1933655
1169308	None	105045	Rv0095c	70	7	198	29682	68	0	0	196	6.48781e-81	TRUE	FALSE	FALSE	FALSE		FALSE		FALSE	FALSE	FALSE		FALSE		other	1064263
4385916	Rv3900c	2240062	None	36	5	550	5611	36	0	0	534	2.91927e-80	TRUE	FALSE	FALSE	FALSE		FALSE		FALSE	FALSE	FALSE		FALSE		other	2145854
2829918	None	1276340	Rv1148c	75	83	1118	5478	60	0	0	1108	7.84287e-80	TRUE	FALSE	FALSE	FALSE		FALSE		FALSE	FALSE	FALSE		FALSE		other	1553578
2295943	pks12	105045	Rv0095c	134	7	1226	29682	121	1	0	1180	1.20505e-79	TRUE	FALSE	FALSE	FALSE		FALSE		FALSE	FALSE	FALSE		FALSE		other	2190898
2829918	None	1276375	Rv1148c	75	25	1118	5002	59	0	0	1108	1.30082e-79	TRUE	FALSE	FALSE	FALSE		FALSE		FALSE	FALSE	FALSE		FALSE		other	1553543
2715342	None	340132	PPE3	141	150	350	21827	120	0	1	324	2.25307e-79	TRUE	FALSE	FALSE	TRUE	KAN	TRUE	AMI,KAN	FALSE	TRUE	FALSE		FALSE		known_AB_second	2036322
4385916	Rv3900c	2626105	esxO	36	13	550	5959	36	0	0	548	3.57906e-79	TRUE	FALSE	FALSE	FALSE		FALSE		TRUE	TRUE	FALSE		FALSE		one_antigen	1759811
4238385	aftA	1161032	esxJ	30	78	6	1456	29	0	0	6	5.46274e-79	TRUE	TRUE	TRUE	FALSE		FALSE		TRUE	TRUE	FALSE		FALSE		both_antigen	1334179
4238385	aftA	1161029	esxJ	30	79	6	1456	29	0	0	6	5.46274e-79	TRUE	TRUE	TRUE	FALSE		FALSE		TRUE	TRUE	FALSE		FALSE		both_antigen	1334176
4386108	Rv3900c	3336528	None	47	116	756	6246	44	0	0	748	6.53677e-79	TRUE	FALSE	FALSE	FALSE		FALSE		FALSE	FALSE	FALSE		FALSE		other	1049580
4238385	aftA	332759	vapC25	30	75	6	1468	29	0	0	6	6.99317e-79	TRUE	TRUE	TRUE	FALSE		FALSE		FALSE	FALSE	FALSE		FALSE		one_antigen	505906
1473246	None	2626108	esxO	589	40	1893	45234	512	0	0	1444	1.00636e-78	TRUE	FALSE	FALSE	TRUE	AMI,CAP,KAN	TRUE	LZD,KAN,CAP,STM,AMI	TRUE	TRUE	FALSE		FALSE		known_AB_second	1152862
1853001	rpmI	886661	None	28	18	280	1436	28	0	0	280	1.11248e-78	TRUE	TRUE	TRUE	FALSE		FALSE		FALSE	FALSE	FALSE		FALSE		one_antigen	966340
4385916	Rv3900c	2030521	esxM	36	69	550	6159	36	0	0	550	1.48063e-78	TRUE	FALSE	FALSE	FALSE		FALSE		FALSE	FALSE	FALSE		FALSE		other	2056137
1169308	None	1287112	None	70	7	198	42982	70	0	0	198	1.9924e-78	TRUE	FALSE	FALSE	FALSE		FALSE		FALSE	FALSE	FALSE		FALSE		other	117804
4247730	embB	2155168	katG	337	2098	839	12564	192	0	74	793	2.49019e-78	TRUE	FALSE	FALSE	TRUE	EMB,EMB	TRUE	EMB	FALSE	TRUE	TRUE	INH,INH,INH,INH,INH	TRUE	INH	between_known_AB	2092562
4238385	aftA	2626030	esxO	30	63	6	1534	29	0	0	6	2.62737e-78	TRUE	TRUE	TRUE	FALSE		FALSE		FALSE	TRUE	FALSE		FALSE		both_antigen	1612355
4385916	Rv3900c	3336528	None	36	116	550	6246	36	0	0	550	2.72384e-78	TRUE	FALSE	FALSE	FALSE		FALSE		FALSE	FALSE	FALSE		FALSE		other	1049388
1853001	rpmI	4338371	whiB6	28	8	280	1480	28	0	0	280	3.27071e-78	TRUE	TRUE	TRUE	FALSE		FALSE		FALSE	FALSE	FALSE		TRUE	STM,AMI,CAP	one_antigen	1926162
7582	gyrA	781687	rpsL	779	918	743	5303	228	6	69	238	3.87116e-78	TRUE	FALSE	FALSE	TRUE	LEV,LEV,MXF,MXF	TRUE	MXF,LEV	FALSE	FALSE	TRUE	STM,STM	TRUE	STM	between_known_AB	774105
2829918	None	1276321	Rv1148c	75	68	1118	5792	60	0	0	1108	6.60741e-78	TRUE	FALSE	FALSE	FALSE		FALSE		FALSE	FALSE	FALSE		FALSE		other	1553597
2829918	None	1276322	Rv1148c	75	70	1118	5792	60	0	0	1108	6.60741e-78	TRUE	FALSE	FALSE	FALSE		FALSE		FALSE	FALSE	FALSE		FALSE		other	1553596
2715342	None	4060588	esxW	141	117	350	16379	113	0	1	192	1.73979e-77	TRUE	FALSE	FALSE	TRUE	KAN	TRUE	AMI,KAN	TRUE	TRUE	FALSE		FALSE		known_AB_second	1345246
1164571	None	1096633	None	387	5	14710	60683	382	0	0	14416	2.21773e-77	TRUE	FALSE	FALSE	FALSE		FALSE		FALSE	FALSE	FALSE		FALSE		other	67938
1638364	None	1340208	PPE18	81	30	16346	21626	77	13	0	1290	2.38868e-77	TRUE	FALSE	FALSE	FALSE		FALSE		FALSE	TRUE	FALSE		FALSE		one_antigen	298156
4247429	embB	761155	rpoB	865	1687	2866	9165	288	21	287	2157	2.67018e-77	TRUE	FALSE	FALSE	TRUE	EMB,EMB,EMB	TRUE	EMB	FALSE	TRUE	TRUE	RIF,RIF,RIF,RIF,RIF,RIF,RIF,RIF,RIF,RIF,RIF,RIF	TRUE	RIF	between_known_AB	925258
4386108	Rv3900c	154191	None	47	25	756	6689	44	0	0	748	2.76179e-77	TRUE	FALSE	FALSE	FALSE		FALSE		FALSE	FALSE	FALSE		FALSE		other	179615
2715342	None	3446699	Rv3081	141	83	350	16441	113	0	1	192	2.97003e-77	TRUE	FALSE	FALSE	TRUE	KAN	TRUE	AMI,KAN	FALSE	FALSE	FALSE		FALSE		known_AB_second	731357
4386108	Rv3900c	3895247	PPE60	47	10	756	6699	44	0	0	748	2.99643e-77	TRUE	FALSE	FALSE	FALSE		FALSE		FALSE	TRUE	FALSE		FALSE		one_antigen	490861
1169308	None	1276360	Rv1148c	70	46	198	4796	57	0	0	190	3.73181e-77	TRUE	FALSE	FALSE	FALSE		FALSE		FALSE	FALSE	FALSE		FALSE		other	107052
1169308	None	1276363	Rv1148c	70	46	198	4798	57	0	0	190	3.83161e-77	TRUE	FALSE	FALSE	FALSE		FALSE		FALSE	FALSE	FALSE		FALSE		other	107055
1169308	None	1276366	Rv1148c	70	49	198	4800	57	0	0	190	3.93403e-77	TRUE	FALSE	FALSE	FALSE		FALSE		FALSE	FALSE	FALSE		FALSE		other	107058
4385916	Rv3900c	154191	None	36	25	550	6689	36	0	0	550	5.35845e-77	TRUE	FALSE	FALSE	FALSE		FALSE		FALSE	FALSE	FALSE		FALSE		other	179807
4385916	Rv3900c	3895247	PPE60	36	10	550	6699	36	0	0	550	5.71826e-77	TRUE	FALSE	FALSE	FALSE		FALSE		FALSE	TRUE	FALSE		FALSE		one_antigen	490669
3382737	None	2625924	esxO	58	8	144	33211	58	0	0	144	7.76717e-77	TRUE	FALSE	FALSE	FALSE		FALSE		FALSE	TRUE	FALSE		FALSE		one_antigen	756813
2715342	None	908186	sseC2	141	5	350	14575	110	0	0	190	1.06953e-76	TRUE	FALSE	FALSE	TRUE	KAN	TRUE	AMI,KAN	FALSE	FALSE	FALSE		FALSE		known_AB_second	1807156
3382737	None	1276340	Rv1148c	58	83	144	5478	51	0	0	108	1.1903e-76	TRUE	FALSE	FALSE	FALSE		FALSE		FALSE	FALSE	FALSE		FALSE		other	2106397
2715342	None	2122395	lldD2	141	277	350	19900	117	0	1	206	3.66601e-76	TRUE	FALSE	FALSE	TRUE	KAN	TRUE	AMI,KAN	FALSE	TRUE	FALSE		FALSE		known_AB_second	592947
340132	PPE3	1096633	None	150	5	21827	60683	150	2	0	21583	4.99735e-76	TRUE	FALSE	TRUE	FALSE		FALSE		FALSE	FALSE	FALSE		FALSE		one_antigen	756501
1169308	None	1276375	Rv1148c	70	25	198	5002	57	0	0	190	5.35119e-76	TRUE	FALSE	FALSE	FALSE		FALSE		FALSE	FALSE	FALSE		FALSE		other	107067
4238385	aftA	3594344	None	30	102	6	1854	29	0	0	6	7.93624e-76	TRUE	TRUE	TRUE	FALSE		FALSE		FALSE	FALSE	FALSE		FALSE		one_antigen	644041
2626138	esxO	2030489	esxM	47	6	174	4727	43	0	0	170	2.20781e-75	TRUE	TRUE	TRUE	FALSE		FALSE		FALSE	FALSE	FALSE		FALSE		one_antigen	595649
3382737	None	1276322	Rv1148c	58	70	144	5792	51	0	0	108	2.77964e-75	TRUE	FALSE	FALSE	FALSE		FALSE		FALSE	FALSE	FALSE		FALSE		other	2106415
3382737	None	1276321	Rv1148c	58	68	144	5792	51	0	0	108	2.77964e-75	TRUE	FALSE	FALSE	FALSE		FALSE		FALSE	FALSE	FALSE		FALSE		other	2106416
3382737	None	1276360	Rv1148c	58	46	144	4796	50	0	0	108	4.50174e-75	TRUE	FALSE	FALSE	FALSE		FALSE		FALSE	FALSE	FALSE		FALSE		other	2106377
3382737	None	1276363	Rv1148c	58	46	144	4798	50	0	0	108	4.6059e-75	TRUE	FALSE	FALSE	FALSE		FALSE		FALSE	FALSE	FALSE		FALSE		other	2106374
3382737	None	1276366	Rv1148c	58	49	144	4800	50	0	0	108	4.71243e-75	TRUE	FALSE	FALSE	FALSE		FALSE		FALSE	FALSE	FALSE		FALSE		other	2106371
2715342	None	3894732	PPE60	141	60	350	17091	113	0	1	192	7.36679e-75	TRUE	FALSE	FALSE	TRUE	KAN	TRUE	AMI,KAN	FALSE	TRUE	FALSE		FALSE		known_AB_second	1179390
2715342	None	3482717	None	141	15	350	13927	108	0	0	182	2.17135e-74	TRUE	FALSE	FALSE	TRUE	KAN	TRUE	AMI,KAN	FALSE	FALSE	FALSE		FALSE		known_AB_second	767375
3382737	None	1276375	Rv1148c	58	25	144	5002	50	0	0	108	4.53255e-74	TRUE	FALSE	FALSE	FALSE		FALSE		FALSE	FALSE	FALSE		FALSE		other	2106362
1853001	rpmI	1161026	esxJ	28	15	280	1968	28	0	0	280	6.32005e-74	TRUE	TRUE	TRUE	FALSE		FALSE		TRUE	TRUE	FALSE		FALSE		both_antigen	691975
1473246	None	1340208	PPE18	589	30	1893	21626	362	0	0	853	1.03196e-73	TRUE	FALSE	FALSE	TRUE	AMI,CAP,KAN	TRUE	LZD,KAN,CAP,STM,AMI	FALSE	TRUE	FALSE		FALSE		known_AB_second	133038
1169308	None	1276340	Rv1148c	70	83	198	5478	57	0	0	190	1.70528e-73	TRUE	FALSE	FALSE	FALSE		FALSE		FALSE	FALSE	FALSE		FALSE		other	107032
764817	rpoC	2155168	katG	281	2098	921	12564	166	0	64	803	4.28709e-73	TRUE	FALSE	FALSE	FALSE		TRUE	RIF	FALSE	TRUE	TRUE	INH,INH,INH,INH,INH	TRUE	INH	known_AB_first	1390351
1169308	None	1276321	Rv1148c	70	68	198	5792	57	0	0	190	5.88805e-72	TRUE	FALSE	FALSE	FALSE		FALSE		FALSE	FALSE	FALSE		FALSE		other	107013
1169308	None	1276322	Rv1148c	70	70	198	5792	57	0	0	190	5.88805e-72	TRUE	FALSE	FALSE	FALSE		FALSE		FALSE	FALSE	FALSE		FALSE		other	107014
4238385	aftA	2626149	esxO	30	126	6	2560	29	0	0	6	1.39559e-71	TRUE	TRUE	TRUE	FALSE		FALSE		TRUE	TRUE	FALSE		FALSE		both_antigen	1612236
3847215	PPE59	1287112	None	161	7	3830	42982	151	0	0	1988	1.15384e-70	TRUE	FALSE	FALSE	FALSE		FALSE		FALSE	FALSE	FALSE		FALSE		other	1851429
764817	rpoC	761155	rpoB	281	1687	921	9165	145	0	125	907	1.94889e-70	TRUE	FALSE	FALSE	FALSE		TRUE	RIF	FALSE	TRUE	TRUE	RIF,RIF,RIF,RIF,RIF,RIF,RIF,RIF,RIF,RIF,RIF,RIF	TRUE	RIF	known_AB_first	3662
1638364	None	2338994	Rv2082	81	19	16346	32513	77	1	0	9541	4.69718e-70	TRUE	FALSE	FALSE	FALSE		FALSE		FALSE	FALSE	FALSE		FALSE		other	700630
2715342	None	2626191	None	141	43	350	24608	120	0	0	196	5.84884e-70	TRUE	FALSE	FALSE	TRUE	KAN	TRUE	AMI,KAN	FALSE	FALSE	FALSE		FALSE		known_AB_second	89151
2715342	None	2626189	None	141	44	350	24612	120	0	0	196	6.01934e-70	TRUE	FALSE	FALSE	TRUE	KAN	TRUE	AMI,KAN	FALSE	FALSE	FALSE		FALSE		known_AB_second	89153
4385933	Rv3900c	2338990	Rv2082	42	18	606	16336	41	0	0	606	1.0122e-69	TRUE	FALSE	FALSE	FALSE		FALSE		FALSE	FALSE	FALSE		FALSE		other	2046943
2715342	None	2626108	esxO	141	40	350	45234	134	0	0	346	4.46105e-69	TRUE	FALSE	FALSE	TRUE	KAN	TRUE	AMI,KAN	TRUE	TRUE	FALSE		FALSE		known_AB_second	89234
2715342	None	2626011	esxO	141	164	350	19630	114	0	1	194	1.06241e-68	TRUE	FALSE	FALSE	TRUE	KAN	TRUE	AMI,KAN	FALSE	TRUE	FALSE		FALSE		known_AB_second	89331
2123146	lldD2	2625924	esxO	142	8	1796	33211	127	0	0	1780	1.65225e-68	TRUE	FALSE	TRUE	FALSE		FALSE		FALSE	TRUE	FALSE		FALSE		both_antigen	502778
1473246	None	886661	None	589	18	1893	1436	106	0	0	132	2.07607e-68	TRUE	FALSE	FALSE	TRUE	AMI,CAP,KAN	TRUE	LZD,KAN,CAP,STM,AMI	FALSE	FALSE	FALSE		FALSE		known_AB_second	586585
2715342	None	1340208	PPE18	141	30	350	21626	116	0	0	192	1.42702e-67	TRUE	FALSE	FALSE	TRUE	KAN	TRUE	AMI,KAN	FALSE	TRUE	FALSE		FALSE		known_AB_second	1375134
4238385	aftA	3847221	PPE59	30	145	6	3490	29	0	0	6	1.83842e-67	TRUE	TRUE	TRUE	FALSE		FALSE		FALSE	FALSE	FALSE		FALSE		one_antigen	391164
4385933	Rv3900c	3883626	Rv3466	42	469	606	19374	42	0	0	606	2.12349e-67	TRUE	FALSE	FALSE	FALSE		FALSE		FALSE	FALSE	FALSE		FALSE		other	502307
2289252	None	1287112	None	174	7	134	42982	161	0	0	122	1.2059e-66	TRUE	FALSE	FALSE	TRUE	PZA,PZA,PZA	TRUE	PZA	FALSE	FALSE	FALSE		FALSE		known_AB_second	1002140
4247429	embB	1287112	None	865	7	2866	42982	708	0	0	1779	1.35969e-66	TRUE	FALSE	FALSE	TRUE	EMB,EMB,EMB	TRUE	EMB	FALSE	FALSE	FALSE		FALSE		known_AB_second	1451215
4238385	aftA	1673425	None	30	786	6	3817	29	0	0	6	2.92485e-66	TRUE	TRUE	TRUE	FALSE		FALSE		FALSE	FALSE	TRUE	ETH,INH	FALSE		known_AB_first	1846572
1473246	None	1161026	esxJ	589	15	1893	1968	117	0	0	198	3.10956e-66	TRUE	FALSE	FALSE	TRUE	AMI,CAP,KAN	TRUE	LZD,KAN,CAP,STM,AMI	TRUE	TRUE	FALSE		FALSE		known_AB_second	312220
4238385	aftA	3847215	PPE59	30	161	6	3830	29	0	0	6	3.24966e-66	TRUE	TRUE	TRUE	FALSE		FALSE		FALSE	FALSE	FALSE		FALSE		one_antigen	391170
1473246	None	4338371	whiB6	589	8	1893	1480	105	0	0	130	9.04964e-66	TRUE	FALSE	FALSE	TRUE	AMI,CAP,KAN	TRUE	LZD,KAN,CAP,STM,AMI	FALSE	FALSE	FALSE		TRUE	STM,AMI,CAP	known_AB_second	1546407
4247429	embB	4046007	Rv3603c	865	5	2866	6586	241	0	0	1004	2.62063e-65	TRUE	FALSE	FALSE	TRUE	EMB,EMB,EMB	TRUE	EMB	FALSE	FALSE	FALSE		FALSE		known_AB_second	201422
4243217	None	2155168	katG	238	2098	446	12564	144	0	42	340	9.59668e-65	TRUE	FALSE	FALSE	FALSE		TRUE	EMB	FALSE	TRUE	TRUE	INH,INH,INH,INH,INH	TRUE	INH	known_AB_first	2088049
1853001	rpmI	2241091	ctpF	28	21	280	632	24	0	4	280	2.15432e-64	TRUE	TRUE	TRUE	FALSE		FALSE		FALSE	TRUE	FALSE		FALSE		both_antigen	388090
1853001	rpmI	2487024	Rv2219A	28	21	280	632	24	0	4	280	2.15432e-64	TRUE	TRUE	TRUE	FALSE		FALSE		FALSE	FALSE	FALSE		FALSE		one_antigen	634023
1853001	rpmI	3521253	nuoJ	28	21	280	632	24	0	4	280	2.15432e-64	TRUE	TRUE	TRUE	FALSE		FALSE		FALSE	FALSE	FALSE		FALSE		one_antigen	1668252
2715342	None	886661	None	141	18	350	1436	57	0	0	140	2.30135e-64	TRUE	FALSE	FALSE	TRUE	KAN	TRUE	AMI,KAN	FALSE	FALSE	FALSE		FALSE		known_AB_second	1828681
4385946	Rv3900c	2338990	Rv2082	39	18	1272	16336	38	0	0	1270	3.32093e-64	TRUE	FALSE	FALSE	FALSE		FALSE		FALSE	FALSE	FALSE		FALSE		other	2046956
2765888	lipP	1523817	moeY	32	5	62	6522	31	0	0	62	7.06766e-64	TRUE	FALSE	FALSE	FALSE		FALSE		FALSE	FALSE	FALSE		FALSE		other	1242071
2626138	esxO	2030521	esxM	47	69	174	6159	42	0	0	168	8.54071e-64	TRUE	TRUE	TRUE	FALSE		FALSE		FALSE	FALSE	FALSE		FALSE		one_antigen	595617
2765888	lipP	4046007	Rv3603c	32	5	62	6586	31	0	0	62	9.93349e-64	TRUE	FALSE	FALSE	FALSE		FALSE		FALSE	FALSE	FALSE		FALSE		other	1280119
2122395	lldD2	1096633	None	277	5	19900	60683	273	2	0	19772	1.14089e-63	TRUE	FALSE	TRUE	FALSE		FALSE		FALSE	FALSE	FALSE		FALSE		one_antigen	1025762
2715342	None	4338371	whiB6	141	8	350	1480	57	0	0	140	1.58012e-63	TRUE	FALSE	FALSE	TRUE	KAN	TRUE	AMI,KAN	FALSE	FALSE	FALSE		TRUE	STM,AMI,CAP	known_AB_second	1623029
3730385	PPE54	2625924	esxO	62	8	526	33211	60	0	0	526	5.36583e-63	TRUE	FALSE	TRUE	FALSE		FALSE		FALSE	TRUE	FALSE		FALSE		both_antigen	1104461
4247429	embB	1523817	moeY	865	5	2866	6522	236	0	0	998	1.17895e-62	TRUE	FALSE	FALSE	TRUE	EMB,EMB,EMB	TRUE	EMB	FALSE	FALSE	FALSE		FALSE		known_AB_second	1687920
4326533	ethA	1626655	zwf2	25	8	210	816	23	0	0	206	1.37293e-62	TRUE	FALSE	FALSE	FALSE		TRUE	ETH	FALSE	FALSE	FALSE		FALSE		maybe_AB_second	1711654
4326533	ethA	1431097	Rv1279	25	7	210	818	23	0	0	206	1.48353e-62	TRUE	FALSE	FALSE	FALSE		TRUE	ETH	FALSE	FALSE	FALSE		FALSE		maybe_AB_second	1516096
4385933	Rv3900c	1340208	PPE18	42	30	606	21626	41	0	0	606	1.78053e-62	TRUE	FALSE	FALSE	FALSE		FALSE		FALSE	TRUE	FALSE		FALSE		one_antigen	1365807
7581	gyrA	2155168	katG	232	2098	120	12564	140	0	35	102	9.34385e-62	TRUE	FALSE	FALSE	TRUE	LEV,LEV,LEV,MXF,MXF,MXF	TRUE	MXF,LEV	FALSE	TRUE	TRUE	INH,INH,INH,INH,INH	TRUE	INH	between_known_AB	2147587
3730386	PPE54	2625924	esxO	61	8	526	33211	59	0	0	526	1.46303e-61	TRUE	FALSE	TRUE	FALSE		FALSE		FALSE	TRUE	FALSE		FALSE		both_antigen	1104462
4394864	Rv3909	2352065	None	21	7	32	730	21	0	0	32	1.60495e-61	TRUE	FALSE	FALSE	FALSE		FALSE		FALSE	FALSE	FALSE		FALSE		other	2042799
3899339	Rv3480c	2352065	None	22	7	10	730	21	0	0	10	3.11145e-61	TRUE	FALSE	FALSE	FALSE		FALSE		FALSE	FALSE	FALSE		FALSE		other	1547274
2715342	None	1161026	esxJ	141	15	350	1968	60	0	0	140	7.62336e-61	TRUE	FALSE	FALSE	TRUE	KAN	TRUE	AMI,KAN	TRUE	TRUE	FALSE		FALSE		known_AB_second	1554316
4326533	ethA	1540352	Rv1367c	25	6	210	934	23	0	0	206	8.99756e-61	TRUE	FALSE	FALSE	FALSE		TRUE	ETH	TRUE	TRUE	FALSE		FALSE		one_antigen	1625351
2715342	None	454333	Rv0376c	141	5	350	22992	115	0	0	192	1.09647e-60	TRUE	FALSE	FALSE	TRUE	KAN	TRUE	AMI,KAN	FALSE	FALSE	FALSE		FALSE		known_AB_second	2150523
3382737	None	1287112	None	58	7	144	42982	58	0	0	144	1.12021e-60	TRUE	FALSE	FALSE	FALSE		FALSE		FALSE	FALSE	FALSE		FALSE		other	2095625
2626108	esxO	2626105	esxO	40	13	45234	5959	40	11	0	0	1.44962e-60	TRUE	TRUE	TRUE	FALSE		FALSE		TRUE	TRUE	FALSE		FALSE		both_antigen	3
4386108	Rv3900c	3883626	Rv3466	47	469	756	19374	45	0	2	756	3.23494e-60	TRUE	FALSE	FALSE	FALSE		FALSE		FALSE	FALSE	FALSE		FALSE		other	502482
2241091	ctpF	886661	None	21	18	632	1436	21	0	0	632	4.14647e-60	TRUE	FALSE	TRUE	FALSE		FALSE		FALSE	FALSE	FALSE		FALSE		one_antigen	1354430
2487024	Rv2219A	886661	None	21	18	632	1436	21	0	0	632	4.14647e-60	TRUE	FALSE	FALSE	FALSE		FALSE		FALSE	FALSE	FALSE		FALSE		other	1600363
3521253	nuoJ	886661	None	21	18	632	1436	21	0	0	632	4.14647e-60	TRUE	FALSE	FALSE	FALSE		FALSE		FALSE	FALSE	FALSE		FALSE		other	1776940
2289252	None	2155168	katG	174	2098	134	12564	114	0	36	126	4.18785e-60	TRUE	FALSE	FALSE	TRUE	PZA,PZA,PZA	TRUE	PZA	FALSE	TRUE	TRUE	INH,INH,INH,INH,INH	TRUE	INH	between_known_AB	134084
4385946	Rv3900c	3883626	Rv3466	39	469	1272	19374	38	0	0	1270	4.28633e-60	TRUE	FALSE	FALSE	FALSE		FALSE		FALSE	FALSE	FALSE		FALSE		other	502320
1853001	rpmI	781687	rpsL	28	918	280	5303	28	0	0	280	6.18397e-60	TRUE	TRUE	TRUE	FALSE		FALSE		FALSE	FALSE	TRUE	STM,STM	TRUE	STM	known_AB_first	1071314
4238385	aftA	1341103	esxL	30	96	6	6139	29	0	0	6	9.21469e-60	TRUE	TRUE	TRUE	FALSE		FALSE		TRUE	TRUE	FALSE		FALSE		both_antigen	1514250
4238385	aftA	1341102	esxL	30	103	6	6141	29	0	0	6	9.31161e-60	TRUE	TRUE	TRUE	FALSE		FALSE		TRUE	TRUE	FALSE		FALSE		both_antigen	1514249
3521253	nuoJ	4338371	whiB6	21	8	632	1480	21	0	0	632	1.30749e-59	TRUE	FALSE	FALSE	FALSE		FALSE		FALSE	FALSE	FALSE		TRUE	STM,AMI,CAP	maybe_AB_first	817118
2487024	Rv2219A	4338371	whiB6	21	8	632	1480	21	0	0	632	1.30749e-59	TRUE	FALSE	FALSE	FALSE		FALSE		FALSE	FALSE	FALSE		TRUE	STM,AMI,CAP	maybe_AB_first	1851347
2241091	ctpF	4338371	whiB6	21	8	632	1480	21	0	0	632	1.30749e-59	TRUE	FALSE	TRUE	FALSE		FALSE		FALSE	FALSE	FALSE		TRUE	STM,AMI,CAP	one_antigen	2097280
2715342	None	2338994	Rv2082	141	19	350	32513	124	0	0	198	1.45877e-59	TRUE	FALSE	FALSE	TRUE	KAN	TRUE	AMI,KAN	FALSE	FALSE	FALSE		FALSE		known_AB_second	376348
4394864	Rv3909	1340093	PPE18	21	70	32	910	21	0	0	32	2.25503e-59	TRUE	FALSE	FALSE	FALSE		FALSE		TRUE	TRUE	FALSE		FALSE		one_antigen	1356761
4385916	Rv3900c	2338990	Rv2082	36	18	550	16336	36	0	0	550	2.36512e-59	TRUE	FALSE	FALSE	FALSE		FALSE		FALSE	FALSE	FALSE		FALSE		other	2046926
3899339	Rv3480c	1340093	PPE18	22	70	10	910	21	0	0	10	3.81679e-59	TRUE	FALSE	FALSE	FALSE		FALSE		TRUE	TRUE	FALSE		FALSE		one_antigen	1852286
781687	rpsL	4075422	None	918	9	5303	4689	206	0	1	725	6.64649e-59	TRUE	FALSE	FALSE	TRUE	STM,STM	TRUE	STM	FALSE	FALSE	FALSE		FALSE		known_AB_second	1117797
781687	rpsL	3078579	PE27	918	10	5303	4689	206	0	1	725	6.64649e-59	TRUE	FALSE	FALSE	TRUE	STM,STM	TRUE	STM	FALSE	FALSE	FALSE		FALSE		known_AB_second	2114640
2765888	lipP	761155	rpoB	32	1687	62	9165	31	0	0	62	1.26032e-58	TRUE	FALSE	FALSE	FALSE		FALSE		FALSE	TRUE	TRUE	RIF,RIF,RIF,RIF,RIF,RIF,RIF,RIF,RIF,RIF,RIF,RIF	TRUE	RIF	known_AB_first	2004733
4394864	Rv3909	2029112	PPE27	21	8	32	992	21	0	0	32	1.54491e-58	TRUE	FALSE	FALSE	FALSE		FALSE		FALSE	TRUE	FALSE		FALSE		one_antigen	2045780
4394864	Rv3909	2029111	PPE27	21	8	32	992	21	0	0	32	1.54491e-58	TRUE	FALSE	FALSE	FALSE		FALSE		FALSE	TRUE	FALSE		FALSE		one_antigen	2045779
4394864	Rv3909	2029109	PPE27	21	8	32	992	21	0	0	32	1.54491e-58	TRUE	FALSE	FALSE	FALSE		FALSE		FALSE	TRUE	FALSE		FALSE		one_antigen	2045777
4394864	Rv3909	2029108	PPE27	21	8	32	992	21	0	0	32	1.54491e-58	TRUE	FALSE	FALSE	FALSE		FALSE		FALSE	TRUE	FALSE		FALSE		one_antigen	2045776
4394864	Rv3909	2029104	PPE27	21	11	32	998	21	0	0	32	1.76697e-58	TRUE	FALSE	FALSE	FALSE		FALSE		FALSE	TRUE	FALSE		FALSE		one_antigen	2045772
3899339	Rv3480c	2029108	PPE27	22	8	10	992	21	0	0	10	2.49991e-58	TRUE	FALSE	FALSE	FALSE		FALSE		FALSE	TRUE	FALSE		FALSE		one_antigen	1870231
3899339	Rv3480c	2029109	PPE27	22	8	10	992	21	0	0	10	2.49991e-58	TRUE	FALSE	FALSE	FALSE		FALSE		FALSE	TRUE	FALSE		FALSE		one_antigen	1870230
3899339	Rv3480c	2029111	PPE27	22	8	10	992	21	0	0	10	2.49991e-58	TRUE	FALSE	FALSE	FALSE		FALSE		FALSE	TRUE	FALSE		FALSE		one_antigen	1870228
3899339	Rv3480c	2029112	PPE27	22	8	10	992	21	0	0	10	2.49991e-58	TRUE	FALSE	FALSE	FALSE		FALSE		FALSE	TRUE	FALSE		FALSE		one_antigen	1870227
3899339	Rv3480c	2029104	PPE27	22	11	10	998	21	0	0	10	2.85071e-58	TRUE	FALSE	FALSE	FALSE		FALSE		FALSE	TRUE	FALSE		FALSE		one_antigen	1870235
3847215	PPE59	2339255	Rv2082	161	44	3830	20062	121	0	0	1794	8.62261e-58	TRUE	FALSE	FALSE	FALSE		FALSE		FALSE	FALSE	FALSE		FALSE		other	1507960
2626191	None	2030489	esxM	43	6	24608	4727	39	3	0	166	1.0145e-57	TRUE	FALSE	FALSE	FALSE		FALSE		FALSE	FALSE	FALSE		FALSE		other	595702
3847282	PPE59	4385937	Rv3900c	25	14	314	3531	25	0	0	314	1.25857e-57	TRUE	FALSE	FALSE	FALSE		FALSE		FALSE	FALSE	FALSE		FALSE		other	538655
1789780	Rv1588c	105045	Rv0095c	44	7	2391	29682	43	0	0	2389	1.65108e-57	TRUE	FALSE	FALSE	FALSE		FALSE		FALSE	FALSE	FALSE		FALSE		other	1684735
7570	gyrA	761155	rpoB	389	1687	519	9165	170	4	63	180	1.69146e-57	TRUE	FALSE	FALSE	TRUE	LEV,MXF	TRUE	MXF,LEV	FALSE	TRUE	TRUE	RIF,RIF,RIF,RIF,RIF,RIF,RIF,RIF,RIF,RIF,RIF,RIF	TRUE	RIF	between_known_AB	753585
4385946	Rv3900c	1340208	PPE18	39	30	1272	21626	38	0	0	1270	2.59489e-57	TRUE	FALSE	FALSE	FALSE		FALSE		FALSE	TRUE	FALSE		FALSE		one_antigen	1365794
4247429	embB	2338994	Rv2082	865	19	2866	32513	594	2	0	1649	4.27897e-57	TRUE	FALSE	FALSE	TRUE	EMB,EMB,EMB	TRUE	EMB	FALSE	FALSE	FALSE		FALSE		known_AB_second	1908435
4394864	Rv3909	332802	vapC25	21	92	32	1154	21	0	0	32	4.45831e-57	TRUE	FALSE	FALSE	FALSE		FALSE		FALSE	FALSE	FALSE		FALSE		other	349470
1853001	rpmI	1523817	moeY	28	5	280	6522	28	0	0	280	4.90624e-57	TRUE	TRUE	TRUE	FALSE		FALSE		FALSE	FALSE	FALSE		FALSE		one_antigen	329184
1468150	None	2240062	None	64	5	2194	5611	46	0	1	2094	5.12894e-57	TRUE	FALSE	FALSE	FALSE		FALSE		FALSE	FALSE	FALSE		FALSE		other	771912
3899339	Rv3480c	332802	vapC25	22	92	10	1154	21	0	0	10	6.7299e-57	TRUE	FALSE	FALSE	FALSE		FALSE		FALSE	FALSE	FALSE		FALSE		other	844995
1853001	rpmI	4046007	Rv3603c	28	5	280	6586	28	0	0	280	6.73562e-57	TRUE	TRUE	TRUE	FALSE		FALSE		FALSE	FALSE	FALSE		FALSE		one_antigen	2193006
2715342	None	75233	None	141	44	350	24274	115	0	0	192	6.7909e-57	TRUE	FALSE	FALSE	TRUE	KAN	TRUE	AMI,KAN	FALSE	FALSE	FALSE		FALSE		known_AB_second	1771423
1468150	None	2030521	esxM	64	69	2194	6159	47	0	0	2094	1.07766e-56	TRUE	FALSE	FALSE	FALSE		FALSE		FALSE	FALSE	FALSE		FALSE		other	562371
3847282	PPE59	3527974	PPE53	25	26	314	3905	25	0	0	314	2.31453e-56	TRUE	FALSE	FALSE	FALSE		FALSE		FALSE	FALSE	FALSE		FALSE		other	319308
2626138	esxO	2240062	None	47	5	174	5611	40	0	1	168	4.74186e-56	TRUE	TRUE	TRUE	FALSE		FALSE		FALSE	FALSE	FALSE		FALSE		one_antigen	386076
2626189	None	1340208	PPE18	44	30	24612	21626	40	13	0	16129	6.71218e-56	TRUE	FALSE	FALSE	FALSE		FALSE		FALSE	TRUE	FALSE		FALSE		one_antigen	1285981
4238385	aftA	1341295	None	30	113	6	8221	29	0	0	6	1.2788e-55	TRUE	TRUE	TRUE	FALSE		FALSE		FALSE	FALSE	FALSE		FALSE		one_antigen	1514442
4385916	Rv3900c	3883626	Rv3466	36	469	550	19374	36	0	0	550	1.39711e-55	TRUE	FALSE	FALSE	FALSE		FALSE		FALSE	FALSE	FALSE		FALSE		other	502290
4386108	Rv3900c	2338990	Rv2082	47	18	756	16336	44	0	0	748	1.69606e-55	TRUE	FALSE	FALSE	FALSE		FALSE		FALSE	FALSE	FALSE		FALSE		other	2047118
2487024	Rv2219A	1161026	esxJ	21	15	632	1968	21	0	0	632	2.37317e-55	TRUE	FALSE	FALSE	FALSE		FALSE		TRUE	TRUE	FALSE		FALSE		one_antigen	1325998
2241091	ctpF	1161026	esxJ	21	15	632	1968	21	0	0	632	2.37317e-55	TRUE	FALSE	TRUE	FALSE		FALSE		TRUE	TRUE	FALSE		FALSE		both_antigen	1080065
3521253	nuoJ	1161026	esxJ	21	15	632	1968	21	0	0	632	2.37317e-55	TRUE	FALSE	FALSE	FALSE		FALSE		TRUE	TRUE	FALSE		FALSE		one_antigen	2051305
3053661	ephG	2352065	None	19	7	32	730	19	0	0	32	5.66659e-55	TRUE	FALSE	FALSE	FALSE		FALSE		FALSE	FALSE	FALSE		FALSE		other	701596
4394864	Rv3909	1161032	esxJ	21	78	32	1456	21	0	0	32	7.6717e-55	TRUE	FALSE	FALSE	FALSE		FALSE		TRUE	TRUE	FALSE		FALSE		one_antigen	1177700
4394864	Rv3909	1161029	esxJ	21	79	32	1456	21	0	0	32	7.6717e-55	TRUE	FALSE	FALSE	FALSE		FALSE		TRUE	TRUE	FALSE		FALSE		one_antigen	1177697
3481336	None	1532778	PPE19	27	45	72	5158	26	0	0	72	8.03982e-55	TRUE	FALSE	FALSE	FALSE		FALSE		TRUE	TRUE	FALSE		FALSE		one_antigen	1948558
4394864	Rv3909	332759	vapC25	21	75	32	1468	21	0	0	32	9.19856e-55	TRUE	FALSE	FALSE	FALSE		FALSE		FALSE	FALSE	FALSE		FALSE		other	349427
3899339	Rv3480c	1161029	esxJ	22	79	10	1456	21	0	0	10	1.0612e-54	TRUE	FALSE	FALSE	FALSE		FALSE		TRUE	TRUE	FALSE		FALSE		one_antigen	1673222
3899339	Rv3480c	1161032	esxJ	22	78	10	1456	21	0	0	10	1.0612e-54	TRUE	FALSE	FALSE	FALSE		FALSE		TRUE	TRUE	FALSE		FALSE		one_antigen	1673225
401678	Rv0336	1096633	None	310	5	3064	60683	306	0	0	3034	1.17676e-54	TRUE	FALSE	FALSE	FALSE		FALSE		FALSE	FALSE	FALSE		FALSE		other	694955
3899339	Rv3480c	332759	vapC25	22	75	10	1468	21	0	0	10	1.26896e-54	TRUE	FALSE	FALSE	FALSE		FALSE		FALSE	FALSE	FALSE		FALSE		other	844952
7582	gyrA	1161026	esxJ	779	15	743	1968	123	0	1	86	1.5004e-54	TRUE	FALSE	FALSE	TRUE	LEV,LEV,MXF,MXF	TRUE	MXF,LEV	TRUE	TRUE	FALSE		FALSE		known_AB_second	1153444
3481336	None	1532827	PPE19	27	61	72	5290	26	0	0	72	1.66017e-54	TRUE	FALSE	FALSE	FALSE		FALSE		TRUE	TRUE	FALSE		FALSE		one_antigen	1948509
4394864	Rv3909	2626030	esxO	21	63	32	1534	21	0	0	32	2.43221e-54	TRUE	FALSE	FALSE	FALSE		FALSE		FALSE	TRUE	FALSE		FALSE		one_antigen	1768834
1468150	None	154191	None	64	25	2194	6689	47	0	1	2150	2.53e-54	TRUE	FALSE	FALSE	FALSE		FALSE		FALSE	FALSE	FALSE		FALSE		other	1313959
2626191	None	2240062	None	43	5	24608	5611	39	1	0	142	3.18742e-54	TRUE	FALSE	FALSE	FALSE		FALSE		FALSE	FALSE	FALSE		FALSE		other	386129
3730411	PPE54	2626108	esxO	369	40	15646	45234	314	10	0	13449	3.19792e-54	TRUE	FALSE	TRUE	FALSE		FALSE		TRUE	TRUE	FALSE		FALSE		both_antigen	1104303
3899339	Rv3480c	2626030	esxO	22	63	10	1534	21	0	0	10	3.30819e-54	TRUE	FALSE	FALSE	FALSE		FALSE		FALSE	TRUE	FALSE		FALSE		one_antigen	1273309
2626191	None	1340208	PPE18	43	30	24608	21626	39	13	0	16125	4.14223e-54	TRUE	FALSE	FALSE	FALSE		FALSE		FALSE	TRUE	FALSE		FALSE		one_antigen	1285983
2626189	None	2030489	esxM	44	6	24612	4727	39	3	0	170	5.17892e-54	TRUE	FALSE	FALSE	FALSE		FALSE		FALSE	FALSE	FALSE		FALSE		other	595700
2626138	esxO	3336528	None	47	116	174	6246	40	0	1	168	5.7166e-54	TRUE	TRUE	TRUE	FALSE		FALSE		FALSE	FALSE	FALSE		FALSE		one_antigen	710390
3847282	PPE59	2030489	esxM	25	6	314	4727	25	0	0	304	6.05949e-54	TRUE	FALSE	FALSE	FALSE		FALSE		FALSE	FALSE	FALSE		FALSE		other	1816793
3481336	None	1532777	PPE19	27	54	72	5562	26	0	0	72	7.02591e-54	TRUE	FALSE	FALSE	FALSE		FALSE		TRUE	TRUE	FALSE		FALSE		one_antigen	1948559
3481336	None	1339741	PPE18	27	169	72	6850	27	0	0	72	1.34147e-53	TRUE	FALSE	FALSE	FALSE		FALSE		TRUE	TRUE	FALSE		FALSE		one_antigen	2141595
4238385	aftA	50557	ino1	30	16	6	9463	29	0	0	6	1.45043e-53	TRUE	TRUE	TRUE	FALSE		FALSE		FALSE	FALSE	FALSE		FALSE		one_antigen	223704
1468150	None	3336528	None	64	116	2194	6246	46	0	1	2094	1.50876e-53	TRUE	FALSE	FALSE	FALSE		FALSE		FALSE	FALSE	FALSE		FALSE		other	1868378
2765888	lipP	2155168	katG	32	2098	62	12564	31	0	0	62	1.6826e-53	TRUE	FALSE	FALSE	FALSE		FALSE		FALSE	TRUE	TRUE	INH,INH,INH,INH,INH	TRUE	INH	known_AB_first	610720
3073679	None	886661	None	53	18	192	1436	34	0	0	158	2.95922e-53	TRUE	FALSE	FALSE	FALSE		FALSE		FALSE	FALSE	FALSE		FALSE		other	2187018
3053661	ephG	1340093	PPE18	19	70	32	910	19	0	0	32	4.94137e-53	TRUE	FALSE	FALSE	FALSE		FALSE		TRUE	TRUE	FALSE		FALSE		one_antigen	1713568
4385916	Rv3900c	1340208	PPE18	36	30	550	21626	36	0	0	550	5.15475e-53	TRUE	FALSE	FALSE	FALSE		FALSE		FALSE	TRUE	FALSE		FALSE		one_antigen	1365824
1473246	None	2338994	Rv2082	589	19	1893	32513	421	0	0	937	5.92351e-53	TRUE	FALSE	FALSE	TRUE	AMI,CAP,KAN	TRUE	LZD,KAN,CAP,STM,AMI	FALSE	FALSE	FALSE		FALSE		known_AB_second	865748
3073679	None	4338371	whiB6	53	8	192	1480	34	0	0	158	9.60667e-53	TRUE	FALSE	FALSE	FALSE		FALSE		FALSE	FALSE	FALSE		TRUE	STM,AMI,CAP	maybe_AB_first	1264692
4238385	aftA	608037	Rv0515	30	362	6	10002	29	0	0	6	9.62636e-53	TRUE	TRUE	TRUE	FALSE		FALSE		FALSE	FALSE	FALSE		FALSE		one_antigen	781184
1468150	None	2030489	esxM	64	6	2194	4727	45	1	0	910	1.07679e-52	TRUE	FALSE	FALSE	FALSE		FALSE		FALSE	FALSE	FALSE		FALSE		other	562339
2699402	Rv2402	1626655	zwf2	19	8	204	816	18	0	0	198	1.09652e-52	TRUE	FALSE	FALSE	FALSE		FALSE		FALSE	FALSE	FALSE		FALSE		other	1072747
666107	pncB2	1626655	zwf2	18	8	196	816	18	0	0	196	1.16085e-52	TRUE	FALSE	FALSE	FALSE		FALSE		FALSE	FALSE	FALSE		FALSE		other	960548
2699402	Rv2402	1431097	Rv1279	19	7	204	818	18	0	0	198	1.16388e-52	TRUE	FALSE	FALSE	FALSE		FALSE		FALSE	FALSE	FALSE		FALSE		other	1268305
666107	pncB2	1431097	Rv1279	18	7	196	818	18	0	0	196	1.23192e-52	TRUE	FALSE	FALSE	FALSE		FALSE		FALSE	FALSE	FALSE		FALSE		other	764990
2626138	esxO	154191	None	47	25	174	6689	40	0	1	168	1.24139e-52	TRUE	TRUE	TRUE	FALSE		FALSE		FALSE	FALSE	FALSE		FALSE		one_antigen	1939585
2626138	esxO	3895247	PPE60	47	10	174	6699	40	0	0	168	1.32682e-52	TRUE	TRUE	TRUE	FALSE		FALSE		FALSE	TRUE	FALSE		FALSE		both_antigen	1269109
3847551	PPE59	2030521	esxM	41	69	470	6159	36	0	0	206	1.44635e-52	TRUE	FALSE	FALSE	FALSE		FALSE		FALSE	FALSE	FALSE		FALSE		other	1817030
4394864	Rv3909	3594344	None	21	102	32	1854	21	0	0	32	1.60243e-52	TRUE	FALSE	FALSE	FALSE		FALSE		FALSE	FALSE	FALSE		FALSE		other	800520
2626191	None	2030521	esxM	43	69	24608	6159	39	23	0	186	1.71194e-52	TRUE	FALSE	FALSE	FALSE		FALSE		FALSE	FALSE	FALSE		FALSE		other	595670
2626191	None	3336528	None	43	116	24608	6246	39	30	0	272	1.72503e-52	TRUE	FALSE	FALSE	FALSE		FALSE		FALSE	FALSE	FALSE		FALSE		other	710337
4238385	aftA	2626600	None	30	266	6	10196	29	0	0	6	1.86379e-52	TRUE	TRUE	TRUE	FALSE		FALSE		FALSE	FALSE	FALSE		FALSE		one_antigen	1611785
3899339	Rv3480c	3594344	None	22	102	10	1854	21	0	0	10	2.06492e-52	TRUE	FALSE	FALSE	FALSE		FALSE		FALSE	FALSE	FALSE		FALSE		other	304995
1468150	None	2626105	esxO	64	13	2194	5959	45	0	0	2088	2.08318e-52	TRUE	FALSE	FALSE	FALSE		FALSE		TRUE	TRUE	FALSE		FALSE		one_antigen	1157955
3053661	ephG	2029111	PPE27	19	8	32	992	19	0	0	32	2.81271e-52	TRUE	FALSE	FALSE	FALSE		FALSE		FALSE	TRUE	FALSE		FALSE		one_antigen	1024550
3053661	ephG	2029108	PPE27	19	8	32	992	19	0	0	32	2.81271e-52	TRUE	FALSE	FALSE	FALSE		FALSE		FALSE	TRUE	FALSE		FALSE		one_antigen	1024553
3053661	ephG	2029112	PPE27	19	8	32	992	19	0	0	32	2.81271e-52	TRUE	FALSE	FALSE	FALSE		FALSE		FALSE	TRUE	FALSE		FALSE		one_antigen	1024549
3053661	ephG	2029109	PPE27	19	8	32	992	19	0	0	32	2.81271e-52	TRUE	FALSE	FALSE	FALSE		FALSE		FALSE	TRUE	FALSE		FALSE		one_antigen	1024552
3053661	ephG	2029104	PPE27	19	11	32	998	19	0	0	32	3.17569e-52	TRUE	FALSE	FALSE	FALSE		FALSE		FALSE	TRUE	FALSE		FALSE		one_antigen	1024557
2626191	None	154191	None	43	25	24608	6689	39	15	0	526	7.14155e-52	TRUE	FALSE	FALSE	FALSE		FALSE		FALSE	FALSE	FALSE		FALSE		other	1939532
3847282	PPE59	2240062	None	25	5	314	5611	25	0	0	314	8.00254e-52	TRUE	FALSE	FALSE	FALSE		FALSE		FALSE	FALSE	FALSE		FALSE		other	1607220
2101193	ureD	886661	None	19	18	426	1436	19	0	0	426	8.53991e-52	TRUE	FALSE	FALSE	FALSE		FALSE		FALSE	FALSE	FALSE		FALSE		other	1214532
4090823	Rv3649	886661	None	20	18	426	1436	19	0	0	426	8.54255e-52	TRUE	FALSE	FALSE	FALSE		FALSE		FALSE	FALSE	FALSE		FALSE		other	1207370
2765888	lipP	3482717	None	32	15	62	13927	31	0	0	62	9.46645e-52	TRUE	FALSE	FALSE	FALSE		FALSE		FALSE	FALSE	FALSE		FALSE		other	716829
4386108	Rv3900c	4385937	Rv3900c	47	14	756	3531	36	2	3	532	9.70424e-52	TRUE	FALSE	FALSE	FALSE		FALSE		FALSE	FALSE	FALSE		FALSE		other	171
4238385	aftA	1533583	PPE19	30	116	6	10743	29	0	0	6	1.13808e-51	TRUE	TRUE	TRUE	FALSE		FALSE		TRUE	TRUE	FALSE		FALSE		both_antigen	1706730
2715346	None	2155168	katG	83	2098	190	12564	65	0	11	186	1.42834e-51	TRUE	FALSE	FALSE	TRUE	AMI,KAN	TRUE	AMI,KAN	FALSE	TRUE	TRUE	INH,INH,INH,INH,INH	TRUE	INH	between_known_AB	560178
2626108	esxO	2030489	esxM	40	6	45234	4727	38	3	0	120	1.68673e-51	TRUE	TRUE	TRUE	FALSE		FALSE		FALSE	FALSE	FALSE		FALSE		one_antigen	595619
2101193	ureD	4338371	whiB6	19	8	426	1480	19	0	0	426	1.96059e-51	TRUE	FALSE	FALSE	FALSE		FALSE		FALSE	FALSE	FALSE		TRUE	STM,AMI,CAP	maybe_AB_first	2174354
4090823	Rv3649	4338371	whiB6	20	8	426	1480	19	0	0	426	1.9612e-51	TRUE	FALSE	FALSE	FALSE		FALSE		FALSE	FALSE	FALSE		TRUE	STM,AMI,CAP	maybe_AB_first	247548
1468150	None	3895247	PPE60	64	10	2194	6699	46	0	0	2094	2.2528e-51	TRUE	FALSE	FALSE	FALSE		FALSE		FALSE	TRUE	FALSE		FALSE		one_antigen	1984435
2699402	Rv2402	1540352	Rv1367c	19	6	204	934	18	0	0	198	2.75262e-51	TRUE	FALSE	FALSE	FALSE		FALSE		TRUE	TRUE	FALSE		FALSE		one_antigen	1159050
666107	pncB2	1540352	Rv1367c	18	6	196	934	18	0	0	196	2.8863e-51	TRUE	FALSE	FALSE	FALSE		FALSE		TRUE	TRUE	FALSE		FALSE		one_antigen	874245
2765888	lipP	2867575	lppB	32	25	62	16157	32	0	0	62	4.16547e-51	TRUE	FALSE	FALSE	FALSE		FALSE		FALSE	FALSE	FALSE		FALSE		other	101687
3847282	PPE59	2626105	esxO	25	13	314	5959	25	0	0	310	4.65147e-51	TRUE	FALSE	FALSE	FALSE		FALSE		TRUE	TRUE	FALSE		FALSE		one_antigen	1221177
3811039	Rv3395c	2241091	ctpF	18	21	128	632	17	0	1	128	5.72367e-51	TRUE	FALSE	FALSE	FALSE		FALSE		FALSE	TRUE	FALSE		FALSE		one_antigen	1569948
3811039	Rv3395c	2487024	Rv2219A	18	21	128	632	17	0	1	128	5.72367e-51	TRUE	FALSE	FALSE	FALSE		FALSE		FALSE	FALSE	FALSE		FALSE		other	1324015
3811039	Rv3395c	3521253	nuoJ	18	21	128	632	17	0	1	128	5.72367e-51	TRUE	FALSE	FALSE	FALSE		FALSE		FALSE	FALSE	FALSE		FALSE		other	289786
2620781	dnaG	2241091	ctpF	18	21	128	632	17	0	1	128	5.72367e-51	TRUE	FALSE	FALSE	FALSE		FALSE		FALSE	TRUE	FALSE		FALSE		one_antigen	379690
2620781	dnaG	2487024	Rv2219A	18	21	128	632	17	0	1	128	5.72367e-51	TRUE	FALSE	FALSE	FALSE		FALSE		FALSE	FALSE	FALSE		FALSE		other	133757
2620781	dnaG	3521253	nuoJ	18	21	128	632	17	0	1	128	5.72367e-51	TRUE	FALSE	FALSE	FALSE		FALSE		FALSE	FALSE	FALSE		FALSE		other	900472
2765888	lipP	908186	sseC2	32	5	62	14575	31	0	1	62	5.81302e-51	TRUE	FALSE	FALSE	FALSE		FALSE		FALSE	FALSE	FALSE		FALSE		other	1857702
3053661	ephG	332802	vapC25	19	92	32	1154	19	0	0	32	5.87415e-51	TRUE	FALSE	FALSE	FALSE		FALSE		FALSE	FALSE	FALSE		FALSE		other	1690673
2765888	lipP	4060588	esxW	32	117	62	16379	32	0	0	62	7.47773e-51	TRUE	FALSE	FALSE	FALSE		FALSE		TRUE	TRUE	FALSE		FALSE		one_antigen	1294700
2626191	None	3895247	PPE60	43	10	24608	6699	39	5	0	202	8.06524e-51	TRUE	FALSE	FALSE	FALSE		FALSE		FALSE	TRUE	FALSE		FALSE		one_antigen	1269056
3847282	PPE59	2030521	esxM	25	69	314	6159	25	0	0	314	1.18753e-50	TRUE	FALSE	FALSE	FALSE		FALSE		FALSE	FALSE	FALSE		FALSE		other	1816761
3073679	None	1161026	esxJ	53	15	192	1968	35	0	0	158	1.31126e-50	TRUE	FALSE	FALSE	FALSE		FALSE		TRUE	TRUE	FALSE		FALSE		one_antigen	1912653
2626189	None	2240062	None	44	5	24612	5611	39	1	0	146	1.58716e-50	TRUE	FALSE	FALSE	FALSE		FALSE		FALSE	FALSE	FALSE		FALSE		other	386127
4238385	aftA	3884906	Rv3467	30	429	6	11619	29	0	0	6	1.77903e-50	TRUE	TRUE	TRUE	FALSE		FALSE		FALSE	FALSE	FALSE		FALSE		one_antigen	353479
3847282	PPE59	3336528	None	25	116	314	6246	25	0	0	314	1.78395e-50	TRUE	FALSE	FALSE	FALSE		FALSE		FALSE	FALSE	FALSE		FALSE		other	510754
1472359	None	1340208	PPE18	234	30	870	21626	161	0	0	522	3.04819e-50	TRUE	FALSE	FALSE	TRUE	STM	TRUE	LZD,KAN,CAP,STM,AMI	FALSE	TRUE	FALSE		FALSE		known_AB_second	132151
1472359	None	75233	None	234	44	870	24274	168	0	1	550	4.18078e-50	TRUE	FALSE	FALSE	TRUE	STM	TRUE	LZD,KAN,CAP,STM,AMI	FALSE	FALSE	FALSE		FALSE		known_AB_second	1397126
761155	rpoB	2626108	esxO	1687	40	9165	45234	1325	1	1	7438	5.77979e-50	TRUE	FALSE	TRUE	TRUE	RIF,RIF,RIF,RIF,RIF,RIF,RIF,RIF,RIF,RIF,RIF,RIF	TRUE	RIF	TRUE	TRUE	FALSE		FALSE		known_AB_second	1864953
1853001	rpmI	761155	rpoB	28	1687	280	9165	27	2	0	280	6.08172e-50	TRUE	TRUE	TRUE	FALSE		FALSE		FALSE	TRUE	TRUE	RIF,RIF,RIF,RIF,RIF,RIF,RIF,RIF,RIF,RIF,RIF,RIF	TRUE	RIF	known_AB_first	1091846
3481336	None	3136335	None	27	314	72	7632	26	0	0	72	7.33547e-50	TRUE	FALSE	FALSE	FALSE		FALSE		FALSE	FALSE	FALSE		FALSE		other	345001
4385933	Rv3900c	2338994	Rv2082	42	19	606	32513	41	0	0	606	8.30615e-50	TRUE	FALSE	FALSE	FALSE		FALSE		FALSE	FALSE	FALSE		FALSE		other	2046939
2715342	None	1096633	None	141	5	350	60683	140	0	0	276	8.47085e-50	TRUE	FALSE	FALSE	TRUE	KAN	TRUE	AMI,KAN	FALSE	FALSE	FALSE		FALSE		known_AB_second	1618709
4243221	None	2155168	katG	147	2098	479	12564	95	0	28	378	1.21845e-49	TRUE	FALSE	FALSE	TRUE	EMB	TRUE	EMB	FALSE	TRUE	TRUE	INH,INH,INH,INH,INH	TRUE	INH	between_known_AB	2088053
3847282	PPE59	154191	None	25	25	314	6689	25	0	0	314	1.30825e-49	TRUE	FALSE	FALSE	FALSE		FALSE		FALSE	FALSE	FALSE		FALSE		other	718441
3847551	PPE59	2240062	None	41	5	470	5611	35	0	0	206	1.35389e-49	TRUE	FALSE	FALSE	FALSE		FALSE		FALSE	FALSE	FALSE		FALSE		other	1607489
3847282	PPE59	3895247	PPE60	25	10	314	6699	25	0	0	314	1.36645e-49	TRUE	FALSE	FALSE	FALSE		FALSE		FALSE	TRUE	FALSE		FALSE		one_antigen	47965
4394864	Rv3909	2626149	esxO	21	126	32	2560	21	0	0	32	2.03352e-49	TRUE	FALSE	FALSE	FALSE		FALSE		TRUE	TRUE	FALSE		FALSE		one_antigen	1768715
4195074	ctpJ	1626655	zwf2	17	8	198	816	17	0	0	198	2.03643e-49	TRUE	FALSE	FALSE	FALSE		FALSE		FALSE	FALSE	FALSE		FALSE		other	1843113
4195074	ctpJ	1431097	Rv1279	17	7	198	818	17	0	0	198	2.15428e-49	TRUE	FALSE	FALSE	FALSE		FALSE		FALSE	FALSE	FALSE		FALSE		other	1647555
3899339	Rv3480c	2626149	esxO	22	126	10	2560	21	0	0	10	2.44128e-49	TRUE	FALSE	FALSE	FALSE		FALSE		TRUE	TRUE	FALSE		FALSE		one_antigen	1273190
2765888	lipP	1722228	pks5	32	13	62	16173	31	0	0	62	4.04056e-49	TRUE	FALSE	FALSE	FALSE		FALSE		FALSE	FALSE	FALSE		FALSE		other	1043660
2976575	None	1096633	None	137	5	992	60683	136	0	0	980	5.41668e-49	TRUE	FALSE	FALSE	FALSE		FALSE		FALSE	FALSE	FALSE		FALSE		other	1879942
3053661	ephG	1161032	esxJ	19	78	32	1456	19	0	0	32	6.16534e-49	TRUE	FALSE	FALSE	FALSE		FALSE		TRUE	TRUE	FALSE		FALSE		one_antigen	1892629
3053661	ephG	1161029	esxJ	19	79	32	1456	19	0	0	32	6.16534e-49	TRUE	FALSE	FALSE	FALSE		FALSE		TRUE	TRUE	FALSE		FALSE		one_antigen	1892632
3053661	ephG	332759	vapC25	19	75	32	1468	19	0	0	32	7.26476e-49	TRUE	FALSE	FALSE	FALSE		FALSE		FALSE	FALSE	FALSE		FALSE		other	1690630
2765888	lipP	3446699	Rv3081	32	83	62	16441	31	0	0	62	7.99899e-49	TRUE	FALSE	FALSE	FALSE		FALSE		FALSE	FALSE	FALSE		FALSE		other	680811
2626189	None	2030521	esxM	44	69	24612	6159	39	23	0	190	8.39504e-49	TRUE	FALSE	FALSE	FALSE		FALSE		FALSE	FALSE	FALSE		FALSE		other	595668
2626189	None	3336528	None	44	116	24612	6246	39	30	0	276	8.45896e-49	TRUE	FALSE	FALSE	FALSE		FALSE		FALSE	FALSE	FALSE		FALSE		other	710339
7582	gyrA	2338994	Rv2082	779	19	743	32513	533	0	0	370	1.56918e-48	TRUE	FALSE	FALSE	TRUE	LEV,LEV,MXF,MXF	TRUE	MXF,LEV	FALSE	FALSE	FALSE		FALSE		known_AB_second	2080120
3053661	ephG	2626030	esxO	19	63	32	1534	19	0	0	32	1.74979e-48	TRUE	FALSE	FALSE	FALSE		FALSE		FALSE	TRUE	FALSE		FALSE		one_antigen	427631
2626189	None	2338994	Rv2082	44	19	24612	32513	40	1	0	24584	2.47115e-48	TRUE	FALSE	FALSE	FALSE		FALSE		FALSE	FALSE	FALSE		FALSE		other	287195
3481336	None	1982901	PPE24	27	195	72	10161	27	0	0	72	3.05419e-48	TRUE	FALSE	FALSE	FALSE		FALSE		FALSE	TRUE	FALSE		FALSE		one_antigen	1498435
2101193	ureD	1161026	esxJ	19	15	426	1968	19	0	0	426	3.30805e-48	TRUE	FALSE	FALSE	FALSE		FALSE		TRUE	TRUE	FALSE		FALSE		one_antigen	940167
4090823	Rv3649	1161026	esxJ	20	15	426	1968	19	0	0	426	3.30908e-48	TRUE	FALSE	FALSE	FALSE		FALSE		TRUE	TRUE	FALSE		FALSE		one_antigen	1481735
2626189	None	154191	None	44	25	24612	6689	39	15	0	530	3.48108e-48	TRUE	FALSE	FALSE	FALSE		FALSE		FALSE	FALSE	FALSE		FALSE		other	1939534
2765888	lipP	3894732	PPE60	32	60	62	17091	31	0	0	62	4.06748e-48	TRUE	FALSE	FALSE	FALSE		FALSE		FALSE	TRUE	FALSE		FALSE		one_antigen	1128844
4195074	ctpJ	1540352	Rv1367c	17	6	198	934	17	0	0	198	4.26384e-48	TRUE	FALSE	FALSE	FALSE		FALSE		TRUE	TRUE	FALSE		FALSE		one_antigen	1756810
1472359	None	2338994	Rv2082	234	19	870	32513	186	0	0	540	5.77706e-48	TRUE	FALSE	FALSE	TRUE	STM	TRUE	LZD,KAN,CAP,STM,AMI	FALSE	FALSE	FALSE		FALSE		known_AB_second	866635
4386108	Rv3900c	1340208	PPE18	47	30	756	21626	44	0	0	748	8.12143e-48	TRUE	FALSE	FALSE	FALSE		FALSE		FALSE	TRUE	FALSE		FALSE		one_antigen	1365632
3847551	PPE59	3336528	None	41	116	470	6246	35	1	0	206	9.21536e-48	TRUE	FALSE	FALSE	FALSE		FALSE		FALSE	FALSE	FALSE		FALSE		other	511023
3073679	None	4137219	Rv3695	53	15	192	554	26	0	5	156	1.2586e-47	TRUE	FALSE	FALSE	FALSE		FALSE		FALSE	FALSE	FALSE		FALSE		other	1063540
2765888	lipP	3883626	Rv3466	32	469	62	19374	32	0	0	62	1.27253e-47	TRUE	FALSE	FALSE	FALSE		FALSE		FALSE	FALSE	FALSE		FALSE		other	1117738
4385933	Rv3900c	2030489	esxM	42	6	606	4727	34	0	1	522	1.49155e-47	TRUE	FALSE	FALSE	FALSE		FALSE		FALSE	FALSE	FALSE		FALSE		other	2056088
1853001	rpmI	2155168	katG	28	2098	280	12564	28	0	0	280	1.82403e-47	TRUE	TRUE	TRUE	FALSE		FALSE		FALSE	TRUE	TRUE	INH,INH,INH,INH,INH	TRUE	INH	known_AB_first	302167
4385946	Rv3900c	2030489	esxM	39	6	1272	4727	32	0	0	990	2.00824e-47	TRUE	FALSE	FALSE	FALSE		FALSE		FALSE	FALSE	FALSE		FALSE		other	2056075
2765888	lipP	2626011	esxO	32	164	62	19630	32	0	0	62	2.32443e-47	TRUE	FALSE	FALSE	FALSE		FALSE		FALSE	TRUE	FALSE		FALSE		one_antigen	139877
3847221	PPE59	1287112	None	145	7	3490	42982	133	0	0	1644	2.55886e-47	TRUE	FALSE	FALSE	FALSE		FALSE		FALSE	FALSE	FALSE		FALSE		other	1851423
2626189	None	3895247	PPE60	44	10	24612	6699	39	5	0	206	3.88875e-47	TRUE	FALSE	FALSE	FALSE		FALSE		FALSE	TRUE	FALSE		FALSE		one_antigen	1269058
3053661	ephG	3594344	None	19	102	32	1854	19	0	0	32	7.71551e-47	TRUE	FALSE	FALSE	FALSE		FALSE		FALSE	FALSE	FALSE		FALSE		other	540683
2626191	None	2338990	Rv2082	43	18	24608	16336	39	0	0	8405	9.56535e-47	TRUE	FALSE	FALSE	FALSE		FALSE		FALSE	FALSE	FALSE		FALSE		other	287201
2626191	None	2338994	Rv2082	43	19	24608	32513	39	1	0	24580	9.68187e-47	TRUE	FALSE	FALSE	FALSE		FALSE		FALSE	FALSE	FALSE		FALSE		other	287197
3811039	Rv3395c	886661	None	18	18	128	1436	18	0	0	128	1.09266e-46	TRUE	FALSE	FALSE	FALSE		FALSE		FALSE	FALSE	FALSE		FALSE		other	1487154
2620781	dnaG	886661	None	18	18	128	1436	18	0	0	128	1.09266e-46	TRUE	FALSE	FALSE	FALSE		FALSE		FALSE	FALSE	FALSE		FALSE		other	1734120
2715344	None	2155168	katG	76	2098	526	12564	59	0	10	518	1.13659e-46	TRUE	FALSE	FALSE	TRUE	KAN	TRUE	AMI,KAN	FALSE	TRUE	TRUE	INH,INH,INH,INH,INH	TRUE	INH	between_known_AB	560176
3847551	PPE59	154191	None	41	25	470	6689	35	0	0	206	1.38445e-46	TRUE	FALSE	FALSE	FALSE		FALSE		FALSE	FALSE	FALSE		FALSE		other	718172
3847551	PPE59	3895247	PPE60	41	10	470	6699	35	0	0	206	1.46888e-46	TRUE	FALSE	FALSE	FALSE		FALSE		FALSE	TRUE	FALSE		FALSE		one_antigen	47696
4386108	Rv3900c	3527974	PPE53	47	26	756	3905	35	0	0	486	1.50089e-46	TRUE	FALSE	FALSE	FALSE		FALSE		FALSE	FALSE	FALSE		FALSE		other	858134
4248003	embB	2155168	katG	277	2098	536	12564	143	1	84	456	1.57714e-46	TRUE	FALSE	FALSE	TRUE	EMB	TRUE	EMB	FALSE	TRUE	TRUE	INH,INH,INH,INH,INH	TRUE	INH	between_known_AB	2092835
2620781	dnaG	4338371	whiB6	18	8	128	1480	18	0	0	128	2.01508e-46	TRUE	FALSE	FALSE	FALSE		FALSE		FALSE	FALSE	FALSE		TRUE	STM,AMI,CAP	maybe_AB_first	1717590
3811039	Rv3395c	4338371	whiB6	18	8	128	1480	18	0	0	128	2.01508e-46	TRUE	FALSE	FALSE	FALSE		FALSE		FALSE	FALSE	FALSE		TRUE	STM,AMI,CAP	maybe_AB_first	527332
4394864	Rv3909	3847221	PPE59	21	145	32	3490	21	0	0	32	2.04645e-46	TRUE	FALSE	FALSE	FALSE		FALSE		FALSE	FALSE	FALSE		FALSE		other	547643
3899339	Rv3480c	3847221	PPE59	22	145	10	3490	21	0	0	10	2.33897e-46	TRUE	FALSE	FALSE	FALSE		FALSE		FALSE	FALSE	FALSE		FALSE		other	52118
1853001	rpmI	3482717	None	28	15	280	13927	28	0	0	280	7.27179e-46	TRUE	TRUE	TRUE	FALSE		FALSE		FALSE	FALSE	FALSE		FALSE		one_antigen	1629716
4394864	Rv3909	1673425	None	21	786	32	3817	21	0	0	32	1.53296e-45	TRUE	FALSE	FALSE	FALSE		FALSE		FALSE	FALSE	TRUE	ETH,INH	FALSE		known_AB_first	1690093
4394864	Rv3909	3847215	PPE59	21	161	32	3830	21	0	0	32	1.65502e-45	TRUE	FALSE	FALSE	FALSE		FALSE		FALSE	FALSE	FALSE		FALSE		other	547649
3899339	Rv3480c	1673425	None	22	786	10	3817	21	0	0	10	1.73197e-45	TRUE	FALSE	FALSE	FALSE		FALSE		FALSE	FALSE	TRUE	ETH,INH	FALSE		known_AB_first	2185618
3899339	Rv3480c	3847215	PPE59	22	161	10	3830	21	0	0	10	1.8691e-45	TRUE	FALSE	FALSE	FALSE		FALSE		FALSE	FALSE	FALSE		FALSE		other	52124
4385946	Rv3900c	2338994	Rv2082	39	19	1272	32513	38	0	0	1270	2.11292e-45	TRUE	FALSE	FALSE	FALSE		FALSE		FALSE	FALSE	FALSE		FALSE		other	2046952
1472359	None	3894732	PPE60	234	60	870	17091	143	0	0	530	2.80566e-45	TRUE	FALSE	FALSE	TRUE	STM	TRUE	LZD,KAN,CAP,STM,AMI	FALSE	TRUE	FALSE		FALSE		known_AB_second	1989159
2765888	lipP	2122395	lldD2	32	277	62	19900	31	0	0	62	3.03357e-45	TRUE	FALSE	FALSE	FALSE		FALSE		FALSE	TRUE	FALSE		FALSE		one_antigen	643493
2765888	lipP	340132	PPE3	32	150	62	21827	32	0	0	62	3.45654e-45	TRUE	FALSE	FALSE	FALSE		FALSE		FALSE	TRUE	FALSE		FALSE		one_antigen	1985776
3847551	PPE59	2338990	Rv2082	41	18	470	16336	38	0	0	206	3.6969e-45	TRUE	FALSE	FALSE	FALSE		FALSE		FALSE	FALSE	FALSE		FALSE		other	1508561
1853001	rpmI	908186	sseC2	28	5	280	14575	28	0	0	280	3.81331e-45	TRUE	TRUE	TRUE	FALSE		FALSE		FALSE	FALSE	FALSE		FALSE		one_antigen	944815
4238385	aftA	2338990	Rv2082	30	18	6	16336	29	0	0	6	5.15866e-45	TRUE	TRUE	TRUE	FALSE		FALSE		FALSE	FALSE	FALSE		FALSE		one_antigen	1899395
4238385	aftA	1638364	None	30	81	6	16346	29	0	0	6	5.28251e-45	TRUE	TRUE	TRUE	FALSE		FALSE		FALSE	FALSE	FALSE		FALSE		one_antigen	1811511
4247730	embB	761155	rpoB	337	1687	839	9165	138	4	89	715	9.68495e-45	TRUE	FALSE	FALSE	TRUE	EMB,EMB	TRUE	EMB	FALSE	TRUE	TRUE	RIF,RIF,RIF,RIF,RIF,RIF,RIF,RIF,RIF,RIF,RIF,RIF	TRUE	RIF	between_known_AB	924957
3481336	None	1339774	PPE18	27	149	72	13154	27	0	0	72	1.5513e-44	TRUE	FALSE	FALSE	FALSE		FALSE		FALSE	TRUE	FALSE		FALSE		one_antigen	2141562
3847282	PPE59	608037	Rv0515	25	362	314	10002	25	0	0	314	1.99153e-44	TRUE	FALSE	FALSE	FALSE		FALSE		FALSE	FALSE	FALSE		FALSE		other	1172287
781822	rpsL	1340208	PPE18	329	30	1338	21626	205	0	0	594	2.53946e-44	TRUE	FALSE	FALSE	TRUE	STM,STM	TRUE	STM	FALSE	TRUE	FALSE		FALSE		known_AB_second	558386
3073715	thyA	1626655	zwf2	15	8	308	816	15	0	0	308	2.98845e-44	TRUE	FALSE	FALSE	FALSE		FALSE		FALSE	FALSE	FALSE		FALSE		other	1447060
3073715	thyA	1431097	Rv1279	15	7	308	818	15	0	0	308	3.17432e-44	TRUE	FALSE	FALSE	FALSE		FALSE		FALSE	FALSE	FALSE		FALSE		other	1642618
1472359	None	1722228	pks5	234	13	870	16173	139	0	0	486	3.71451e-44	TRUE	FALSE	FALSE	TRUE	STM	TRUE	LZD,KAN,CAP,STM,AMI	FALSE	FALSE	FALSE		FALSE		known_AB_second	249869
3073679	None	2101193	ureD	53	19	192	426	23	0	8	156	4.90447e-44	TRUE	FALSE	FALSE	FALSE		FALSE		FALSE	FALSE	FALSE		FALSE		other	972486
3073679	None	4090823	Rv3649	53	20	192	426	23	0	8	156	4.90447e-44	TRUE	FALSE	FALSE	FALSE		FALSE		FALSE	FALSE	FALSE		FALSE		other	1017144
3053661	ephG	2626149	esxO	19	126	32	2560	19	0	0	32	4.93778e-44	TRUE	FALSE	FALSE	FALSE		FALSE		TRUE	TRUE	FALSE		FALSE		one_antigen	427512
3811039	Rv3395c	1161026	esxJ	18	15	128	1968	18	0	0	128	6.12578e-44	TRUE	FALSE	FALSE	FALSE		FALSE		TRUE	TRUE	FALSE		FALSE		one_antigen	1761519
2620781	dnaG	1161026	esxJ	18	15	128	1968	18	0	0	128	6.12578e-44	TRUE	FALSE	FALSE	FALSE		FALSE		TRUE	TRUE	FALSE		FALSE		one_antigen	1459755
4243217	None	761155	rpoB	238	1687	446	9165	111	1	55	374	9.97723e-44	TRUE	FALSE	FALSE	FALSE		TRUE	EMB	FALSE	TRUE	TRUE	RIF,RIF,RIF,RIF,RIF,RIF,RIF,RIF,RIF,RIF,RIF,RIF	TRUE	RIF	known_AB_first	929470
2765888	lipP	1340208	PPE18	32	30	62	21626	31	0	0	62	1.35683e-43	TRUE	FALSE	FALSE	FALSE		FALSE		FALSE	TRUE	FALSE		FALSE		one_antigen	1425680
1853001	rpmI	2867575	lppB	28	25	280	16157	28	0	0	280	1.76073e-43	TRUE	TRUE	TRUE	FALSE		FALSE		FALSE	FALSE	FALSE		FALSE		one_antigen	1014574
1853001	rpmI	1722228	pks5	28	13	280	16173	28	0	0	280	1.82779e-43	TRUE	TRUE	TRUE	FALSE		FALSE		FALSE	FALSE	FALSE		FALSE		one_antigen	130773
2487024	Rv2219A	781687	rpsL	21	918	632	5303	21	0	0	632	2.15905e-43	TRUE	FALSE	FALSE	FALSE		FALSE		FALSE	FALSE	TRUE	STM,STM	TRUE	STM	known_AB_first	1705337
2241091	ctpF	781687	rpsL	21	918	632	5303	21	0	0	632	2.15905e-43	TRUE	FALSE	TRUE	FALSE		FALSE		FALSE	FALSE	TRUE	STM,STM	TRUE	STM	known_AB_first	1459404
3521253	nuoJ	781687	rpsL	21	918	632	5303	21	0	0	632	2.15905e-43	TRUE	FALSE	FALSE	FALSE		FALSE		FALSE	FALSE	TRUE	STM,STM	TRUE	STM	known_AB_first	1671966
3184713	None	3186685	dipZ	13	5	18	212	13	0	0	18	2.39193e-43	TRUE	FALSE	FALSE	FALSE		FALSE		FALSE	TRUE	FALSE		FALSE		one_antigen	1972
1472359	None	4060588	esxW	234	117	870	16379	139	0	0	486	2.43121e-43	TRUE	FALSE	FALSE	TRUE	STM	TRUE	LZD,KAN,CAP,STM,AMI	TRUE	TRUE	FALSE		FALSE		known_AB_second	1823303
1853001	rpmI	4060588	esxW	28	117	280	16379	28	0	0	280	2.95102e-43	TRUE	TRUE	TRUE	FALSE		FALSE		TRUE	TRUE	FALSE		FALSE		both_antigen	2203945
4238385	aftA	2339255	Rv2082	30	44	6	20062	30	0	0	6	3.14909e-43	TRUE	TRUE	TRUE	FALSE		FALSE		FALSE	FALSE	FALSE		FALSE		one_antigen	1899130
1853001	rpmI	3446699	Rv3081	28	83	280	16441	28	0	0	280	3.40595e-43	TRUE	TRUE	TRUE	FALSE		FALSE		FALSE	FALSE	FALSE		FALSE		one_antigen	1593698
761095	rpoB	1096633	None	128	5	72	60683	128	0	0	72	3.74261e-43	TRUE	FALSE	TRUE	TRUE	RIF,RIF	TRUE	RIF	FALSE	FALSE	FALSE		FALSE		known_AB_second	335538
1472359	None	3446699	Rv3081	234	83	870	16441	139	0	0	486	4.2578e-43	TRUE	FALSE	FALSE	TRUE	STM	TRUE	LZD,KAN,CAP,STM,AMI	FALSE	FALSE	FALSE		FALSE		known_AB_second	1974340
2626189	None	2338990	Rv2082	44	18	24612	16336	39	0	0	8409	4.38248e-43	TRUE	FALSE	FALSE	FALSE		FALSE		FALSE	FALSE	FALSE		FALSE		other	287199
781822	rpsL	75233	None	329	44	1338	24274	215	0	0	608	5.7387e-43	TRUE	FALSE	FALSE	TRUE	STM,STM	TRUE	STM	FALSE	FALSE	FALSE		FALSE		known_AB_second	706589
2765888	lipP	75233	None	32	44	62	24274	32	0	0	62	6.82895e-43	TRUE	FALSE	FALSE	FALSE		FALSE		FALSE	FALSE	FALSE		FALSE		other	1720877
3073715	thyA	1540352	Rv1367c	15	6	308	934	15	0	0	308	7.36935e-43	TRUE	FALSE	FALSE	FALSE		FALSE		TRUE	TRUE	FALSE		FALSE		one_antigen	1533363
3184713	None	852582	phoR	13	6	18	232	13	0	0	18	9.00128e-43	TRUE	FALSE	FALSE	FALSE		FALSE		FALSE	FALSE	FALSE		FALSE		other	2079401
918175	desA1	2096585	blaI	16	6	88	1102	16	0	0	88	1.15131e-42	TRUE	FALSE	TRUE	FALSE		FALSE		FALSE	FALSE	FALSE		FALSE		one_antigen	1178410
1472359	None	454333	Rv0376c	234	5	870	22992	159	0	0	548	1.21285e-42	TRUE	FALSE	FALSE	TRUE	STM	TRUE	LZD,KAN,CAP,STM,AMI	FALSE	FALSE	FALSE		FALSE		known_AB_second	1018026
2765888	lipP	2626191	None	32	43	62	24608	32	0	0	62	1.37964e-42	TRUE	FALSE	FALSE	FALSE		FALSE		FALSE	FALSE	FALSE		FALSE		other	139697
2765888	lipP	2626189	None	32	44	62	24612	32	0	0	62	1.39127e-42	TRUE	FALSE	FALSE	FALSE		FALSE		FALSE	FALSE	FALSE		FALSE		other	139699
1853001	rpmI	3894732	PPE60	28	60	280	17091	28	0	0	280	1.49856e-42	TRUE	TRUE	TRUE	FALSE		FALSE		FALSE	TRUE	FALSE		FALSE		both_antigen	2041731
2626138	esxO	2338990	Rv2082	47	18	174	16336	42	0	0	170	1.49867e-42	TRUE	TRUE	TRUE	FALSE		FALSE		FALSE	FALSE	FALSE		FALSE		one_antigen	287148
918175	desA1	1928568	Rv1702c	16	5	88	1122	16	0	0	88	1.58551e-42	TRUE	FALSE	TRUE	FALSE		FALSE		FALSE	FALSE	FALSE		FALSE		one_antigen	1010393
3847221	PPE59	2339255	Rv2082	145	44	3490	20062	104	0	0	1444	1.62574e-42	TRUE	FALSE	FALSE	FALSE		FALSE		FALSE	FALSE	FALSE		FALSE		other	1507966
7582	gyrA	1096633	None	779	5	743	60683	763	0	0	725	2.00667e-42	TRUE	FALSE	FALSE	TRUE	LEV,LEV,MXF,MXF	TRUE	MXF,LEV	FALSE	FALSE	FALSE		FALSE		known_AB_second	1089051
2765888	lipP	454333	Rv0376c	32	5	62	22992	31	0	0	62	2.46499e-42	TRUE	FALSE	FALSE	FALSE		FALSE		FALSE	FALSE	FALSE		FALSE		other	2099977
3184713	None	501352	thiO	13	22	18	258	13	0	0	18	4.21394e-42	TRUE	FALSE	FALSE	FALSE		FALSE		FALSE	FALSE	FALSE		FALSE		other	1728171
918175	desA1	794567	None	16	30	88	1190	16	0	0	88	4.50307e-42	TRUE	FALSE	TRUE	FALSE		FALSE		FALSE	FALSE	FALSE		FALSE		one_antigen	123608
4385916	Rv3900c	2338994	Rv2082	36	19	550	32513	36	0	0	550	6.21847e-42	TRUE	FALSE	FALSE	FALSE		FALSE		FALSE	FALSE	FALSE		FALSE		other	2046922
4238385	aftA	2626011	esxO	30	164	6	19630	29	0	0	6	8.14097e-42	TRUE	TRUE	TRUE	FALSE		FALSE		FALSE	TRUE	FALSE		FALSE		both_antigen	1612374
3184713	None	3980219	ltp2	13	5	18	274	13	0	0	18	1.0025e-41	TRUE	FALSE	FALSE	FALSE		FALSE		FALSE	FALSE	FALSE		FALSE		other	795506
4238385	aftA	2122395	lldD2	30	277	6	19900	29	0	0	6	1.43883e-41	TRUE	TRUE	TRUE	FALSE		FALSE		FALSE	TRUE	FALSE		FALSE		both_antigen	2115990
4247431	embB	761155	rpoB	821	1687	2090	9165	237	33	256	1386	2.10436e-41	TRUE	FALSE	FALSE	TRUE	EMB,EMB,EMB	TRUE	EMB	FALSE	TRUE	TRUE	RIF,RIF,RIF,RIF,RIF,RIF,RIF,RIF,RIF,RIF,RIF,RIF	TRUE	RIF	between_known_AB	925256
2289252	None	761155	rpoB	174	1687	134	9165	90	2	48	96	2.15098e-41	TRUE	FALSE	FALSE	TRUE	PZA,PZA,PZA	TRUE	PZA	FALSE	TRUE	TRUE	RIF,RIF,RIF,RIF,RIF,RIF,RIF,RIF,RIF,RIF,RIF,RIF	TRUE	RIF	between_known_AB	1528097
2626138	esxO	4385937	Rv3900c	47	14	174	3531	33	0	0	168	2.23199e-41	TRUE	TRUE	TRUE	FALSE		FALSE		FALSE	FALSE	FALSE		FALSE		one_antigen	1759799
3847551	PPE59	2030489	esxM	41	6	470	4727	32	0	0	202	2.272e-41	TRUE	FALSE	FALSE	FALSE		FALSE		FALSE	FALSE	FALSE		FALSE		other	1817062
3053661	ephG	3847221	PPE59	19	145	32	3490	19	0	0	32	2.56337e-41	TRUE	FALSE	FALSE	FALSE		FALSE		FALSE	FALSE	FALSE		FALSE		other	793560
2487024	Rv2219A	1523817	moeY	21	5	632	6522	21	0	0	632	4.35626e-41	TRUE	FALSE	FALSE	FALSE		FALSE		FALSE	FALSE	FALSE		FALSE		other	963207
2241091	ctpF	1523817	moeY	21	5	632	6522	21	0	0	632	4.35626e-41	TRUE	FALSE	TRUE	FALSE		FALSE		FALSE	FALSE	FALSE		FALSE		one_antigen	717274
3521253	nuoJ	1523817	moeY	21	5	632	6522	21	0	0	632	4.35626e-41	TRUE	FALSE	FALSE	FALSE		FALSE		FALSE	FALSE	FALSE		FALSE		other	1997436
4247429	embB	1161026	esxJ	865	15	2866	1968	107	0	0	336	4.9439e-41	TRUE	FALSE	FALSE	TRUE	EMB,EMB,EMB	TRUE	EMB	TRUE	TRUE	FALSE		FALSE		known_AB_second	1325129
7582	gyrA	1473246	None	779	589	743	1893	100	18	121	257	5.01641e-41	TRUE	FALSE	FALSE	TRUE	LEV,LEV,MXF,MXF	TRUE	MXF,LEV	FALSE	FALSE	TRUE	AMI,CAP,KAN	TRUE	LZD,KAN,CAP,STM,AMI	between_known_AB	1465664
2487024	Rv2219A	4046007	Rv3603c	21	5	632	6586	21	0	0	632	5.59384e-41	TRUE	FALSE	FALSE	FALSE		FALSE		FALSE	FALSE	FALSE		FALSE		other	1558983
2241091	ctpF	4046007	Rv3603c	21	5	632	6586	21	0	0	632	5.59384e-41	TRUE	FALSE	TRUE	FALSE		FALSE		FALSE	FALSE	FALSE		FALSE		one_antigen	1804916
3521253	nuoJ	4046007	Rv3603c	21	5	632	6586	21	0	0	632	5.59384e-41	TRUE	FALSE	FALSE	FALSE		FALSE		FALSE	FALSE	FALSE		FALSE		other	524754
4326533	ethA	2030355	esxM	25	78	210	5112	23	0	0	206	6.17786e-41	TRUE	FALSE	FALSE	FALSE		TRUE	ETH	FALSE	FALSE	FALSE		FALSE		maybe_AB_second	2115354
7582	gyrA	4247429	embB	779	865	743	2866	124	6	116	302	6.34946e-41	TRUE	FALSE	FALSE	TRUE	LEV,LEV,MXF,MXF	TRUE	MXF,LEV	FALSE	FALSE	TRUE	EMB,EMB,EMB	TRUE	EMB	between_known_AB	171685
4394864	Rv3909	1341103	esxL	21	96	32	6139	21	0	0	32	8.06466e-41	TRUE	FALSE	FALSE	FALSE		FALSE		TRUE	TRUE	FALSE		FALSE		one_antigen	1357771
4394864	Rv3909	1341102	esxL	21	103	32	6141	21	0	0	32	8.12612e-41	TRUE	FALSE	FALSE	FALSE		FALSE		TRUE	TRUE	FALSE		FALSE		one_antigen	1357770
3899339	Rv3480c	1341103	esxL	22	96	10	6139	21	0	0	10	8.69841e-41	TRUE	FALSE	FALSE	FALSE		FALSE		TRUE	TRUE	FALSE		FALSE		one_antigen	1853296
3899339	Rv3480c	1341102	esxL	22	103	10	6141	21	0	0	10	8.76448e-41	TRUE	FALSE	FALSE	FALSE		FALSE		TRUE	TRUE	FALSE		FALSE		one_antigen	1853295
3685983	Rv3300c	763555	rpoC	12	6	42	204	12	0	0	42	1.13689e-40	TRUE	FALSE	FALSE	FALSE		FALSE		FALSE	FALSE	FALSE		TRUE	RIF	maybe_AB_first	1489104
2300666	pks12	27463	None	19	14	254	4011	19	0	0	254	1.46374e-40	TRUE	FALSE	FALSE	FALSE		FALSE		FALSE	FALSE	FALSE		FALSE		other	2138329
4137219	Rv3695	886661	None	15	18	554	1436	15	0	0	554	1.50196e-40	TRUE	FALSE	FALSE	FALSE		FALSE		FALSE	FALSE	FALSE		FALSE		other	1160974
3053661	ephG	1673425	None	19	786	32	3817	19	0	0	32	1.58352e-40	TRUE	FALSE	FALSE	FALSE		FALSE		FALSE	FALSE	TRUE	ETH,INH	FALSE		known_AB_first	1380236
4326533	ethA	781687	rpsL	25	918	210	5303	23	0	0	206	1.59722e-40	TRUE	FALSE	FALSE	FALSE		TRUE	ETH	FALSE	FALSE	TRUE	STM,STM	TRUE	STM	known_AB_first	866686
3053661	ephG	3847215	PPE59	19	161	32	3830	19	0	0	32	1.69711e-40	TRUE	FALSE	FALSE	FALSE		FALSE		FALSE	FALSE	FALSE		FALSE		other	793554
3847546	PPE59	2030521	esxM	39	69	356	6159	32	0	0	92	1.89889e-40	TRUE	FALSE	FALSE	FALSE		FALSE		FALSE	FALSE	FALSE		FALSE		other	1817025
4385916	Rv3900c	2030489	esxM	36	6	550	4727	29	0	0	488	2.20032e-40	TRUE	FALSE	FALSE	FALSE		FALSE		FALSE	FALSE	FALSE		FALSE		other	2056105
4235607	Rv3789	886661	None	16	18	30	1436	16	0	0	30	2.41985e-40	TRUE	FALSE	FALSE	FALSE		FALSE		FALSE	FALSE	FALSE		FALSE		other	1062586
4137219	Rv3695	4338371	whiB6	15	8	554	1480	15	0	0	554	3.16962e-40	TRUE	FALSE	FALSE	FALSE		FALSE		FALSE	FALSE	FALSE		TRUE	STM,AMI,CAP	maybe_AB_first	201152
2155168	katG	75233	None	2098	44	12564	24274	977	3	3	6258	3.51102e-40	TRUE	FALSE	TRUE	TRUE	INH,INH,INH,INH,INH	TRUE	INH	FALSE	FALSE	FALSE		FALSE		known_AB_second	2079935
1853001	rpmI	2626011	esxO	28	164	280	19630	28	0	0	280	3.53234e-40	TRUE	TRUE	TRUE	FALSE		FALSE		FALSE	TRUE	FALSE		FALSE		both_antigen	773010
7581	gyrA	761155	rpoB	232	1687	120	9165	107	0	39	70	3.64308e-40	TRUE	FALSE	FALSE	TRUE	LEV,LEV,LEV,MXF,MXF,MXF	TRUE	MXF,LEV	FALSE	TRUE	TRUE	RIF,RIF,RIF,RIF,RIF,RIF,RIF,RIF,RIF,RIF,RIF,RIF	TRUE	RIF	between_known_AB	753574
3811039	Rv3395c	1853001	rpmI	18	28	128	280	14	0	3	128	3.73437e-40	TRUE	FALSE	FALSE	FALSE		FALSE		TRUE	TRUE	FALSE		FALSE		one_antigen	1958038
2620781	dnaG	1853001	rpmI	18	28	128	280	14	0	3	128	3.73437e-40	TRUE	FALSE	FALSE	FALSE		FALSE		TRUE	TRUE	FALSE		FALSE		one_antigen	767780
4235607	Rv3789	4338371	whiB6	16	8	30	1480	16	0	0	30	4.01677e-40	TRUE	FALSE	FALSE	FALSE		FALSE		FALSE	FALSE	FALSE		TRUE	STM,AMI,CAP	maybe_AB_first	102764
2715369	None	2155168	katG	41	2098	506	12564	36	0	1	504	5.51995e-40	TRUE	FALSE	FALSE	TRUE	KAN	TRUE	AMI,KAN	FALSE	TRUE	TRUE	INH,INH,INH,INH,INH	TRUE	INH	between_known_AB	560201
1853001	rpmI	2122395	lldD2	28	277	280	19900	28	0	0	280	6.15304e-40	TRUE	TRUE	TRUE	FALSE		FALSE		FALSE	TRUE	FALSE		FALSE		both_antigen	269394
2122395	lldD2	105045	Rv0095c	277	7	19900	29682	226	1	0	3299	7.69395e-40	TRUE	FALSE	TRUE	FALSE		FALSE		FALSE	FALSE	FALSE		FALSE		one_antigen	2017350
2626138	esxO	3527974	PPE53	47	26	174	3905	33	0	1	168	8.29153e-40	TRUE	TRUE	TRUE	FALSE		FALSE		FALSE	FALSE	FALSE		FALSE		one_antigen	901836
2339255	Rv2082	1341295	None	44	113	20062	8221	37	37	0	1320	1.06781e-39	TRUE	FALSE	FALSE	FALSE		FALSE		FALSE	FALSE	FALSE		FALSE		other	997960
7582	gyrA	886661	None	779	18	743	1436	91	0	0	50	1.09439e-39	TRUE	FALSE	FALSE	TRUE	LEV,LEV,MXF,MXF	TRUE	MXF,LEV	FALSE	FALSE	FALSE		FALSE		known_AB_second	879079
1472359	None	340132	PPE3	234	150	870	21827	153	0	1	522	2.08709e-39	TRUE	FALSE	FALSE	TRUE	STM	TRUE	LZD,KAN,CAP,STM,AMI	FALSE	TRUE	FALSE		FALSE		known_AB_second	1132227
1472359	None	2626191	None	234	43	870	24608	161	0	0	504	2.34488e-39	TRUE	FALSE	FALSE	TRUE	STM	TRUE	LZD,KAN,CAP,STM,AMI	FALSE	FALSE	FALSE		FALSE		known_AB_second	1153832
3481336	None	1276360	Rv1148c	27	46	72	4796	24	0	0	72	2.4073e-39	TRUE	FALSE	FALSE	FALSE		FALSE		FALSE	FALSE	FALSE		FALSE		other	2204976
1472359	None	2626189	None	234	44	870	24612	161	0	0	504	2.41947e-39	TRUE	FALSE	FALSE	TRUE	STM	TRUE	LZD,KAN,CAP,STM,AMI	FALSE	FALSE	FALSE		FALSE		known_AB_second	1153830
3481336	None	1276363	Rv1148c	27	46	72	4798	24	0	0	72	2.4337e-39	TRUE	FALSE	FALSE	FALSE		FALSE		FALSE	FALSE	FALSE		FALSE		other	2204973
3481336	None	1276366	Rv1148c	27	49	72	4800	24	0	0	72	2.46037e-39	TRUE	FALSE	FALSE	FALSE		FALSE		FALSE	FALSE	FALSE		FALSE		other	2204970
1472359	None	2122395	lldD2	234	277	870	19900	147	0	0	512	2.73414e-39	TRUE	FALSE	FALSE	TRUE	STM	TRUE	LZD,KAN,CAP,STM,AMI	FALSE	TRUE	FALSE		FALSE		known_AB_second	650036
781822	rpsL	2867575	lppB	329	25	1338	16157	173	0	0	578	3.83052e-39	TRUE	FALSE	FALSE	TRUE	STM,STM	TRUE	STM	FALSE	FALSE	FALSE		FALSE		known_AB_second	2085753
781822	rpsL	1722228	pks5	329	13	1338	16173	173	0	0	578	4.52539e-39	TRUE	FALSE	FALSE	TRUE	STM,STM	TRUE	STM	FALSE	FALSE	FALSE		FALSE		known_AB_second	940406
2123169	None	2625924	esxO	184	8	2876	33211	148	1	0	1528	5.71411e-39	TRUE	FALSE	FALSE	FALSE		FALSE		FALSE	TRUE	FALSE		FALSE		one_antigen	502755
7570	gyrA	2626011	esxO	389	164	519	19630	218	0	0	132	5.95473e-39	TRUE	FALSE	FALSE	TRUE	LEV,MXF	TRUE	MXF,LEV	FALSE	TRUE	FALSE		FALSE		known_AB_second	1793091
1468150	None	4385937	Rv3900c	64	14	2194	3531	36	6	0	854	6.2898e-39	TRUE	FALSE	FALSE	FALSE		FALSE		FALSE	FALSE	FALSE		FALSE		other	1493745
3685983	Rv3300c	3876881	None	12	6	42	266	12	0	0	42	6.4544e-39	TRUE	FALSE	FALSE	FALSE		FALSE		FALSE	FALSE	FALSE		FALSE		other	190898
3481336	None	1276375	Rv1148c	27	25	72	5002	24	0	0	72	7.24129e-39	TRUE	FALSE	FALSE	FALSE		FALSE		FALSE	FALSE	FALSE		FALSE		other	2204961
3108350	Rv2799	1626655	zwf2	14	8	98	816	14	0	0	98	7.59057e-39	TRUE	FALSE	FALSE	FALSE		FALSE		FALSE	FALSE	FALSE		FALSE		other	1481695
3108350	Rv2799	1431097	Rv1279	14	7	98	818	14	0	0	98	7.89857e-39	TRUE	FALSE	FALSE	FALSE		FALSE		FALSE	FALSE	FALSE		FALSE		other	1677253
2288826	pncA	2155168	katG	61	2098	38	12564	48	0	8	38	9.84552e-39	TRUE	FALSE	FALSE	TRUE	PZA,PZA	TRUE	PZA	FALSE	TRUE	TRUE	INH,INH,INH,INH,INH	TRUE	INH	between_known_AB	133658
7582	gyrA	4338371	whiB6	779	8	743	1480	91	0	0	50	1.3349e-38	TRUE	FALSE	FALSE	TRUE	LEV,LEV,MXF,MXF	TRUE	MXF,LEV	FALSE	FALSE	FALSE		TRUE	STM,AMI,CAP	known_AB_second	80743
2339255	Rv2082	2626095	esxO	44	94	20062	7693	37	32	0	346	1.56369e-38	TRUE	FALSE	FALSE	FALSE		FALSE		TRUE	TRUE	FALSE		FALSE		one_antigen	286840
7570	gyrA	1722228	pks5	389	13	519	16173	197	0	0	120	1.77573e-38	TRUE	FALSE	FALSE	TRUE	LEV,MXF	TRUE	MXF,LEV	FALSE	FALSE	FALSE		FALSE		known_AB_second	1714658
1853001	rpmI	1340208	PPE18	28	30	280	21626	28	0	0	280	1.94247e-38	TRUE	TRUE	TRUE	FALSE		FALSE		FALSE	TRUE	FALSE		FALSE		both_antigen	512793
3847546	PPE59	2240062	None	39	5	356	5611	31	0	0	92	1.94984e-38	TRUE	FALSE	FALSE	FALSE		FALSE		FALSE	FALSE	FALSE		FALSE		other	1607484
2626138	esxO	3883626	Rv3466	47	469	174	19374	42	0	0	168	2.2705e-38	TRUE	TRUE	TRUE	FALSE		FALSE		FALSE	FALSE	FALSE		FALSE		one_antigen	1257488
3841777	Rv3424c	2197260	Rv1945	26	20	214	2840	22	0	0	162	2.39699e-38	TRUE	FALSE	FALSE	FALSE		FALSE		FALSE	TRUE	FALSE		FALSE		one_antigen	1644517
1853001	rpmI	340132	PPE3	28	150	280	21827	28	0	0	280	2.87558e-38	TRUE	TRUE	TRUE	FALSE		FALSE		FALSE	TRUE	FALSE		FALSE		both_antigen	1512869
2101193	ureD	781687	rpsL	19	918	426	5303	19	0	0	426	3.14807e-38	TRUE	FALSE	FALSE	FALSE		FALSE		FALSE	FALSE	TRUE	STM,STM	TRUE	STM	known_AB_first	1319506
4090823	Rv3649	781687	rpsL	20	918	426	5303	19	0	0	426	3.1491e-38	TRUE	FALSE	FALSE	FALSE		FALSE		FALSE	FALSE	TRUE	STM,STM	TRUE	STM	known_AB_first	1102396
4326533	ethA	1523817	moeY	25	5	210	6522	23	0	0	206	3.50061e-38	TRUE	FALSE	FALSE	FALSE		TRUE	ETH	FALSE	FALSE	FALSE		FALSE		maybe_AB_second	1608816
2300669	pks12	27463	None	18	14	254	4011	18	0	0	254	4.37811e-38	TRUE	FALSE	FALSE	FALSE		FALSE		FALSE	FALSE	FALSE		FALSE		other	2138326
4326533	ethA	4046007	Rv3603c	25	5	210	6586	23	0	0	206	4.52216e-38	TRUE	FALSE	FALSE	FALSE		TRUE	ETH	FALSE	FALSE	FALSE		FALSE		maybe_AB_second	280526
4235607	Rv3789	1161026	esxJ	16	15	30	1968	16	0	0	30	4.8095e-38	TRUE	FALSE	FALSE	FALSE		FALSE		TRUE	TRUE	FALSE		FALSE		one_antigen	1336951
2626191	None	3883626	Rv3466	43	469	24608	19374	39	170	0	7587	5.00763e-38	TRUE	FALSE	FALSE	FALSE		FALSE		FALSE	FALSE	FALSE		FALSE		other	1257435
1472359	None	2626011	esxO	234	164	870	19630	145	0	1	488	5.92242e-38	TRUE	FALSE	FALSE	TRUE	STM	TRUE	LZD,KAN,CAP,STM,AMI	FALSE	TRUE	FALSE		FALSE		known_AB_second	1153652
3108350	Rv2799	1540352	Rv1367c	14	6	98	934	14	0	0	98	6.68797e-38	TRUE	FALSE	FALSE	FALSE		FALSE		TRUE	TRUE	FALSE		FALSE		one_antigen	1567998
4326533	ethA	3482717	None	25	15	210	13927	24	0	0	206	6.78781e-38	TRUE	FALSE	FALSE	FALSE		TRUE	ETH	FALSE	FALSE	FALSE		FALSE		maybe_AB_second	843816
3481336	None	2339255	Rv2082	27	44	72	20062	27	0	0	72	6.8634e-38	TRUE	FALSE	FALSE	FALSE		FALSE		FALSE	FALSE	FALSE		FALSE		other	1142081
3841777	Rv3424c	2197272	Rv1945	26	16	214	2967	22	0	0	162	6.93112e-38	TRUE	FALSE	FALSE	FALSE		FALSE		FALSE	TRUE	FALSE		FALSE		one_antigen	1644505
3841777	Rv3424c	2197263	Rv1945	26	14	214	2967	22	0	0	162	6.93112e-38	TRUE	FALSE	FALSE	FALSE		FALSE		FALSE	TRUE	FALSE		FALSE		one_antigen	1644514
3841777	Rv3424c	2197270	Rv1945	26	16	214	2967	22	0	0	162	6.93112e-38	TRUE	FALSE	FALSE	FALSE		FALSE		FALSE	TRUE	FALSE		FALSE		one_antigen	1644507
3841777	Rv3424c	2197266	Rv1945	26	14	214	2967	22	0	0	162	6.93112e-38	TRUE	FALSE	FALSE	FALSE		FALSE		FALSE	TRUE	FALSE		FALSE		one_antigen	1644511
2626108	esxO	2030521	esxM	40	69	45234	6159	37	48	0	248	7.14017e-38	TRUE	TRUE	TRUE	FALSE		FALSE		FALSE	FALSE	FALSE		FALSE		one_antigen	595587
3481336	None	1276340	Rv1148c	27	83	72	5478	24	0	0	72	7.90173e-38	TRUE	FALSE	FALSE	FALSE		FALSE		FALSE	FALSE	FALSE		FALSE		other	2204996
4394864	Rv3909	1341295	None	21	113	32	8221	21	0	0	32	8.12616e-38	TRUE	FALSE	FALSE	FALSE		FALSE		FALSE	FALSE	FALSE		FALSE		other	1357963
3841777	Rv3424c	2197264	Rv1945	26	15	214	2987	22	0	0	162	8.1579e-38	TRUE	FALSE	FALSE	FALSE		FALSE		FALSE	TRUE	FALSE		FALSE		one_antigen	1644513
3847551	PPE59	2626105	esxO	41	13	470	5959	32	0	0	204	8.29728e-38	TRUE	FALSE	FALSE	FALSE		FALSE		TRUE	TRUE	FALSE		FALSE		one_antigen	1221446
3899339	Rv3480c	1341295	None	22	113	10	8221	21	0	0	10	8.59777e-38	TRUE	FALSE	FALSE	FALSE		FALSE		FALSE	FALSE	FALSE		FALSE		other	1853488
2573793	None	886661	None	15	18	66	1436	15	0	0	66	1.15732e-37	TRUE	FALSE	FALSE	FALSE		FALSE		FALSE	FALSE	FALSE		FALSE		other	1687132
1516145	irtB	886661	None	15	18	66	1436	15	0	0	66	1.15732e-37	TRUE	FALSE	TRUE	FALSE		FALSE		FALSE	FALSE	FALSE		FALSE		one_antigen	629484
3799523	vapC46	886661	None	15	18	66	1436	15	0	0	66	1.15732e-37	TRUE	FALSE	FALSE	FALSE		FALSE		FALSE	FALSE	FALSE		FALSE		other	1498670
3497859	devS	886661	None	15	18	66	1436	15	0	0	66	1.15732e-37	TRUE	FALSE	TRUE	FALSE		FALSE		FALSE	FALSE	FALSE		FALSE		one_antigen	1800334
3847282	PPE59	2338990	Rv2082	25	18	314	16336	25	0	0	314	1.21894e-37	TRUE	FALSE	FALSE	FALSE		FALSE		FALSE	FALSE	FALSE		FALSE		other	1508292
781822	rpsL	454333	Rv0376c	329	5	1338	22992	204	0	1	604	1.40357e-37	TRUE	FALSE	FALSE	TRUE	STM,STM	TRUE	STM	FALSE	FALSE	FALSE		FALSE		known_AB_second	327489
3685983	Rv3300c	1902867	Rv1678	12	20	42	330	12	0	0	42	1.44302e-37	TRUE	FALSE	FALSE	FALSE		FALSE		FALSE	FALSE	FALSE		FALSE		other	1783116
3841777	Rv3424c	2197278	Rv1945	26	47	214	3065	22	0	0	162	1.52425e-37	TRUE	FALSE	FALSE	FALSE		FALSE		FALSE	TRUE	FALSE		FALSE		one_antigen	1644499
3841777	Rv3424c	2197248	Rv1945	26	69	214	3065	22	0	0	162	1.52425e-37	TRUE	FALSE	FALSE	FALSE		FALSE		FALSE	TRUE	FALSE		FALSE		one_antigen	1644529
4238385	aftA	2626191	None	30	43	6	24608	29	0	0	6	1.66676e-37	TRUE	TRUE	TRUE	FALSE		FALSE		FALSE	FALSE	FALSE		FALSE		one_antigen	1612194
4238385	aftA	2626189	None	30	44	6	24612	29	0	0	6	1.67946e-37	TRUE	TRUE	TRUE	FALSE		FALSE		FALSE	FALSE	FALSE		FALSE		one_antigen	1612196
3799523	vapC46	4338371	whiB6	15	8	66	1480	15	0	0	66	1.88344e-37	TRUE	FALSE	FALSE	FALSE		FALSE		FALSE	FALSE	FALSE		TRUE	STM,AMI,CAP	maybe_AB_first	538848
3497859	devS	4338371	whiB6	15	8	66	1480	15	0	0	66	1.88344e-37	TRUE	FALSE	TRUE	FALSE		FALSE		FALSE	FALSE	FALSE		TRUE	STM,AMI,CAP	one_antigen	840512
2573793	None	4338371	whiB6	15	8	66	1480	15	0	0	66	1.88344e-37	TRUE	FALSE	FALSE	FALSE		FALSE		FALSE	FALSE	FALSE		TRUE	STM,AMI,CAP	maybe_AB_first	1764578
1516145	irtB	4338371	whiB6	15	8	66	1480	15	0	0	66	1.88344e-37	TRUE	FALSE	TRUE	FALSE		FALSE		FALSE	FALSE	FALSE		TRUE	STM,AMI,CAP	one_antigen	1589306
2715342	None	2487024	Rv2219A	141	21	350	632	32	0	2	82	2.07218e-37	TRUE	FALSE	FALSE	TRUE	KAN	TRUE	AMI,KAN	FALSE	FALSE	FALSE		FALSE		known_AB_second	228318
2715342	None	2241091	ctpF	141	21	350	632	32	0	2	82	2.07218e-37	TRUE	FALSE	FALSE	TRUE	KAN	TRUE	AMI,KAN	FALSE	TRUE	FALSE		FALSE		known_AB_second	474251
2715342	None	3521253	nuoJ	141	21	350	632	32	0	2	82	2.07218e-37	TRUE	FALSE	FALSE	TRUE	KAN	TRUE	AMI,KAN	FALSE	FALSE	FALSE		FALSE		known_AB_second	805911
4137219	Rv3695	1161026	esxJ	15	15	554	1968	15	0	0	554	2.12269e-37	TRUE	FALSE	FALSE	FALSE		FALSE		TRUE	TRUE	FALSE		FALSE		one_antigen	1435339
1853001	rpmI	454333	Rv0376c	28	5	280	22992	28	0	0	280	2.69867e-37	TRUE	TRUE	TRUE	FALSE		FALSE		FALSE	FALSE	FALSE		FALSE		one_antigen	1398668
781822	rpsL	4060588	esxW	329	117	1338	16379	172	0	1	574	2.74454e-37	TRUE	FALSE	FALSE	TRUE	STM,STM	TRUE	STM	TRUE	TRUE	FALSE		FALSE		known_AB_second	1132766
4326533	ethA	908186	sseC2	25	5	210	14575	24	0	0	206	2.78598e-37	TRUE	FALSE	FALSE	FALSE		TRUE	ETH	FALSE	FALSE	FALSE		FALSE		maybe_AB_second	993185
4346356	eccB1	1468150	None	17	64	26	2194	16	0	0	26	3.08318e-37	TRUE	FALSE	FALSE	FALSE		FALSE		FALSE	FALSE	FALSE		FALSE		other	1533326
3841777	Rv3424c	3894476	PPE60	26	99	214	3164	22	1	0	162	3.29359e-37	TRUE	FALSE	FALSE	FALSE		FALSE		TRUE	TRUE	FALSE		FALSE		one_antigen	52699
7570	gyrA	3446699	Rv3081	389	83	519	16441	197	0	2	120	3.35063e-37	TRUE	FALSE	FALSE	TRUE	LEV,MXF	TRUE	MXF,LEV	FALSE	FALSE	FALSE		FALSE		known_AB_second	972403
3481336	None	1276321	Rv1148c	27	68	72	5792	24	0	0	72	3.44516e-37	TRUE	FALSE	FALSE	FALSE		FALSE		FALSE	FALSE	FALSE		FALSE		other	2205015
3481336	None	1276322	Rv1148c	27	70	72	5792	24	0	0	72	3.44516e-37	TRUE	FALSE	FALSE	FALSE		FALSE		FALSE	FALSE	FALSE		FALSE		other	2205014
2123169	None	105045	Rv0095c	184	7	2876	29682	142	0	0	802	4.33107e-37	TRUE	FALSE	FALSE	FALSE		FALSE		FALSE	FALSE	FALSE		FALSE		other	2018124
4247429	embB	1096633	None	865	5	2866	60683	846	2	0	2778	4.53127e-37	TRUE	FALSE	FALSE	TRUE	EMB,EMB,EMB	TRUE	EMB	FALSE	FALSE	FALSE		FALSE		known_AB_second	1260736
4346356	eccB1	1094538	None	17	263	26	2258	16	0	1	26	4.99972e-37	TRUE	FALSE	FALSE	FALSE		FALSE		FALSE	FALSE	FALSE		FALSE		other	1159714
781822	rpsL	3446699	Rv3081	329	83	1338	16441	172	0	1	574	5.13341e-37	TRUE	FALSE	FALSE	TRUE	STM,STM	TRUE	STM	FALSE	FALSE	FALSE		FALSE		known_AB_second	1746655
2339255	Rv2082	1638364	None	44	81	20062	16346	37	1	0	8377	5.2978e-37	TRUE	FALSE	FALSE	FALSE		FALSE		FALSE	FALSE	FALSE		FALSE		other	700891
3847546	PPE59	3336528	None	39	116	356	6246	31	1	0	92	7.40612e-37	TRUE	FALSE	FALSE	FALSE		FALSE		FALSE	FALSE	FALSE		FALSE		other	511018
781822	rpsL	2122395	lldD2	329	277	1338	19900	189	0	2	592	8.21388e-37	TRUE	FALSE	FALSE	TRUE	STM,STM	TRUE	STM	FALSE	TRUE	FALSE		FALSE		known_AB_second	1340573
4346356	eccB1	1094472	None	17	172	26	2328	16	0	0	26	8.35143e-37	TRUE	FALSE	FALSE	FALSE		FALSE		FALSE	FALSE	FALSE		FALSE		other	1159648
7570	gyrA	4060588	esxW	389	117	519	16379	196	1	0	128	8.96625e-37	TRUE	FALSE	FALSE	TRUE	LEV,MXF	TRUE	MXF,LEV	TRUE	TRUE	FALSE		FALSE		known_AB_second	358514
3841777	Rv3424c	2197230	Rv1945	26	109	214	3307	22	0	0	162	9.60967e-37	TRUE	FALSE	FALSE	FALSE		FALSE		FALSE	TRUE	FALSE		FALSE		one_antigen	1644547
254705	Rv0213c	3521253	nuoJ	14	21	12	632	13	0	1	12	1.31286e-36	TRUE	FALSE	FALSE	FALSE		FALSE		FALSE	FALSE	FALSE		FALSE		other	1144984
254705	Rv0213c	2241091	ctpF	14	21	12	632	13	0	1	12	1.31286e-36	TRUE	FALSE	FALSE	FALSE		FALSE		FALSE	TRUE	FALSE		FALSE		one_antigen	1986386
254705	Rv0213c	2487024	Rv2219A	14	21	12	632	13	0	1	12	1.31286e-36	TRUE	FALSE	FALSE	FALSE		FALSE		FALSE	FALSE	FALSE		FALSE		other	2179213
4326533	ethA	3073715	thyA	25	15	210	308	14	0	9	206	1.37606e-36	TRUE	FALSE	FALSE	FALSE		TRUE	ETH	FALSE	FALSE	FALSE		FALSE		maybe_AB_second	1252818
3877949	rpoA	908186	sseC2	55	5	50	14575	45	0	0	44	1.43488e-36	TRUE	FALSE	FALSE	FALSE		TRUE	RIF	FALSE	FALSE	FALSE		FALSE		maybe_AB_second	1441769
2300666	pks12	1341103	esxL	19	96	254	6139	19	0	0	254	1.45929e-36	TRUE	FALSE	FALSE	FALSE		FALSE		TRUE	TRUE	FALSE		FALSE		one_antigen	959563
2300666	pks12	1341102	esxL	19	103	254	6141	19	0	0	254	1.46969e-36	TRUE	FALSE	FALSE	FALSE		FALSE		TRUE	TRUE	FALSE		FALSE		one_antigen	959564
2339255	Rv2082	3247316	ppsA	44	9	20062	7015	36	2	0	220	1.58587e-36	TRUE	FALSE	FALSE	FALSE		FALSE		FALSE	FALSE	FALSE		FALSE		other	908061
2715369	None	1287112	None	41	7	506	42982	40	0	0	506	2.39033e-36	TRUE	FALSE	FALSE	TRUE	KAN	TRUE	AMI,KAN	FALSE	FALSE	FALSE		FALSE		known_AB_second	1428257
4394864	Rv3909	50557	ino1	21	16	32	9463	21	0	0	32	2.50055e-36	TRUE	FALSE	FALSE	FALSE		FALSE		FALSE	FALSE	FALSE		FALSE		other	67225
3899339	Rv3480c	50557	ino1	22	16	10	9463	21	0	0	10	2.62609e-36	TRUE	FALSE	FALSE	FALSE		FALSE		FALSE	FALSE	FALSE		FALSE		other	562750
3376953	PPE46	2030489	esxM	18	6	62	4727	18	0	0	62	2.66871e-36	TRUE	FALSE	TRUE	FALSE		FALSE		FALSE	FALSE	FALSE		FALSE		one_antigen	1346464
3053661	ephG	1341103	esxL	19	96	32	6139	19	0	0	32	2.94162e-36	TRUE	FALSE	FALSE	FALSE		FALSE		TRUE	TRUE	FALSE		FALSE		one_antigen	1712558
3053661	ephG	1341102	esxL	19	103	32	6141	19	0	0	32	2.96188e-36	TRUE	FALSE	FALSE	FALSE		FALSE		TRUE	TRUE	FALSE		FALSE		one_antigen	1712559
1853001	rpmI	75233	None	28	44	280	24274	28	0	0	280	2.98551e-36	TRUE	TRUE	TRUE	FALSE		FALSE		FALSE	FALSE	FALSE		FALSE		one_antigen	1777768
2101193	ureD	1523817	moeY	19	5	426	6522	19	0	0	426	3.23136e-36	TRUE	FALSE	FALSE	FALSE		FALSE		FALSE	FALSE	FALSE		FALSE		other	577376
4090823	Rv3649	1523817	moeY	20	5	426	6522	19	0	0	426	3.23244e-36	TRUE	FALSE	FALSE	FALSE		FALSE		FALSE	FALSE	FALSE		FALSE		other	1844526
781822	rpsL	908186	sseC2	329	5	1338	14575	161	0	0	552	3.35901e-36	TRUE	FALSE	FALSE	TRUE	STM,STM	TRUE	STM	FALSE	FALSE	FALSE		FALSE		known_AB_second	126364
2101193	ureD	4046007	Rv3603c	19	5	426	6586	19	0	0	426	4.02315e-36	TRUE	FALSE	FALSE	FALSE		FALSE		FALSE	FALSE	FALSE		FALSE		other	1944814
4090823	Rv3649	4046007	Rv3603c	20	5	426	6586	19	0	0	426	4.02451e-36	TRUE	FALSE	FALSE	FALSE		FALSE		FALSE	FALSE	FALSE		FALSE		other	44816
918175	desA1	3217905	Rv2910c	16	5	88	2626	16	0	0	88	4.31366e-36	TRUE	FALSE	TRUE	FALSE		FALSE		FALSE	FALSE	FALSE		FALSE		one_antigen	2111802
1853001	rpmI	2626191	None	28	43	280	24608	28	0	0	280	5.53406e-36	TRUE	TRUE	TRUE	FALSE		FALSE		FALSE	FALSE	FALSE		FALSE		one_antigen	773190
1853001	rpmI	2626189	None	28	44	280	24612	28	0	0	280	5.575e-36	TRUE	TRUE	TRUE	FALSE		FALSE		FALSE	FALSE	FALSE		FALSE		one_antigen	773188
4326533	ethA	2867575	lppB	25	25	210	16157	24	0	0	206	7.30438e-36	TRUE	FALSE	FALSE	FALSE		TRUE	ETH	FALSE	FALSE	FALSE		FALSE		maybe_AB_second	1458958
3847215	PPE59	1638364	None	161	81	3830	16346	99	0	0	1720	7.52695e-36	TRUE	FALSE	FALSE	FALSE		FALSE		FALSE	FALSE	FALSE		FALSE		other	2202681
4326533	ethA	1722228	pks5	25	13	210	16173	24	0	0	206	7.54089e-36	TRUE	FALSE	FALSE	FALSE		TRUE	ETH	FALSE	FALSE	FALSE		FALSE		maybe_AB_second	1807227
2699402	Rv2402	2030355	esxM	19	78	204	5112	18	0	0	198	7.66512e-36	TRUE	FALSE	FALSE	FALSE		FALSE		FALSE	FALSE	FALSE		FALSE		other	669047
3847546	PPE59	154191	None	39	25	356	6689	31	0	0	92	7.66553e-36	TRUE	FALSE	FALSE	FALSE		FALSE		FALSE	FALSE	FALSE		FALSE		other	718177
666107	pncB2	2030355	esxM	18	78	196	5112	18	0	0	196	7.70457e-36	TRUE	FALSE	FALSE	FALSE		FALSE		FALSE	FALSE	FALSE		FALSE		other	1364248
3847546	PPE59	3895247	PPE60	39	10	356	6699	31	0	0	92	8.06716e-36	TRUE	FALSE	FALSE	FALSE		FALSE		FALSE	TRUE	FALSE		FALSE		one_antigen	47701
781687	rpsL	425871	PPE8	918	6	5303	2069	105	0	1	449	9.46716e-36	TRUE	FALSE	FALSE	TRUE	STM,STM	TRUE	STM	FALSE	FALSE	FALSE		FALSE		known_AB_second	355816
781687	rpsL	2474686	Rv2209	918	6	5303	2069	105	0	1	449	9.46716e-36	TRUE	FALSE	FALSE	TRUE	STM,STM	TRUE	STM	FALSE	TRUE	FALSE		FALSE		known_AB_second	1692999
781687	rpsL	3355057	serA1	918	5	5303	2069	105	0	1	449	9.46716e-36	TRUE	FALSE	FALSE	TRUE	STM,STM	TRUE	STM	FALSE	TRUE	FALSE		FALSE		known_AB_second	1838162
2123160	None	2625924	esxO	49	8	150	33211	46	0	0	130	9.60598e-36	TRUE	FALSE	FALSE	FALSE		FALSE		FALSE	TRUE	FALSE		FALSE		one_antigen	502764
2715369	None	2626191	None	41	43	506	24608	38	0	0	506	9.62766e-36	TRUE	FALSE	FALSE	TRUE	KAN	TRUE	AMI,KAN	FALSE	FALSE	FALSE		FALSE		known_AB_second	89178
2715369	None	2626189	None	41	44	506	24612	38	0	0	506	9.72236e-36	TRUE	FALSE	FALSE	TRUE	KAN	TRUE	AMI,KAN	FALSE	FALSE	FALSE		FALSE		known_AB_second	89180
4235607	Rv3789	3521253	nuoJ	16	21	30	632	14	0	2	30	9.77486e-36	TRUE	FALSE	FALSE	FALSE		FALSE		FALSE	FALSE	FALSE		FALSE		other	714354
4235607	Rv3789	2241091	ctpF	16	21	30	632	14	0	2	30	9.77486e-36	TRUE	FALSE	FALSE	FALSE		FALSE		FALSE	TRUE	FALSE		FALSE		one_antigen	1994516
4235607	Rv3789	2487024	Rv2219A	16	21	30	632	14	0	2	30	9.77486e-36	TRUE	FALSE	FALSE	FALSE		FALSE		FALSE	FALSE	FALSE		FALSE		other	1748583
4394864	Rv3909	608037	Rv0515	21	362	32	10002	21	0	0	32	9.84187e-36	TRUE	FALSE	FALSE	FALSE		FALSE		FALSE	FALSE	FALSE		FALSE		other	624705
3899339	Rv3480c	608037	Rv0515	22	362	10	10002	21	0	0	10	1.03086e-35	TRUE	FALSE	FALSE	FALSE		FALSE		FALSE	FALSE	FALSE		FALSE		other	1120230
806172	None	1626655	zwf2	14	8	92	816	13	0	0	92	1.04461e-35	TRUE	FALSE	FALSE	FALSE		FALSE		FALSE	FALSE	FALSE		FALSE		other	820483
781687	rpsL	4215793	None	918	7	5303	2071	105	0	1	449	1.05469e-35	TRUE	FALSE	FALSE	TRUE	STM,STM	TRUE	STM	FALSE	FALSE	FALSE		FALSE		known_AB_second	977426
806172	None	1431097	Rv1279	14	7	92	818	13	0	0	92	1.08355e-35	TRUE	FALSE	FALSE	FALSE		FALSE		FALSE	FALSE	FALSE		FALSE		other	624925
691388	mce2D	2101193	ureD	12	19	16	426	12	0	0	16	1.10427e-35	TRUE	FALSE	FALSE	FALSE		FALSE		FALSE	FALSE	FALSE		FALSE		other	1409805
691388	mce2D	4090823	Rv3649	12	20	16	426	12	0	0	16	1.10427e-35	TRUE	FALSE	FALSE	FALSE		FALSE		FALSE	FALSE	FALSE		FALSE		other	1012097
4326533	ethA	4060588	esxW	25	117	210	16379	24	0	0	206	1.13442e-35	TRUE	FALSE	FALSE	FALSE		TRUE	ETH	TRUE	TRUE	FALSE		FALSE		one_antigen	265945
2765888	lipP	2338994	Rv2082	32	19	62	32513	32	0	0	62	1.14935e-35	TRUE	FALSE	FALSE	FALSE		FALSE		FALSE	FALSE	FALSE		FALSE		other	426894
3884906	Rv3467	2338990	Rv2082	429	18	11619	16336	211	2	0	2812	1.1565e-35	TRUE	FALSE	FALSE	FALSE		FALSE		FALSE	FALSE	FALSE		FALSE		other	1545916
4326533	ethA	3446699	Rv3081	25	83	210	16441	24	0	0	206	1.28189e-35	TRUE	FALSE	FALSE	FALSE		TRUE	ETH	FALSE	FALSE	FALSE		FALSE		maybe_AB_second	879834
2715342	None	1287112	None	141	7	350	42982	126	0	0	200	1.43108e-35	TRUE	FALSE	FALSE	TRUE	KAN	TRUE	AMI,KAN	FALSE	FALSE	FALSE		FALSE		known_AB_second	1428230
4394864	Rv3909	2626600	None	21	266	32	10196	21	0	0	32	1.58766e-35	TRUE	FALSE	FALSE	FALSE		FALSE		FALSE	FALSE	FALSE		FALSE		other	1768264
2699402	Rv2402	781687	rpsL	19	918	204	5303	18	0	0	198	1.61288e-35	TRUE	FALSE	FALSE	FALSE		FALSE		FALSE	FALSE	TRUE	STM,STM	TRUE	STM	known_AB_first	1917715
666107	pncB2	781687	rpsL	18	918	196	5303	18	0	0	196	1.62072e-35	TRUE	FALSE	FALSE	FALSE		FALSE		FALSE	FALSE	TRUE	STM,STM	TRUE	STM	known_AB_first	115580
7570	gyrA	2867575	lppB	389	25	519	16157	193	0	0	116	1.65276e-35	TRUE	FALSE	FALSE	TRUE	LEV,MXF	TRUE	MXF,LEV	FALSE	FALSE	FALSE		FALSE		known_AB_second	1551527
3899339	Rv3480c	2626600	None	22	266	10	10196	21	0	0	10	1.66149e-35	TRUE	FALSE	FALSE	FALSE		FALSE		FALSE	FALSE	FALSE		FALSE		other	1272739
3497859	devS	1161026	esxJ	15	15	66	1968	15	0	0	66	1.8389e-35	TRUE	FALSE	TRUE	FALSE		FALSE		TRUE	TRUE	FALSE		FALSE		both_antigen	2074699
3799523	vapC46	1161026	esxJ	15	15	66	1968	15	0	0	66	1.8389e-35	TRUE	FALSE	FALSE	FALSE		FALSE		TRUE	TRUE	FALSE		FALSE		one_antigen	1773035
2573793	None	1161026	esxJ	15	15	66	1968	15	0	0	66	1.8389e-35	TRUE	FALSE	FALSE	FALSE		FALSE		TRUE	TRUE	FALSE		FALSE		one_antigen	1412767
1516145	irtB	1161026	esxJ	15	15	66	1968	15	0	0	66	1.8389e-35	TRUE	FALSE	TRUE	FALSE		FALSE		TRUE	TRUE	FALSE		FALSE		both_antigen	355119
3847551	PPE59	3883626	Rv3466	41	469	470	19374	37	3	0	210	2.03207e-35	TRUE	FALSE	FALSE	FALSE		FALSE		FALSE	FALSE	FALSE		FALSE		other	36075
3811039	Rv3395c	781687	rpsL	18	918	128	5303	18	0	0	128	2.05502e-35	TRUE	FALSE	FALSE	FALSE		FALSE		FALSE	FALSE	TRUE	STM,STM	TRUE	STM	known_AB_first	1382180
2620781	dnaG	781687	rpsL	18	918	128	5303	18	0	0	128	2.05502e-35	TRUE	FALSE	FALSE	FALSE		FALSE		FALSE	FALSE	TRUE	STM,STM	TRUE	STM	known_AB_first	1839094
3877949	rpoA	2626011	esxO	55	164	50	19630	47	0	0	44	2.08627e-35	TRUE	FALSE	FALSE	FALSE		TRUE	RIF	FALSE	TRUE	FALSE		FALSE		one_antigen	1251938
761110	rpoB	2155168	katG	331	2098	1265	12564	145	3	102	1199	2.28774e-35	TRUE	FALSE	TRUE	TRUE	RIF,RIF,RIF,RIF,RIF	TRUE	RIF	FALSE	TRUE	TRUE	INH,INH,INH,INH,INH	TRUE	INH	between_known_AB	1394058
4346356	eccB1	4345682	eccB1	17	5	26	1016	15	0	0	22	2.67051e-35	TRUE	FALSE	FALSE	FALSE		FALSE		FALSE	FALSE	FALSE		FALSE		other	674
4346356	eccB1	2123169	None	17	184	26	2876	16	0	0	26	2.9504e-35	TRUE	FALSE	FALSE	FALSE		FALSE		FALSE	FALSE	FALSE		FALSE		other	2188345
2339255	Rv2082	2626600	None	44	266	20062	10196	37	109	0	1444	3.27758e-35	TRUE	FALSE	FALSE	FALSE		FALSE		FALSE	FALSE	FALSE		FALSE		other	287345
4322886	Rv3848	1626655	zwf2	13	8	26	816	13	0	0	26	3.27793e-35	TRUE	FALSE	FALSE	FALSE		FALSE		FALSE	FALSE	FALSE		FALSE		other	1715301
4322886	Rv3848	1431097	Rv1279	13	7	26	818	13	0	0	26	3.38978e-35	TRUE	FALSE	FALSE	FALSE		FALSE		FALSE	FALSE	FALSE		FALSE		other	1519743
3073679	None	1523817	moeY	53	5	192	6522	37	0	0	158	3.78183e-35	TRUE	FALSE	FALSE	FALSE		FALSE		FALSE	FALSE	FALSE		FALSE		other	1549862
3521253	nuoJ	761155	rpoB	21	1687	632	9165	20	2	0	618	3.79861e-35	TRUE	FALSE	FALSE	FALSE		FALSE		FALSE	TRUE	TRUE	RIF,RIF,RIF,RIF,RIF,RIF,RIF,RIF,RIF,RIF,RIF,RIF	TRUE	RIF	known_AB_first	1651434
2241091	ctpF	761155	rpoB	21	1687	632	9165	20	2	0	618	3.79861e-35	TRUE	FALSE	TRUE	FALSE		FALSE		FALSE	TRUE	TRUE	RIF,RIF,RIF,RIF,RIF,RIF,RIF,RIF,RIF,RIF,RIF,RIF	TRUE	RIF	known_AB_first	1479936
2487024	Rv2219A	761155	rpoB	21	1687	632	9165	20	2	0	618	3.79861e-35	TRUE	FALSE	FALSE	FALSE		FALSE		FALSE	TRUE	TRUE	RIF,RIF,RIF,RIF,RIF,RIF,RIF,RIF,RIF,RIF,RIF,RIF	TRUE	RIF	known_AB_first	1725869
2715369	None	2122395	lldD2	41	277	506	19900	37	0	0	504	3.86961e-35	TRUE	FALSE	FALSE	TRUE	KAN	TRUE	AMI,KAN	FALSE	TRUE	FALSE		FALSE		known_AB_second	592974
2339255	Rv2082	1339894	PPE18	44	135	20062	7808	36	48	2	458	4.09281e-35	TRUE	FALSE	FALSE	FALSE		FALSE		FALSE	TRUE	FALSE		FALSE		one_antigen	999361
4326533	ethA	3894732	PPE60	25	60	210	17091	24	0	0	206	4.53299e-35	TRUE	FALSE	FALSE	FALSE		TRUE	ETH	FALSE	TRUE	FALSE		FALSE		one_antigen	431801
3847282	PPE59	3883626	Rv3466	25	469	314	19374	25	0	0	314	4.64245e-35	TRUE	FALSE	FALSE	FALSE		FALSE		FALSE	FALSE	FALSE		FALSE		other	36344
761155	rpoB	454333	Rv0376c	1687	5	9165	22992	762	0	0	4788	4.93012e-35	TRUE	FALSE	TRUE	TRUE	RIF,RIF,RIF,RIF,RIF,RIF,RIF,RIF,RIF,RIF,RIF,RIF	TRUE	RIF	FALSE	FALSE	FALSE		FALSE		known_AB_second	306822
3460335	Rv3091	479457	fadE7	11	10	10	122	10	0	1	10	5.4607e-35	TRUE	FALSE	FALSE	FALSE		FALSE		FALSE	FALSE	FALSE		FALSE		other	1430654
4238385	aftA	105045	Rv0095c	30	7	6	29682	30	0	0	6	5.56907e-35	TRUE	TRUE	TRUE	FALSE		FALSE		FALSE	FALSE	FALSE		FALSE		one_antigen	278192
3073679	None	4046007	Rv3603c	53	5	192	6586	37	0	0	158	5.60654e-35	TRUE	FALSE	FALSE	FALSE		FALSE		FALSE	FALSE	FALSE		FALSE		other	972328
7570	gyrA	3894732	PPE60	389	60	519	17091	198	0	0	120	5.78112e-35	TRUE	FALSE	FALSE	TRUE	LEV,MXF	TRUE	MXF,LEV	FALSE	TRUE	FALSE		FALSE		known_AB_second	524370
4394864	Rv3909	1533583	PPE19	21	116	32	10743	21	0	0	32	5.88022e-35	TRUE	FALSE	FALSE	FALSE		FALSE		TRUE	TRUE	FALSE		FALSE		one_antigen	1550251
2339255	Rv2082	1339905	PPE18	44	132	20062	7644	36	40	2	228	5.93863e-35	TRUE	FALSE	FALSE	FALSE		FALSE		FALSE	TRUE	FALSE		FALSE		one_antigen	999350
3899339	Rv3480c	1533583	PPE19	22	116	10	10743	21	0	0	10	6.13938e-35	TRUE	FALSE	FALSE	FALSE		FALSE		TRUE	TRUE	FALSE		FALSE		one_antigen	2045776
3460335	Rv3091	4247402	embB	11	6	10	256	11	0	0	10	6.57104e-35	TRUE	FALSE	FALSE	FALSE		FALSE		FALSE	FALSE	FALSE		TRUE	EMB	maybe_AB_first	787067
3685983	Rv3300c	3239801	None	12	26	42	521	12	0	0	42	7.46994e-35	TRUE	FALSE	FALSE	FALSE		FALSE		FALSE	FALSE	FALSE		FALSE		other	446182
3847546	PPE59	2030489	esxM	39	6	356	4727	29	0	0	92	7.69366e-35	TRUE	FALSE	FALSE	FALSE		FALSE		FALSE	FALSE	FALSE		FALSE		other	1817057
806172	None	1540352	Rv1367c	14	6	92	934	13	0	0	92	7.74678e-35	TRUE	FALSE	FALSE	FALSE		FALSE		TRUE	TRUE	FALSE		FALSE		one_antigen	734180
3685983	Rv3300c	3239797	None	12	28	42	523	12	0	0	42	7.86114e-35	TRUE	FALSE	FALSE	FALSE		FALSE		FALSE	FALSE	FALSE		FALSE		other	446186
3685983	Rv3300c	3239798	None	12	28	42	523	12	0	0	42	7.86114e-35	TRUE	FALSE	FALSE	FALSE		FALSE		FALSE	FALSE	FALSE		FALSE		other	446185
3376953	PPE46	2240062	None	18	5	62	5611	18	0	0	62	7.91282e-35	TRUE	FALSE	TRUE	FALSE		FALSE		FALSE	FALSE	FALSE		FALSE		one_antigen	1136891
1468150	None	3527974	PPE53	64	26	2194	3905	35	0	1	802	1.09683e-34	TRUE	FALSE	FALSE	FALSE		FALSE		FALSE	FALSE	FALSE		FALSE		other	2059824
7570	gyrA	454333	Rv0376c	389	5	519	22992	231	0	0	152	1.12757e-34	TRUE	FALSE	FALSE	TRUE	LEV,MXF	TRUE	MXF,LEV	FALSE	FALSE	FALSE		FALSE		known_AB_second	446763
3841777	Rv3424c	1339435	PPE18	26	109	214	4036	22	0	0	162	1.19479e-34	TRUE	FALSE	FALSE	FALSE		FALSE		FALSE	TRUE	FALSE		FALSE		one_antigen	1909190
4386108	Rv3900c	2338994	Rv2082	47	19	756	32513	44	0	0	748	1.28874e-34	TRUE	FALSE	FALSE	FALSE		FALSE		FALSE	FALSE	FALSE		FALSE		other	2047114
3841777	Rv3424c	1339436	PPE18	26	119	214	4052	22	0	0	162	1.31495e-34	TRUE	FALSE	FALSE	FALSE		FALSE		FALSE	TRUE	FALSE		FALSE		one_antigen	1909191
254705	Rv0213c	886661	None	14	18	12	1436	14	0	0	12	1.35473e-34	TRUE	FALSE	FALSE	FALSE		FALSE		FALSE	FALSE	FALSE		FALSE		other	631956
1468150	None	1340208	PPE18	64	30	2194	21626	53	0	0	2096	1.49084e-34	TRUE	FALSE	FALSE	FALSE		FALSE		FALSE	TRUE	FALSE		FALSE		one_antigen	127942
1472359	None	908186	sseC2	234	5	870	14575	125	0	0	170	1.64778e-34	TRUE	FALSE	FALSE	TRUE	STM	TRUE	LZD,KAN,CAP,STM,AMI	FALSE	FALSE	FALSE		FALSE		known_AB_second	564173
3877949	rpoA	454333	Rv0376c	55	5	50	22992	48	0	0	44	1.71693e-34	TRUE	FALSE	FALSE	FALSE		TRUE	RIF	FALSE	FALSE	FALSE		FALSE		maybe_AB_second	987916
467462	PPE9	4338590	None	10	12	4	130	10	0	0	4	1.8806e-34	TRUE	FALSE	FALSE	FALSE		FALSE		FALSE	FALSE	FALSE		TRUE	STM,AMI,CAP	maybe_AB_first	540404
764840	rpoC	761155	rpoB	63	1687	192	9165	44	0	19	192	1.88352e-34	TRUE	FALSE	FALSE	FALSE		TRUE	RIF	FALSE	TRUE	TRUE	RIF,RIF,RIF,RIF,RIF,RIF,RIF,RIF,RIF,RIF,RIF,RIF	TRUE	RIF	known_AB_first	3685
2626189	None	3883626	Rv3466	44	469	24612	19374	39	170	0	7591	1.93127e-34	TRUE	FALSE	FALSE	FALSE		FALSE		FALSE	FALSE	FALSE		FALSE		other	1257437
4322886	Rv3848	1540352	Rv1367c	13	6	26	934	13	0	0	26	2.08021e-34	TRUE	FALSE	FALSE	FALSE		FALSE		TRUE	TRUE	FALSE		FALSE		one_antigen	1628998
254705	Rv0213c	4338371	whiB6	14	8	12	1480	14	0	0	12	2.09848e-34	TRUE	FALSE	FALSE	FALSE		FALSE		FALSE	FALSE	FALSE		TRUE	STM,AMI,CAP	maybe_AB_first	327866
2339255	Rv2082	1339823	PPE18	44	49	20062	6594	35	21	0	170	2.11662e-34	TRUE	FALSE	FALSE	FALSE		FALSE		FALSE	TRUE	FALSE		FALSE		one_antigen	999432
2289252	None	781687	rpsL	174	918	134	5303	68	0	10	60	2.19644e-34	TRUE	FALSE	FALSE	TRUE	PZA,PZA,PZA	TRUE	PZA	FALSE	FALSE	TRUE	STM,STM	TRUE	STM	between_known_AB	1507565
3376953	PPE46	2626105	esxO	18	13	62	5959	18	0	0	62	2.62745e-34	TRUE	FALSE	TRUE	FALSE		FALSE		TRUE	TRUE	FALSE		FALSE		both_antigen	750848
2300669	pks12	1341103	esxL	18	96	254	6139	18	0	0	254	2.68108e-34	TRUE	FALSE	FALSE	FALSE		FALSE		TRUE	TRUE	FALSE		FALSE		one_antigen	959566
2300669	pks12	1341102	esxL	18	103	254	6141	18	0	0	254	2.69917e-34	TRUE	FALSE	FALSE	FALSE		FALSE		TRUE	TRUE	FALSE		FALSE		one_antigen	959567
467462	PPE9	4088599	None	10	11	4	136	10	0	0	4	3.06072e-34	TRUE	FALSE	FALSE	FALSE		FALSE		FALSE	FALSE	FALSE		FALSE		other	790395
691388	mce2D	4137219	Rv3695	12	15	16	554	12	0	0	16	3.08278e-34	TRUE	FALSE	FALSE	FALSE		FALSE		FALSE	FALSE	FALSE		FALSE		other	965701
2155168	katG	454333	Rv0376c	2098	5	12564	22992	909	0	2	6208	3.11094e-34	TRUE	FALSE	TRUE	TRUE	INH,INH,INH,INH,INH	TRUE	INH	FALSE	FALSE	FALSE		FALSE		known_AB_second	1700835
3073679	None	781687	rpsL	53	918	192	5303	35	0	2	158	3.16499e-34	TRUE	FALSE	FALSE	FALSE		FALSE		FALSE	FALSE	TRUE	STM,STM	TRUE	STM	known_AB_first	2119540
2715369	None	1523817	moeY	41	5	506	6522	31	0	0	490	3.37067e-34	TRUE	FALSE	FALSE	TRUE	KAN	TRUE	AMI,KAN	FALSE	FALSE	FALSE		FALSE		known_AB_second	1191552
1634762	None	2338994	Rv2082	32	19	60	32513	31	0	0	48	3.53481e-34	TRUE	FALSE	FALSE	FALSE		FALSE		FALSE	FALSE	FALSE		FALSE		other	704232
3460335	Rv3091	4326632	ethA	11	15	10	296	11	0	0	10	3.60543e-34	TRUE	FALSE	FALSE	FALSE		FALSE		FALSE	FALSE	TRUE	ETH	TRUE	ETH	known_AB_first	866297
479457	fadE7	4247402	embB	10	6	122	256	10	0	0	122	3.64996e-34	TRUE	FALSE	FALSE	FALSE		FALSE		FALSE	FALSE	FALSE		TRUE	EMB	maybe_AB_first	643587
2339255	Rv2082	3884906	Rv3467	44	429	20062	11619	37	156	0	2358	4.08895e-34	TRUE	FALSE	FALSE	FALSE		FALSE		FALSE	FALSE	FALSE		FALSE		other	1545651
1472359	None	3482717	None	234	15	870	13927	121	0	0	440	4.15351e-34	TRUE	FALSE	FALSE	TRUE	STM	TRUE	LZD,KAN,CAP,STM,AMI	FALSE	FALSE	FALSE		FALSE		known_AB_second	2010358
4394864	Rv3909	3884906	Rv3467	21	429	32	11619	21	0	0	32	4.29695e-34	TRUE	FALSE	FALSE	FALSE		FALSE		FALSE	FALSE	FALSE		FALSE		other	509958
3877949	rpoA	2867575	lppB	55	25	50	16157	45	0	0	44	4.40452e-34	TRUE	FALSE	FALSE	FALSE		TRUE	RIF	FALSE	FALSE	FALSE		FALSE		maybe_AB_second	1010374
781687	rpsL	4046007	Rv3603c	918	5	5303	6586	160	0	0	2900	4.43184e-34	TRUE	FALSE	FALSE	TRUE	STM,STM	TRUE	STM	FALSE	FALSE	FALSE		FALSE		known_AB_second	1147212
3899339	Rv3480c	3884906	Rv3467	22	429	10	11619	21	0	0	10	4.47173e-34	TRUE	FALSE	FALSE	FALSE		FALSE		FALSE	FALSE	FALSE		FALSE		other	14433
3497859	devS	4137219	Rv3695	15	15	66	554	13	0	2	66	4.50038e-34	TRUE	FALSE	TRUE	FALSE		FALSE		FALSE	FALSE	FALSE		FALSE		one_antigen	639360
1516145	irtB	4137219	Rv3695	15	15	66	554	13	0	2	66	4.50038e-34	TRUE	FALSE	TRUE	FALSE		FALSE		FALSE	FALSE	FALSE		FALSE		one_antigen	1790458
3799523	vapC46	4137219	Rv3695	15	15	66	554	13	0	2	66	4.50038e-34	TRUE	FALSE	FALSE	FALSE		FALSE		FALSE	FALSE	FALSE		FALSE		other	337696
2573793	None	4137219	Rv3695	15	15	66	554	13	0	2	66	4.50038e-34	TRUE	FALSE	FALSE	FALSE		FALSE		FALSE	FALSE	FALSE		FALSE		other	1563426
3877949	rpoA	1722228	pks5	55	13	50	16173	45	0	0	44	4.65659e-34	TRUE	FALSE	FALSE	FALSE		TRUE	RIF	FALSE	FALSE	FALSE		FALSE		maybe_AB_second	2155721
2715369	None	4046007	Rv3603c	41	5	506	6586	31	0	0	490	4.78854e-34	TRUE	FALSE	FALSE	TRUE	KAN	TRUE	AMI,KAN	FALSE	FALSE	FALSE		FALSE		known_AB_second	1330638
3184713	None	2386083	None	13	9	18	988	13	0	0	18	4.99286e-34	TRUE	FALSE	FALSE	FALSE		FALSE		FALSE	FALSE	FALSE		FALSE		other	798630
3376953	PPE46	2030521	esxM	18	69	62	6159	18	0	0	62	5.08873e-34	TRUE	FALSE	TRUE	FALSE		FALSE		FALSE	FALSE	FALSE		FALSE		one_antigen	1346432
2339255	Rv2082	1339774	PPE18	44	149	20062	13154	35	51	0	6576	5.39847e-34	TRUE	FALSE	FALSE	FALSE		FALSE		FALSE	TRUE	FALSE		FALSE		one_antigen	999481
3376953	PPE46	3336528	None	18	116	62	6246	18	0	0	62	6.7429e-34	TRUE	FALSE	TRUE	FALSE		FALSE		FALSE	FALSE	FALSE		FALSE		one_antigen	40425
2626108	esxO	2240062	None	40	5	45234	5611	36	1	0	118	8.29142e-34	TRUE	TRUE	TRUE	FALSE		FALSE		FALSE	FALSE	FALSE		FALSE		one_antigen	386046
2626108	esxO	3895247	PPE60	40	10	45234	6699	36	8	0	1198	8.91592e-34	TRUE	TRUE	TRUE	FALSE		FALSE		FALSE	TRUE	FALSE		FALSE		both_antigen	1269139
1472359	None	2867575	lppB	234	25	870	16157	129	0	0	476	9.0206e-34	TRUE	FALSE	FALSE	TRUE	STM	TRUE	LZD,KAN,CAP,STM,AMI	FALSE	FALSE	FALSE		FALSE		known_AB_second	1395216
3877949	rpoA	4060588	esxW	55	117	50	16379	45	0	1	46	9.44093e-34	TRUE	FALSE	FALSE	FALSE		TRUE	RIF	TRUE	TRUE	FALSE		FALSE		one_antigen	182639
2626108	esxO	3336528	None	40	116	45234	6246	36	98	0	725	1.06877e-33	TRUE	TRUE	TRUE	FALSE		FALSE		FALSE	FALSE	FALSE		FALSE		one_antigen	710420
2699402	Rv2402	1523817	moeY	19	5	204	6522	18	0	0	198	1.10167e-33	TRUE	FALSE	FALSE	FALSE		FALSE		FALSE	FALSE	FALSE		FALSE		other	1175585
666107	pncB2	1523817	moeY	18	5	196	6522	18	0	0	196	1.10547e-33	TRUE	FALSE	FALSE	FALSE		FALSE		FALSE	FALSE	FALSE		FALSE		other	857710
2487024	Rv2219A	2155168	katG	21	2098	632	12564	21	0	0	632	1.16468e-33	TRUE	FALSE	FALSE	FALSE		FALSE		FALSE	TRUE	TRUE	INH,INH,INH,INH,INH	TRUE	INH	known_AB_first	331856
2241091	ctpF	2155168	katG	21	2098	632	12564	21	0	0	632	1.16468e-33	TRUE	FALSE	TRUE	FALSE		FALSE		FALSE	TRUE	TRUE	INH,INH,INH,INH,INH	TRUE	INH	known_AB_first	85923
3521253	nuoJ	2155168	katG	21	2098	632	12564	21	0	0	632	1.16468e-33	TRUE	FALSE	FALSE	FALSE		FALSE		FALSE	TRUE	TRUE	INH,INH,INH,INH,INH	TRUE	INH	known_AB_first	1366085
3877949	rpoA	3446699	Rv3081	55	83	50	16441	45	0	0	44	1.17544e-33	TRUE	FALSE	FALSE	FALSE		TRUE	RIF	FALSE	FALSE	FALSE		FALSE		maybe_AB_second	431250
2626108	esxO	1340208	PPE18	40	30	45234	21626	36	25	0	16091	1.21306e-33	TRUE	TRUE	TRUE	FALSE		FALSE		FALSE	TRUE	FALSE		FALSE		both_antigen	1285900
3841777	Rv3424c	842111	Rv0750	26	183	214	4450	22	0	0	162	1.27389e-33	TRUE	FALSE	FALSE	FALSE		FALSE		FALSE	FALSE	FALSE		FALSE		other	1411866
2620781	dnaG	1523817	moeY	18	5	128	6522	18	0	0	128	1.33893e-33	TRUE	FALSE	FALSE	FALSE		FALSE		FALSE	FALSE	FALSE		FALSE		other	1096964
3811039	Rv3395c	1523817	moeY	18	5	128	6522	18	0	0	128	1.33893e-33	TRUE	FALSE	FALSE	FALSE		FALSE		FALSE	FALSE	FALSE		FALSE		other	2124310
2699402	Rv2402	4046007	Rv3603c	19	5	204	6586	18	0	0	198	1.34665e-33	TRUE	FALSE	FALSE	FALSE		FALSE		FALSE	FALSE	FALSE		FALSE		other	1346605
666107	pncB2	4046007	Rv3603c	18	5	196	6586	18	0	0	196	1.35121e-33	TRUE	FALSE	FALSE	FALSE		FALSE		FALSE	FALSE	FALSE		FALSE		other	1031632
2715344	None	1523817	moeY	76	5	526	6522	45	0	0	104	1.45099e-33	TRUE	FALSE	FALSE	TRUE	KAN	TRUE	AMI,KAN	FALSE	FALSE	FALSE		FALSE		known_AB_second	1191527
3053661	ephG	1341295	None	19	113	32	8221	19	0	0	32	1.52732e-33	TRUE	FALSE	FALSE	FALSE		FALSE		FALSE	FALSE	FALSE		FALSE		other	1712366
2026992	PPE26	2096585	blaI	13	6	46	1102	13	0	0	46	1.55287e-33	TRUE	FALSE	TRUE	FALSE		FALSE		FALSE	FALSE	FALSE		FALSE		one_antigen	69593
2814264	fadE19	2096585	blaI	13	6	46	1102	13	0	0	46	1.55287e-33	TRUE	FALSE	FALSE	FALSE		FALSE		FALSE	FALSE	FALSE		FALSE		other	717679
4195074	ctpJ	2030355	esxM	17	78	198	5112	17	0	0	198	1.62385e-33	TRUE	FALSE	FALSE	FALSE		FALSE		FALSE	FALSE	FALSE		FALSE		other	2164719
2620781	dnaG	4046007	Rv3603c	18	5	128	6586	18	0	0	128	1.63342e-33	TRUE	FALSE	FALSE	FALSE		FALSE		FALSE	FALSE	FALSE		FALSE		other	1425226
3811039	Rv3395c	4046007	Rv3603c	18	5	128	6586	18	0	0	128	1.63342e-33	TRUE	FALSE	FALSE	FALSE		FALSE		FALSE	FALSE	FALSE		FALSE		other	234968
3184713	None	3895043	PPE60	13	23	18	1084	13	0	0	18	1.74982e-33	TRUE	FALSE	FALSE	FALSE		FALSE		TRUE	TRUE	FALSE		FALSE		one_antigen	710330
781822	rpsL	3894732	PPE60	329	60	1338	17091	171	0	0	574	1.87997e-33	TRUE	FALSE	FALSE	TRUE	STM,STM	TRUE	STM	FALSE	TRUE	FALSE		FALSE		known_AB_second	1298622
761155	rpoB	781687	rpsL	1687	918	9165	5303	160	95	250	3497	1.88736e-33	TRUE	FALSE	TRUE	TRUE	RIF,RIF,RIF,RIF,RIF,RIF,RIF,RIF,RIF,RIF,RIF,RIF	TRUE	RIF	FALSE	FALSE	TRUE	STM,STM	TRUE	STM	between_known_AB	20532
2026992	PPE26	1928568	Rv1702c	13	5	46	1122	13	0	0	46	1.9928e-33	TRUE	FALSE	TRUE	FALSE		FALSE		FALSE	FALSE	FALSE		FALSE		one_antigen	98424
2814264	fadE19	1928568	Rv1702c	13	5	46	1122	13	0	0	46	1.9928e-33	TRUE	FALSE	FALSE	FALSE		FALSE		FALSE	FALSE	FALSE		FALSE		other	885696
2626108	esxO	154191	None	40	25	45234	6689	36	19	0	1096	2.04558e-33	TRUE	TRUE	TRUE	FALSE		FALSE		FALSE	FALSE	FALSE		FALSE		one_antigen	1939615
467462	PPE9	852577	phoR	10	7	4	164	10	0	0	4	2.27162e-33	TRUE	FALSE	FALSE	FALSE		FALSE		FALSE	FALSE	FALSE		FALSE		other	385115
2715344	None	4046007	Rv3603c	76	5	526	6586	45	0	0	104	2.30077e-33	TRUE	FALSE	FALSE	TRUE	KAN	TRUE	AMI,KAN	FALSE	FALSE	FALSE		FALSE		known_AB_second	1330663
7581	gyrA	1287112	None	232	7	120	42982	198	0	0	102	2.50387e-33	TRUE	FALSE	FALSE	TRUE	LEV,LEV,LEV,MXF,MXF,MXF	TRUE	MXF,LEV	FALSE	FALSE	FALSE		FALSE		known_AB_second	1279531
3847282	PPE59	1340208	PPE18	25	30	314	21626	25	0	0	314	2.65956e-33	TRUE	FALSE	FALSE	FALSE		FALSE		FALSE	TRUE	FALSE		FALSE		one_antigen	1904458
3376953	PPE46	154191	None	18	25	62	6689	18	0	0	62	2.68122e-33	TRUE	FALSE	TRUE	FALSE		FALSE		FALSE	FALSE	FALSE		FALSE		one_antigen	1188770
3376953	PPE46	3895247	PPE60	18	10	62	6699	18	0	0	62	2.76342e-33	TRUE	FALSE	TRUE	FALSE		FALSE		FALSE	TRUE	FALSE		FALSE		both_antigen	518294
761155	rpoB	75233	None	1687	44	9165	24274	795	1	5	4816	2.8228e-33	TRUE	FALSE	TRUE	TRUE	RIF,RIF,RIF,RIF,RIF,RIF,RIF,RIF,RIF,RIF,RIF,RIF	TRUE	RIF	FALSE	FALSE	FALSE		FALSE		known_AB_second	685922
4195074	ctpJ	781687	rpsL	17	918	198	5303	17	0	0	198	3.27772e-33	TRUE	FALSE	FALSE	FALSE		FALSE		FALSE	FALSE	TRUE	STM,STM	TRUE	STM	known_AB_first	998145
3184713	None	3894725	PPE60	13	54	18	1136	13	0	0	18	3.29642e-33	TRUE	FALSE	FALSE	FALSE		FALSE		FALSE	TRUE	FALSE		FALSE		one_antigen	710012
3798062	idsB	886661	None	17	18	76	1436	15	0	0	66	3.72471e-33	TRUE	FALSE	FALSE	FALSE		FALSE		FALSE	FALSE	FALSE		FALSE		other	1500131
467462	PPE9	2029774	None	10	7	4	172	10	0	0	4	3.76842e-33	TRUE	FALSE	FALSE	FALSE		FALSE		FALSE	FALSE	FALSE		FALSE		other	1562312
3847282	PPE59	340132	PPE3	25	150	314	21827	25	0	0	314	3.77366e-33	TRUE	FALSE	FALSE	FALSE		FALSE		FALSE	TRUE	FALSE		FALSE		one_antigen	904382
2026992	PPE26	794567	None	13	30	46	1190	13	0	0	46	4.50208e-33	TRUE	FALSE	TRUE	FALSE		FALSE		FALSE	FALSE	FALSE		FALSE		one_antigen	1232425
2814264	fadE19	794567	None	13	30	46	1190	13	0	0	46	4.50208e-33	TRUE	FALSE	FALSE	FALSE		FALSE		FALSE	FALSE	FALSE		FALSE		other	2019697
4326533	ethA	2626011	esxO	25	164	210	19630	24	0	0	206	4.77642e-33	TRUE	FALSE	FALSE	FALSE		TRUE	ETH	FALSE	TRUE	FALSE		FALSE		one_antigen	1700522
2339255	Rv2082	1164571	None	44	387	20062	14710	37	152	1	4913	5.19679e-33	TRUE	FALSE	FALSE	FALSE		FALSE		FALSE	FALSE	FALSE		FALSE		other	1174684
1468150	None	2338990	Rv2082	64	18	2194	16336	49	0	0	2094	5.21544e-33	TRUE	FALSE	FALSE	FALSE		FALSE		FALSE	FALSE	FALSE		FALSE		other	870840
1634762	None	1340208	PPE18	32	30	60	21626	30	0	0	48	5.36379e-33	TRUE	FALSE	FALSE	FALSE		FALSE		FALSE	TRUE	FALSE		FALSE		one_antigen	294554
2715369	None	908186	sseC2	41	5	506	14575	35	0	0	500	5.41661e-33	TRUE	FALSE	FALSE	TRUE	KAN	TRUE	AMI,KAN	FALSE	FALSE	FALSE		FALSE		known_AB_second	1807183
479457	fadE7	4326632	ethA	10	15	122	296	10	0	0	122	5.52374e-33	TRUE	FALSE	FALSE	FALSE		FALSE		FALSE	FALSE	TRUE	ETH	TRUE	ETH	known_AB_first	564357
3798062	idsB	4338371	whiB6	17	8	76	1480	15	0	0	66	6.05747e-33	TRUE	FALSE	FALSE	FALSE		FALSE		FALSE	FALSE	FALSE		TRUE	STM,AMI,CAP	maybe_AB_first	540309
3460335	Rv3091	2147003	lipJ	11	5	10	378	11	0	0	10	6.16421e-33	TRUE	FALSE	FALSE	FALSE		FALSE		FALSE	FALSE	FALSE		FALSE		other	1313332
2123145	lldD2	2339255	Rv2082	313	44	3348	20062	181	0	0	582	6.29004e-33	TRUE	FALSE	TRUE	FALSE		FALSE		FALSE	FALSE	FALSE		FALSE		one_antigen	216110
2101193	ureD	761155	rpoB	19	1687	426	9165	19	1	0	420	7.34555e-33	TRUE	FALSE	FALSE	FALSE		FALSE		FALSE	TRUE	TRUE	RIF,RIF,RIF,RIF,RIF,RIF,RIF,RIF,RIF,RIF,RIF,RIF	TRUE	RIF	known_AB_first	1340038
4090823	Rv3649	761155	rpoB	20	1687	426	9165	19	1	0	420	7.34813e-33	TRUE	FALSE	FALSE	FALSE		FALSE		FALSE	TRUE	TRUE	RIF,RIF,RIF,RIF,RIF,RIF,RIF,RIF,RIF,RIF,RIF,RIF	TRUE	RIF	known_AB_first	1081864
4326533	ethA	2122395	lldD2	25	277	210	19900	24	0	0	206	7.66683e-33	TRUE	FALSE	FALSE	FALSE		TRUE	ETH	FALSE	TRUE	FALSE		FALSE		one_antigen	2204138
3877949	rpoA	75233	None	55	44	50	24274	48	0	0	44	7.85644e-33	TRUE	FALSE	FALSE	FALSE		TRUE	RIF	FALSE	FALSE	FALSE		FALSE		maybe_AB_second	608816
1340106	PPE18	2240062	None	24	5	666	5611	21	0	0	622	8.65927e-33	TRUE	TRUE	TRUE	FALSE		FALSE		FALSE	FALSE	FALSE		FALSE		one_antigen	899956
1468150	None	3883626	Rv3466	64	469	2194	19374	51	0	0	2094	1.0152e-32	TRUE	FALSE	FALSE	FALSE		FALSE		FALSE	FALSE	FALSE		FALSE		other	1996056
3877949	rpoA	3894732	PPE60	55	60	50	17091	45	0	0	44	1.0598e-32	TRUE	FALSE	FALSE	FALSE		TRUE	RIF	FALSE	TRUE	FALSE		FALSE		one_antigen	16783
3482717	None	1722228	pks5	15	13	13927	16173	15	11	0	13927	1.19073e-32	TRUE	FALSE	FALSE	FALSE		FALSE		FALSE	FALSE	FALSE		FALSE		other	1760489
259092	Rv0216	886661	None	13	18	208	1436	13	0	0	208	1.19626e-32	TRUE	FALSE	FALSE	FALSE		FALSE		FALSE	FALSE	FALSE		FALSE		other	627569
96899	None	886661	None	14	18	208	1436	13	0	0	208	1.19651e-32	TRUE	FALSE	FALSE	FALSE		FALSE		FALSE	FALSE	FALSE		FALSE		other	789762
254705	Rv0213c	1161026	esxJ	14	15	12	1968	14	0	0	12	1.318e-32	TRUE	FALSE	FALSE	FALSE		FALSE		TRUE	TRUE	FALSE		FALSE		one_antigen	906321
4386288	Rv3900c	2240062	None	17	5	74	5611	17	0	0	74	1.42122e-32	TRUE	FALSE	FALSE	FALSE		FALSE		FALSE	FALSE	FALSE		FALSE		other	2146226
3305380	Rv2953	2101193	ureD	11	19	26	426	11	0	0	26	1.57774e-32	TRUE	FALSE	FALSE	FALSE		FALSE		FALSE	FALSE	FALSE		FALSE		other	1204187
3305380	Rv2953	4090823	Rv3649	11	20	26	426	11	0	0	26	1.57774e-32	TRUE	FALSE	FALSE	FALSE		FALSE		FALSE	FALSE	FALSE		FALSE		other	785443
1968190	Rv1742	4090823	Rv3649	11	20	26	426	11	0	0	26	1.57774e-32	TRUE	FALSE	FALSE	FALSE		FALSE		FALSE	FALSE	FALSE		FALSE		other	2122633
1968190	Rv1742	2101193	ureD	11	19	26	426	11	0	0	26	1.57774e-32	TRUE	FALSE	FALSE	FALSE		FALSE		FALSE	FALSE	FALSE		FALSE		other	133003
2629847	plcB	4090823	Rv3649	12	20	26	426	11	0	0	26	1.57802e-32	TRUE	FALSE	TRUE	FALSE		FALSE		FALSE	FALSE	FALSE		FALSE		one_antigen	1460976
2629847	plcB	2101193	ureD	12	19	26	426	11	0	0	26	1.57802e-32	TRUE	FALSE	TRUE	FALSE		FALSE		FALSE	FALSE	FALSE		FALSE		one_antigen	528654
3841777	Rv3424c	1339399	PPE18	26	245	214	4944	22	2	0	164	1.62684e-32	TRUE	FALSE	FALSE	FALSE		FALSE		FALSE	TRUE	FALSE		FALSE		one_antigen	1909154
3847215	PPE59	2625924	esxO	161	8	3830	33211	126	0	0	3626	1.82795e-32	TRUE	FALSE	FALSE	FALSE		FALSE		FALSE	TRUE	FALSE		FALSE		one_antigen	1221291
3382738	None	3189523	None	11	38	302	706	11	0	0	302	1.8524e-32	TRUE	FALSE	FALSE	FALSE		FALSE		FALSE	FALSE	FALSE		FALSE		other	193215
259092	Rv0216	4338371	whiB6	13	8	208	1480	13	0	0	208	1.91184e-32	TRUE	FALSE	FALSE	FALSE		FALSE		FALSE	FALSE	FALSE		TRUE	STM,AMI,CAP	maybe_AB_first	332253
96899	None	4338371	whiB6	14	8	208	1480	13	0	0	208	1.91224e-32	TRUE	FALSE	FALSE	FALSE		FALSE		FALSE	FALSE	FALSE		TRUE	STM,AMI,CAP	maybe_AB_first	170060
2241091	ctpF	3482717	None	21	15	632	13927	21	0	0	632	1.94939e-32	TRUE	FALSE	TRUE	FALSE		FALSE		FALSE	FALSE	FALSE		FALSE		one_antigen	1241626
2487024	Rv2219A	3482717	None	21	15	632	13927	21	0	0	632	1.94939e-32	TRUE	FALSE	FALSE	FALSE		FALSE		FALSE	FALSE	FALSE		FALSE		other	995693
3521253	nuoJ	3482717	None	21	15	632	13927	21	0	0	632	1.94939e-32	TRUE	FALSE	FALSE	FALSE		FALSE		FALSE	FALSE	FALSE		FALSE		other	38536
3877949	rpoA	340132	PPE3	55	150	50	21827	47	0	0	44	1.96306e-32	TRUE	FALSE	FALSE	FALSE		TRUE	RIF	FALSE	TRUE	FALSE		FALSE		one_antigen	873715
3460335	Rv3091	2030518	esxM	11	22	10	422	11	0	0	10	2.19276e-32	TRUE	FALSE	FALSE	FALSE		FALSE		FALSE	FALSE	FALSE		FALSE		other	1429817
4004309	fadE32	4090823	Rv3649	12	20	14	426	11	0	0	14	2.19469e-32	TRUE	FALSE	FALSE	FALSE		FALSE		FALSE	FALSE	FALSE		FALSE		other	86514
4004309	fadE32	2101193	ureD	12	19	14	426	11	0	0	14	2.19469e-32	TRUE	FALSE	FALSE	FALSE		FALSE		FALSE	FALSE	FALSE		FALSE		other	1903116
3877949	rpoA	781687	rpsL	55	918	50	5303	35	0	6	42	2.21046e-32	TRUE	FALSE	FALSE	FALSE		TRUE	RIF	FALSE	FALSE	TRUE	STM,STM	TRUE	STM	known_AB_first	1315270
4089971	Rv3649	763555	rpoC	10	6	2	204	10	0	0	2	2.53203e-32	TRUE	FALSE	FALSE	FALSE		FALSE		FALSE	FALSE	FALSE		TRUE	RIF	maybe_AB_first	1085116
4385916	Rv3900c	4385937	Rv3900c	36	14	550	3531	25	3	6	456	2.79919e-32	TRUE	FALSE	FALSE	FALSE		FALSE		FALSE	FALSE	FALSE		FALSE		other	21
4011750	hsaA	4195366	ctpJ	10	5	40	246	10	0	0	40	3.11812e-32	TRUE	FALSE	FALSE	FALSE		FALSE		FALSE	FALSE	FALSE		FALSE		other	183616
3460335	Rv3091	3864764	eccC4	11	6	10	436	11	0	0	10	3.19108e-32	TRUE	FALSE	FALSE	FALSE		FALSE		FALSE	FALSE	FALSE		FALSE		other	404429
3053661	ephG	50557	ino1	19	16	32	9463	19	0	0	32	3.38234e-32	TRUE	FALSE	FALSE	FALSE		FALSE		FALSE	FALSE	FALSE		FALSE		other	1408428
3841777	Rv3424c	2030355	esxM	26	78	214	5112	22	0	0	162	3.70559e-32	TRUE	FALSE	FALSE	FALSE		FALSE		FALSE	FALSE	FALSE		FALSE		other	1811422
4238385	aftA	2625924	esxO	30	8	6	33211	30	0	0	6	3.81573e-32	TRUE	TRUE	TRUE	FALSE		FALSE		FALSE	TRUE	FALSE		FALSE		both_antigen	1612461
4386288	Rv3900c	2626105	esxO	17	13	74	5959	17	0	0	74	4.42255e-32	TRUE	FALSE	FALSE	FALSE		FALSE		TRUE	TRUE	FALSE		FALSE		one_antigen	1760183
3482717	None	4060588	esxW	15	117	13927	16379	15	0	0	13927	4.74631e-32	TRUE	FALSE	FALSE	FALSE		FALSE		TRUE	TRUE	FALSE		FALSE		one_antigen	577871
3482717	None	2867575	lppB	15	25	13927	16157	15	0	0	13701	4.87005e-32	TRUE	FALSE	FALSE	FALSE		FALSE		FALSE	FALSE	FALSE		FALSE		other	615142
2715346	None	761155	rpoB	83	1687	190	9165	51	0	5	164	4.97516e-32	TRUE	FALSE	FALSE	TRUE	AMI,KAN	TRUE	AMI,KAN	FALSE	TRUE	TRUE	RIF,RIF,RIF,RIF,RIF,RIF,RIF,RIF,RIF,RIF,RIF,RIF	TRUE	RIF	between_known_AB	1954191
2216485	mce3F	886661	None	13	18	66	1436	13	0	0	66	4.98931e-32	TRUE	FALSE	FALSE	FALSE		FALSE		FALSE	FALSE	FALSE		FALSE		other	1329824
3073679	None	2867575	lppB	53	25	192	16157	43	0	0	174	5.40855e-32	TRUE	FALSE	FALSE	FALSE		FALSE		FALSE	FALSE	FALSE		FALSE		other	206104
3073679	None	1722228	pks5	53	13	192	16173	43	0	0	174	5.70487e-32	TRUE	FALSE	FALSE	FALSE		FALSE		FALSE	FALSE	FALSE		FALSE		other	1351451
2339255	Rv2082	3488122	Rv3122	44	6	20062	6388	34	1	1	116	5.72372e-32	TRUE	FALSE	FALSE	FALSE		FALSE		FALSE	FALSE	FALSE		FALSE		other	1148867
761155	rpoB	2867575	lppB	1687	25	9165	16157	542	1	1	4547	5.75926e-32	TRUE	FALSE	TRUE	TRUE	RIF,RIF,RIF,RIF,RIF,RIF,RIF,RIF,RIF,RIF,RIF,RIF	TRUE	RIF	FALSE	FALSE	FALSE		FALSE		known_AB_second	2106420
2487024	Rv2219A	908186	sseC2	21	5	632	14575	21	0	0	632	6.89951e-32	TRUE	FALSE	FALSE	FALSE		FALSE		FALSE	FALSE	FALSE		FALSE		other	1578838
2241091	ctpF	908186	sseC2	21	5	632	14575	21	0	0	632	6.89951e-32	TRUE	FALSE	TRUE	FALSE		FALSE		FALSE	FALSE	FALSE		FALSE		one_antigen	1332905
3521253	nuoJ	908186	sseC2	21	5	632	14575	21	0	0	632	6.89951e-32	TRUE	FALSE	FALSE	FALSE		FALSE		FALSE	FALSE	FALSE		FALSE		other	1798465
467462	PPE9	251668	None	10	11	4	228	10	0	0	4	7.34466e-32	TRUE	FALSE	FALSE	FALSE		FALSE		FALSE	FALSE	FALSE		FALSE		other	215794
4247730	embB	781687	rpsL	337	918	839	5303	96	1	35	166	7.46798e-32	TRUE	FALSE	FALSE	TRUE	EMB,EMB	TRUE	EMB	FALSE	FALSE	TRUE	STM,STM	TRUE	STM	between_known_AB	945489
2216485	mce3F	4338371	whiB6	13	8	66	1480	13	0	0	66	7.60623e-32	TRUE	FALSE	FALSE	FALSE		FALSE		FALSE	FALSE	FALSE		TRUE	STM,AMI,CAP	maybe_AB_first	2121886
4385937	Rv3900c	2240062	None	14	5	3531	5611	14	1	0	3515	8.25757e-32	TRUE	FALSE	FALSE	FALSE		FALSE		FALSE	FALSE	FALSE		FALSE		other	2145875
2102417	ndh	886661	None	14	18	12	1436	13	0	0	12	8.26306e-32	TRUE	FALSE	FALSE	FALSE		TRUE	ETH,INH	FALSE	FALSE	FALSE		FALSE		maybe_AB_second	1215756
4386288	Rv3900c	2030521	esxM	17	69	74	6159	17	0	0	74	8.264e-32	TRUE	FALSE	FALSE	FALSE		FALSE		FALSE	FALSE	FALSE		FALSE		other	2055765
761155	rpoB	1722228	pks5	1687	13	9165	16173	542	4	1	4547	8.70897e-32	TRUE	FALSE	TRUE	TRUE	RIF,RIF,RIF,RIF,RIF,RIF,RIF,RIF,RIF,RIF,RIF,RIF	TRUE	RIF	FALSE	FALSE	FALSE		FALSE		known_AB_second	961073
3460335	Rv3091	491247	fgd1	11	5	10	476	11	0	0	10	8.73695e-32	TRUE	FALSE	FALSE	FALSE		FALSE		FALSE	FALSE	FALSE		TRUE	DLM	maybe_AB_first	1442444
3877949	rpoA	2122395	lldD2	55	277	50	19900	46	0	0	44	9.10041e-32	TRUE	FALSE	FALSE	FALSE		TRUE	RIF	FALSE	TRUE	FALSE		FALSE		one_antigen	1755554
1340106	PPE18	2030521	esxM	24	69	666	6159	21	0	0	622	9.21931e-32	TRUE	TRUE	TRUE	FALSE		FALSE		FALSE	FALSE	FALSE		FALSE		one_antigen	690415
2747471	folC	2867575	lppB	74	25	86	16157	55	0	0	60	9.55495e-32	TRUE	FALSE	FALSE	FALSE		FALSE		FALSE	FALSE	FALSE		FALSE		other	120104
2196722	Rv1945	2030855	esxN	12	30	481	1323	12	1	0	469	9.64489e-32	TRUE	FALSE	TRUE	FALSE		FALSE		FALSE	TRUE	FALSE		FALSE		both_antigen	165867
918175	desA1	4075422	None	16	9	88	4689	16	0	0	88	1.01438e-31	TRUE	FALSE	TRUE	FALSE		FALSE		FALSE	FALSE	FALSE		FALSE		one_antigen	1254285
918175	desA1	3078579	PE27	16	10	88	4689	16	0	0	88	1.01438e-31	TRUE	FALSE	TRUE	FALSE		FALSE		FALSE	FALSE	FALSE		FALSE		one_antigen	2160404
2747471	folC	1722228	pks5	74	13	86	16173	55	0	0	60	1.01968e-31	TRUE	FALSE	FALSE	FALSE		FALSE		FALSE	FALSE	FALSE		FALSE		other	1025243
2123145	lldD2	105045	Rv0095c	313	7	3348	29682	218	0	0	1092	1.03382e-31	TRUE	FALSE	TRUE	FALSE		FALSE		FALSE	FALSE	FALSE		FALSE		one_antigen	2018100
4386288	Rv3900c	3336528	None	17	116	74	6246	17	0	0	74	1.07844e-31	TRUE	FALSE	FALSE	FALSE		FALSE		FALSE	FALSE	FALSE		FALSE		other	1049760
2196722	Rv1945	2030862	esxN	12	39	481	1341	12	0	0	477	1.11228e-31	TRUE	FALSE	TRUE	FALSE		FALSE		FALSE	TRUE	FALSE		FALSE		both_antigen	165860
2339255	Rv2082	4087495	None	44	32	20062	7380	34	14	2	992	1.14995e-31	TRUE	FALSE	FALSE	FALSE		FALSE		FALSE	FALSE	FALSE		FALSE		other	1748240
3053661	ephG	608037	Rv0515	19	362	32	10002	19	0	0	32	1.16705e-31	TRUE	FALSE	FALSE	FALSE		FALSE		FALSE	FALSE	FALSE		FALSE		other	1965908
3847546	PPE59	2338990	Rv2082	39	18	356	16336	34	0	0	92	1.23334e-31	TRUE	FALSE	FALSE	FALSE		FALSE		FALSE	FALSE	FALSE		FALSE		other	1508556
2102417	ndh	4338371	whiB6	14	8	12	1480	13	0	0	12	1.24033e-31	TRUE	FALSE	FALSE	FALSE		TRUE	ETH,INH	FALSE	FALSE	FALSE		TRUE	STM,AMI,CAP	between_maybe_AB	2175578
1340106	PPE18	3336528	None	24	116	666	6246	21	0	0	622	1.31549e-31	TRUE	TRUE	TRUE	FALSE		FALSE		FALSE	FALSE	FALSE		FALSE		one_antigen	1996422
3447507	virS	762089	rpoB	9	7	342	444	9	0	0	342	1.45335e-31	TRUE	FALSE	FALSE	FALSE		FALSE		FALSE	TRUE	FALSE		TRUE	RIF	one_antigen	1726114
2180169	Rv1927	762089	rpoB	9	7	342	444	9	0	0	342	1.45335e-31	TRUE	FALSE	FALSE	FALSE		FALSE		FALSE	TRUE	FALSE		TRUE	RIF	one_antigen	1418080
2289226	pncA	762089	rpoB	9	7	342	444	9	0	0	342	1.45335e-31	TRUE	FALSE	FALSE	FALSE		TRUE	PZA	FALSE	TRUE	FALSE		TRUE	RIF	one_antigen	1527137
4326533	ethA	1340208	PPE18	25	30	210	21626	24	0	0	206	1.45532e-31	TRUE	FALSE	FALSE	FALSE		TRUE	ETH	FALSE	TRUE	FALSE		FALSE		one_antigen	1425207
1684184	mutB	1626655	zwf2	22	8	800	816	15	0	0	308	1.52877e-31	TRUE	FALSE	TRUE	FALSE		FALSE		FALSE	FALSE	FALSE		FALSE		one_antigen	57529
1684184	mutB	1431097	Rv1279	22	7	800	818	15	0	0	308	1.62356e-31	TRUE	FALSE	TRUE	FALSE		FALSE		FALSE	FALSE	FALSE		FALSE		one_antigen	253087
3184713	None	333211	None	13	5	18	1523	13	0	0	18	1.73123e-31	TRUE	FALSE	FALSE	FALSE		FALSE		FALSE	FALSE	FALSE		FALSE		other	1560030
3184713	None	333209	None	13	6	18	1523	13	0	0	18	1.73123e-31	TRUE	FALSE	FALSE	FALSE		FALSE		FALSE	FALSE	FALSE		FALSE		other	1560028
2289226	pncA	3297704	pks15	9	5	342	446	9	0	0	342	1.74707e-31	TRUE	FALSE	FALSE	FALSE		TRUE	PZA	FALSE	FALSE	FALSE		FALSE		maybe_AB_second	1008478
3447507	virS	3297704	pks15	9	5	342	446	9	0	0	342	1.74707e-31	TRUE	FALSE	FALSE	FALSE		FALSE		FALSE	FALSE	FALSE		FALSE		other	149803
2180169	Rv1927	3297704	pks15	9	5	342	446	9	0	0	342	1.74707e-31	TRUE	FALSE	FALSE	FALSE		FALSE		FALSE	FALSE	FALSE		FALSE		other	1117535
4195074	ctpJ	1523817	moeY	17	5	198	6522	17	0	0	198	1.76784e-31	TRUE	FALSE	FALSE	FALSE		FALSE		FALSE	FALSE	FALSE		FALSE		other	1740275
3053661	ephG	2626600	None	19	266	32	10196	19	0	0	32	1.79809e-31	TRUE	FALSE	FALSE	FALSE		FALSE		FALSE	FALSE	FALSE		FALSE		other	427061
3184713	None	333184	None	13	8	18	1531	13	0	0	18	1.85827e-31	TRUE	FALSE	FALSE	FALSE		FALSE		FALSE	FALSE	FALSE		FALSE		other	1560003
4326533	ethA	340132	PPE3	25	150	210	21827	24	0	0	206	2.03339e-31	TRUE	FALSE	FALSE	FALSE		TRUE	ETH	FALSE	TRUE	FALSE		FALSE		one_antigen	425131
3884906	Rv3467	2625924	esxO	429	8	11619	33211	315	2	0	3978	2.04713e-31	TRUE	FALSE	FALSE	FALSE		FALSE		FALSE	TRUE	FALSE		FALSE		one_antigen	1258982
4195074	ctpJ	4046007	Rv3603c	17	5	198	6586	17	0	0	198	2.1368e-31	TRUE	FALSE	FALSE	FALSE		FALSE		FALSE	FALSE	FALSE		FALSE		other	149067
3184713	None	3894771	PPE60	13	30	18	1554	13	0	0	18	2.27324e-31	TRUE	FALSE	FALSE	FALSE		FALSE		FALSE	TRUE	FALSE		FALSE		one_antigen	710058
2747471	folC	4060588	esxW	74	117	86	16379	55	0	0	60	2.34384e-31	TRUE	FALSE	FALSE	FALSE		FALSE		TRUE	TRUE	FALSE		FALSE		one_antigen	1313117
2242582	ctpF	257844	fadE3	11	15	22	532	11	0	0	22	2.40872e-31	TRUE	FALSE	TRUE	FALSE		FALSE		FALSE	FALSE	FALSE		FALSE		one_antigen	1984738
3184713	None	333169	None	13	9	18	1565	13	0	0	18	2.50067e-31	TRUE	FALSE	FALSE	FALSE		FALSE		FALSE	FALSE	FALSE		FALSE		other	1559988
3184713	None	3894773	PPE60	13	34	18	1566	13	0	0	18	2.52236e-31	TRUE	FALSE	FALSE	FALSE		FALSE		FALSE	TRUE	FALSE		FALSE		one_antigen	710060
2626138	esxO	1340208	PPE18	47	30	174	21626	41	0	0	168	2.63006e-31	TRUE	TRUE	TRUE	FALSE		FALSE		FALSE	TRUE	FALSE		FALSE		both_antigen	1285930
3460335	Rv3091	842051	Rv0750	11	26	10	526	11	0	0	10	2.74048e-31	TRUE	FALSE	FALSE	FALSE		FALSE		FALSE	FALSE	FALSE		FALSE		other	1793248
3460335	Rv3091	842056	Rv0750	11	26	10	526	11	0	0	10	2.74048e-31	TRUE	FALSE	FALSE	FALSE		FALSE		FALSE	FALSE	FALSE		FALSE		other	1793253
3460335	Rv3091	842057	Rv0750	11	27	10	526	11	0	0	10	2.74048e-31	TRUE	FALSE	FALSE	FALSE		FALSE		FALSE	FALSE	FALSE		FALSE		other	1793254
3460335	Rv3091	2715344	None	11	76	10	526	11	0	0	10	2.74048e-31	TRUE	FALSE	FALSE	FALSE		FALSE		FALSE	FALSE	TRUE	KAN	TRUE	AMI,KAN	known_AB_first	744991
3460335	Rv3091	842065	Rv0750	11	26	10	526	11	0	0	10	2.74048e-31	TRUE	FALSE	FALSE	FALSE		FALSE		FALSE	FALSE	FALSE		FALSE		other	1793262
3460335	Rv3091	842063	Rv0750	11	26	10	526	11	0	0	10	2.74048e-31	TRUE	FALSE	FALSE	FALSE		FALSE		FALSE	FALSE	FALSE		FALSE		other	1793260
3460335	Rv3091	842058	Rv0750	11	26	10	526	11	0	0	10	2.74048e-31	TRUE	FALSE	FALSE	FALSE		FALSE		FALSE	FALSE	FALSE		FALSE		other	1793255
3184713	None	3894784	PPE60	13	39	18	1576	13	0	0	18	2.74904e-31	TRUE	FALSE	FALSE	FALSE		FALSE		FALSE	TRUE	FALSE		FALSE		one_antigen	710071
3184713	None	3894785	PPE60	13	39	18	1576	13	0	0	18	2.74904e-31	TRUE	FALSE	FALSE	FALSE		FALSE		FALSE	TRUE	FALSE		FALSE		one_antigen	710072
479457	fadE7	2147003	lipJ	10	5	122	378	10	0	0	122	2.95009e-31	TRUE	FALSE	FALSE	FALSE		FALSE		FALSE	FALSE	FALSE		FALSE		other	1667546
4238385	aftA	2338994	Rv2082	30	19	6	32513	29	0	0	6	2.95255e-31	TRUE	TRUE	TRUE	FALSE		FALSE		FALSE	FALSE	FALSE		FALSE		one_antigen	1899391
2747471	folC	3446699	Rv3081	74	83	86	16441	55	0	0	60	3.0059e-31	TRUE	FALSE	FALSE	FALSE		FALSE		FALSE	FALSE	FALSE		FALSE		other	699228
3184713	None	3894791	PPE60	13	44	18	1588	13	0	0	18	3.04592e-31	TRUE	FALSE	FALSE	FALSE		FALSE		FALSE	TRUE	FALSE		FALSE		one_antigen	710078
2163488	PPE34	2029112	PPE27	12	8	44	992	12	0	0	44	3.18357e-31	TRUE	FALSE	TRUE	FALSE		FALSE		FALSE	TRUE	FALSE		FALSE		both_antigen	134376
2163484	PPE34	2029112	PPE27	12	8	44	992	12	0	0	44	3.18357e-31	TRUE	FALSE	TRUE	FALSE		FALSE		FALSE	TRUE	FALSE		FALSE		both_antigen	134372
2163488	PPE34	2029111	PPE27	12	8	44	992	12	0	0	44	3.18357e-31	TRUE	FALSE	TRUE	FALSE		FALSE		FALSE	TRUE	FALSE		FALSE		both_antigen	134377
2163484	PPE34	2029111	PPE27	12	8	44	992	12	0	0	44	3.18357e-31	TRUE	FALSE	TRUE	FALSE		FALSE		FALSE	TRUE	FALSE		FALSE		both_antigen	134373
2163488	PPE34	2029109	PPE27	12	8	44	992	12	0	0	44	3.18357e-31	TRUE	FALSE	TRUE	FALSE		FALSE		FALSE	TRUE	FALSE		FALSE		both_antigen	134379
2163484	PPE34	2029109	PPE27	12	8	44	992	12	0	0	44	3.18357e-31	TRUE	FALSE	TRUE	FALSE		FALSE		FALSE	TRUE	FALSE		FALSE		both_antigen	134375
2163488	PPE34	2029108	PPE27	12	8	44	992	12	0	0	44	3.18357e-31	TRUE	FALSE	TRUE	FALSE		FALSE		FALSE	TRUE	FALSE		FALSE		both_antigen	134380
2163484	PPE34	2029108	PPE27	12	8	44	992	12	0	0	44	3.18357e-31	TRUE	FALSE	TRUE	FALSE		FALSE		FALSE	TRUE	FALSE		FALSE		both_antigen	134376
2163484	PPE34	2029104	PPE27	12	11	44	998	12	0	0	44	3.43944e-31	TRUE	FALSE	TRUE	FALSE		FALSE		FALSE	TRUE	FALSE		FALSE		both_antigen	134380
2163488	PPE34	2029104	PPE27	12	11	44	998	12	0	0	44	3.43944e-31	TRUE	FALSE	TRUE	FALSE		FALSE		FALSE	TRUE	FALSE		FALSE		both_antigen	134384
3184713	None	3894790	PPE60	13	45	18	1604	13	0	0	18	3.48808e-31	TRUE	FALSE	FALSE	FALSE		FALSE		FALSE	TRUE	FALSE		FALSE		one_antigen	710077
3305380	Rv2953	4137219	Rv3695	11	15	26	554	11	0	0	26	3.55634e-31	TRUE	FALSE	FALSE	FALSE		FALSE		FALSE	FALSE	FALSE		FALSE		other	831839
1968190	Rv1742	4137219	Rv3695	11	15	26	554	11	0	0	26	3.55634e-31	TRUE	FALSE	FALSE	FALSE		FALSE		FALSE	FALSE	FALSE		FALSE		other	2169029
2629847	plcB	4137219	Rv3695	12	15	26	554	11	0	0	26	3.55696e-31	TRUE	FALSE	TRUE	FALSE		FALSE		FALSE	FALSE	FALSE		FALSE		one_antigen	1507372
4089971	Rv3649	3876881	None	10	6	2	266	10	0	0	2	3.96783e-31	TRUE	FALSE	FALSE	FALSE		FALSE		FALSE	FALSE	FALSE		FALSE		other	213090
4386288	Rv3900c	154191	None	17	25	74	6689	17	0	0	74	3.97843e-31	TRUE	FALSE	FALSE	FALSE		FALSE		FALSE	FALSE	FALSE		FALSE		other	179435
2747471	folC	340132	PPE3	74	150	86	21827	59	0	0	62	3.9852e-31	TRUE	FALSE	FALSE	FALSE		FALSE		FALSE	TRUE	FALSE		FALSE		one_antigen	2004193
4386288	Rv3900c	3895247	PPE60	17	10	74	6699	17	0	0	74	4.09367e-31	TRUE	FALSE	FALSE	FALSE		FALSE		FALSE	TRUE	FALSE		FALSE		one_antigen	491041
4235607	Rv3789	1853001	rpmI	16	28	30	280	12	0	4	30	4.16912e-31	TRUE	FALSE	FALSE	FALSE		FALSE		TRUE	TRUE	FALSE		FALSE		one_antigen	2028926
4326533	ethA	2626191	None	25	43	210	24608	25	0	0	210	4.55746e-31	TRUE	FALSE	FALSE	FALSE		TRUE	ETH	FALSE	FALSE	FALSE		FALSE		maybe_AB_second	1700342
4004309	fadE32	4137219	Rv3695	12	15	14	554	11	0	0	14	4.56652e-31	TRUE	FALSE	FALSE	FALSE		FALSE		FALSE	FALSE	FALSE		FALSE		other	132910
4326533	ethA	2626189	None	25	44	210	24612	25	0	0	210	4.58742e-31	TRUE	FALSE	FALSE	FALSE		TRUE	ETH	FALSE	FALSE	FALSE		FALSE		maybe_AB_second	1700344
3877949	rpoA	1523817	moeY	55	5	50	6522	36	0	0	28	5.38749e-31	TRUE	FALSE	FALSE	FALSE		TRUE	RIF	FALSE	FALSE	FALSE		FALSE		maybe_AB_second	2057400
2715369	None	2867575	lppB	41	25	506	16157	35	0	0	500	5.63257e-31	TRUE	FALSE	FALSE	TRUE	KAN	TRUE	AMI,KAN	FALSE	FALSE	FALSE		FALSE		known_AB_second	152206
4346356	eccB1	2030355	esxM	17	78	26	5112	16	0	0	26	5.63621e-31	TRUE	FALSE	FALSE	FALSE		FALSE		FALSE	FALSE	FALSE		FALSE		other	2095531
3841777	Rv3424c	1339432	PPE18	26	113	214	3938	21	0	0	162	5.79833e-31	TRUE	FALSE	FALSE	FALSE		FALSE		FALSE	TRUE	FALSE		FALSE		one_antigen	1909187
2242582	ctpF	1519180	None	11	6	22	574	11	0	0	22	5.8497e-31	TRUE	FALSE	TRUE	FALSE		FALSE		FALSE	FALSE	FALSE		FALSE		one_antigen	723402
3798062	idsB	1161026	esxJ	17	15	76	1968	15	0	0	66	5.86906e-31	TRUE	FALSE	FALSE	FALSE		FALSE		TRUE	TRUE	FALSE		FALSE		one_antigen	1774496
3053661	ephG	1533583	PPE19	19	116	32	10743	19	0	0	32	5.87194e-31	TRUE	FALSE	FALSE	FALSE		FALSE		TRUE	TRUE	FALSE		FALSE		one_antigen	1520078
2715369	None	1722228	pks5	41	13	506	16173	35	0	0	500	5.89254e-31	TRUE	FALSE	FALSE	TRUE	KAN	TRUE	AMI,KAN	FALSE	FALSE	FALSE		FALSE		known_AB_second	993141
1722228	pks5	2867575	lppB	13	25	16173	16157	11	0	1	15947	5.94377e-31	TRUE	FALSE	FALSE	FALSE		FALSE		FALSE	FALSE	FALSE		FALSE		other	1145347
7570	gyrA	75233	None	389	44	519	24274	233	0	0	152	5.94672e-31	TRUE	FALSE	FALSE	TRUE	LEV,MXF	TRUE	MXF,LEV	FALSE	FALSE	FALSE		FALSE		known_AB_second	67663
4322886	Rv3848	3073715	thyA	13	15	26	308	11	0	2	26	6.29494e-31	TRUE	FALSE	FALSE	FALSE		FALSE		FALSE	FALSE	FALSE		FALSE		other	1249171
761155	rpoB	4060588	esxW	1687	117	9165	16379	545	5	6	4583	7.06871e-31	TRUE	FALSE	TRUE	TRUE	RIF,RIF,RIF,RIF,RIF,RIF,RIF,RIF,RIF,RIF,RIF,RIF	TRUE	RIF	TRUE	TRUE	FALSE		FALSE		known_AB_second	1112099
1340106	PPE18	154191	None	24	25	666	6689	21	0	0	622	7.46155e-31	TRUE	TRUE	TRUE	FALSE		FALSE		FALSE	FALSE	FALSE		FALSE		one_antigen	1185915
1340106	PPE18	3895247	PPE60	24	10	666	6699	21	0	0	622	7.74919e-31	TRUE	TRUE	TRUE	FALSE		FALSE		FALSE	TRUE	FALSE		FALSE		both_antigen	1856391
3877949	rpoA	4046007	Rv3603c	55	5	50	6586	36	0	0	28	7.81203e-31	TRUE	FALSE	FALSE	FALSE		TRUE	RIF	FALSE	FALSE	FALSE		FALSE		maybe_AB_second	168058
4061469	PPE65	2096585	blaI	12	6	80	1102	12	0	0	80	8.05415e-31	TRUE	FALSE	TRUE	FALSE		FALSE		FALSE	FALSE	FALSE		FALSE		one_antigen	1964884
1167231	Rv1044	2096585	blaI	12	6	80	1102	12	0	0	80	8.05415e-31	TRUE	FALSE	FALSE	FALSE		FALSE		FALSE	FALSE	FALSE		FALSE		other	929354
4247431	embB	781687	rpsL	821	918	2090	5303	160	5	107	610	8.2863e-31	TRUE	FALSE	FALSE	TRUE	EMB,EMB,EMB	TRUE	EMB	FALSE	FALSE	TRUE	STM,STM	TRUE	STM	between_known_AB	945788
2300680	pks12	27463	None	15	14	246	4011	15	0	0	246	8.62038e-31	TRUE	FALSE	FALSE	FALSE		FALSE		FALSE	FALSE	FALSE		FALSE		other	2138315
2300678	pks12	27463	None	15	14	246	4011	15	0	0	246	8.62038e-31	TRUE	FALSE	FALSE	FALSE		FALSE		FALSE	FALSE	FALSE		FALSE		other	2138317
2300674	pks12	27463	None	15	14	246	4011	15	0	0	246	8.62038e-31	TRUE	FALSE	FALSE	FALSE		FALSE		FALSE	FALSE	FALSE		FALSE		other	2138321
2300690	pks12	27463	None	16	14	254	4011	15	0	0	246	8.6401e-31	TRUE	FALSE	FALSE	FALSE		FALSE		FALSE	FALSE	FALSE		FALSE		other	2138305
3685983	Rv3300c	3173107	None	12	130	42	1078	12	0	0	42	9.44635e-31	TRUE	FALSE	FALSE	FALSE		FALSE		FALSE	FALSE	FALSE		FALSE		other	512876
4061469	PPE65	1928568	Rv1702c	12	5	80	1122	12	0	0	80	1.02146e-30	TRUE	FALSE	TRUE	FALSE		FALSE		FALSE	FALSE	FALSE		FALSE		one_antigen	2132901
1167231	Rv1044	1928568	Rv1702c	12	5	80	1122	12	0	0	80	1.02146e-30	TRUE	FALSE	FALSE	FALSE		FALSE		FALSE	FALSE	FALSE		FALSE		other	761337
2715369	None	4060588	esxW	41	117	506	16379	35	0	0	500	1.05024e-30	TRUE	FALSE	FALSE	TRUE	KAN	TRUE	AMI,KAN	TRUE	TRUE	FALSE		FALSE		known_AB_second	1345219
4235607	Rv3789	781687	rpsL	16	918	30	5303	16	0	0	30	1.05624e-30	TRUE	FALSE	FALSE	FALSE		FALSE		FALSE	FALSE	TRUE	STM,STM	TRUE	STM	known_AB_first	957612
1722228	pks5	1161026	esxJ	13	15	16173	1968	9	5	2	1940	1.17419e-30	TRUE	FALSE	FALSE	FALSE		FALSE		TRUE	TRUE	FALSE		FALSE		one_antigen	561202
4011750	hsaA	3136908	vapC22	10	5	40	168	9	0	1	40	1.18525e-30	TRUE	FALSE	FALSE	FALSE		FALSE		FALSE	FALSE	FALSE		FALSE		other	874842
4011750	hsaA	980206	Rv0881	10	5	40	168	9	0	1	40	1.18525e-30	TRUE	FALSE	FALSE	FALSE		FALSE		FALSE	FALSE	FALSE		FALSE		other	1379988
4011750	hsaA	4247513	embB	10	8	40	168	9	0	1	40	1.18525e-30	TRUE	FALSE	FALSE	FALSE		FALSE		FALSE	FALSE	FALSE		TRUE	EMB	maybe_AB_first	235763
1516145	irtB	4090823	Rv3649	15	20	66	426	12	0	3	66	1.18911e-30	TRUE	FALSE	TRUE	FALSE		FALSE		FALSE	FALSE	FALSE		FALSE		one_antigen	1836854
3497859	devS	4090823	Rv3649	15	20	66	426	12	0	3	66	1.18911e-30	TRUE	FALSE	TRUE	FALSE		FALSE		FALSE	FALSE	FALSE		FALSE		one_antigen	592964
1516145	irtB	2101193	ureD	15	19	66	426	12	0	3	66	1.18911e-30	TRUE	FALSE	TRUE	FALSE		FALSE		FALSE	FALSE	FALSE		FALSE		one_antigen	585048
3799523	vapC46	2101193	ureD	15	19	66	426	12	0	3	66	1.18911e-30	TRUE	FALSE	FALSE	FALSE		FALSE		FALSE	FALSE	FALSE		FALSE		other	1698330
2573793	None	4090823	Rv3649	15	20	66	426	12	0	3	66	1.18911e-30	TRUE	FALSE	FALSE	FALSE		FALSE		FALSE	FALSE	FALSE		FALSE		other	1517030
3799523	vapC46	4090823	Rv3649	15	20	66	426	12	0	3	66	1.18911e-30	TRUE	FALSE	FALSE	FALSE		FALSE		FALSE	FALSE	FALSE		FALSE		other	291300
2573793	None	2101193	ureD	15	19	66	426	12	0	3	66	1.18911e-30	TRUE	FALSE	FALSE	FALSE		FALSE		FALSE	FALSE	FALSE		FALSE		other	472600
3497859	devS	2101193	ureD	15	19	66	426	12	0	3	66	1.18911e-30	TRUE	FALSE	TRUE	FALSE		FALSE		FALSE	FALSE	FALSE		FALSE		one_antigen	1396666
3685983	Rv3300c	2028992	PPE27	12	82	42	1098	12	0	0	42	1.19425e-30	TRUE	FALSE	FALSE	FALSE		FALSE		TRUE	TRUE	FALSE		FALSE		one_antigen	1656991
1833646	rpsA	2096585	blaI	12	6	46	1102	12	0	0	46	1.19517e-30	TRUE	FALSE	FALSE	FALSE		FALSE		FALSE	FALSE	FALSE		FALSE		other	262939
2715369	None	3446699	Rv3081	41	83	506	16441	35	0	0	500	1.2484e-30	TRUE	FALSE	FALSE	TRUE	KAN	TRUE	AMI,KAN	FALSE	FALSE	FALSE		FALSE		known_AB_second	731330
2241091	ctpF	2867575	lppB	21	25	632	16157	21	0	0	632	1.27511e-30	TRUE	FALSE	TRUE	FALSE		FALSE		FALSE	FALSE	FALSE		FALSE		one_antigen	626484
3521253	nuoJ	2867575	lppB	21	25	632	16157	21	0	0	632	1.27511e-30	TRUE	FALSE	FALSE	FALSE		FALSE		FALSE	FALSE	FALSE		FALSE		other	653678
2487024	Rv2219A	2867575	lppB	21	25	632	16157	21	0	0	632	1.27511e-30	TRUE	FALSE	FALSE	FALSE		FALSE		FALSE	FALSE	FALSE		FALSE		other	380551
4011750	hsaA	122353	Rv0104	10	11	40	336	10	0	0	40	1.28861e-30	TRUE	FALSE	FALSE	FALSE		FALSE		FALSE	FALSE	FALSE		FALSE		other	522135
2487024	Rv2219A	1722228	pks5	21	13	632	16173	21	0	0	632	1.31186e-30	TRUE	FALSE	FALSE	FALSE		FALSE		FALSE	FALSE	FALSE		FALSE		other	764796
2241091	ctpF	1722228	pks5	21	13	632	16173	21	0	0	632	1.31186e-30	TRUE	FALSE	TRUE	FALSE		FALSE		FALSE	FALSE	FALSE		FALSE		one_antigen	518863
3521253	nuoJ	1722228	pks5	21	13	632	16173	21	0	0	632	1.31186e-30	TRUE	FALSE	FALSE	FALSE		FALSE		FALSE	FALSE	FALSE		FALSE		other	1799025
4385937	Rv3900c	2626105	esxO	14	13	3531	5959	14	0	0	3421	1.34258e-30	TRUE	FALSE	FALSE	FALSE		FALSE		TRUE	TRUE	FALSE		FALSE		one_antigen	1759832
4326533	ethA	454333	Rv0376c	25	5	210	22992	24	0	0	206	1.37183e-30	TRUE	FALSE	FALSE	FALSE		TRUE	ETH	FALSE	FALSE	FALSE		FALSE		maybe_AB_second	539332
259092	Rv0216	1161026	esxJ	13	15	208	1968	13	0	0	208	1.46295e-30	TRUE	FALSE	FALSE	FALSE		FALSE		TRUE	TRUE	FALSE		FALSE		one_antigen	901934
96899	None	1161026	esxJ	14	15	208	1968	13	0	0	208	1.46326e-30	TRUE	FALSE	FALSE	FALSE		FALSE		TRUE	TRUE	FALSE		FALSE		one_antigen	1064127
479457	fadE7	2030518	esxM	10	22	122	422	10	0	0	122	1.49786e-30	TRUE	FALSE	FALSE	FALSE		FALSE		FALSE	FALSE	FALSE		FALSE		other	1551061
1833646	rpsA	1928568	Rv1702c	12	5	46	1122	12	0	0	46	1.50442e-30	TRUE	FALSE	FALSE	FALSE		FALSE		FALSE	FALSE	FALSE		FALSE		other	94922
3811039	Rv3395c	761155	rpoB	18	1687	128	9165	18	0	0	128	1.54118e-30	TRUE	FALSE	FALSE	FALSE		FALSE		FALSE	TRUE	TRUE	RIF,RIF,RIF,RIF,RIF,RIF,RIF,RIF,RIF,RIF,RIF,RIF	TRUE	RIF	known_AB_first	1361648
2620781	dnaG	761155	rpoB	18	1687	128	9165	18	0	0	128	1.54118e-30	TRUE	FALSE	FALSE	FALSE		FALSE		FALSE	TRUE	TRUE	RIF,RIF,RIF,RIF,RIF,RIF,RIF,RIF,RIF,RIF,RIF,RIF	TRUE	RIF	known_AB_first	1859626
4247399	embB	886661	None	18	18	66	1436	15	0	0	66	1.59378e-30	TRUE	FALSE	FALSE	FALSE		TRUE	EMB	FALSE	FALSE	FALSE		FALSE		maybe_AB_second	1050794
781687	rpsL	1523817	moeY	918	5	5303	6522	152	0	1	2896	1.87559e-30	TRUE	FALSE	FALSE	TRUE	STM,STM	TRUE	STM	FALSE	FALSE	FALSE		FALSE		known_AB_second	742130
3521253	nuoJ	4060588	esxW	21	117	632	16379	21	0	0	632	1.88783e-30	TRUE	FALSE	FALSE	FALSE		FALSE		TRUE	TRUE	FALSE		FALSE		one_antigen	539335
2241091	ctpF	4060588	esxW	21	117	632	16379	21	0	0	632	1.88783e-30	TRUE	FALSE	TRUE	FALSE		FALSE		TRUE	TRUE	FALSE		FALSE		both_antigen	1819497
2487024	Rv2219A	4060588	esxW	21	117	632	16379	21	0	0	632	1.88783e-30	TRUE	FALSE	FALSE	FALSE		FALSE		TRUE	TRUE	FALSE		FALSE		one_antigen	1573564
4326533	ethA	2155168	katG	25	2098	210	12564	23	0	1	210	1.89117e-30	TRUE	FALSE	FALSE	FALSE		TRUE	ETH	FALSE	TRUE	TRUE	INH,INH,INH,INH,INH	TRUE	INH	known_AB_first	2171365
2715344	None	761155	rpoB	76	1687	526	9165	47	3	15	408	1.99381e-30	TRUE	FALSE	FALSE	TRUE	KAN	TRUE	AMI,KAN	FALSE	TRUE	TRUE	RIF,RIF,RIF,RIF,RIF,RIF,RIF,RIF,RIF,RIF,RIF,RIF	TRUE	RIF	between_known_AB	1954189
1673425	None	2030521	esxM	786	69	3817	6159	177	0	1	416	1.99583e-30	TRUE	FALSE	FALSE	TRUE	ETH,INH	FALSE		FALSE	FALSE	FALSE		FALSE		known_AB_second	357096
2487024	Rv2219A	3446699	Rv3081	21	83	632	16441	21	0	0	632	2.10504e-30	TRUE	FALSE	FALSE	FALSE		FALSE		FALSE	FALSE	FALSE		FALSE		other	959675
2241091	ctpF	3446699	Rv3081	21	83	632	16441	21	0	0	632	2.10504e-30	TRUE	FALSE	TRUE	FALSE		FALSE		FALSE	FALSE	FALSE		FALSE		one_antigen	1205608
3521253	nuoJ	3446699	Rv3081	21	83	632	16441	21	0	0	632	2.10504e-30	TRUE	FALSE	FALSE	FALSE		FALSE		FALSE	FALSE	FALSE		FALSE		other	74554
4247429	embB	886661	None	865	18	2866	1436	80	0	1	218	2.12816e-30	TRUE	FALSE	FALSE	TRUE	EMB,EMB,EMB	TRUE	EMB	FALSE	FALSE	FALSE		FALSE		known_AB_second	1050764
1167231	Rv1044	794567	None	12	30	80	1190	12	0	0	80	2.21812e-30	TRUE	FALSE	FALSE	FALSE		FALSE		FALSE	FALSE	FALSE		FALSE		other	372664
4061469	PPE65	794567	None	12	30	80	1190	12	0	0	80	2.21812e-30	TRUE	FALSE	TRUE	FALSE		FALSE		FALSE	FALSE	FALSE		FALSE		one_antigen	1144630
4385937	Rv3900c	2030521	esxM	14	69	3531	6159	14	0	0	3531	2.23565e-30	TRUE	FALSE	FALSE	FALSE		FALSE		FALSE	FALSE	FALSE		FALSE		other	2056116
479457	fadE7	3864764	eccC4	10	6	122	436	10	0	0	122	2.38821e-30	TRUE	FALSE	FALSE	FALSE		FALSE		FALSE	FALSE	FALSE		FALSE		other	1026225
4247399	embB	4338371	whiB6	18	8	66	1480	15	0	0	66	2.59017e-30	TRUE	FALSE	FALSE	FALSE		TRUE	EMB	FALSE	FALSE	FALSE		TRUE	STM,AMI,CAP	between_maybe_AB	90972
2338773	Rv2082	2339255	Rv2082	22	44	2211	20062	22	0	0	2211	2.61942e-30	TRUE	FALSE	FALSE	FALSE		FALSE		FALSE	FALSE	FALSE		FALSE		other	482
4346356	eccB1	2240062	None	17	5	26	5611	16	0	0	26	2.87621e-30	TRUE	FALSE	FALSE	FALSE		FALSE		FALSE	FALSE	FALSE		FALSE		other	2106294
1473246	None	4137219	Rv3695	589	15	1893	554	46	0	2	30	2.89085e-30	TRUE	FALSE	FALSE	TRUE	AMI,CAP,KAN	TRUE	LZD,KAN,CAP,STM,AMI	FALSE	FALSE	FALSE		FALSE		known_AB_second	1747559
2169751	PPE35	2867612	lppB	10	10	2	324	10	0	0	2	3.02994e-30	TRUE	FALSE	FALSE	FALSE		TRUE	PZA	FALSE	FALSE	FALSE		FALSE		maybe_AB_second	697861
3184713	None	3894678	PPE60	13	66	18	1886	13	0	0	18	3.12227e-30	TRUE	FALSE	FALSE	FALSE		FALSE		FALSE	TRUE	FALSE		FALSE		one_antigen	709965
1833646	rpsA	794567	None	12	30	46	1190	12	0	0	46	3.19091e-30	TRUE	FALSE	FALSE	FALSE		FALSE		FALSE	FALSE	FALSE		FALSE		other	1039079
1340106	PPE18	2030489	esxM	24	6	666	4727	20	0	0	614	3.31812e-30	TRUE	TRUE	TRUE	FALSE		FALSE		FALSE	FALSE	FALSE		FALSE		one_antigen	690383
1340103	PPE18	2240062	None	25	5	664	5611	21	0	0	622	3.34886e-30	TRUE	TRUE	TRUE	FALSE		FALSE		FALSE	FALSE	FALSE		FALSE		one_antigen	899959
1340104	PPE18	2240062	None	25	5	666	5611	21	0	0	622	3.35128e-30	TRUE	TRUE	TRUE	FALSE		FALSE		FALSE	FALSE	FALSE		FALSE		one_antigen	899958
3053661	ephG	3884906	Rv3467	19	429	32	11619	19	0	0	32	3.54368e-30	TRUE	FALSE	FALSE	FALSE		FALSE		FALSE	FALSE	FALSE		FALSE		other	831245
4385937	Rv3900c	3336528	None	14	116	3531	6246	14	0	0	3529	3.64218e-30	TRUE	FALSE	FALSE	FALSE		FALSE		FALSE	FALSE	FALSE		FALSE		other	1049409
3798062	idsB	4137219	Rv3695	17	15	76	554	13	0	2	66	3.64256e-30	TRUE	FALSE	FALSE	FALSE		FALSE		FALSE	FALSE	FALSE		FALSE		other	339157
4089971	Rv3649	1902867	Rv1678	10	20	2	330	10	0	0	2	3.65914e-30	TRUE	FALSE	FALSE	FALSE		FALSE		FALSE	FALSE	FALSE		FALSE		other	2187104
4057391	None	3485228	moaE1	8	7	24	78	8	0	0	24	3.67581e-30	TRUE	FALSE	FALSE	FALSE		FALSE		FALSE	FALSE	FALSE		FALSE		other	572163
4057391	None	98168	Rv0089	8	5	24	78	8	0	0	24	3.67581e-30	TRUE	FALSE	FALSE	FALSE		FALSE		FALSE	FALSE	FALSE		FALSE		other	452309
4057391	None	1410569	amiB2	8	6	24	78	8	0	0	24	3.67581e-30	TRUE	FALSE	FALSE	FALSE		FALSE		FALSE	FALSE	FALSE		FALSE		other	1764710
1684184	mutB	1540352	Rv1367c	22	6	800	934	15	0	0	308	3.72982e-30	TRUE	FALSE	TRUE	FALSE		FALSE		TRUE	TRUE	FALSE		FALSE		both_antigen	143832
1673425	None	2626105	esxO	786	13	3817	5959	178	1	0	132	3.77719e-30	TRUE	FALSE	FALSE	TRUE	ETH,INH	FALSE		TRUE	TRUE	FALSE		FALSE		known_AB_second	952680
4394864	Rv3909	2338990	Rv2082	21	18	32	16336	21	0	0	32	3.80133e-30	TRUE	FALSE	FALSE	FALSE		FALSE		FALSE	FALSE	FALSE		FALSE		other	2055874
4394864	Rv3909	1638364	None	21	81	32	16346	21	0	0	32	3.86698e-30	TRUE	FALSE	FALSE	FALSE		FALSE		FALSE	FALSE	FALSE		FALSE		other	1655032
2747471	folC	3894732	PPE60	74	60	86	17091	55	0	0	60	3.89717e-30	TRUE	FALSE	FALSE	FALSE		FALSE		FALSE	TRUE	FALSE		FALSE		one_antigen	1147261
3899339	Rv3480c	2338990	Rv2082	22	18	10	16336	21	0	0	10	3.91056e-30	TRUE	FALSE	FALSE	FALSE		FALSE		FALSE	FALSE	FALSE		FALSE		other	1560349
3899339	Rv3480c	1638364	None	22	81	10	16346	21	0	0	10	3.97803e-30	TRUE	FALSE	FALSE	FALSE		FALSE		FALSE	FALSE	FALSE		FALSE		other	2150557
2216485	mce3F	1161026	esxJ	13	15	66	1968	13	0	0	66	4.01833e-30	TRUE	FALSE	FALSE	FALSE		FALSE		TRUE	TRUE	FALSE		FALSE		one_antigen	1055459
761155	rpoB	2122395	lldD2	1687	277	9165	19900	646	7	17	4941	4.91587e-30	TRUE	FALSE	TRUE	TRUE	RIF,RIF,RIF,RIF,RIF,RIF,RIF,RIF,RIF,RIF,RIF,RIF	TRUE	RIF	FALSE	TRUE	FALSE		FALSE		known_AB_second	1361240
4057391	None	2768599	Rv2466c	8	6	24	80	8	0	0	24	5.05071e-30	TRUE	FALSE	FALSE	FALSE		FALSE		FALSE	FALSE	FALSE		FALSE		other	1288792
2102417	ndh	1161026	esxJ	14	15	12	1968	13	0	0	12	5.78648e-30	TRUE	FALSE	FALSE	FALSE		TRUE	ETH,INH	TRUE	TRUE	FALSE		FALSE		one_antigen	941391
2123145	lldD2	1532777	PPE19	313	54	3348	5562	91	0	1	448	6.13316e-30	TRUE	FALSE	TRUE	FALSE		FALSE		TRUE	TRUE	FALSE		FALSE		both_antigen	590368
1853001	rpmI	2338994	Rv2082	28	19	280	32513	28	0	0	280	6.36617e-30	TRUE	TRUE	TRUE	FALSE		FALSE		FALSE	FALSE	FALSE		FALSE		one_antigen	485993
2487024	Rv2219A	3894732	PPE60	21	60	632	17091	21	0	0	632	6.48265e-30	TRUE	FALSE	FALSE	FALSE		FALSE		FALSE	TRUE	FALSE		FALSE		one_antigen	1407708
2241091	ctpF	3894732	PPE60	21	60	632	17091	21	0	0	632	6.48265e-30	TRUE	FALSE	TRUE	FALSE		FALSE		FALSE	TRUE	FALSE		FALSE		both_antigen	1653641
3521253	nuoJ	3894732	PPE60	21	60	632	17091	21	0	0	632	6.48265e-30	TRUE	FALSE	FALSE	FALSE		FALSE		FALSE	TRUE	FALSE		FALSE		one_antigen	373479
2102417	ndh	2241091	ctpF	14	21	12	632	12	0	1	12	7.10099e-30	TRUE	FALSE	FALSE	FALSE		TRUE	ETH,INH	FALSE	TRUE	FALSE		FALSE		one_antigen	138674
2102417	ndh	3521253	nuoJ	14	21	12	632	12	0	1	12	7.10099e-30	TRUE	FALSE	FALSE	FALSE		TRUE	ETH,INH	FALSE	FALSE	FALSE		FALSE		maybe_AB_second	1418836
2102417	ndh	2487024	Rv2219A	14	21	12	632	12	0	1	12	7.10099e-30	TRUE	FALSE	FALSE	FALSE		TRUE	ETH,INH	FALSE	FALSE	FALSE		FALSE		maybe_AB_second	384607
2715369	None	3894732	PPE60	41	60	506	17091	35	0	0	500	7.42529e-30	TRUE	FALSE	FALSE	TRUE	KAN	TRUE	AMI,KAN	FALSE	TRUE	FALSE		FALSE		known_AB_second	1179363
2300676	pks12	1341103	esxL	17	96	254	6139	16	0	0	254	7.6701e-30	TRUE	FALSE	FALSE	FALSE		FALSE		TRUE	TRUE	FALSE		FALSE		one_antigen	959573
2300676	pks12	1341102	esxL	17	103	254	6141	16	0	0	254	7.71605e-30	TRUE	FALSE	FALSE	FALSE		FALSE		TRUE	TRUE	FALSE		FALSE		one_antigen	959574
479457	fadE7	491247	fgd1	10	5	122	476	10	0	0	122	8.13053e-30	TRUE	FALSE	FALSE	FALSE		FALSE		FALSE	FALSE	FALSE		TRUE	DLM	maybe_AB_first	11790
2196722	Rv1945	1605149	Rv1429	12	11	481	1709	12	0	0	481	8.29206e-30	TRUE	FALSE	TRUE	FALSE		FALSE		FALSE	FALSE	FALSE		FALSE		one_antigen	591573
4346356	eccB1	2626105	esxO	17	13	26	5959	16	0	0	26	8.30034e-30	TRUE	FALSE	FALSE	FALSE		FALSE		TRUE	TRUE	FALSE		FALSE		one_antigen	1720251
3073679	None	2122395	lldD2	53	277	192	19900	44	0	0	174	8.52902e-30	TRUE	FALSE	FALSE	FALSE		FALSE		FALSE	TRUE	FALSE		FALSE		one_antigen	951284
2242582	ctpF	3021957	Rv2709	11	5	22	724	11	0	0	22	8.65562e-30	TRUE	FALSE	TRUE	FALSE		FALSE		FALSE	FALSE	FALSE		FALSE		one_antigen	779375
4326533	ethA	75233	None	25	44	210	24274	24	0	0	206	1.06465e-29	TRUE	FALSE	FALSE	FALSE		TRUE	ETH	FALSE	FALSE	FALSE		FALSE		maybe_AB_second	160232
2101193	ureD	2155168	katG	19	2098	426	12564	19	0	0	426	1.20363e-29	TRUE	FALSE	FALSE	FALSE		FALSE		FALSE	TRUE	TRUE	INH,INH,INH,INH,INH	TRUE	INH	known_AB_first	53975
4090823	Rv3649	2155168	katG	20	2098	426	12564	19	0	0	426	1.20408e-29	TRUE	FALSE	FALSE	FALSE		FALSE		FALSE	TRUE	TRUE	INH,INH,INH,INH,INH	TRUE	INH	known_AB_first	1935655
3447507	virS	2715369	None	9	41	342	506	9	0	0	342	1.2542e-29	TRUE	FALSE	FALSE	FALSE		FALSE		FALSE	FALSE	TRUE	KAN	TRUE	AMI,KAN	known_AB_first	732138
2180169	Rv1927	2715369	None	9	41	342	506	9	0	0	342	1.2542e-29	TRUE	FALSE	FALSE	FALSE		FALSE		FALSE	FALSE	TRUE	KAN	TRUE	AMI,KAN	known_AB_first	535200
2289226	pncA	2715369	None	9	41	342	506	9	0	0	342	1.2542e-29	TRUE	FALSE	FALSE	FALSE		TRUE	PZA	FALSE	FALSE	TRUE	KAN	TRUE	AMI,KAN	known_AB_first	426143
3460335	Rv3091	1344318	dapD	11	5	10	746	11	0	0	10	1.46766e-29	TRUE	FALSE	FALSE	FALSE		FALSE		FALSE	FALSE	FALSE		FALSE		other	2116017
3460335	Rv3091	325647	fadD2	11	5	10	746	11	0	0	10	1.46766e-29	TRUE	FALSE	FALSE	FALSE		FALSE		FALSE	FALSE	FALSE		FALSE		other	1276844
4346356	eccB1	2030521	esxM	17	69	26	6159	16	0	0	26	1.48827e-29	TRUE	FALSE	FALSE	FALSE		FALSE		FALSE	FALSE	FALSE		FALSE		other	2095697
3460335	Rv3091	1884706	pks8	11	9	10	748	11	0	0	10	1.51299e-29	TRUE	FALSE	FALSE	FALSE		FALSE		FALSE	FALSE	FALSE		FALSE		other	1575629
3877949	rpoA	1340208	PPE18	55	30	50	21626	46	0	0	44	1.62968e-29	TRUE	FALSE	FALSE	FALSE		TRUE	RIF	FALSE	TRUE	FALSE		FALSE		one_antigen	1873791
7570	gyrA	2122395	lldD2	389	277	519	19900	207	0	2	122	1.65944e-29	TRUE	FALSE	FALSE	TRUE	LEV,MXF	TRUE	MXF,LEV	FALSE	TRUE	FALSE		FALSE		known_AB_second	2114825
2242582	ctpF	3831621	None	11	7	22	766	11	0	0	22	1.66028e-29	TRUE	FALSE	TRUE	FALSE		FALSE		FALSE	FALSE	FALSE		FALSE		one_antigen	1589039
3460335	Rv3091	332869	vapC25	11	21	10	762	11	0	0	10	1.8678e-29	TRUE	FALSE	FALSE	FALSE		FALSE		FALSE	FALSE	FALSE		FALSE		other	1284066
2123181	Rv1873	2625924	esxO	91	8	1652	33211	77	0	0	1374	1.8847e-29	TRUE	FALSE	TRUE	FALSE		FALSE		FALSE	TRUE	FALSE		FALSE		both_antigen	502743
4243225	None	2155168	katG	59	2098	80	12564	43	0	10	76	1.89308e-29	TRUE	FALSE	FALSE	FALSE		TRUE	EMB	FALSE	TRUE	TRUE	INH,INH,INH,INH,INH	TRUE	INH	known_AB_first	2088057
4346356	eccB1	3336528	None	17	116	26	6246	16	0	0	26	1.90841e-29	TRUE	FALSE	FALSE	FALSE		FALSE		FALSE	FALSE	FALSE		FALSE		other	1009828
3460335	Rv3091	4304293	Rv3829c	11	11	10	764	11	0	0	10	1.92425e-29	TRUE	FALSE	FALSE	FALSE		FALSE		FALSE	FALSE	FALSE		FALSE		other	843958
3482717	None	3446699	Rv3081	15	83	13927	16441	14	0	1	13927	1.96304e-29	TRUE	FALSE	FALSE	FALSE		FALSE		FALSE	FALSE	FALSE		FALSE		other	36018
1184504	Rv1061	3196434	Rv2887	12	16	412	1734	12	0	0	412	2.02556e-29	TRUE	FALSE	FALSE	FALSE		FALSE		FALSE	FALSE	FALSE		FALSE		other	2011930
1184504	Rv1061	370911	PPE5	12	7	412	1748	12	0	0	412	2.30577e-29	TRUE	FALSE	FALSE	FALSE		FALSE		FALSE	FALSE	FALSE		FALSE		other	813593
2747471	folC	454333	Rv0376c	74	5	86	22992	59	0	0	66	2.4272e-29	TRUE	FALSE	FALSE	FALSE		FALSE		FALSE	FALSE	FALSE		FALSE		other	2118394
1184504	Rv1061	370928	PPE5	12	10	412	1756	12	0	0	412	2.48148e-29	TRUE	FALSE	FALSE	FALSE		FALSE		FALSE	FALSE	FALSE		FALSE		other	813576
1673425	None	2240062	None	786	5	3817	5611	170	0	0	130	2.725e-29	TRUE	FALSE	FALSE	TRUE	ETH,INH	FALSE		FALSE	FALSE	FALSE		FALSE		known_AB_second	566637
1473246	None	4247429	embB	589	865	1893	2866	85	15	89	670	2.79417e-29	TRUE	FALSE	FALSE	TRUE	AMI,CAP,KAN	TRUE	LZD,KAN,CAP,STM,AMI	FALSE	FALSE	TRUE	EMB,EMB,EMB	TRUE	EMB	between_known_AB	1637349
2123145	lldD2	1532778	PPE19	313	45	3348	5158	87	0	0	412	2.95565e-29	TRUE	FALSE	TRUE	FALSE		FALSE		TRUE	TRUE	FALSE		FALSE		both_antigen	590367
479457	fadE7	2715344	None	10	76	122	526	10	0	0	122	3.13021e-29	TRUE	FALSE	FALSE	FALSE		FALSE		FALSE	FALSE	TRUE	KAN	TRUE	AMI,KAN	known_AB_first	2175645
479457	fadE7	842056	Rv0750	10	26	122	526	10	0	0	122	3.13021e-29	TRUE	FALSE	FALSE	FALSE		FALSE		FALSE	FALSE	FALSE		FALSE		other	362599
479457	fadE7	842063	Rv0750	10	26	122	526	10	0	0	122	3.13021e-29	TRUE	FALSE	FALSE	FALSE		FALSE		FALSE	FALSE	FALSE		FALSE		other	362606
479457	fadE7	842065	Rv0750	10	26	122	526	10	0	0	122	3.13021e-29	TRUE	FALSE	FALSE	FALSE		FALSE		FALSE	FALSE	FALSE		FALSE		other	362608
479457	fadE7	842058	Rv0750	10	26	122	526	10	0	0	122	3.13021e-29	TRUE	FALSE	FALSE	FALSE		FALSE		FALSE	FALSE	FALSE		FALSE		other	362601
479457	fadE7	842057	Rv0750	10	27	122	526	10	0	0	122	3.13021e-29	TRUE	FALSE	FALSE	FALSE		FALSE		FALSE	FALSE	FALSE		FALSE		other	362600
479457	fadE7	842051	Rv0750	10	26	122	526	10	0	0	122	3.13021e-29	TRUE	FALSE	FALSE	FALSE		FALSE		FALSE	FALSE	FALSE		FALSE		other	362594
2852174	mrr	3186685	dipZ	9	5	30	212	9	0	0	30	3.15612e-29	TRUE	FALSE	FALSE	FALSE		FALSE		FALSE	TRUE	FALSE		FALSE		one_antigen	334511
3899339	Rv3480c	2339255	Rv2082	22	44	10	20062	22	0	0	10	3.22419e-29	TRUE	FALSE	FALSE	FALSE		FALSE		FALSE	FALSE	FALSE		FALSE		other	1560084
4385937	Rv3900c	154191	None	14	25	3531	6689	14	0	0	3531	3.33007e-29	TRUE	FALSE	FALSE	FALSE		FALSE		FALSE	FALSE	FALSE		FALSE		other	179786
3877949	rpoA	1287112	None	55	7	50	42982	52	0	0	48	3.48001e-29	TRUE	FALSE	FALSE	FALSE		TRUE	RIF	FALSE	FALSE	FALSE		FALSE		maybe_AB_second	1820695
1340103	PPE18	2030521	esxM	25	69	664	6159	21	0	0	622	3.52986e-29	TRUE	TRUE	TRUE	FALSE		FALSE		FALSE	FALSE	FALSE		FALSE		one_antigen	690418
1340104	PPE18	2030521	esxM	25	69	666	6159	21	0	0	622	3.53244e-29	TRUE	TRUE	TRUE	FALSE		FALSE		FALSE	FALSE	FALSE		FALSE		one_antigen	690417
4385937	Rv3900c	3895247	PPE60	14	10	3531	6699	14	0	0	3523	3.62163e-29	TRUE	FALSE	FALSE	FALSE		FALSE		FALSE	TRUE	FALSE		FALSE		one_antigen	490690
4137219	Rv3695	781687	rpsL	15	918	554	5303	15	0	0	554	3.87314e-29	TRUE	FALSE	FALSE	FALSE		FALSE		FALSE	FALSE	TRUE	STM,STM	TRUE	STM	known_AB_first	1056000
3847546	PPE59	2626105	esxO	39	13	356	5959	28	0	0	90	4.03382e-29	TRUE	FALSE	FALSE	FALSE		FALSE		TRUE	TRUE	FALSE		FALSE		one_antigen	1221441
4235607	Rv3789	1523817	moeY	16	5	30	6522	16	0	0	30	4.07504e-29	TRUE	FALSE	FALSE	FALSE		FALSE		FALSE	FALSE	FALSE		FALSE		other	1699742
2644740	amiA2	1626655	zwf2	11	8	8	816	11	0	0	8	4.17754e-29	TRUE	FALSE	FALSE	FALSE		FALSE		FALSE	FALSE	FALSE		FALSE		other	1018085
2163484	PPE34	1161029	esxJ	12	79	44	1456	12	0	0	44	4.23863e-29	TRUE	FALSE	TRUE	FALSE		FALSE		TRUE	TRUE	FALSE		FALSE		both_antigen	1002455
2163488	PPE34	1161032	esxJ	12	78	44	1456	12	0	0	44	4.23863e-29	TRUE	FALSE	TRUE	FALSE		FALSE		TRUE	TRUE	FALSE		FALSE		both_antigen	1002456
2163488	PPE34	1161029	esxJ	12	79	44	1456	12	0	0	44	4.23863e-29	TRUE	FALSE	TRUE	FALSE		FALSE		TRUE	TRUE	FALSE		FALSE		both_antigen	1002459
2163484	PPE34	1161032	esxJ	12	78	44	1456	12	0	0	44	4.23863e-29	TRUE	FALSE	TRUE	FALSE		FALSE		TRUE	TRUE	FALSE		FALSE		both_antigen	1002452
3478434	moaA1	2096585	blaI	11	6	296	1102	11	0	0	296	4.2762e-29	TRUE	FALSE	FALSE	FALSE		FALSE		FALSE	FALSE	FALSE		FALSE		other	1381849
2644740	amiA2	1431097	Rv1279	11	7	8	818	11	0	0	8	4.29497e-29	TRUE	FALSE	FALSE	FALSE		FALSE		FALSE	FALSE	FALSE		FALSE		other	1213643
781822	rpsL	2338994	Rv2082	329	19	1338	32513	234	0	0	626	4.32153e-29	TRUE	FALSE	FALSE	TRUE	STM,STM	TRUE	STM	FALSE	FALSE	FALSE		FALSE		known_AB_second	1557172
3073715	thyA	2030355	esxM	15	78	308	5112	15	0	0	308	4.37862e-29	TRUE	FALSE	FALSE	FALSE		FALSE		FALSE	FALSE	FALSE		FALSE		other	1043360
691388	mce2D	886661	None	12	18	16	1436	12	0	0	16	4.51917e-29	TRUE	FALSE	FALSE	FALSE		FALSE		FALSE	FALSE	FALSE		FALSE		other	195273
3073679	None	908186	sseC2	53	5	192	14575	41	0	0	172	4.52939e-29	TRUE	FALSE	FALSE	FALSE		FALSE		FALSE	FALSE	FALSE		FALSE		other	2165493
4235607	Rv3789	4046007	Rv3603c	16	5	30	6586	16	0	0	30	4.85031e-29	TRUE	FALSE	FALSE	FALSE		FALSE		FALSE	FALSE	FALSE		FALSE		other	189600
7582	gyrA	764817	rpoC	779	281	743	921	61	4	34	91	4.93639e-29	TRUE	FALSE	FALSE	TRUE	LEV,LEV,MXF,MXF	TRUE	MXF,LEV	FALSE	FALSE	FALSE		TRUE	RIF	known_AB_second	757235
4326855	ethA	1626655	zwf2	16	8	32	816	13	0	0	28	4.9447e-29	TRUE	FALSE	FALSE	TRUE	ETH,ETH	TRUE	ETH	FALSE	FALSE	FALSE		FALSE		known_AB_second	1711332
1340103	PPE18	3336528	None	25	116	664	6246	21	0	0	622	5.0286e-29	TRUE	TRUE	TRUE	FALSE		FALSE		FALSE	FALSE	FALSE		FALSE		one_antigen	1996425
1340104	PPE18	3336528	None	25	116	666	6246	21	0	0	622	5.03227e-29	TRUE	TRUE	TRUE	FALSE		FALSE		FALSE	FALSE	FALSE		FALSE		one_antigen	1996424
3073679	None	454333	Rv0376c	53	5	192	22992	45	0	0	178	5.07963e-29	TRUE	FALSE	FALSE	FALSE		FALSE		FALSE	FALSE	FALSE		FALSE		other	1792186
4326855	ethA	1431097	Rv1279	16	7	32	818	13	0	0	28	5.11354e-29	TRUE	FALSE	FALSE	TRUE	ETH,ETH	TRUE	ETH	FALSE	FALSE	FALSE		FALSE		known_AB_second	1515774
3481336	None	105045	Rv0095c	27	7	72	29682	26	0	0	72	5.45076e-29	TRUE	FALSE	FALSE	FALSE		FALSE		FALSE	FALSE	FALSE		FALSE		other	1035241
3073679	None	4060588	esxW	53	117	192	16379	42	0	0	172	5.49001e-29	TRUE	FALSE	FALSE	FALSE		FALSE		TRUE	TRUE	FALSE		FALSE		one_antigen	986909
3478434	moaA1	1928568	Rv1702c	11	5	296	1122	11	0	0	296	5.6291e-29	TRUE	FALSE	FALSE	FALSE		FALSE		FALSE	FALSE	FALSE		FALSE		other	1549866
3847215	PPE59	1533583	PPE19	161	116	3830	10743	77	2	2	1542	6.21887e-29	TRUE	FALSE	FALSE	FALSE		FALSE		TRUE	TRUE	FALSE		FALSE		one_antigen	2097900
2277474	Rv2030c	4408054	gid	9	10	8	204	9	0	0	8	6.25413e-29	TRUE	FALSE	TRUE	FALSE		FALSE		FALSE	FALSE	FALSE		TRUE	STM	one_antigen	2130580
259092	Rv0216	3521253	nuoJ	13	21	208	632	11	0	2	208	6.38393e-29	TRUE	FALSE	FALSE	FALSE		FALSE		FALSE	FALSE	FALSE		FALSE		other	1149371
259092	Rv0216	2487024	Rv2219A	13	21	208	632	11	0	2	208	6.38393e-29	TRUE	FALSE	FALSE	FALSE		FALSE		FALSE	FALSE	FALSE		FALSE		other	2183600
259092	Rv0216	2241091	ctpF	13	21	208	632	11	0	2	208	6.38393e-29	TRUE	FALSE	FALSE	FALSE		FALSE		FALSE	TRUE	FALSE		FALSE		one_antigen	1981999
2945134	None	27463	None	16	14	2411	4011	14	0	0	2277	6.4499e-29	TRUE	FALSE	FALSE	FALSE		FALSE		FALSE	FALSE	FALSE		FALSE		other	1493861
4346356	eccB1	154191	None	17	25	26	6689	16	0	0	26	6.46247e-29	TRUE	FALSE	FALSE	FALSE		FALSE		FALSE	FALSE	FALSE		FALSE		other	219367
4247399	embB	4137219	Rv3695	18	15	66	554	13	0	2	66	6.56544e-29	TRUE	FALSE	FALSE	FALSE		TRUE	EMB	FALSE	FALSE	FALSE		FALSE		maybe_AB_second	110180
691388	mce2D	4338371	whiB6	12	8	16	1480	12	0	0	16	6.58043e-29	TRUE	FALSE	FALSE	FALSE		FALSE		FALSE	FALSE	FALSE		TRUE	STM,AMI,CAP	maybe_AB_first	764549
3460335	Rv3091	2867650	lppB	11	6	10	852	11	0	0	10	6.63477e-29	TRUE	FALSE	FALSE	FALSE		FALSE		FALSE	FALSE	FALSE		FALSE		other	592685
4346356	eccB1	3895247	PPE60	17	10	26	6699	16	0	0	26	6.63726e-29	TRUE	FALSE	FALSE	FALSE		FALSE		FALSE	TRUE	FALSE		FALSE		one_antigen	451109
3073679	None	3446699	Rv3081	53	83	192	16441	42	0	0	172	6.68783e-29	TRUE	FALSE	FALSE	FALSE		FALSE		FALSE	FALSE	FALSE		FALSE		other	373020
761161	rpoB	2867575	lppB	153	25	304	16157	91	0	0	48	7.01254e-29	TRUE	FALSE	TRUE	TRUE	RIF,RIF	TRUE	RIF	FALSE	FALSE	FALSE		FALSE		known_AB_second	2106414
2338768	Rv2082	2339255	Rv2082	21	44	2789	20062	21	0	0	2789	7.02042e-29	TRUE	FALSE	FALSE	FALSE		FALSE		FALSE	FALSE	FALSE		FALSE		other	487
3073715	thyA	781687	rpsL	15	918	308	5303	15	0	0	308	8.23881e-29	TRUE	FALSE	FALSE	FALSE		FALSE		FALSE	FALSE	TRUE	STM,STM	TRUE	STM	known_AB_first	2119504
2277474	Rv2030c	2747453	folC	9	8	8	210	9	0	0	8	8.26838e-29	TRUE	FALSE	TRUE	FALSE		FALSE		FALSE	FALSE	FALSE		FALSE		one_antigen	469979
2852174	mrr	852582	phoR	9	6	30	232	9	0	0	30	8.29456e-29	TRUE	FALSE	FALSE	FALSE		FALSE		FALSE	FALSE	FALSE		FALSE		other	1999592
1473246	None	2487024	Rv2219A	589	21	1893	632	45	0	1	96	8.72149e-29	TRUE	FALSE	FALSE	TRUE	AMI,CAP,KAN	TRUE	LZD,KAN,CAP,STM,AMI	FALSE	FALSE	FALSE		FALSE		known_AB_second	1013778
1473246	None	2241091	ctpF	589	21	1893	632	45	0	1	96	8.72149e-29	TRUE	FALSE	FALSE	TRUE	AMI,CAP,KAN	TRUE	LZD,KAN,CAP,STM,AMI	FALSE	TRUE	FALSE		FALSE		known_AB_second	767845
1473246	None	3521253	nuoJ	589	21	1893	632	45	0	1	96	8.72149e-29	TRUE	FALSE	FALSE	TRUE	AMI,CAP,KAN	TRUE	LZD,KAN,CAP,STM,AMI	FALSE	FALSE	FALSE		FALSE		known_AB_second	2048007
1638364	None	2626105	esxO	81	13	16346	5959	44	4	0	1008	9.66192e-29	TRUE	FALSE	FALSE	FALSE		FALSE		TRUE	TRUE	FALSE		FALSE		one_antigen	987741
7582	gyrA	1673425	None	779	786	743	3817	127	2	46	256	9.91155e-29	TRUE	FALSE	FALSE	TRUE	LEV,LEV,MXF,MXF	TRUE	MXF,LEV	FALSE	FALSE	TRUE	ETH,INH	FALSE		between_known_AB	1665843
13638	None	1287112	None	35	7	14	42982	34	0	0	12	1.01736e-28	TRUE	FALSE	FALSE	FALSE		FALSE		FALSE	FALSE	FALSE		FALSE		other	1273474
2123145	lldD2	1276363	Rv1148c	313	46	3348	4798	83	3	0	416	1.29163e-28	TRUE	FALSE	TRUE	FALSE		FALSE		FALSE	FALSE	FALSE		FALSE		one_antigen	846782
2123145	lldD2	1276366	Rv1148c	313	49	3348	4800	83	3	0	416	1.33413e-28	TRUE	FALSE	TRUE	FALSE		FALSE		FALSE	FALSE	FALSE		FALSE		one_antigen	846779
3478434	moaA1	794567	None	11	30	296	1190	11	0	0	296	1.36727e-28	TRUE	FALSE	FALSE	FALSE		FALSE		FALSE	FALSE	FALSE		FALSE		other	1727665
116917	nrp	3196434	Rv2887	12	16	182	1734	12	0	0	182	1.39566e-28	TRUE	FALSE	FALSE	FALSE		FALSE		FALSE	FALSE	FALSE		FALSE		other	1332015
2290107	lipT	3196434	Rv2887	13	16	184	1734	12	0	0	182	1.39648e-28	TRUE	FALSE	FALSE	FALSE		FALSE		FALSE	FALSE	FALSE		FALSE		other	906327
4247429	embB	4338371	whiB6	865	8	2866	1480	79	0	0	216	1.4154e-28	TRUE	FALSE	FALSE	TRUE	EMB,EMB,EMB	TRUE	EMB	FALSE	FALSE	FALSE		TRUE	STM,AMI,CAP	known_AB_second	90942
2101193	ureD	3482717	None	19	15	426	13927	19	0	0	424	1.49067e-28	TRUE	FALSE	FALSE	FALSE		FALSE		FALSE	FALSE	FALSE		FALSE		other	1381524
4090823	Rv3649	3482717	None	20	15	426	13927	19	0	0	424	1.49124e-28	TRUE	FALSE	FALSE	FALSE		FALSE		FALSE	FALSE	FALSE		FALSE		other	608106
116917	nrp	370911	PPE5	12	7	182	1748	12	0	0	182	1.55911e-28	TRUE	FALSE	FALSE	FALSE		FALSE		FALSE	FALSE	FALSE		FALSE		other	253994
2290107	lipT	370911	PPE5	13	7	184	1748	12	0	0	182	1.56003e-28	TRUE	FALSE	FALSE	FALSE		FALSE		FALSE	FALSE	FALSE		FALSE		other	1919196
2726117	None	3247316	ppsA	16	9	2	7015	16	0	0	2	1.59983e-28	TRUE	FALSE	FALSE	FALSE		TRUE	INH	FALSE	FALSE	FALSE		FALSE		maybe_AB_second	521199
3460335	Rv3091	764817	rpoC	11	281	10	921	11	0	0	10	1.60534e-28	TRUE	FALSE	FALSE	FALSE		FALSE		FALSE	FALSE	FALSE		TRUE	RIF	maybe_AB_first	1716014
2242582	ctpF	4078056	Rv3639c	11	44	22	935	11	0	0	22	1.64884e-28	TRUE	FALSE	TRUE	FALSE		FALSE		FALSE	FALSE	FALSE		FALSE		one_antigen	1835474
116917	nrp	370928	PPE5	12	10	182	1756	12	0	0	182	1.66024e-28	TRUE	FALSE	FALSE	FALSE		FALSE		FALSE	FALSE	FALSE		FALSE		other	254011
2290107	lipT	370928	PPE5	13	10	184	1756	12	0	0	182	1.66122e-28	TRUE	FALSE	FALSE	FALSE		FALSE		FALSE	FALSE	FALSE		FALSE		other	1919179
1516145	irtB	781687	rpsL	15	918	66	5303	15	0	0	66	1.67048e-28	TRUE	FALSE	TRUE	FALSE		FALSE		FALSE	FALSE	TRUE	STM,STM	TRUE	STM	known_AB_first	734458
3497859	devS	781687	rpsL	15	918	66	5303	15	0	0	66	1.67048e-28	TRUE	FALSE	TRUE	FALSE		FALSE		FALSE	FALSE	TRUE	STM,STM	TRUE	STM	known_AB_first	1695360
2573793	None	781687	rpsL	15	918	66	5303	15	0	0	66	1.67048e-28	TRUE	FALSE	FALSE	FALSE		FALSE		FALSE	FALSE	TRUE	STM,STM	TRUE	STM	known_AB_first	1792106
3799523	vapC46	781687	rpsL	15	918	66	5303	15	0	0	66	1.67048e-28	TRUE	FALSE	FALSE	FALSE		FALSE		FALSE	FALSE	TRUE	STM,STM	TRUE	STM	known_AB_first	1393696
4326855	ethA	781687	rpsL	16	918	32	5303	15	0	1	32	1.84097e-28	TRUE	FALSE	FALSE	TRUE	ETH,ETH	TRUE	ETH	FALSE	FALSE	TRUE	STM,STM	TRUE	STM	between_known_AB	866364
2644740	amiA2	1540352	Rv1367c	11	6	8	934	11	0	0	8	1.92755e-28	TRUE	FALSE	FALSE	FALSE		FALSE		TRUE	TRUE	FALSE		FALSE		one_antigen	1104388
2626191	None	4385937	Rv3900c	43	14	24608	3531	29	1	0	138	2.15404e-28	TRUE	FALSE	FALSE	FALSE		FALSE		FALSE	FALSE	FALSE		FALSE		other	1759746
2814264	fadE19	3217905	Rv2910c	13	5	46	2626	13	0	0	46	2.44076e-28	TRUE	FALSE	FALSE	FALSE		FALSE		FALSE	FALSE	FALSE		FALSE		other	403641
2026992	PPE26	3217905	Rv2910c	13	5	46	2626	13	0	0	46	2.44076e-28	TRUE	FALSE	TRUE	FALSE		FALSE		FALSE	FALSE	FALSE		FALSE		one_antigen	1190913
2289226	pncA	4327480	None	9	7	342	568	9	0	0	342	2.44946e-28	TRUE	FALSE	FALSE	FALSE		TRUE	PZA	FALSE	FALSE	TRUE	ETH	TRUE	ETH	known_AB_first	2038254
3447507	virS	4327480	None	9	7	342	568	9	0	0	342	2.44946e-28	TRUE	FALSE	FALSE	FALSE		FALSE		FALSE	FALSE	TRUE	ETH	TRUE	ETH	known_AB_first	879973
2180169	Rv1927	4327480	None	9	7	342	568	9	0	0	342	2.44946e-28	TRUE	FALSE	FALSE	FALSE		FALSE		FALSE	FALSE	TRUE	ETH	TRUE	ETH	known_AB_first	2147311
340132	PPE3	2338994	Rv2082	150	19	21827	32513	93	3	0	20781	2.48128e-28	TRUE	FALSE	TRUE	FALSE		FALSE		FALSE	FALSE	FALSE		FALSE		one_antigen	1998862
4247399	embB	1161026	esxJ	18	15	66	1968	15	0	0	66	2.49035e-28	TRUE	FALSE	FALSE	FALSE		TRUE	EMB	TRUE	TRUE	FALSE		FALSE		one_antigen	1325159
2852174	mrr	501352	thiO	9	22	30	258	9	0	0	30	2.54024e-28	TRUE	FALSE	FALSE	FALSE		FALSE		FALSE	FALSE	FALSE		FALSE		other	2060710
3847546	PPE59	3883626	Rv3466	39	469	356	19374	34	3	0	96	2.65711e-28	TRUE	FALSE	FALSE	FALSE		FALSE		FALSE	FALSE	FALSE		FALSE		other	36080
1340103	PPE18	2030489	esxM	25	6	664	4727	20	0	0	614	2.68949e-28	TRUE	TRUE	TRUE	FALSE		FALSE		FALSE	FALSE	FALSE		FALSE		one_antigen	690386
1340104	PPE18	2030489	esxM	25	6	666	4727	20	0	0	614	2.69131e-28	TRUE	TRUE	TRUE	FALSE		FALSE		FALSE	FALSE	FALSE		FALSE		one_antigen	690385
1340103	PPE18	154191	None	25	25	664	6689	21	0	0	622	2.82876e-28	TRUE	TRUE	TRUE	FALSE		FALSE		FALSE	FALSE	FALSE		FALSE		one_antigen	1185912
1340104	PPE18	154191	None	25	25	666	6689	21	0	0	622	2.83083e-28	TRUE	TRUE	TRUE	FALSE		FALSE		FALSE	FALSE	FALSE		FALSE		one_antigen	1185913
4346356	eccB1	1371721	None	17	18	26	694	13	0	0	14	2.92075e-28	TRUE	FALSE	FALSE	FALSE		FALSE		FALSE	FALSE	FALSE		FALSE		other	1436897
1340103	PPE18	3895247	PPE60	25	10	664	6699	21	0	0	622	2.93725e-28	TRUE	TRUE	TRUE	FALSE		FALSE		FALSE	TRUE	FALSE		FALSE		both_antigen	1856388
1340104	PPE18	3895247	PPE60	25	10	666	6699	21	0	0	622	2.93941e-28	TRUE	TRUE	TRUE	FALSE		FALSE		FALSE	TRUE	FALSE		FALSE		both_antigen	1856389
2216485	mce3F	4137219	Rv3695	13	15	66	554	11	0	2	66	3.01233e-28	TRUE	FALSE	FALSE	FALSE		FALSE		FALSE	FALSE	FALSE		FALSE		other	1920734
2626138	esxO	2338994	Rv2082	47	19	174	32513	43	0	0	170	3.08575e-28	TRUE	TRUE	TRUE	FALSE		FALSE		FALSE	FALSE	FALSE		FALSE		one_antigen	287144
4326855	ethA	1540352	Rv1367c	16	6	32	934	13	0	0	28	3.1404e-28	TRUE	FALSE	FALSE	TRUE	ETH,ETH	TRUE	ETH	TRUE	TRUE	FALSE		FALSE		known_AB_second	1625029
7570	gyrA	3482717	None	389	15	519	13927	168	0	1	110	3.2576e-28	TRUE	FALSE	FALSE	TRUE	LEV,MXF	TRUE	MXF,LEV	FALSE	FALSE	FALSE		FALSE		known_AB_second	936385
1340108	PPE18	2240062	None	26	5	666	5611	21	0	0	622	3.34459e-28	TRUE	TRUE	TRUE	FALSE		FALSE		FALSE	FALSE	FALSE		FALSE		one_antigen	899954
1340105	PPE18	2240062	None	26	5	666	5611	21	0	0	622	3.34459e-28	TRUE	TRUE	TRUE	FALSE		FALSE		FALSE	FALSE	FALSE		FALSE		one_antigen	899957
3460335	Rv3091	4159589	Rv3714c	11	21	10	984	11	0	0	10	3.40029e-28	TRUE	FALSE	FALSE	FALSE		FALSE		FALSE	TRUE	FALSE		FALSE		one_antigen	699254
2277474	Rv2030c	4338600	None	9	39	8	244	9	0	0	8	3.48123e-28	TRUE	FALSE	TRUE	FALSE		FALSE		FALSE	FALSE	FALSE		TRUE	STM,AMI,CAP	one_antigen	2061126
2196722	Rv1945	4252878	None	12	33	481	2153	12	0	0	481	3.71092e-28	TRUE	FALSE	TRUE	FALSE		FALSE		FALSE	FALSE	FALSE		FALSE		one_antigen	2056156
7582	gyrA	975542	Rv0876c	779	5	743	884	61	0	0	22	3.73831e-28	TRUE	FALSE	FALSE	TRUE	LEV,LEV,MXF,MXF	TRUE	MXF,LEV	FALSE	FALSE	FALSE		FALSE		known_AB_second	967960
4346356	eccB1	50557	ino1	17	16	26	9463	17	0	0	26	3.76464e-28	TRUE	FALSE	FALSE	FALSE		FALSE		FALSE	FALSE	FALSE		FALSE		other	115733
4089971	Rv3649	3239801	None	10	26	2	521	10	0	0	2	3.94151e-28	TRUE	FALSE	FALSE	FALSE		FALSE		FALSE	FALSE	FALSE		FALSE		other	850170
3521253	nuoJ	2626011	esxO	21	164	632	19630	21	0	0	632	4.06018e-28	TRUE	FALSE	FALSE	FALSE		FALSE		FALSE	TRUE	FALSE		FALSE		one_antigen	895242
2241091	ctpF	2626011	esxO	21	164	632	19630	21	0	0	632	4.06018e-28	TRUE	FALSE	TRUE	FALSE		FALSE		FALSE	TRUE	FALSE		FALSE		both_antigen	384920
2487024	Rv2219A	2626011	esxO	21	164	632	19630	21	0	0	632	4.06018e-28	TRUE	FALSE	FALSE	FALSE		FALSE		FALSE	TRUE	FALSE		FALSE		one_antigen	138987
4089971	Rv3649	3239797	None	10	28	2	523	10	0	0	2	4.09895e-28	TRUE	FALSE	FALSE	FALSE		FALSE		FALSE	FALSE	FALSE		FALSE		other	850174
4089971	Rv3649	3239798	None	10	28	2	523	10	0	0	2	4.09895e-28	TRUE	FALSE	FALSE	FALSE		FALSE		FALSE	FALSE	FALSE		FALSE		other	850173
2101193	ureD	908186	sseC2	19	5	426	14575	19	0	0	426	4.59124e-28	TRUE	FALSE	FALSE	FALSE		FALSE		FALSE	FALSE	FALSE		FALSE		other	1193007
4090823	Rv3649	908186	sseC2	20	5	426	14575	19	0	0	426	4.59302e-28	TRUE	FALSE	FALSE	FALSE		FALSE		FALSE	FALSE	FALSE		FALSE		other	1228895
2852174	mrr	3980219	ltp2	9	5	30	274	9	0	0	30	4.74947e-28	TRUE	FALSE	FALSE	FALSE		FALSE		FALSE	FALSE	FALSE		FALSE		other	1128045
7570	gyrA	1473246	None	389	589	519	1893	58	10	59	253	4.96776e-28	TRUE	FALSE	FALSE	TRUE	LEV,MXF	TRUE	MXF,LEV	FALSE	FALSE	TRUE	AMI,CAP,KAN	TRUE	LZD,KAN,CAP,STM,AMI	between_known_AB	1465676
4385933	Rv3900c	4385937	Rv3900c	42	14	606	3531	25	2	10	554	4.96997e-28	TRUE	FALSE	FALSE	FALSE		FALSE		FALSE	FALSE	FALSE		FALSE		other	4
781822	rpsL	2626011	esxO	329	164	1338	19630	175	0	2	924	5.00337e-28	TRUE	FALSE	FALSE	TRUE	STM,STM	TRUE	STM	FALSE	TRUE	FALSE		FALSE		known_AB_second	1844189
761155	rpoB	3446699	Rv3081	1687	83	9165	16441	540	1	4	4527	5.01246e-28	TRUE	FALSE	TRUE	TRUE	RIF,RIF,RIF,RIF,RIF,RIF,RIF,RIF,RIF,RIF,RIF,RIF	TRUE	RIF	FALSE	FALSE	FALSE		FALSE		known_AB_second	1725988
3073679	None	3894732	PPE60	53	60	192	17091	42	0	0	172	5.11543e-28	TRUE	FALSE	FALSE	FALSE		FALSE		FALSE	TRUE	FALSE		FALSE		one_antigen	821053
3798062	idsB	4090823	Rv3649	17	20	76	426	12	0	3	66	5.4173e-28	TRUE	FALSE	FALSE	FALSE		FALSE		FALSE	FALSE	FALSE		FALSE		other	292761
3798062	idsB	2101193	ureD	17	19	76	426	12	0	3	66	5.4173e-28	TRUE	FALSE	FALSE	FALSE		FALSE		FALSE	FALSE	FALSE		FALSE		other	1696869
2196722	Rv1945	2338773	Rv2082	12	22	481	2211	12	0	0	481	5.65549e-28	TRUE	FALSE	TRUE	FALSE		FALSE		FALSE	FALSE	FALSE		FALSE		one_antigen	142051
2478852	pepB	2096585	blaI	12	6	80	1102	11	0	0	80	5.91014e-28	TRUE	FALSE	FALSE	FALSE		FALSE		FALSE	FALSE	FALSE		FALSE		other	382267
3482717	None	3894732	PPE60	15	60	13927	17091	14	0	1	13927	5.95069e-28	TRUE	FALSE	FALSE	FALSE		FALSE		FALSE	TRUE	FALSE		FALSE		one_antigen	412015
2241091	ctpF	2122395	lldD2	21	277	632	19900	21	0	0	632	6.17637e-28	TRUE	FALSE	TRUE	FALSE		FALSE		FALSE	TRUE	FALSE		FALSE		both_antigen	118696
2487024	Rv2219A	2122395	lldD2	21	277	632	19900	21	0	0	632	6.17637e-28	TRUE	FALSE	FALSE	FALSE		FALSE		FALSE	TRUE	FALSE		FALSE		one_antigen	364629
3521253	nuoJ	2122395	lldD2	21	277	632	19900	21	0	0	632	6.17637e-28	TRUE	FALSE	FALSE	FALSE		FALSE		FALSE	TRUE	FALSE		FALSE		one_antigen	1398858
3481336	None	2625924	esxO	27	8	72	33211	27	0	0	72	6.31728e-28	TRUE	FALSE	FALSE	FALSE		FALSE		FALSE	TRUE	FALSE		FALSE		one_antigen	855412
2478852	pepB	1928568	Rv1702c	12	5	80	1122	11	0	0	80	7.34754e-28	TRUE	FALSE	FALSE	FALSE		FALSE		FALSE	FALSE	FALSE		FALSE		other	550284
2123145	lldD2	1276360	Rv1148c	313	46	3348	4796	82	3	0	416	7.6418e-28	TRUE	FALSE	TRUE	FALSE		FALSE		FALSE	FALSE	FALSE		FALSE		one_antigen	846785
1722228	pks5	4060588	esxW	13	117	16173	16379	11	0	1	15983	7.69497e-28	TRUE	FALSE	FALSE	FALSE		FALSE		TRUE	TRUE	FALSE		FALSE		one_antigen	2073172
4394864	Rv3909	2626011	esxO	21	164	32	19630	21	0	0	32	7.70083e-28	TRUE	FALSE	FALSE	FALSE		FALSE		FALSE	TRUE	FALSE		FALSE		one_antigen	1768853
1673425	None	1096633	None	786	5	3817	60683	768	2	0	3683	7.83948e-28	TRUE	FALSE	FALSE	TRUE	ETH,INH	FALSE		FALSE	FALSE	FALSE		FALSE		known_AB_second	576792
3899339	Rv3480c	2626011	esxO	22	164	10	19630	21	0	0	10	7.88445e-28	TRUE	FALSE	FALSE	FALSE		FALSE		FALSE	TRUE	FALSE		FALSE		one_antigen	1273328
1472359	None	2626108	esxO	234	40	870	45234	201	0	0	828	7.90082e-28	TRUE	FALSE	FALSE	TRUE	STM	TRUE	LZD,KAN,CAP,STM,AMI	TRUE	TRUE	FALSE		FALSE		known_AB_second	1153749
2726117	None	2626095	esxO	16	94	2	7693	16	0	0	2	8.42031e-28	TRUE	FALSE	FALSE	FALSE		TRUE	INH	TRUE	TRUE	FALSE		FALSE		one_antigen	100022
467462	PPE9	370720	PPE5	10	6	4	566	10	0	0	4	8.86711e-28	TRUE	FALSE	FALSE	FALSE		FALSE		FALSE	FALSE	FALSE		FALSE		other	96742
1340106	PPE18	2626105	esxO	24	13	666	5959	20	0	0	614	8.90646e-28	TRUE	TRUE	TRUE	FALSE		FALSE		TRUE	TRUE	FALSE		FALSE		both_antigen	1285999
781822	rpsL	340132	PPE3	329	150	1338	21827	187	0	1	582	8.92472e-28	TRUE	FALSE	FALSE	TRUE	STM,STM	TRUE	STM	FALSE	TRUE	FALSE		FALSE		known_AB_second	441690
2715369	None	2338994	Rv2082	41	19	506	32513	38	0	0	506	8.95389e-28	TRUE	FALSE	FALSE	TRUE	KAN	TRUE	AMI,KAN	FALSE	FALSE	FALSE		FALSE		known_AB_second	376375
2163488	PPE34	3594344	None	12	102	44	1854	12	0	0	44	9.07564e-28	TRUE	FALSE	TRUE	FALSE		FALSE		FALSE	FALSE	FALSE		FALSE		one_antigen	1430856
2163484	PPE34	3594344	None	12	102	44	1854	12	0	0	44	9.07564e-28	TRUE	FALSE	TRUE	FALSE		FALSE		FALSE	FALSE	FALSE		FALSE		one_antigen	1430860
761161	rpoB	1722228	pks5	153	13	304	16173	90	0	0	48	9.84005e-28	TRUE	FALSE	TRUE	TRUE	RIF,RIF	TRUE	RIF	FALSE	FALSE	FALSE		FALSE		known_AB_second	961067
2169751	PPE35	2867693	lppB	10	13	2	570	10	0	0	2	9.87638e-28	TRUE	FALSE	FALSE	FALSE		TRUE	PZA	FALSE	FALSE	FALSE		FALSE		maybe_AB_second	697942
761161	rpoB	3894732	PPE60	153	60	304	17091	92	0	0	70	1.00989e-27	TRUE	FALSE	TRUE	TRUE	RIF,RIF	TRUE	RIF	FALSE	TRUE	FALSE		FALSE		known_AB_second	1277961
467462	PPE9	370734	PPE5	10	12	4	574	10	0	0	4	1.02395e-27	TRUE	FALSE	FALSE	FALSE		FALSE		FALSE	FALSE	FALSE		FALSE		other	96728
4394864	Rv3909	2122395	lldD2	21	277	32	19900	21	0	0	32	1.16084e-27	TRUE	FALSE	FALSE	FALSE		FALSE		FALSE	TRUE	FALSE		FALSE		one_antigen	2139063
429622	PPE8	2151850	aao	8	9	14	120	8	0	0	14	1.16169e-27	TRUE	FALSE	FALSE	FALSE		FALSE		FALSE	FALSE	FALSE		FALSE		other	1722228
2675999	mbtA	2151850	aao	9	9	16	120	8	0	0	14	1.16213e-27	TRUE	FALSE	FALSE	FALSE		FALSE		FALSE	FALSE	FALSE		FALSE		other	524149
3899339	Rv3480c	2122395	lldD2	22	277	10	19900	21	0	0	10	1.18814e-27	TRUE	FALSE	FALSE	FALSE		FALSE		FALSE	TRUE	FALSE		FALSE		one_antigen	1776944
2300680	pks12	1341103	esxL	15	96	246	6139	15	0	0	246	1.21016e-27	TRUE	FALSE	FALSE	FALSE		FALSE		TRUE	TRUE	FALSE		FALSE		one_antigen	959577
2300674	pks12	1341103	esxL	15	96	246	6139	15	0	0	246	1.21016e-27	TRUE	FALSE	FALSE	FALSE		FALSE		TRUE	TRUE	FALSE		FALSE		one_antigen	959571
2300678	pks12	1341103	esxL	15	96	246	6139	15	0	0	246	1.21016e-27	TRUE	FALSE	FALSE	FALSE		FALSE		TRUE	TRUE	FALSE		FALSE		one_antigen	959575
2300678	pks12	1341102	esxL	15	103	246	6141	15	0	0	246	1.21694e-27	TRUE	FALSE	FALSE	FALSE		FALSE		TRUE	TRUE	FALSE		FALSE		one_antigen	959576
2300674	pks12	1341102	esxL	15	103	246	6141	15	0	0	246	1.21694e-27	TRUE	FALSE	FALSE	FALSE		FALSE		TRUE	TRUE	FALSE		FALSE		one_antigen	959572
2300680	pks12	1341102	esxL	15	103	246	6141	15	0	0	246	1.21694e-27	TRUE	FALSE	FALSE	FALSE		FALSE		TRUE	TRUE	FALSE		FALSE		one_antigen	959578
2747471	folC	2122395	lldD2	74	277	86	19900	56	0	1	70	1.23346e-27	TRUE	FALSE	FALSE	FALSE		FALSE		FALSE	TRUE	FALSE		FALSE		one_antigen	625076
2699402	Rv2402	2155168	katG	19	2098	204	12564	18	0	0	198	1.32518e-27	TRUE	FALSE	FALSE	FALSE		FALSE		FALSE	TRUE	TRUE	INH,INH,INH,INH,INH	TRUE	INH	known_AB_first	544234
666107	pncB2	2155168	katG	18	2098	196	12564	18	0	0	196	1.32571e-27	TRUE	FALSE	FALSE	FALSE		FALSE		FALSE	TRUE	TRUE	INH,INH,INH,INH,INH	TRUE	INH	known_AB_first	1489061
2030942	esxN	2625924	esxO	72	8	2355	33211	62	0	1	2345	1.38686e-27	TRUE	TRUE	TRUE	FALSE		FALSE		FALSE	TRUE	FALSE		FALSE		both_antigen	594982
2626189	None	4385937	Rv3900c	44	14	24612	3531	29	1	0	142	1.40448e-27	TRUE	FALSE	FALSE	FALSE		FALSE		FALSE	FALSE	FALSE		FALSE		other	1759748
2620781	dnaG	2155168	katG	18	2098	128	12564	18	0	0	128	1.46146e-27	TRUE	FALSE	FALSE	FALSE		FALSE		FALSE	TRUE	TRUE	INH,INH,INH,INH,INH	TRUE	INH	known_AB_first	465613
3811039	Rv3395c	2155168	katG	18	2098	128	12564	18	0	0	128	1.46146e-27	TRUE	FALSE	FALSE	FALSE		FALSE		FALSE	TRUE	TRUE	INH,INH,INH,INH,INH	TRUE	INH	known_AB_first	1655871
3073679	None	2155168	katG	53	2098	192	12564	39	0	6	186	1.48176e-27	TRUE	FALSE	FALSE	FALSE		FALSE		FALSE	TRUE	TRUE	INH,INH,INH,INH,INH	TRUE	INH	known_AB_first	918511
4394864	Rv3909	2339255	Rv2082	21	44	32	20062	21	0	0	32	1.48269e-27	TRUE	FALSE	FALSE	FALSE		FALSE		FALSE	FALSE	FALSE		FALSE		other	2055609
2163484	PPE34	332802	vapC25	12	92	44	1154	11	0	0	44	1.48553e-27	TRUE	FALSE	TRUE	FALSE		FALSE		FALSE	FALSE	FALSE		FALSE		one_antigen	1830682
2163488	PPE34	332802	vapC25	12	92	44	1154	11	0	0	44	1.48553e-27	TRUE	FALSE	TRUE	FALSE		FALSE		FALSE	FALSE	FALSE		FALSE		one_antigen	1830686
2478852	pepB	794567	None	12	30	80	1190	11	0	0	80	1.49509e-27	TRUE	FALSE	FALSE	FALSE		FALSE		FALSE	FALSE	FALSE		FALSE		other	1684285
3841777	Rv3424c	105045	Rv0095c	26	7	214	29682	25	0	0	174	1.50679e-27	TRUE	FALSE	FALSE	FALSE		FALSE		FALSE	FALSE	FALSE		FALSE		other	674800
2196722	Rv1945	2030942	esxN	12	72	481	2355	12	0	0	481	1.52081e-27	TRUE	FALSE	TRUE	FALSE		FALSE		TRUE	TRUE	FALSE		FALSE		both_antigen	165780
4137219	Rv3695	1523817	moeY	15	5	554	6522	15	0	0	554	1.61681e-27	TRUE	FALSE	FALSE	FALSE		FALSE		FALSE	FALSE	FALSE		FALSE		other	1798130
3847551	PPE59	2338994	Rv2082	41	19	470	32513	38	0	0	206	1.68256e-27	TRUE	FALSE	FALSE	FALSE		FALSE		FALSE	FALSE	FALSE		FALSE		other	1508557
3073679	None	75233	None	53	44	192	24274	45	0	0	178	1.72735e-27	TRUE	FALSE	FALSE	FALSE		FALSE		FALSE	FALSE	FALSE		FALSE		other	1413086
7581	gyrA	2626011	esxO	232	164	120	19630	134	0	1	68	1.82694e-27	TRUE	FALSE	FALSE	TRUE	LEV,LEV,LEV,MXF,MXF,MXF	TRUE	MXF,LEV	FALSE	TRUE	FALSE		FALSE		known_AB_second	1793102
3594344	None	1096633	None	102	5	1854	60683	101	0	0	1850	1.89355e-27	TRUE	FALSE	FALSE	FALSE		FALSE		FALSE	FALSE	FALSE		FALSE		other	1913821
2747471	folC	75233	None	74	44	86	24274	59	0	0	66	1.92699e-27	TRUE	FALSE	FALSE	FALSE		FALSE		FALSE	FALSE	FALSE		FALSE		other	1739294
4137219	Rv3695	4046007	Rv3603c	15	5	554	6586	15	0	0	554	1.92811e-27	TRUE	FALSE	FALSE	FALSE		FALSE		FALSE	FALSE	FALSE		FALSE		other	91212
3685983	Rv3300c	1161026	esxJ	12	15	42	1968	12	0	0	42	1.95752e-27	TRUE	FALSE	FALSE	FALSE		FALSE		TRUE	TRUE	FALSE		FALSE		one_antigen	1886575
3469744	smpB	2241091	ctpF	10	21	22	632	10	0	0	22	2.04832e-27	TRUE	FALSE	FALSE	FALSE		FALSE		FALSE	TRUE	FALSE		FALSE		one_antigen	1228653
3469744	smpB	3521253	nuoJ	10	21	22	632	10	0	0	22	2.04832e-27	TRUE	FALSE	FALSE	FALSE		FALSE		FALSE	FALSE	FALSE		FALSE		other	51509
3469744	smpB	2487024	Rv2219A	10	21	22	632	10	0	0	22	2.04832e-27	TRUE	FALSE	FALSE	FALSE		FALSE		FALSE	FALSE	FALSE		FALSE		other	982720
2295943	pks12	2339255	Rv2082	134	44	1226	20062	88	2	3	622	2.05034e-27	TRUE	FALSE	FALSE	FALSE		FALSE		FALSE	FALSE	FALSE		FALSE		other	43312
691388	mce2D	1161026	esxJ	12	15	16	1968	12	0	0	16	2.2996e-27	TRUE	FALSE	FALSE	FALSE		FALSE		TRUE	TRUE	FALSE		FALSE		one_antigen	469638
2288933	pncA	763555	rpoC	39	6	8	204	14	0	0	6	2.30351e-27	TRUE	FALSE	FALSE	TRUE	PZA,PZA	TRUE	PZA	FALSE	FALSE	FALSE		TRUE	RIF	known_AB_second	1525378
2196722	Rv1945	3730394	PPE54	12	62	481	2429	12	0	0	481	2.45736e-27	TRUE	FALSE	TRUE	FALSE		FALSE		FALSE	TRUE	FALSE		FALSE		both_antigen	1533672
1918634	tlyA	4407952	gid	8	6	68	184	8	0	0	68	2.48425e-27	TRUE	FALSE	TRUE	TRUE	CAP,CAP	TRUE	CAP	FALSE	FALSE	TRUE	STM,STM	TRUE	STM	between_known_AB	1922214
2169751	PPE35	2289213	pncA	10	68	2	624	10	0	0	2	2.48963e-27	TRUE	FALSE	FALSE	FALSE		TRUE	PZA	FALSE	FALSE	TRUE	PZA,PZA	TRUE	PZA	known_AB_first	119462
2196722	Rv1945	3730390	PPE54	12	71	481	2437	12	0	0	481	2.58544e-27	TRUE	FALSE	TRUE	FALSE		FALSE		FALSE	TRUE	FALSE		FALSE		both_antigen	1533668
479457	fadE7	325647	fadD2	10	5	122	746	10	0	0	122	2.62243e-27	TRUE	FALSE	FALSE	FALSE		FALSE		FALSE	FALSE	FALSE		FALSE		other	153810
479457	fadE7	1344318	dapD	10	5	122	746	10	0	0	122	2.62243e-27	TRUE	FALSE	FALSE	FALSE		FALSE		FALSE	FALSE	FALSE		FALSE		other	864861
479457	fadE7	1884706	pks8	10	9	122	748	10	0	0	122	2.70927e-27	TRUE	FALSE	FALSE	FALSE		FALSE		FALSE	FALSE	FALSE		FALSE		other	1405249
2726117	None	1341295	None	16	113	2	8221	16	0	0	2	2.81543e-27	TRUE	FALSE	FALSE	FALSE		TRUE	INH	FALSE	FALSE	FALSE		FALSE		maybe_AB_second	1384822
764703	rpoC	761155	rpoB	27	1687	28	9165	23	0	4	28	2.83545e-27	TRUE	FALSE	FALSE	FALSE		TRUE	RIF	FALSE	TRUE	TRUE	RIF,RIF,RIF,RIF,RIF,RIF,RIF,RIF,RIF,RIF,RIF,RIF	TRUE	RIF	known_AB_first	3548
3073715	thyA	1523817	moeY	15	5	308	6522	15	0	0	308	2.95368e-27	TRUE	FALSE	FALSE	FALSE		FALSE		FALSE	FALSE	FALSE		FALSE		other	1549898
2300666	pks12	3730411	PPE54	19	369	254	15646	19	0	0	254	3.37879e-27	TRUE	FALSE	FALSE	FALSE		FALSE		FALSE	TRUE	FALSE		FALSE		one_antigen	1429745
479457	fadE7	332869	vapC25	10	21	122	762	10	0	0	122	3.39345e-27	TRUE	FALSE	FALSE	FALSE		FALSE		FALSE	FALSE	FALSE		FALSE		other	146588
1340105	PPE18	2030521	esxM	26	69	666	6159	21	0	0	622	3.49023e-27	TRUE	TRUE	TRUE	FALSE		FALSE		FALSE	FALSE	FALSE		FALSE		one_antigen	690416
1340108	PPE18	2030521	esxM	26	69	666	6159	21	0	0	622	3.49023e-27	TRUE	TRUE	TRUE	FALSE		FALSE		FALSE	FALSE	FALSE		FALSE		one_antigen	690413
3073715	thyA	4046007	Rv3603c	15	5	308	6586	15	0	0	308	3.50019e-27	TRUE	FALSE	FALSE	FALSE		FALSE		FALSE	FALSE	FALSE		FALSE		other	972292
479457	fadE7	4304293	Rv3829c	10	11	122	764	10	0	0	122	3.50298e-27	TRUE	FALSE	FALSE	FALSE		FALSE		FALSE	FALSE	FALSE		FALSE		other	586696
3073679	None	761155	rpoB	53	1687	192	9165	36	3	7	160	3.91594e-27	TRUE	FALSE	FALSE	FALSE		FALSE		FALSE	TRUE	TRUE	RIF,RIF,RIF,RIF,RIF,RIF,RIF,RIF,RIF,RIF,RIF,RIF	TRUE	RIF	known_AB_first	2099008
2726117	None	3488122	Rv3122	16	6	2	6388	15	0	0	2	4.28505e-27	TRUE	FALSE	FALSE	FALSE		TRUE	INH	FALSE	FALSE	FALSE		FALSE		maybe_AB_second	762005
1722228	pks5	3446699	Rv3081	13	83	16173	16441	11	2	1	15979	4.35335e-27	TRUE	FALSE	FALSE	FALSE		FALSE		FALSE	FALSE	FALSE		FALSE		other	1724471
4247399	embB	2101193	ureD	18	19	66	426	12	0	3	66	4.79619e-27	TRUE	FALSE	FALSE	FALSE		TRUE	EMB	FALSE	FALSE	FALSE		FALSE		maybe_AB_second	2146206
4247399	embB	4090823	Rv3649	18	20	66	426	12	0	3	66	4.79619e-27	TRUE	FALSE	FALSE	FALSE		TRUE	EMB	FALSE	FALSE	FALSE		FALSE		maybe_AB_second	156576
4346356	eccB1	1533583	PPE19	17	116	26	10743	17	0	0	26	4.8191e-27	TRUE	FALSE	FALSE	FALSE		FALSE		TRUE	TRUE	FALSE		FALSE		one_antigen	1598759
2196722	Rv1945	841924	None	12	6	481	1285	11	0	0	61	4.82391e-27	TRUE	FALSE	TRUE	FALSE		FALSE		FALSE	FALSE	FALSE		FALSE		one_antigen	1354798
2747471	folC	908186	sseC2	74	5	86	14575	51	0	0	58	4.83339e-27	TRUE	FALSE	FALSE	FALSE		FALSE		FALSE	FALSE	FALSE		FALSE		other	1839285
2747471	folC	1340208	PPE18	74	30	86	21626	57	0	0	60	4.9002e-27	TRUE	FALSE	FALSE	FALSE		FALSE		FALSE	TRUE	FALSE		FALSE		one_antigen	1407263
1340108	PPE18	3336528	None	26	116	666	6246	21	0	0	622	4.96415e-27	TRUE	TRUE	TRUE	FALSE		FALSE		FALSE	FALSE	FALSE		FALSE		one_antigen	1996420
1340105	PPE18	3336528	None	26	116	666	6246	21	0	0	622	4.96415e-27	TRUE	TRUE	TRUE	FALSE		FALSE		FALSE	FALSE	FALSE		FALSE		one_antigen	1996423
2715369	None	2626011	esxO	41	164	506	19630	35	0	0	500	5.04593e-27	TRUE	FALSE	FALSE	TRUE	KAN	TRUE	AMI,KAN	FALSE	TRUE	FALSE		FALSE		known_AB_second	89358
3799523	vapC46	1523817	moeY	15	5	66	6522	15	0	0	66	5.22172e-27	TRUE	FALSE	FALSE	FALSE		FALSE		FALSE	FALSE	FALSE		FALSE		other	2135826
3497859	devS	1523817	moeY	15	5	66	6522	15	0	0	66	5.22172e-27	TRUE	FALSE	TRUE	FALSE		FALSE		FALSE	FALSE	FALSE		FALSE		one_antigen	1974042
1516145	irtB	1523817	moeY	15	5	66	6522	15	0	0	66	5.22172e-27	TRUE	FALSE	TRUE	FALSE		FALSE		FALSE	FALSE	FALSE		FALSE		one_antigen	7672
2573793	None	1523817	moeY	15	5	66	6522	15	0	0	66	5.22172e-27	TRUE	FALSE	FALSE	FALSE		FALSE		FALSE	FALSE	FALSE		FALSE		other	1049976
2626191	None	3527974	PPE53	43	26	24608	3905	29	2	0	138	5.27034e-27	TRUE	FALSE	FALSE	FALSE		FALSE		FALSE	FALSE	FALSE		FALSE		other	901783
96899	None	2241091	ctpF	14	21	208	632	11	0	2	208	5.48853e-27	TRUE	FALSE	FALSE	FALSE		FALSE		FALSE	TRUE	FALSE		FALSE		one_antigen	2144192
96899	None	3521253	nuoJ	14	21	208	632	11	0	2	208	5.48853e-27	TRUE	FALSE	FALSE	FALSE		FALSE		FALSE	FALSE	FALSE		FALSE		other	987178
96899	None	2487024	Rv2219A	14	21	208	632	11	0	2	208	5.48853e-27	TRUE	FALSE	FALSE	FALSE		FALSE		FALSE	FALSE	FALSE		FALSE		other	2021407
4243221	None	761155	rpoB	147	1687	479	9165	68	7	42	349	5.63595e-27	TRUE	FALSE	FALSE	TRUE	EMB	TRUE	EMB	FALSE	TRUE	TRUE	RIF,RIF,RIF,RIF,RIF,RIF,RIF,RIF,RIF,RIF,RIF,RIF	TRUE	RIF	between_known_AB	929466
467462	PPE9	3895204	PPE60	10	33	4	678	10	0	0	4	5.63978e-27	TRUE	FALSE	FALSE	FALSE		FALSE		FALSE	TRUE	FALSE		FALSE		one_antigen	983790
2295943	pks12	1287112	None	134	7	1226	42982	117	0	0	1206	5.86188e-27	TRUE	FALSE	FALSE	FALSE		FALSE		FALSE	FALSE	FALSE		FALSE		other	1008831
2573793	None	4046007	Rv3603c	15	5	66	6586	15	0	0	66	6.1524e-27	TRUE	FALSE	FALSE	FALSE		FALSE		FALSE	FALSE	FALSE		FALSE		other	1472214
3799523	vapC46	4046007	Rv3603c	15	5	66	6586	15	0	0	66	6.1524e-27	TRUE	FALSE	FALSE	FALSE		FALSE		FALSE	FALSE	FALSE		FALSE		other	246484
1516145	irtB	4046007	Rv3603c	15	5	66	6586	15	0	0	66	6.1524e-27	TRUE	FALSE	TRUE	FALSE		FALSE		FALSE	FALSE	FALSE		FALSE		one_antigen	1881670
3497859	devS	4046007	Rv3603c	15	5	66	6586	15	0	0	66	6.1524e-27	TRUE	FALSE	TRUE	FALSE		FALSE		FALSE	FALSE	FALSE		FALSE		one_antigen	548148
2101193	ureD	2867575	lppB	19	25	426	16157	19	0	0	426	6.22297e-27	TRUE	FALSE	FALSE	FALSE		FALSE		FALSE	FALSE	FALSE		FALSE		other	766382
4090823	Rv3649	2867575	lppB	20	25	426	16157	19	0	0	426	6.22546e-27	TRUE	FALSE	FALSE	FALSE		FALSE		FALSE	FALSE	FALSE		FALSE		other	1223248
694877	vapC4	1309211	fdxC	8	8	24	154	8	0	0	24	6.37606e-27	TRUE	FALSE	FALSE	FALSE		FALSE		FALSE	FALSE	FALSE		FALSE		other	614334
2101193	ureD	1722228	pks5	19	13	426	16173	19	0	0	426	6.38309e-27	TRUE	FALSE	FALSE	FALSE		FALSE		FALSE	FALSE	FALSE		FALSE		other	378965
4090823	Rv3649	1722228	pks5	20	13	426	16173	19	0	0	426	6.38564e-27	TRUE	FALSE	FALSE	FALSE		FALSE		FALSE	FALSE	FALSE		FALSE		other	2042937
1902378	None	2030489	esxM	35	6	432	4727	24	0	0	376	6.63384e-27	TRUE	FALSE	FALSE	FALSE		FALSE		FALSE	FALSE	FALSE		FALSE		other	128111
761161	rpoB	340132	PPE3	153	150	304	21827	101	0	1	58	6.95366e-27	TRUE	FALSE	TRUE	TRUE	RIF,RIF	TRUE	RIF	FALSE	TRUE	FALSE		FALSE		known_AB_second	421029
2726117	None	1339823	PPE18	16	49	2	6594	15	0	0	2	7.26423e-27	TRUE	FALSE	FALSE	FALSE		TRUE	INH	FALSE	TRUE	FALSE		FALSE		one_antigen	1386294
2123145	lldD2	1532827	PPE19	313	61	3348	5290	85	2	1	406	8.34176e-27	TRUE	FALSE	TRUE	FALSE		FALSE		TRUE	TRUE	FALSE		FALSE		both_antigen	590318
2241091	ctpF	1340208	PPE18	21	30	632	21626	21	0	0	632	8.36717e-27	TRUE	FALSE	TRUE	FALSE		FALSE		FALSE	TRUE	FALSE		FALSE		both_antigen	900883
3521253	nuoJ	1340208	PPE18	21	30	632	21626	21	0	0	632	8.36717e-27	TRUE	FALSE	FALSE	FALSE		FALSE		FALSE	TRUE	FALSE		FALSE		one_antigen	2181045
2487024	Rv2219A	1340208	PPE18	21	30	632	21626	21	0	0	632	8.36717e-27	TRUE	FALSE	FALSE	FALSE		FALSE		FALSE	TRUE	FALSE		FALSE		one_antigen	1146816
2101193	ureD	4060588	esxW	19	117	426	16379	19	0	0	426	8.83896e-27	TRUE	FALSE	FALSE	FALSE		FALSE		TRUE	TRUE	FALSE		FALSE		one_antigen	1959395
4090823	Rv3649	4060588	esxW	20	117	426	16379	19	0	0	426	8.84251e-27	TRUE	FALSE	FALSE	FALSE		FALSE		TRUE	TRUE	FALSE		FALSE		one_antigen	30235
764363	rpoC	761155	rpoB	58	1687	78	9165	38	0	17	78	8.94577e-27	TRUE	FALSE	FALSE	FALSE		TRUE	RIF	FALSE	TRUE	TRUE	RIF,RIF,RIF,RIF,RIF,RIF,RIF,RIF,RIF,RIF,RIF,RIF	TRUE	RIF	known_AB_first	3208
1674782	inhA	763555	rpoC	48	6	286	204	14	0	0	42	9.51404e-27	TRUE	FALSE	TRUE	FALSE		TRUE	ETH,INH	FALSE	FALSE	FALSE		TRUE	RIF	one_antigen	911227
764948	rpoC	761155	rpoB	51	1687	70	9165	35	0	16	70	9.53653e-27	TRUE	FALSE	FALSE	FALSE		TRUE	RIF	FALSE	TRUE	TRUE	RIF,RIF,RIF,RIF,RIF,RIF,RIF,RIF,RIF,RIF,RIF,RIF	TRUE	RIF	known_AB_first	3793
1340108	PPE18	2030489	esxM	26	6	666	4727	20	0	0	614	9.64857e-27	TRUE	TRUE	TRUE	FALSE		FALSE		FALSE	FALSE	FALSE		FALSE		one_antigen	690381
1340105	PPE18	2030489	esxM	26	6	666	4727	20	0	0	614	9.64857e-27	TRUE	TRUE	TRUE	FALSE		FALSE		FALSE	FALSE	FALSE		FALSE		one_antigen	690384
2101193	ureD	3446699	Rv3081	19	83	426	16441	19	0	0	426	9.74329e-27	TRUE	FALSE	FALSE	FALSE		FALSE		FALSE	FALSE	FALSE		FALSE		other	1345506
4090823	Rv3649	3446699	Rv3081	20	83	426	16441	19	0	0	426	9.74721e-27	TRUE	FALSE	FALSE	FALSE		FALSE		FALSE	FALSE	FALSE		FALSE		other	644124
3095493	Rv2787	3447507	virS	9	9	0	342	9	0	0	0	1.05556e-26	TRUE	FALSE	FALSE	FALSE		FALSE		FALSE	FALSE	FALSE		FALSE		other	352014
3095493	Rv2787	2180169	Rv1927	9	9	0	342	9	0	0	0	1.05556e-26	TRUE	FALSE	FALSE	FALSE		FALSE		FALSE	FALSE	FALSE		FALSE		other	915324
3095493	Rv2787	2289226	pncA	9	9	0	342	9	0	0	0	1.05556e-26	TRUE	FALSE	FALSE	FALSE		FALSE		FALSE	FALSE	FALSE		TRUE	PZA	maybe_AB_first	806267
7572	gyrA	454333	Rv0376c	101	5	126	22992	74	0	0	40	1.08822e-26	TRUE	FALSE	FALSE	TRUE	LEV,MXF	TRUE	MXF,LEV	FALSE	FALSE	FALSE		FALSE		known_AB_second	446761
3460335	Rv3091	781822	rpsL	11	329	10	1338	11	0	0	10	1.11054e-26	TRUE	FALSE	FALSE	FALSE		FALSE		FALSE	FALSE	TRUE	STM,STM	TRUE	STM	known_AB_first	1733019
3521253	nuoJ	340132	PPE3	21	150	632	21827	21	0	0	632	1.12472e-26	TRUE	FALSE	FALSE	FALSE		FALSE		FALSE	TRUE	FALSE		FALSE		one_antigen	1230411
2241091	ctpF	340132	PPE3	21	150	632	21827	21	0	0	632	1.12472e-26	TRUE	FALSE	TRUE	FALSE		FALSE		FALSE	TRUE	FALSE		FALSE		both_antigen	1900959
2487024	Rv2219A	340132	PPE3	21	150	632	21827	21	0	0	632	1.12472e-26	TRUE	FALSE	FALSE	FALSE		FALSE		FALSE	TRUE	FALSE		FALSE		one_antigen	2146892
1174899	None	2602184	narK1	10	5	40	766	10	0	0	40	1.20895e-26	TRUE	FALSE	FALSE	FALSE		FALSE		FALSE	FALSE	FALSE		FALSE		other	1427285
479457	fadE7	2867650	lppB	10	6	122	852	10	0	0	122	1.29551e-26	TRUE	FALSE	FALSE	FALSE		FALSE		FALSE	FALSE	FALSE		FALSE		other	2023339
3053661	ephG	2338990	Rv2082	19	18	32	16336	19	0	0	32	1.30462e-26	TRUE	FALSE	FALSE	FALSE		FALSE		FALSE	FALSE	FALSE		FALSE		other	714671
3053661	ephG	1638364	None	19	81	32	16346	19	0	0	32	1.32496e-26	TRUE	FALSE	FALSE	FALSE		FALSE		FALSE	FALSE	FALSE		FALSE		other	1415297
2339255	Rv2082	1692960	Rv1502	44	5	20062	5700	31	2	1	154	1.3558e-26	TRUE	FALSE	FALSE	FALSE		FALSE		FALSE	FALSE	FALSE		FALSE		other	646295
2339255	Rv2082	485730	fadD30	44	5	20062	5646	31	2	1	100	1.3558e-26	TRUE	FALSE	FALSE	FALSE		FALSE		FALSE	FALSE	FALSE		FALSE		other	1853525
2339255	Rv2082	2289047	pncA	44	8	20062	5646	31	1	1	100	1.3558e-26	TRUE	FALSE	FALSE	FALSE		FALSE		FALSE	FALSE	FALSE		TRUE	PZA	maybe_AB_first	50208
2339255	Rv2082	3964930	Rv3528c	44	5	20062	5646	31	1	1	100	1.3558e-26	TRUE	FALSE	FALSE	FALSE		FALSE		FALSE	FALSE	FALSE		FALSE		other	1625675
2339255	Rv2082	4386248	Rv3900c	44	5	20062	5646	31	1	1	100	1.3558e-26	TRUE	FALSE	FALSE	FALSE		FALSE		FALSE	FALSE	FALSE		FALSE		other	2046993
4326855	ethA	3073715	thyA	16	15	32	308	11	0	2	28	1.37024e-26	TRUE	FALSE	FALSE	TRUE	ETH,ETH	TRUE	ETH	FALSE	FALSE	FALSE		FALSE		known_AB_second	1253140
2699402	Rv2402	3482717	None	19	15	204	13927	18	0	0	198	1.38302e-26	TRUE	FALSE	FALSE	FALSE		FALSE		FALSE	FALSE	FALSE		FALSE		other	783315
666107	pncB2	3482717	None	18	15	196	13927	18	0	0	196	1.38309e-26	TRUE	FALSE	FALSE	FALSE		FALSE		FALSE	FALSE	FALSE		FALSE		other	1594922
3108350	Rv2799	2030355	esxM	14	78	98	5112	14	0	0	98	1.43823e-26	TRUE	FALSE	FALSE	FALSE		FALSE		FALSE	FALSE	FALSE		FALSE		other	1077995
3883605	Rv3466	2030489	esxM	144	6	2684	4727	52	0	1	221	1.4903e-26	TRUE	FALSE	FALSE	FALSE		FALSE		FALSE	FALSE	FALSE		FALSE		other	1853116
2620781	dnaG	3482717	None	18	15	128	13927	18	0	0	128	1.50981e-26	TRUE	FALSE	FALSE	FALSE		FALSE		FALSE	FALSE	FALSE		FALSE		other	861936
3811039	Rv3395c	3482717	None	18	15	128	13927	18	0	0	128	1.50981e-26	TRUE	FALSE	FALSE	FALSE		FALSE		FALSE	FALSE	FALSE		FALSE		other	328322
1902378	None	2626105	esxO	35	13	432	5959	25	0	0	376	1.52414e-26	TRUE	FALSE	FALSE	FALSE		FALSE		TRUE	TRUE	FALSE		FALSE		one_antigen	723727
7582	gyrA	1472362	None	779	116	743	948	61	0	7	24	1.56038e-26	TRUE	FALSE	FALSE	TRUE	LEV,LEV,MXF,MXF	TRUE	MXF,LEV	FALSE	FALSE	TRUE	STM	TRUE	LZD,KAN,CAP,STM,AMI	between_known_AB	1464780
2127102	Rv1877	2715346	None	9	83	44	190	8	0	1	44	1.67334e-26	TRUE	FALSE	TRUE	FALSE		FALSE		FALSE	FALSE	TRUE	AMI,KAN	TRUE	AMI,KAN	known_AB_first	588244
2339255	Rv2082	1761765	mmpL6	44	5	20062	5688	31	2	1	104	1.70505e-26	TRUE	FALSE	FALSE	FALSE		FALSE		FALSE	FALSE	FALSE		FALSE		other	577490
2339255	Rv2082	1735739	None	44	5	20062	5688	31	1	1	100	1.74654e-26	TRUE	FALSE	FALSE	FALSE		FALSE		FALSE	FALSE	FALSE		FALSE		other	603516
761139	rpoB	2155168	katG	511	2098	634	12564	189	3	151	418	1.76531e-26	TRUE	FALSE	TRUE	TRUE	RIF,RIF,RIF,RIF,RIF,RIF,RIF,RIF,RIF	TRUE	RIF	FALSE	TRUE	TRUE	INH,INH,INH,INH,INH	TRUE	INH	between_known_AB	1394029
781822	rpsL	2626191	None	329	43	1338	24608	198	0	0	600	1.85326e-26	TRUE	FALSE	FALSE	TRUE	STM,STM	TRUE	STM	FALSE	FALSE	FALSE		FALSE		known_AB_second	1844369
4295655	pks2	2715346	None	9	83	42	190	8	0	1	42	1.87219e-26	TRUE	FALSE	TRUE	FALSE		FALSE		FALSE	FALSE	TRUE	AMI,KAN	TRUE	AMI,KAN	known_AB_first	1580309
781822	rpsL	2626189	None	329	44	1338	24612	198	0	0	600	1.91264e-26	TRUE	FALSE	FALSE	TRUE	STM,STM	TRUE	STM	FALSE	FALSE	FALSE		FALSE		known_AB_second	1844367
4235607	Rv3789	761155	rpoB	16	1687	30	9165	16	1	0	30	1.98418e-26	TRUE	FALSE	FALSE	FALSE		FALSE		FALSE	TRUE	TRUE	RIF,RIF,RIF,RIF,RIF,RIF,RIF,RIF,RIF,RIF,RIF,RIF	TRUE	RIF	known_AB_first	937080
3730361	PPE54	2626108	esxO	35	40	284	45234	34	0	0	270	1.9941e-26	TRUE	FALSE	TRUE	FALSE		FALSE		TRUE	TRUE	FALSE		FALSE		both_antigen	1104253
2196722	Rv1945	2338768	Rv2082	12	21	481	2789	12	0	0	481	2.02125e-26	TRUE	FALSE	TRUE	FALSE		FALSE		FALSE	FALSE	FALSE		FALSE		one_antigen	142046
2726116	None	3247316	ppsA	15	9	4	7015	15	0	0	4	2.03476e-26	TRUE	FALSE	FALSE	FALSE		TRUE	INH	FALSE	FALSE	FALSE		FALSE		maybe_AB_second	521200
7570	gyrA	340132	PPE3	389	150	519	21827	213	0	1	194	2.04467e-26	TRUE	FALSE	FALSE	TRUE	LEV,MXF	TRUE	MXF,LEV	FALSE	TRUE	FALSE		FALSE		known_AB_second	332562
3841808	Rv3424c	2197260	Rv1945	16	20	160	2840	14	0	0	158	2.11277e-26	TRUE	FALSE	FALSE	FALSE		FALSE		FALSE	TRUE	FALSE		FALSE		one_antigen	1644548
2829919	None	3189523	None	9	38	338	706	9	0	0	338	2.17091e-26	TRUE	FALSE	FALSE	FALSE		FALSE		FALSE	FALSE	FALSE		FALSE		other	359604
1968190	Rv1742	886661	None	11	18	26	1436	11	0	0	26	2.18827e-26	TRUE	FALSE	FALSE	FALSE		FALSE		FALSE	FALSE	FALSE		FALSE		other	1081529
3305380	Rv2953	886661	None	11	18	26	1436	11	0	0	26	2.18827e-26	TRUE	FALSE	FALSE	FALSE		FALSE		FALSE	FALSE	FALSE		FALSE		other	1992813
2629847	plcB	886661	None	12	18	26	1436	11	0	0	26	2.18866e-26	TRUE	FALSE	TRUE	FALSE		FALSE		FALSE	FALSE	FALSE		FALSE		one_antigen	1743186
7570	gyrA	2626108	esxO	389	40	519	45234	323	0	0	453	2.1955e-26	TRUE	FALSE	FALSE	TRUE	LEV,MXF	TRUE	MXF,LEV	TRUE	TRUE	FALSE		FALSE		known_AB_second	1792994
4385933	Rv3900c	3527974	PPE53	42	26	606	3905	25	0	0	442	2.34947e-26	TRUE	FALSE	FALSE	FALSE		FALSE		FALSE	FALSE	FALSE		FALSE		other	857959
4004309	fadE32	886661	None	12	18	14	1436	11	0	0	14	2.40302e-26	TRUE	FALSE	FALSE	FALSE		FALSE		FALSE	FALSE	FALSE		FALSE		other	1293884
2163488	PPE34	332759	vapC25	12	75	44	1468	11	0	0	44	2.45456e-26	TRUE	FALSE	TRUE	FALSE		FALSE		FALSE	FALSE	FALSE		FALSE		one_antigen	1830729
2163484	PPE34	332759	vapC25	12	75	44	1468	11	0	0	44	2.45456e-26	TRUE	FALSE	TRUE	FALSE		FALSE		FALSE	FALSE	FALSE		FALSE		one_antigen	1830725
3108350	Rv2799	781687	rpsL	14	918	98	5303	14	0	0	98	2.53606e-26	TRUE	FALSE	FALSE	FALSE		FALSE		FALSE	FALSE	TRUE	STM,STM	TRUE	STM	known_AB_first	2084869
3447507	virS	4247574	embB	9	111	342	718	9	0	0	342	2.64579e-26	TRUE	FALSE	FALSE	FALSE		FALSE		FALSE	FALSE	TRUE	EMB	TRUE	EMB	known_AB_first	800067
2180169	Rv1927	4247574	embB	9	111	342	718	9	0	0	342	2.64579e-26	TRUE	FALSE	FALSE	FALSE		FALSE		FALSE	FALSE	TRUE	EMB	TRUE	EMB	known_AB_first	2067405
2289226	pncA	4247574	embB	9	111	342	718	9	0	0	342	2.64579e-26	TRUE	FALSE	FALSE	FALSE		TRUE	PZA	FALSE	FALSE	TRUE	EMB	TRUE	EMB	known_AB_first	1958348
2101193	ureD	3894732	PPE60	19	60	426	17091	19	0	0	426	2.66512e-26	TRUE	FALSE	FALSE	FALSE		FALSE		FALSE	TRUE	FALSE		FALSE		one_antigen	1793539
4090823	Rv3649	3894732	PPE60	20	60	426	17091	19	0	0	426	2.66621e-26	TRUE	FALSE	FALSE	FALSE		FALSE		FALSE	TRUE	FALSE		FALSE		one_antigen	196091
2300676	pks12	27463	None	17	14	254	4011	15	0	0	246	2.66704e-26	TRUE	FALSE	FALSE	FALSE		FALSE		FALSE	FALSE	FALSE		FALSE		other	2138319
1340108	PPE18	154191	None	26	25	666	6689	21	0	0	622	2.76952e-26	TRUE	TRUE	TRUE	FALSE		FALSE		FALSE	FALSE	FALSE		FALSE		one_antigen	1185917
1340105	PPE18	154191	None	26	25	666	6689	21	0	0	622	2.76952e-26	TRUE	TRUE	TRUE	FALSE		FALSE		FALSE	FALSE	FALSE		FALSE		one_antigen	1185914
3568795	None	781687	rpsL	15	918	64	5303	14	0	0	64	2.7776e-26	TRUE	FALSE	FALSE	FALSE		TRUE	STM,AMI,KAN	FALSE	FALSE	TRUE	STM,STM	TRUE	STM	known_AB_first	1624424
2288826	pncA	761155	rpoB	61	1687	38	9165	39	0	12	28	2.78825e-26	TRUE	FALSE	FALSE	TRUE	PZA,PZA	TRUE	PZA	FALSE	TRUE	TRUE	RIF,RIF,RIF,RIF,RIF,RIF,RIF,RIF,RIF,RIF,RIF,RIF	TRUE	RIF	between_known_AB	1527671
1340108	PPE18	3895247	PPE60	26	10	666	6699	21	0	0	622	2.87521e-26	TRUE	TRUE	TRUE	FALSE		FALSE		FALSE	TRUE	FALSE		FALSE		both_antigen	1856393
1340105	PPE18	3895247	PPE60	26	10	666	6699	21	0	0	622	2.87521e-26	TRUE	TRUE	TRUE	FALSE		FALSE		FALSE	TRUE	FALSE		FALSE		both_antigen	1856390
2196722	Rv1945	1341083	esxL	12	43	481	1917	11	0	0	477	3.01156e-26	TRUE	FALSE	TRUE	FALSE		FALSE		TRUE	TRUE	FALSE		FALSE		both_antigen	855639
1968190	Rv1742	4338371	whiB6	11	8	26	1480	11	0	0	26	3.09492e-26	TRUE	FALSE	FALSE	FALSE		FALSE		FALSE	FALSE	FALSE		TRUE	STM,AMI,CAP	maybe_AB_first	2041351
3305380	Rv2953	4338371	whiB6	11	8	26	1480	11	0	0	26	3.09492e-26	TRUE	FALSE	FALSE	FALSE		FALSE		FALSE	FALSE	FALSE		TRUE	STM,AMI,CAP	maybe_AB_first	1032991
1340106	PPE18	4385937	Rv3900c	24	14	666	3531	18	0	0	622	3.09526e-26	TRUE	TRUE	TRUE	FALSE		FALSE		FALSE	FALSE	FALSE		FALSE		one_antigen	1365701
2629847	plcB	4338371	whiB6	12	8	26	1480	11	0	0	26	3.09547e-26	TRUE	FALSE	TRUE	FALSE		FALSE		FALSE	FALSE	FALSE		TRUE	STM,AMI,CAP	one_antigen	1708524
254705	Rv0213c	781687	rpsL	14	918	12	5303	14	0	0	12	3.18666e-26	TRUE	FALSE	FALSE	FALSE		FALSE		FALSE	FALSE	TRUE	STM,STM	TRUE	STM	known_AB_first	526982
479457	fadE7	764817	rpoC	10	281	122	921	10	0	0	122	3.2503e-26	TRUE	FALSE	FALSE	FALSE		FALSE		FALSE	FALSE	FALSE		TRUE	RIF	maybe_AB_first	285360
4004309	fadE32	4338371	whiB6	12	8	14	1480	11	0	0	14	3.38904e-26	TRUE	FALSE	FALSE	FALSE		FALSE		FALSE	FALSE	FALSE		TRUE	STM,AMI,CAP	maybe_AB_first	334062
2626189	None	3527974	PPE53	44	26	24612	3905	29	2	0	142	3.40892e-26	TRUE	FALSE	FALSE	FALSE		FALSE		FALSE	FALSE	FALSE		FALSE		other	901785
761161	rpoB	4060588	esxW	153	117	304	16379	89	0	1	48	3.72618e-26	TRUE	FALSE	TRUE	TRUE	RIF,RIF	TRUE	RIF	TRUE	TRUE	FALSE		FALSE		known_AB_second	1112105
2242068	ctpF	2096585	blaI	11	6	294	1102	10	0	0	294	3.74641e-26	TRUE	FALSE	TRUE	FALSE		FALSE		FALSE	FALSE	FALSE		FALSE		one_antigen	145483
1184504	Rv1061	2197260	Rv1945	12	20	412	2840	12	0	0	412	3.75073e-26	TRUE	FALSE	FALSE	FALSE		FALSE		FALSE	TRUE	FALSE		FALSE		one_antigen	1012756
666107	pncB2	908186	sseC2	18	5	196	14575	18	0	0	196	3.96959e-26	TRUE	FALSE	FALSE	FALSE		FALSE		FALSE	FALSE	FALSE		FALSE		other	242079
2699402	Rv2402	908186	sseC2	19	5	204	14575	18	0	0	198	3.97e-26	TRUE	FALSE	FALSE	FALSE		FALSE		FALSE	FALSE	FALSE		FALSE		other	1791216
2277474	Rv2030c	4154910	leuA	9	50	8	404	9	0	0	8	4.05483e-26	TRUE	FALSE	TRUE	FALSE		FALSE		FALSE	FALSE	FALSE		FALSE		one_antigen	1877436
3841808	Rv3424c	2197272	Rv1945	16	16	160	2967	14	0	0	158	4.14966e-26	TRUE	FALSE	FALSE	FALSE		FALSE		FALSE	TRUE	FALSE		FALSE		one_antigen	1644536
3841808	Rv3424c	2197266	Rv1945	16	14	160	2967	14	0	0	158	4.14966e-26	TRUE	FALSE	FALSE	FALSE		FALSE		FALSE	TRUE	FALSE		FALSE		one_antigen	1644542
3841808	Rv3424c	2197270	Rv1945	16	16	160	2967	14	0	0	158	4.14966e-26	TRUE	FALSE	FALSE	FALSE		FALSE		FALSE	TRUE	FALSE		FALSE		one_antigen	1644538
3841808	Rv3424c	2197263	Rv1945	16	14	160	2967	14	0	0	158	4.14966e-26	TRUE	FALSE	FALSE	FALSE		FALSE		FALSE	TRUE	FALSE		FALSE		one_antigen	1644545
3883605	Rv3466	4385937	Rv3900c	144	14	2684	3531	46	0	0	202	4.21378e-26	TRUE	FALSE	FALSE	FALSE		FALSE		FALSE	FALSE	FALSE		FALSE		other	502332
3482717	None	2626011	esxO	15	164	13927	19630	15	0	0	13927	4.2415e-26	TRUE	FALSE	FALSE	FALSE		FALSE		FALSE	TRUE	FALSE		FALSE		one_antigen	856706
2747471	folC	2626011	esxO	74	164	86	19630	55	0	0	60	4.24618e-26	TRUE	FALSE	FALSE	FALSE		FALSE		FALSE	TRUE	FALSE		FALSE		one_antigen	121460
2620781	dnaG	908186	sseC2	18	5	128	14575	18	0	0	128	4.31591e-26	TRUE	FALSE	FALSE	FALSE		FALSE		FALSE	FALSE	FALSE		FALSE		other	1712595
3811039	Rv3395c	908186	sseC2	18	5	128	14575	18	0	0	128	4.31591e-26	TRUE	FALSE	FALSE	FALSE		FALSE		FALSE	FALSE	FALSE		FALSE		other	1508679
765462	rpoC	761155	rpoB	43	1687	156	9165	31	0	11	156	4.41814e-26	TRUE	FALSE	FALSE	FALSE		TRUE	RIF	FALSE	TRUE	TRUE	RIF,RIF,RIF,RIF,RIF,RIF,RIF,RIF,RIF,RIF,RIF,RIF	TRUE	RIF	known_AB_first	4307
3841808	Rv3424c	2197264	Rv1945	16	15	160	2987	14	0	0	158	4.60269e-26	TRUE	FALSE	FALSE	FALSE		FALSE		FALSE	TRUE	FALSE		FALSE		one_antigen	1644544
2726117	None	4087495	None	16	32	2	7380	15	0	0	2	4.79822e-26	TRUE	FALSE	FALSE	FALSE		TRUE	INH	FALSE	FALSE	FALSE		FALSE		maybe_AB_second	1361378
2242068	ctpF	1928568	Rv1702c	11	5	294	1122	10	0	0	294	4.80622e-26	TRUE	FALSE	TRUE	FALSE		FALSE		FALSE	FALSE	FALSE		FALSE		one_antigen	313500
2169751	PPE35	4247730	embB	10	337	2	839	10	0	0	2	5.11797e-26	TRUE	FALSE	FALSE	FALSE		TRUE	PZA	FALSE	FALSE	TRUE	EMB,EMB	TRUE	EMB	known_AB_first	2077979
761161	rpoB	3446699	Rv3081	153	83	304	16441	89	0	0	48	5.2436e-26	TRUE	FALSE	TRUE	TRUE	RIF,RIF	TRUE	RIF	FALSE	FALSE	FALSE		FALSE		known_AB_second	1725994
4322886	Rv3848	1684184	mutB	13	22	26	800	11	0	2	26	5.24362e-26	TRUE	FALSE	FALSE	FALSE		FALSE		FALSE	TRUE	FALSE		FALSE		one_antigen	1772830
717402	Rv0625c	997982	Rv0895	7	5	2	58	7	0	0	2	5.27067e-26	TRUE	FALSE	FALSE	FALSE		FALSE		FALSE	FALSE	FALSE		FALSE		other	280580
717402	Rv0625c	3290947	lppX	7	5	2	58	7	0	0	2	5.27067e-26	TRUE	FALSE	FALSE	FALSE		FALSE		TRUE	TRUE	FALSE		FALSE		one_antigen	1837987
3460335	Rv3091	2262026	Rv2015c	11	9	10	1548	11	0	0	10	5.81813e-26	TRUE	FALSE	FALSE	FALSE		FALSE		FALSE	TRUE	FALSE		FALSE		one_antigen	1198309
3521253	nuoJ	454333	Rv0376c	21	5	632	22992	21	0	0	632	6.07735e-26	TRUE	FALSE	FALSE	FALSE		FALSE		FALSE	FALSE	FALSE		FALSE		other	1344612
2241091	ctpF	454333	Rv0376c	21	5	632	22992	21	0	0	632	6.07735e-26	TRUE	FALSE	TRUE	FALSE		FALSE		FALSE	FALSE	FALSE		FALSE		one_antigen	1786758
2487024	Rv2219A	454333	Rv0376c	21	5	632	22992	21	0	0	632	6.07735e-26	TRUE	FALSE	FALSE	FALSE		FALSE		FALSE	FALSE	FALSE		FALSE		other	2032691
2288820	pncA	2155168	katG	41	2098	80	12564	32	0	2	78	6.3209e-26	TRUE	FALSE	FALSE	TRUE	PZA	TRUE	PZA	FALSE	TRUE	TRUE	INH,INH,INH,INH,INH	TRUE	INH	between_known_AB	133652
4061469	PPE65	3217905	Rv2910c	12	5	80	2626	12	0	0	80	6.3504e-26	TRUE	FALSE	TRUE	FALSE		FALSE		FALSE	FALSE	FALSE		FALSE		one_antigen	843564
1167231	Rv1044	3217905	Rv2910c	12	5	80	2626	12	0	0	80	6.3504e-26	TRUE	FALSE	FALSE	FALSE		FALSE		FALSE	FALSE	FALSE		FALSE		other	2050674
2871778	aroE	2101193	ureD	9	19	10	426	9	0	0	10	6.37115e-26	TRUE	FALSE	FALSE	FALSE		FALSE		FALSE	FALSE	FALSE		FALSE		other	770585
4326155	ethA	4090823	Rv3649	9	20	10	426	9	0	0	10	6.37115e-26	TRUE	FALSE	FALSE	FALSE		TRUE	ETH	FALSE	FALSE	FALSE		FALSE		maybe_AB_second	235332
2055253	Rv1812c	4090823	Rv3649	9	20	10	426	9	0	0	10	6.37115e-26	TRUE	FALSE	FALSE	FALSE		FALSE		FALSE	FALSE	FALSE		FALSE		other	2035570
2871778	aroE	4090823	Rv3649	9	20	10	426	9	0	0	10	6.37115e-26	TRUE	FALSE	FALSE	FALSE		FALSE		FALSE	FALSE	FALSE		FALSE		other	1219045
2055253	Rv1812c	2101193	ureD	9	19	10	426	9	0	0	10	6.37115e-26	TRUE	FALSE	FALSE	FALSE		FALSE		FALSE	FALSE	FALSE		FALSE		other	45940
4326155	ethA	2101193	ureD	9	19	10	426	9	0	0	10	6.37115e-26	TRUE	FALSE	FALSE	FALSE		TRUE	ETH	FALSE	FALSE	FALSE		FALSE		maybe_AB_second	2186570
3841808	Rv3424c	2197278	Rv1945	16	47	160	3065	14	0	0	158	6.84914e-26	TRUE	FALSE	FALSE	FALSE		FALSE		FALSE	TRUE	FALSE		FALSE		one_antigen	1644530
3841808	Rv3424c	2197248	Rv1945	16	69	160	3065	14	0	0	158	6.84914e-26	TRUE	FALSE	FALSE	FALSE		FALSE		FALSE	TRUE	FALSE		FALSE		one_antigen	1644560
717402	Rv0625c	164112	cyp138	7	7	2	60	7	0	0	2	6.86827e-26	TRUE	FALSE	FALSE	FALSE		FALSE		FALSE	FALSE	FALSE		FALSE		other	553290
3877949	rpoA	2626191	None	55	43	50	24608	46	0	0	44	7.0392e-26	TRUE	FALSE	FALSE	FALSE		TRUE	RIF	FALSE	FALSE	FALSE		FALSE		maybe_AB_second	1251758
479457	fadE7	4159589	Rv3714c	10	21	122	984	10	0	0	122	7.0428e-26	TRUE	FALSE	FALSE	FALSE		FALSE		FALSE	TRUE	FALSE		FALSE		one_antigen	731400
1340103	PPE18	2626105	esxO	25	13	664	5959	20	0	0	614	7.06146e-26	TRUE	TRUE	TRUE	FALSE		FALSE		TRUE	TRUE	FALSE		FALSE		both_antigen	1286002
1340104	PPE18	2626105	esxO	25	13	666	5959	20	0	0	614	7.06632e-26	TRUE	TRUE	TRUE	FALSE		FALSE		TRUE	TRUE	FALSE		FALSE		both_antigen	1286001
1184504	Rv1061	2197263	Rv1945	12	14	412	2967	12	0	0	412	7.09049e-26	TRUE	FALSE	FALSE	FALSE		FALSE		FALSE	TRUE	FALSE		FALSE		one_antigen	1012759
1184504	Rv1061	2197266	Rv1945	12	14	412	2967	12	0	0	412	7.09049e-26	TRUE	FALSE	FALSE	FALSE		FALSE		FALSE	TRUE	FALSE		FALSE		one_antigen	1012762
1184504	Rv1061	2197272	Rv1945	12	16	412	2967	12	0	0	412	7.09049e-26	TRUE	FALSE	FALSE	FALSE		FALSE		FALSE	TRUE	FALSE		FALSE		one_antigen	1012768
1184504	Rv1061	2197270	Rv1945	12	16	412	2967	12	0	0	412	7.09049e-26	TRUE	FALSE	FALSE	FALSE		FALSE		FALSE	TRUE	FALSE		FALSE		one_antigen	1012766
3877949	rpoA	2626189	None	55	44	50	24612	46	0	0	44	7.11565e-26	TRUE	FALSE	FALSE	FALSE		TRUE	RIF	FALSE	FALSE	FALSE		FALSE		maybe_AB_second	1251760
1833646	rpsA	3217905	Rv2910c	12	5	46	2626	12	0	0	46	7.44537e-26	TRUE	FALSE	FALSE	FALSE		FALSE		FALSE	FALSE	FALSE		FALSE		other	1384259
764840	rpoC	2155168	katG	63	2098	192	12564	43	0	10	184	7.61978e-26	TRUE	FALSE	FALSE	FALSE		TRUE	RIF	FALSE	TRUE	TRUE	INH,INH,INH,INH,INH	TRUE	INH	known_AB_first	1390328
1184504	Rv1061	2197264	Rv1945	12	15	412	2987	12	0	0	412	7.81658e-26	TRUE	FALSE	FALSE	FALSE		FALSE		FALSE	TRUE	FALSE		FALSE		one_antigen	1012760
3847221	PPE59	1638364	None	145	81	3490	16346	84	0	0	1384	7.99182e-26	TRUE	FALSE	FALSE	FALSE		FALSE		FALSE	FALSE	FALSE		FALSE		other	2202675
7581	gyrA	2867575	lppB	232	25	120	16157	120	0	0	68	8.15082e-26	TRUE	FALSE	FALSE	TRUE	LEV,LEV,LEV,MXF,MXF,MXF	TRUE	MXF,LEV	FALSE	FALSE	FALSE		FALSE		known_AB_second	1551538
2532176	None	2625924	esxO	104	8	630	33211	85	0	0	544	8.28675e-26	TRUE	FALSE	FALSE	FALSE		FALSE		FALSE	TRUE	FALSE		FALSE		one_antigen	93748
2726117	None	1339905	PPE18	16	132	2	7644	15	0	0	2	8.69414e-26	TRUE	FALSE	FALSE	FALSE		TRUE	INH	FALSE	TRUE	FALSE		FALSE		one_antigen	1386212
7581	gyrA	1722228	pks5	232	13	120	16173	120	0	0	68	9.09719e-26	TRUE	FALSE	FALSE	TRUE	LEV,LEV,LEV,MXF,MXF,MXF	TRUE	MXF,LEV	FALSE	FALSE	FALSE		FALSE		known_AB_second	1714647
3482717	None	2122395	lldD2	15	277	13927	19900	15	0	0	13927	9.27262e-26	TRUE	FALSE	FALSE	FALSE		FALSE		FALSE	TRUE	FALSE		FALSE		one_antigen	1360322
2726116	None	2626095	esxO	15	94	4	7693	15	0	0	4	9.64899e-26	TRUE	FALSE	FALSE	FALSE		TRUE	INH	TRUE	TRUE	FALSE		FALSE		one_antigen	100021
4195074	ctpJ	2155168	katG	17	2098	198	12564	17	0	0	198	9.69624e-26	TRUE	FALSE	FALSE	FALSE		FALSE		FALSE	TRUE	TRUE	INH,INH,INH,INH,INH	TRUE	INH	known_AB_first	2039906
1673425	None	3895247	PPE60	786	10	3817	6699	178	0	0	372	1.00748e-25	TRUE	FALSE	FALSE	TRUE	ETH,INH	FALSE		FALSE	TRUE	FALSE		FALSE		known_AB_second	2189710
1581895	Rv1405c	762089	rpoB	9	7	6	444	9	0	0	6	1.02101e-25	TRUE	FALSE	TRUE	FALSE		FALSE		FALSE	TRUE	FALSE		TRUE	RIF	both_antigen	819806
4390259	Rv3903c	762089	rpoB	10	7	18	444	9	0	0	6	1.02292e-25	TRUE	FALSE	FALSE	FALSE		FALSE		FALSE	TRUE	FALSE		TRUE	RIF	one_antigen	783362
3847282	PPE59	2338994	Rv2082	25	19	314	32513	25	0	0	314	1.0238e-25	TRUE	FALSE	FALSE	FALSE		FALSE		FALSE	FALSE	FALSE		FALSE		other	1508288
4011750	hsaA	4243221	None	10	147	40	479	9	0	1	40	1.04799e-25	TRUE	FALSE	FALSE	FALSE		FALSE		FALSE	FALSE	TRUE	EMB	TRUE	EMB	known_AB_first	231471
1581895	Rv1405c	3297704	pks15	9	5	6	446	9	0	0	6	1.06452e-25	TRUE	FALSE	TRUE	FALSE		FALSE		FALSE	FALSE	FALSE		FALSE		one_antigen	1715809
4390259	Rv3903c	3297704	pks15	10	5	18	446	9	0	0	6	1.06652e-25	TRUE	FALSE	FALSE	FALSE		FALSE		FALSE	FALSE	FALSE		FALSE		other	1092555
2242068	ctpF	794567	None	11	30	294	1190	10	0	0	294	1.07432e-25	TRUE	FALSE	TRUE	FALSE		FALSE		FALSE	FALSE	FALSE		FALSE		one_antigen	1447501
4326533	ethA	2338994	Rv2082	25	19	210	32513	25	0	0	210	1.10614e-25	TRUE	FALSE	FALSE	FALSE		TRUE	ETH	FALSE	FALSE	FALSE		FALSE		maybe_AB_second	1987539
3841808	Rv3424c	3894476	PPE60	16	99	160	3164	14	0	0	158	1.11799e-25	TRUE	FALSE	FALSE	FALSE		FALSE		TRUE	TRUE	FALSE		FALSE		one_antigen	52668
116917	nrp	2197260	Rv1945	12	20	182	2840	12	0	0	180	1.12087e-25	TRUE	FALSE	FALSE	FALSE		FALSE		FALSE	TRUE	FALSE		FALSE		one_antigen	2080343
2290107	lipT	2197260	Rv1945	13	20	184	2840	12	0	0	180	1.12154e-25	TRUE	FALSE	FALSE	FALSE		FALSE		FALSE	TRUE	FALSE		FALSE		one_antigen	92847
1184504	Rv1061	2197248	Rv1945	12	69	412	3065	12	0	0	412	1.13547e-25	TRUE	FALSE	FALSE	FALSE		FALSE		FALSE	TRUE	FALSE		FALSE		one_antigen	1012744
1184504	Rv1061	2197278	Rv1945	12	47	412	3065	12	0	0	412	1.13547e-25	TRUE	FALSE	FALSE	FALSE		FALSE		FALSE	TRUE	FALSE		FALSE		one_antigen	1012774
3095493	Rv2787	762089	rpoB	9	7	0	444	9	0	0	0	1.15553e-25	TRUE	FALSE	FALSE	FALSE		FALSE		FALSE	TRUE	FALSE		TRUE	RIF	one_antigen	2078128
2288933	pncA	3876881	None	39	6	8	266	14	0	0	6	1.18048e-25	TRUE	FALSE	FALSE	TRUE	PZA,PZA	TRUE	PZA	FALSE	FALSE	FALSE		FALSE		known_AB_second	1587948
3095493	Rv2787	3297704	pks15	9	5	0	446	9	0	0	0	1.2041e-25	TRUE	FALSE	FALSE	FALSE		FALSE		FALSE	FALSE	FALSE		FALSE		other	202211
2726117	None	1339894	PPE18	16	135	2	7808	15	0	0	2	1.24651e-25	TRUE	FALSE	FALSE	FALSE		TRUE	INH	FALSE	TRUE	FALSE		FALSE		one_antigen	1386223
2123145	lldD2	1982901	PPE24	313	195	3348	10161	115	9	4	958	1.2789e-25	TRUE	FALSE	TRUE	FALSE		FALSE		FALSE	TRUE	FALSE		FALSE		both_antigen	140244
340132	PPE3	2338990	Rv2082	150	18	21827	16336	90	2	0	4778	1.28955e-25	TRUE	FALSE	TRUE	FALSE		FALSE		FALSE	FALSE	FALSE		FALSE		one_antigen	1998858
764948	rpoC	1287112	None	51	7	70	42982	48	0	0	62	1.29716e-25	TRUE	FALSE	FALSE	FALSE		TRUE	RIF	FALSE	FALSE	FALSE		FALSE		maybe_AB_second	522164
4248003	embB	761155	rpoB	277	1687	536	9165	101	6	84	368	1.32711e-25	TRUE	FALSE	FALSE	TRUE	EMB	TRUE	EMB	FALSE	TRUE	TRUE	RIF,RIF,RIF,RIF,RIF,RIF,RIF,RIF,RIF,RIF,RIF,RIF	TRUE	RIF	between_known_AB	924684
2123145	lldD2	1276375	Rv1148c	313	25	3348	5002	81	2	0	398	1.36884e-25	TRUE	FALSE	TRUE	FALSE		FALSE		FALSE	FALSE	FALSE		FALSE		one_antigen	846770
761095	rpoB	1287112	None	128	7	72	42982	112	0	0	68	1.43015e-25	TRUE	FALSE	TRUE	TRUE	RIF,RIF	TRUE	RIF	FALSE	FALSE	FALSE		FALSE		known_AB_second	526017
2338990	Rv2082	2339255	Rv2082	18	44	16336	20062	17	3	0	10703	1.44589e-25	TRUE	FALSE	FALSE	FALSE		FALSE		FALSE	FALSE	FALSE		FALSE		other	265
2726117	None	2626600	None	16	266	2	10196	16	0	0	2	1.53323e-25	TRUE	FALSE	FALSE	FALSE		TRUE	INH	FALSE	FALSE	FALSE		FALSE		maybe_AB_second	99517
7582	gyrA	4247431	embB	779	821	743	2090	85	3	93	220	1.61604e-25	TRUE	FALSE	FALSE	TRUE	LEV,LEV,MXF,MXF	TRUE	MXF,LEV	FALSE	FALSE	TRUE	EMB,EMB,EMB	TRUE	EMB	between_known_AB	171683
467462	PPE9	3895232	PPE60	10	63	4	944	10	0	0	4	1.67097e-25	TRUE	FALSE	FALSE	FALSE		FALSE		FALSE	TRUE	FALSE		FALSE		one_antigen	983762
3073679	None	3482717	None	53	15	192	13927	39	0	0	158	1.7424e-25	TRUE	FALSE	FALSE	FALSE		FALSE		FALSE	FALSE	FALSE		FALSE		other	409038
1184504	Rv1061	3894476	PPE60	12	99	412	3164	12	0	0	412	1.79685e-25	TRUE	FALSE	FALSE	FALSE		FALSE		TRUE	TRUE	FALSE		FALSE		one_antigen	1701560
4326533	ethA	1684184	mutB	25	22	210	800	14	0	9	206	1.80454e-25	TRUE	FALSE	FALSE	FALSE		TRUE	ETH	FALSE	TRUE	FALSE		FALSE		one_antigen	1769183
3847215	PPE59	50557	ino1	161	16	3830	9463	69	0	0	1524	1.94454e-25	TRUE	FALSE	FALSE	FALSE		FALSE		FALSE	FALSE	FALSE		FALSE		other	614874
4011750	hsaA	285751	aftD	10	5	40	994	10	0	0	40	1.95418e-25	TRUE	FALSE	FALSE	FALSE		FALSE		FALSE	FALSE	FALSE		FALSE		other	685533
2300669	pks12	3730411	PPE54	18	369	254	15646	18	0	0	254	1.97277e-25	TRUE	FALSE	FALSE	FALSE		FALSE		FALSE	TRUE	FALSE		FALSE		one_antigen	1429742
116917	nrp	2197272	Rv1945	12	16	182	2967	12	0	0	180	2.01074e-25	TRUE	FALSE	FALSE	FALSE		FALSE		FALSE	TRUE	FALSE		FALSE		one_antigen	2080355
116917	nrp	2197266	Rv1945	12	14	182	2967	12	0	0	180	2.01074e-25	TRUE	FALSE	FALSE	FALSE		FALSE		FALSE	TRUE	FALSE		FALSE		one_antigen	2080349
116917	nrp	2197270	Rv1945	12	16	182	2967	12	0	0	180	2.01074e-25	TRUE	FALSE	FALSE	FALSE		FALSE		FALSE	TRUE	FALSE		FALSE		one_antigen	2080353
116917	nrp	2197263	Rv1945	12	14	182	2967	12	0	0	180	2.01074e-25	TRUE	FALSE	FALSE	FALSE		FALSE		FALSE	TRUE	FALSE		FALSE		one_antigen	2080346
2290107	lipT	2197272	Rv1945	13	16	184	2967	12	0	0	180	2.01195e-25	TRUE	FALSE	FALSE	FALSE		FALSE		FALSE	TRUE	FALSE		FALSE		one_antigen	92835
2290107	lipT	2197263	Rv1945	13	14	184	2967	12	0	0	180	2.01195e-25	TRUE	FALSE	FALSE	FALSE		FALSE		FALSE	TRUE	FALSE		FALSE		one_antigen	92844
2290107	lipT	2197270	Rv1945	13	16	184	2967	12	0	0	180	2.01195e-25	TRUE	FALSE	FALSE	FALSE		FALSE		FALSE	TRUE	FALSE		FALSE		one_antigen	92837
2290107	lipT	2197266	Rv1945	13	14	184	2967	12	0	0	180	2.01195e-25	TRUE	FALSE	FALSE	FALSE		FALSE		FALSE	TRUE	FALSE		FALSE		one_antigen	92841
7570	gyrA	4247431	embB	389	821	519	2090	60	5	29	100	2.07238e-25	TRUE	FALSE	FALSE	TRUE	LEV,MXF	TRUE	MXF,LEV	FALSE	FALSE	TRUE	EMB,EMB,EMB	TRUE	EMB	between_known_AB	171671
761161	rpoB	908186	sseC2	153	5	304	14575	84	0	1	46	2.13856e-25	TRUE	FALSE	TRUE	TRUE	RIF,RIF	TRUE	RIF	FALSE	FALSE	FALSE		FALSE		known_AB_second	147025
116917	nrp	2197264	Rv1945	12	15	182	2987	12	0	0	180	2.19943e-25	TRUE	FALSE	FALSE	FALSE		FALSE		FALSE	TRUE	FALSE		FALSE		one_antigen	2080347
2290107	lipT	2197264	Rv1945	13	15	184	2987	12	0	0	180	2.20075e-25	TRUE	FALSE	FALSE	FALSE		FALSE		FALSE	TRUE	FALSE		FALSE		one_antigen	92843
3841808	Rv3424c	2197230	Rv1945	16	109	160	3307	14	0	0	158	2.20924e-25	TRUE	FALSE	FALSE	FALSE		FALSE		FALSE	TRUE	FALSE		FALSE		one_antigen	1644578
3108350	Rv2799	4195074	ctpJ	14	17	98	198	9	0	5	98	2.26138e-25	TRUE	FALSE	FALSE	FALSE		FALSE		FALSE	FALSE	FALSE		FALSE		other	1086724
3847551	PPE59	4385937	Rv3900c	41	14	470	3531	24	0	0	192	2.29692e-25	TRUE	FALSE	FALSE	FALSE		FALSE		FALSE	FALSE	FALSE		FALSE		other	538386
3877949	rpoA	3482717	None	55	15	50	13927	40	0	0	30	2.83401e-25	TRUE	FALSE	FALSE	FALSE		TRUE	RIF	FALSE	FALSE	FALSE		FALSE		maybe_AB_second	395232
1096716	None	3186685	dipZ	9	5	6	212	8	0	0	6	2.83635e-25	TRUE	FALSE	FALSE	FALSE		FALSE		FALSE	TRUE	FALSE		FALSE		one_antigen	2089969
761140	rpoB	2155168	katG	207	2098	172	12564	97	1	51	132	2.90136e-25	TRUE	FALSE	TRUE	TRUE	RIF,RIF,RIF,RIF,RIF,RIF,RIF,RIF,RIF	TRUE	RIF	FALSE	TRUE	TRUE	INH,INH,INH,INH,INH	TRUE	INH	between_known_AB	1394028
2242582	ctpF	2123146	lldD2	11	142	22	1796	11	0	0	22	2.93111e-25	TRUE	FALSE	TRUE	FALSE		FALSE		FALSE	TRUE	FALSE		FALSE		both_antigen	119436
1340106	PPE18	3527974	PPE53	24	26	666	3905	18	0	0	622	2.96594e-25	TRUE	TRUE	TRUE	FALSE		FALSE		FALSE	FALSE	FALSE		FALSE		one_antigen	2187868
2726116	None	1341295	None	15	113	4	8221	15	0	0	4	2.99056e-25	TRUE	FALSE	FALSE	FALSE		TRUE	INH	FALSE	FALSE	FALSE		FALSE		maybe_AB_second	1384821
3883605	Rv3466	3527974	PPE53	144	26	2684	3905	47	0	0	216	3.03798e-25	TRUE	FALSE	FALSE	FALSE		FALSE		FALSE	FALSE	FALSE		FALSE		other	355631
1673425	None	3336528	None	786	116	3817	6246	173	0	2	146	3.05982e-25	TRUE	FALSE	FALSE	TRUE	ETH,INH	FALSE		FALSE	FALSE	FALSE		FALSE		known_AB_second	1663103
116917	nrp	2197278	Rv1945	12	47	182	3065	12	0	0	182	3.07569e-25	TRUE	FALSE	FALSE	FALSE		FALSE		FALSE	TRUE	FALSE		FALSE		one_antigen	2080361
2290107	lipT	2197278	Rv1945	13	47	184	3065	12	0	0	182	3.07754e-25	TRUE	FALSE	FALSE	FALSE		FALSE		FALSE	TRUE	FALSE		FALSE		one_antigen	92829
116917	nrp	2197248	Rv1945	12	69	182	3065	12	0	0	180	3.1026e-25	TRUE	FALSE	FALSE	FALSE		FALSE		FALSE	TRUE	FALSE		FALSE		one_antigen	2080331
2290107	lipT	2197248	Rv1945	13	69	184	3065	12	0	0	180	3.10446e-25	TRUE	FALSE	FALSE	FALSE		FALSE		FALSE	TRUE	FALSE		FALSE		one_antigen	92859
761155	rpoB	3894732	PPE60	1687	60	9165	17091	552	1	3	4535	3.30151e-25	TRUE	FALSE	TRUE	TRUE	RIF,RIF,RIF,RIF,RIF,RIF,RIF,RIF,RIF,RIF,RIF,RIF	TRUE	RIF	FALSE	TRUE	FALSE		FALSE		known_AB_second	1277955
3841777	Rv3424c	2625924	esxO	26	8	214	33211	25	0	0	190	3.3386e-25	TRUE	FALSE	FALSE	FALSE		FALSE		FALSE	TRUE	FALSE		FALSE		one_antigen	1215853
1184504	Rv1061	2197230	Rv1945	12	109	412	3307	12	0	0	412	3.39328e-25	TRUE	FALSE	FALSE	FALSE		FALSE		FALSE	TRUE	FALSE		FALSE		one_antigen	1012726
1581895	Rv1405c	2715369	None	9	41	6	506	9	0	0	6	3.43237e-25	TRUE	FALSE	TRUE	FALSE		FALSE		FALSE	FALSE	TRUE	KAN	TRUE	AMI,KAN	known_AB_first	1133474
4390259	Rv3903c	2715369	None	10	41	18	506	9	0	0	6	3.43882e-25	TRUE	FALSE	FALSE	FALSE		FALSE		FALSE	FALSE	TRUE	KAN	TRUE	AMI,KAN	known_AB_first	1674890
2626095	esxO	1096633	None	94	5	7693	60683	94	0	0	7589	3.45432e-25	TRUE	TRUE	TRUE	FALSE		FALSE		FALSE	FALSE	FALSE		FALSE		one_antigen	1529462
2765888	lipP	1287112	None	32	7	62	42982	31	0	0	62	3.5068e-25	TRUE	FALSE	FALSE	FALSE		FALSE		FALSE	FALSE	FALSE		FALSE		other	1478776
2241091	ctpF	75233	None	21	44	632	24274	21	0	0	632	3.70792e-25	TRUE	FALSE	TRUE	FALSE		FALSE		FALSE	FALSE	FALSE		FALSE		one_antigen	2165858
3521253	nuoJ	75233	None	21	44	632	24274	21	0	0	632	3.70792e-25	TRUE	FALSE	FALSE	FALSE		FALSE		FALSE	FALSE	FALSE		FALSE		other	965512
2487024	Rv2219A	75233	None	21	44	632	24274	21	0	0	632	3.70792e-25	TRUE	FALSE	FALSE	FALSE		FALSE		FALSE	FALSE	FALSE		FALSE		other	1999741
7572	gyrA	1287112	None	101	7	126	42982	90	0	0	46	3.80445e-25	TRUE	FALSE	FALSE	TRUE	LEV,MXF	TRUE	MXF,LEV	FALSE	FALSE	FALSE		FALSE		known_AB_second	1279540
3095493	Rv2787	2715369	None	9	41	0	506	9	0	0	0	3.82517e-25	TRUE	FALSE	FALSE	FALSE		FALSE		FALSE	FALSE	TRUE	KAN	TRUE	AMI,KAN	known_AB_first	380124
3108350	Rv2799	2699402	Rv2402	14	19	98	204	9	0	5	98	3.92742e-25	TRUE	FALSE	FALSE	FALSE		FALSE		FALSE	FALSE	FALSE		FALSE		other	408948
764841	rpoC	908186	sseC2	35	5	184	14575	29	0	0	172	4.25188e-25	TRUE	FALSE	FALSE	FALSE		TRUE	RIF	FALSE	FALSE	FALSE		FALSE		maybe_AB_second	143345
2626108	esxO	2338990	Rv2082	40	18	45234	16336	36	1	0	8381	4.48237e-25	TRUE	TRUE	TRUE	FALSE		FALSE		FALSE	FALSE	FALSE		FALSE		one_antigen	287118
1468150	None	2338994	Rv2082	64	19	2194	32513	55	0	0	2096	4.48402e-25	TRUE	FALSE	FALSE	FALSE		FALSE		FALSE	FALSE	FALSE		FALSE		other	870844
666107	pncB2	2867575	lppB	18	25	196	16157	18	0	0	196	4.54607e-25	TRUE	FALSE	FALSE	FALSE		FALSE		FALSE	FALSE	FALSE		FALSE		other	2201468
2699402	Rv2402	2867575	lppB	19	25	204	16157	18	0	0	198	4.54804e-25	TRUE	FALSE	FALSE	FALSE		FALSE		FALSE	FALSE	FALSE		FALSE		other	168173
666107	pncB2	1722228	pks5	18	13	196	16173	18	0	0	196	4.65547e-25	TRUE	FALSE	FALSE	FALSE		FALSE		FALSE	FALSE	FALSE		FALSE		other	1056121
2699402	Rv2402	1722228	pks5	19	13	204	16173	18	0	0	198	4.65751e-25	TRUE	FALSE	FALSE	FALSE		FALSE		FALSE	FALSE	FALSE		FALSE		other	977174
116917	nrp	3894476	PPE60	12	99	182	3164	12	0	0	182	4.70144e-25	TRUE	FALSE	FALSE	FALSE		FALSE		TRUE	TRUE	FALSE		FALSE		one_antigen	633973
2290107	lipT	3894476	PPE60	13	99	184	3164	12	0	0	182	4.70427e-25	TRUE	FALSE	FALSE	FALSE		FALSE		TRUE	TRUE	FALSE		FALSE		one_antigen	1604369
1340103	PPE18	4385937	Rv3900c	25	14	664	3531	18	0	0	622	4.73625e-25	TRUE	TRUE	TRUE	FALSE		FALSE		FALSE	FALSE	FALSE		FALSE		one_antigen	1365698
1340104	PPE18	4385937	Rv3900c	25	14	666	3531	18	0	0	622	4.73907e-25	TRUE	TRUE	TRUE	FALSE		FALSE		FALSE	FALSE	FALSE		FALSE		one_antigen	1365699
3811039	Rv3395c	2867575	lppB	18	25	128	16157	18	0	0	128	4.90107e-25	TRUE	FALSE	FALSE	FALSE		FALSE		FALSE	FALSE	FALSE		FALSE		other	943464
2620781	dnaG	2867575	lppB	18	25	128	16157	18	0	0	128	4.90107e-25	TRUE	FALSE	FALSE	FALSE		FALSE		FALSE	FALSE	FALSE		FALSE		other	246794
1473246	None	1626655	zwf2	589	8	1893	816	48	0	0	50	4.95598e-25	TRUE	FALSE	FALSE	TRUE	AMI,CAP,KAN	TRUE	LZD,KAN,CAP,STM,AMI	FALSE	FALSE	FALSE		FALSE		known_AB_second	153409
2620781	dnaG	1722228	pks5	18	13	128	16173	18	0	0	128	5.01863e-25	TRUE	FALSE	FALSE	FALSE		FALSE		FALSE	FALSE	FALSE		FALSE		other	898553
3811039	Rv3395c	1722228	pks5	18	13	128	16173	18	0	0	128	5.01863e-25	TRUE	FALSE	FALSE	FALSE		FALSE		FALSE	FALSE	FALSE		FALSE		other	2088811
761161	rpoB	1340208	PPE18	153	30	304	21626	99	0	0	50	5.1517e-25	TRUE	FALSE	TRUE	TRUE	RIF,RIF	TRUE	RIF	FALSE	TRUE	FALSE		FALSE		known_AB_second	579047
7581	gyrA	2122395	lldD2	232	277	120	19900	132	0	1	76	5.35708e-25	TRUE	FALSE	FALSE	TRUE	LEV,LEV,LEV,MXF,MXF,MXF	TRUE	MXF,LEV	FALSE	TRUE	FALSE		FALSE		known_AB_second	2114814
4121642	None	4137219	Rv3695	10	15	28	554	9	0	0	28	5.47773e-25	TRUE	FALSE	FALSE	FALSE		FALSE		FALSE	FALSE	FALSE		FALSE		other	15577
4326707	ethA	4137219	Rv3695	10	15	28	554	9	0	0	28	5.47773e-25	TRUE	FALSE	FALSE	TRUE	ETH	TRUE	ETH	FALSE	FALSE	FALSE		FALSE		known_AB_second	189488
4090823	Rv3649	340132	PPE3	20	150	426	21827	20	0	0	426	5.53251e-25	TRUE	FALSE	FALSE	FALSE		FALSE		FALSE	TRUE	FALSE		FALSE		one_antigen	660841
1473246	None	1431097	Rv1279	589	7	1893	818	48	0	0	50	5.54935e-25	TRUE	FALSE	FALSE	TRUE	AMI,CAP,KAN	TRUE	LZD,KAN,CAP,STM,AMI	FALSE	FALSE	FALSE		FALSE		known_AB_second	42149
2216485	mce3F	2101193	ureD	13	19	66	426	10	0	3	66	5.59523e-25	TRUE	FALSE	FALSE	FALSE		FALSE		FALSE	FALSE	FALSE		FALSE		other	115292
2216485	mce3F	4090823	Rv3649	13	20	66	426	10	0	3	66	5.59523e-25	TRUE	FALSE	FALSE	FALSE		FALSE		FALSE	FALSE	FALSE		FALSE		other	1874338
2626108	esxO	2338994	Rv2082	40	19	45234	32513	36	2	0	24528	5.61793e-25	TRUE	TRUE	TRUE	FALSE		FALSE		FALSE	FALSE	FALSE		FALSE		one_antigen	287114
4352064	PPE68	2096585	blaI	10	6	44	1102	10	0	0	44	5.61991e-25	TRUE	TRUE	TRUE	FALSE		FALSE		FALSE	FALSE	FALSE		FALSE		one_antigen	2156053
2981119	Rv2660c	2096585	blaI	10	6	44	1102	10	0	0	44	5.61991e-25	TRUE	FALSE	TRUE	FALSE		FALSE		FALSE	FALSE	FALSE		FALSE		one_antigen	884534
1275375	Rv1147	2096585	blaI	10	6	44	1102	10	0	0	44	5.61991e-25	TRUE	FALSE	FALSE	FALSE		FALSE		FALSE	FALSE	FALSE		FALSE		other	821210
2612364	Rv2337c	2096585	blaI	11	6	46	1102	10	0	0	44	5.62264e-25	TRUE	FALSE	FALSE	FALSE		FALSE		FALSE	FALSE	FALSE		FALSE		other	515779
7572	gyrA	2626011	esxO	101	164	126	19630	69	0	0	26	5.64945e-25	TRUE	FALSE	FALSE	TRUE	LEV,MXF	TRUE	MXF,LEV	FALSE	TRUE	FALSE		FALSE		known_AB_second	1793093
2715369	None	1340208	PPE18	41	30	506	21626	35	0	0	500	5.6917e-25	TRUE	FALSE	FALSE	TRUE	KAN	TRUE	AMI,KAN	FALSE	TRUE	FALSE		FALSE		known_AB_second	1375161
781822	rpsL	3482717	None	329	15	1338	13927	142	0	0	534	5.74152e-25	TRUE	FALSE	FALSE	TRUE	STM,STM	TRUE	STM	FALSE	FALSE	FALSE		FALSE		known_AB_second	1710637
2241091	ctpF	2626191	None	21	43	632	24608	21	0	0	632	5.8968e-25	TRUE	FALSE	TRUE	FALSE		FALSE		FALSE	FALSE	FALSE		FALSE		one_antigen	385100
2487024	Rv2219A	2626191	None	21	43	632	24608	21	0	0	632	5.8968e-25	TRUE	FALSE	FALSE	FALSE		FALSE		FALSE	FALSE	FALSE		FALSE		other	139167
3521253	nuoJ	2626191	None	21	43	632	24608	21	0	0	632	5.8968e-25	TRUE	FALSE	FALSE	FALSE		FALSE		FALSE	FALSE	FALSE		FALSE		other	895062
2241091	ctpF	2626189	None	21	44	632	24612	21	0	0	632	5.92956e-25	TRUE	FALSE	TRUE	FALSE		FALSE		FALSE	FALSE	FALSE		FALSE		one_antigen	385098
2487024	Rv2219A	2626189	None	21	44	632	24612	21	0	0	632	5.92956e-25	TRUE	FALSE	FALSE	FALSE		FALSE		FALSE	FALSE	FALSE		FALSE		other	139165
3521253	nuoJ	2626189	None	21	44	632	24612	21	0	0	632	5.92956e-25	TRUE	FALSE	FALSE	FALSE		FALSE		FALSE	FALSE	FALSE		FALSE		other	895064
1096716	None	852582	phoR	9	6	6	232	8	0	0	6	6.06141e-25	TRUE	FALSE	FALSE	FALSE		FALSE		FALSE	FALSE	FALSE		FALSE		other	244134
467462	PPE9	3248028	ppsA	10	130	4	1072	10	0	0	4	6.1465e-25	TRUE	FALSE	FALSE	FALSE		FALSE		FALSE	FALSE	FALSE		FALSE		other	1630966
666107	pncB2	4060588	esxW	18	117	196	16379	18	0	0	196	6.314e-25	TRUE	FALSE	FALSE	FALSE		FALSE		TRUE	TRUE	FALSE		FALSE		one_antigen	1017051
2699402	Rv2402	4060588	esxW	19	117	204	16379	18	0	0	198	6.31701e-25	TRUE	FALSE	FALSE	FALSE		FALSE		TRUE	TRUE	FALSE		FALSE		one_antigen	1361186
3108350	Rv2799	1523817	moeY	14	5	98	6522	14	0	0	98	6.39494e-25	TRUE	FALSE	FALSE	FALSE		FALSE		FALSE	FALSE	FALSE		FALSE		other	1584533
806172	None	1523817	moeY	14	5	92	6522	14	0	0	92	6.47853e-25	TRUE	FALSE	FALSE	FALSE		FALSE		FALSE	FALSE	FALSE		FALSE		other	717645
4089971	Rv3649	3173107	None	10	130	2	1078	10	0	0	2	6.63095e-25	TRUE	FALSE	FALSE	FALSE		FALSE		FALSE	FALSE	FALSE		FALSE		other	916864
2339255	Rv2082	4282707	Rv3818	44	5	20062	5482	30	1	1	98	6.73747e-25	TRUE	FALSE	FALSE	FALSE		FALSE		FALSE	FALSE	FALSE		FALSE		other	1943452
1902378	None	2240062	None	35	5	432	5611	24	0	0	380	6.76336e-25	TRUE	FALSE	FALSE	FALSE		FALSE		FALSE	FALSE	FALSE		FALSE		other	337684
3811039	Rv3395c	4060588	esxW	18	117	128	16379	18	0	0	128	6.79988e-25	TRUE	FALSE	FALSE	FALSE		FALSE		TRUE	TRUE	FALSE		FALSE		one_antigen	249549
2620781	dnaG	4060588	esxW	18	117	128	16379	18	0	0	128	6.79988e-25	TRUE	FALSE	FALSE	FALSE		FALSE		TRUE	TRUE	FALSE		FALSE		one_antigen	1439807
4352064	PPE68	1928568	Rv1702c	10	5	44	1122	10	0	0	44	6.80392e-25	TRUE	TRUE	TRUE	FALSE		FALSE		FALSE	FALSE	FALSE		FALSE		one_antigen	1988036
2981119	Rv2660c	1928568	Rv1702c	10	5	44	1122	10	0	0	44	6.80392e-25	TRUE	FALSE	TRUE	FALSE		FALSE		FALSE	FALSE	FALSE		FALSE		one_antigen	1052551
1275375	Rv1147	1928568	Rv1702c	10	5	44	1122	10	0	0	44	6.80392e-25	TRUE	FALSE	FALSE	FALSE		FALSE		FALSE	FALSE	FALSE		FALSE		other	653193
2612364	Rv2337c	1928568	Rv1702c	11	5	46	1122	10	0	0	44	6.80722e-25	TRUE	FALSE	FALSE	FALSE		FALSE		FALSE	FALSE	FALSE		FALSE		other	683796
2339255	Rv2082	633562	Rv0541c	44	5	20062	5484	30	1	1	98	6.81848e-25	TRUE	FALSE	FALSE	FALSE		FALSE		FALSE	FALSE	FALSE		FALSE		other	1705693
3376953	PPE46	2338990	Rv2082	18	18	62	16336	18	0	0	62	6.85903e-25	TRUE	FALSE	TRUE	FALSE		FALSE		FALSE	FALSE	FALSE		FALSE		one_antigen	1037963
3568795	None	1523817	moeY	15	5	64	6522	14	0	0	64	6.88386e-25	TRUE	FALSE	FALSE	FALSE		TRUE	STM,AMI,KAN	FALSE	FALSE	FALSE		FALSE		maybe_AB_second	2044978
666107	pncB2	3446699	Rv3081	18	83	196	16441	18	0	0	196	6.9169e-25	TRUE	FALSE	FALSE	FALSE		FALSE		FALSE	FALSE	FALSE		FALSE		other	1630940
2699402	Rv2402	3446699	Rv3081	19	83	204	16441	18	0	0	198	6.92028e-25	TRUE	FALSE	FALSE	FALSE		FALSE		FALSE	FALSE	FALSE		FALSE		other	747297
2055253	Rv1812c	4137219	Rv3695	9	15	10	554	9	0	0	10	7.4334e-25	TRUE	FALSE	FALSE	FALSE		FALSE		FALSE	FALSE	FALSE		FALSE		other	2081966
2871778	aroE	4137219	Rv3695	9	15	10	554	9	0	0	10	7.4334e-25	TRUE	FALSE	FALSE	FALSE		FALSE		FALSE	FALSE	FALSE		FALSE		other	1265441
4326155	ethA	4137219	Rv3695	9	15	10	554	9	0	0	10	7.4334e-25	TRUE	FALSE	FALSE	FALSE		TRUE	ETH	FALSE	FALSE	FALSE		FALSE		maybe_AB_second	188936
3811039	Rv3395c	3446699	Rv3081	18	83	128	16441	18	0	0	128	7.44702e-25	TRUE	FALSE	FALSE	FALSE		FALSE		FALSE	FALSE	FALSE		FALSE		other	364340
2620781	dnaG	3446699	Rv3081	18	83	128	16441	18	0	0	128	7.44702e-25	TRUE	FALSE	FALSE	FALSE		FALSE		FALSE	FALSE	FALSE		FALSE		other	825918
3108350	Rv2799	4046007	Rv3603c	14	5	98	6586	14	0	0	98	7.45728e-25	TRUE	FALSE	FALSE	FALSE		FALSE		FALSE	FALSE	FALSE		FALSE		other	937657
3447507	virS	975542	Rv0876c	9	5	342	884	9	0	0	342	7.54072e-25	TRUE	FALSE	FALSE	FALSE		FALSE		FALSE	FALSE	FALSE		FALSE		other	1939567
2289226	pncA	975542	Rv0876c	9	5	342	884	9	0	0	342	7.54072e-25	TRUE	FALSE	FALSE	FALSE		TRUE	PZA	FALSE	FALSE	FALSE		FALSE		maybe_AB_second	1313684
2180169	Rv1927	975542	Rv0876c	9	5	342	884	9	0	0	342	7.54072e-25	TRUE	FALSE	FALSE	FALSE		FALSE		FALSE	FALSE	FALSE		FALSE		other	1204627
1738412	ileS	2289096	pncA	7	13	6	86	7	0	0	6	7.54999e-25	TRUE	FALSE	FALSE	FALSE		FALSE		FALSE	FALSE	TRUE	PZA,PZA	TRUE	PZA	known_AB_first	550684
806172	None	4046007	Rv3603c	14	5	92	6586	14	0	0	92	7.55377e-25	TRUE	FALSE	FALSE	FALSE		FALSE		FALSE	FALSE	FALSE		FALSE		other	1171697
254705	Rv0213c	1523817	moeY	14	5	12	6522	14	0	0	12	7.69429e-25	TRUE	FALSE	FALSE	FALSE		FALSE		FALSE	FALSE	FALSE		FALSE		other	1269112
2814264	fadE19	4075422	None	13	9	46	4689	13	0	0	46	7.82649e-25	TRUE	FALSE	FALSE	FALSE		FALSE		FALSE	FALSE	FALSE		FALSE		other	1261158
2026992	PPE26	4075422	None	13	9	46	4689	13	0	0	46	7.82649e-25	TRUE	FALSE	TRUE	FALSE		FALSE		FALSE	FALSE	FALSE		FALSE		one_antigen	2048430
2026992	PPE26	3078579	PE27	13	10	46	4689	13	0	0	46	7.82649e-25	TRUE	FALSE	TRUE	FALSE		FALSE		FALSE	FALSE	FALSE		FALSE		one_antigen	1051587
2814264	fadE19	3078579	PE27	13	10	46	4689	13	0	0	46	7.82649e-25	TRUE	FALSE	FALSE	FALSE		FALSE		FALSE	FALSE	FALSE		FALSE		other	264315
467462	PPE9	2028992	PPE27	10	82	4	1098	10	0	0	4	7.85747e-25	TRUE	FALSE	FALSE	FALSE		FALSE		TRUE	TRUE	FALSE		FALSE		one_antigen	1561530
3884906	Rv3467	3730411	PPE54	429	369	11619	15646	193	62	11	2246	7.99308e-25	TRUE	FALSE	FALSE	FALSE		FALSE		FALSE	TRUE	FALSE		FALSE		one_antigen	154495
4089971	Rv3649	2028992	PPE27	10	82	2	1098	10	0	0	2	8.00281e-25	TRUE	FALSE	FALSE	FALSE		FALSE		TRUE	TRUE	FALSE		FALSE		one_antigen	2060979
3568795	None	4046007	Rv3603c	15	5	64	6586	14	0	0	64	8.02156e-25	TRUE	FALSE	FALSE	FALSE		TRUE	STM,AMI,KAN	FALSE	FALSE	FALSE		FALSE		maybe_AB_second	477212
3305380	Rv2953	1161026	esxJ	11	15	26	1968	11	0	0	26	8.1853e-25	TRUE	FALSE	FALSE	FALSE		FALSE		TRUE	TRUE	FALSE		FALSE		one_antigen	2144354
1968190	Rv1742	1161026	esxJ	11	15	26	1968	11	0	0	26	8.1853e-25	TRUE	FALSE	FALSE	FALSE		FALSE		TRUE	TRUE	FALSE		FALSE		one_antigen	807164
2629847	plcB	1161026	esxJ	12	15	26	1968	11	0	0	26	8.18678e-25	TRUE	FALSE	TRUE	FALSE		FALSE		TRUE	TRUE	FALSE		FALSE		both_antigen	1468821
4137219	Rv3695	761155	rpoB	15	1687	554	9165	15	3	0	524	8.25473e-25	TRUE	FALSE	FALSE	FALSE		FALSE		FALSE	TRUE	TRUE	RIF,RIF,RIF,RIF,RIF,RIF,RIF,RIF,RIF,RIF,RIF,RIF	TRUE	RIF	known_AB_first	1035468
3073679	None	2626011	esxO	53	164	192	19630	42	0	0	172	8.50299e-25	TRUE	FALSE	FALSE	FALSE		FALSE		FALSE	TRUE	FALSE		FALSE		one_antigen	447668
116917	nrp	2197230	Rv1945	12	109	182	3307	12	0	0	180	8.5478e-25	TRUE	FALSE	FALSE	FALSE		FALSE		FALSE	TRUE	FALSE		FALSE		one_antigen	2080313
2290107	lipT	2197230	Rv1945	13	109	184	3307	12	0	0	180	8.55295e-25	TRUE	FALSE	FALSE	FALSE		FALSE		FALSE	TRUE	FALSE		FALSE		one_antigen	92877
4004309	fadE32	1161026	esxJ	12	15	14	1968	11	0	0	14	8.76101e-25	TRUE	FALSE	FALSE	FALSE		FALSE		TRUE	TRUE	FALSE		FALSE		one_antigen	1568249
4195074	ctpJ	3482717	None	17	15	198	13927	17	0	0	198	8.86683e-25	TRUE	FALSE	FALSE	FALSE		FALSE		FALSE	FALSE	FALSE		FALSE		other	712357
254705	Rv0213c	4046007	Rv3603c	14	5	12	6586	14	0	0	12	8.95607e-25	TRUE	FALSE	FALSE	FALSE		FALSE		FALSE	FALSE	FALSE		FALSE		other	620230
2715369	None	340132	PPE3	41	150	506	21827	35	0	0	500	9.01344e-25	TRUE	FALSE	FALSE	TRUE	KAN	TRUE	AMI,KAN	FALSE	TRUE	FALSE		FALSE		known_AB_second	2036295
4394864	Rv3909	2626191	None	21	43	32	24608	21	0	0	32	9.76442e-25	TRUE	FALSE	FALSE	FALSE		FALSE		FALSE	FALSE	FALSE		FALSE		other	1768673
4394864	Rv3909	2626189	None	21	44	32	24612	21	0	0	32	9.8178e-25	TRUE	FALSE	FALSE	FALSE		FALSE		FALSE	FALSE	FALSE		FALSE		other	1768675
3899339	Rv3480c	2626191	None	22	43	10	24608	21	0	0	10	9.94956e-25	TRUE	FALSE	FALSE	FALSE		FALSE		FALSE	FALSE	FALSE		FALSE		other	1273148
3899339	Rv3480c	2626189	None	22	44	10	24612	21	0	0	10	1.00039e-24	TRUE	FALSE	FALSE	FALSE		FALSE		FALSE	FALSE	FALSE		FALSE		other	1273150
1581895	Rv1405c	4327480	None	9	7	6	568	9	0	0	6	1.00081e-24	TRUE	FALSE	TRUE	FALSE		FALSE		FALSE	FALSE	TRUE	ETH	TRUE	ETH	known_AB_first	1665947
4390259	Rv3903c	4327480	None	10	7	18	568	9	0	0	6	1.00269e-24	TRUE	FALSE	FALSE	FALSE		FALSE		FALSE	FALSE	TRUE	ETH	TRUE	ETH	known_AB_first	62779
1674782	inhA	3876881	None	48	6	286	266	14	0	0	42	1.05463e-24	TRUE	FALSE	TRUE	FALSE		TRUE	ETH,INH	FALSE	FALSE	FALSE		FALSE		one_antigen	2202099
2101193	ureD	2626011	esxO	19	164	426	19630	19	0	0	426	1.08284e-24	TRUE	FALSE	FALSE	FALSE		FALSE		FALSE	TRUE	FALSE		FALSE		one_antigen	524818
3847551	PPE59	1340208	PPE18	41	30	470	21626	35	0	0	206	1.08308e-24	TRUE	FALSE	FALSE	FALSE		FALSE		FALSE	TRUE	FALSE		FALSE		one_antigen	1904189
4090823	Rv3649	2626011	esxO	20	164	426	19630	19	0	0	426	1.0833e-24	TRUE	FALSE	FALSE	FALSE		FALSE		FALSE	TRUE	FALSE		FALSE		one_antigen	1464812
3095493	Rv2787	4327480	None	9	7	0	568	9	0	0	0	1.10203e-24	TRUE	FALSE	FALSE	FALSE		FALSE		FALSE	FALSE	TRUE	ETH	TRUE	ETH	known_AB_first	1231987
3073679	None	340132	PPE3	53	150	192	21827	43	0	0	172	1.11016e-24	TRUE	FALSE	FALSE	FALSE		FALSE		FALSE	TRUE	FALSE		FALSE		one_antigen	1677985
1275375	Rv1147	794567	None	10	30	44	1190	10	0	0	44	1.27082e-24	TRUE	FALSE	FALSE	FALSE		FALSE		FALSE	FALSE	FALSE		FALSE		other	480808
4352064	PPE68	794567	None	10	30	44	1190	10	0	0	44	1.27082e-24	TRUE	TRUE	TRUE	FALSE		FALSE		FALSE	FALSE	FALSE		FALSE		one_antigen	854035
2981119	Rv2660c	794567	None	10	30	44	1190	10	0	0	44	1.27082e-24	TRUE	FALSE	TRUE	FALSE		FALSE		FALSE	FALSE	FALSE		FALSE		one_antigen	2186552
2612364	Rv2337c	794567	None	11	30	46	1190	10	0	0	44	1.27144e-24	TRUE	FALSE	FALSE	FALSE		FALSE		FALSE	FALSE	FALSE		FALSE		other	1817797
1096716	None	501352	thiO	9	22	6	258	8	0	0	6	1.47742e-24	TRUE	FALSE	FALSE	FALSE		FALSE		FALSE	FALSE	FALSE		FALSE		other	595364
1918634	tlyA	4247469	embB	8	44	68	320	8	0	0	68	1.48899e-24	TRUE	FALSE	TRUE	TRUE	CAP,CAP	TRUE	CAP	FALSE	FALSE	TRUE	EMB,EMB	TRUE	EMB	between_known_AB	2082697
2101193	ureD	2122395	lldD2	19	277	426	19900	19	0	0	426	1.57689e-24	TRUE	FALSE	FALSE	FALSE		FALSE		FALSE	TRUE	FALSE		FALSE		one_antigen	21202
4090823	Rv3649	2122395	lldD2	20	277	426	19900	19	0	0	426	1.57757e-24	TRUE	FALSE	FALSE	FALSE		FALSE		FALSE	TRUE	FALSE		FALSE		one_antigen	1968428
3053661	ephG	2626011	esxO	19	164	32	19630	19	0	0	32	1.57933e-24	TRUE	FALSE	FALSE	FALSE		FALSE		FALSE	TRUE	FALSE		FALSE		one_antigen	427650
342075	None	2867612	lppB	8	10	68	324	8	0	0	68	1.69354e-24	TRUE	FALSE	FALSE	FALSE		FALSE		FALSE	FALSE	FALSE		FALSE		other	1885995
7572	gyrA	75233	None	101	44	126	24274	74	0	0	40	1.71446e-24	TRUE	FALSE	FALSE	TRUE	LEV,MXF	TRUE	MXF,LEV	FALSE	FALSE	FALSE		FALSE		known_AB_second	67661
3497859	devS	761155	rpoB	15	1687	66	9165	15	0	0	66	1.7635e-24	TRUE	FALSE	TRUE	FALSE		FALSE		FALSE	TRUE	TRUE	RIF,RIF,RIF,RIF,RIF,RIF,RIF,RIF,RIF,RIF,RIF,RIF	TRUE	RIF	known_AB_first	1674828
2573793	None	761155	rpoB	15	1687	66	9165	15	0	0	66	1.7635e-24	TRUE	FALSE	FALSE	FALSE		FALSE		FALSE	TRUE	TRUE	RIF,RIF,RIF,RIF,RIF,RIF,RIF,RIF,RIF,RIF,RIF,RIF	TRUE	RIF	known_AB_first	1812638
1516145	irtB	761155	rpoB	15	1687	66	9165	15	0	0	66	1.7635e-24	TRUE	FALSE	TRUE	FALSE		FALSE		FALSE	TRUE	TRUE	RIF,RIF,RIF,RIF,RIF,RIF,RIF,RIF,RIF,RIF,RIF,RIF	TRUE	RIF	known_AB_first	754990
3799523	vapC46	761155	rpoB	15	1687	66	9165	15	0	0	66	1.7635e-24	TRUE	FALSE	FALSE	FALSE		FALSE		FALSE	TRUE	TRUE	RIF,RIF,RIF,RIF,RIF,RIF,RIF,RIF,RIF,RIF,RIF,RIF	TRUE	RIF	known_AB_first	1373164
666107	pncB2	3894732	PPE60	18	60	196	17091	18	0	0	196	1.77488e-24	TRUE	FALSE	FALSE	FALSE		FALSE		FALSE	TRUE	FALSE		FALSE		one_antigen	1182907
2699402	Rv2402	3894732	PPE60	19	60	204	17091	18	0	0	198	1.77596e-24	TRUE	FALSE	FALSE	FALSE		FALSE		FALSE	TRUE	FALSE		FALSE		one_antigen	1195330
2726117	None	3884906	Rv3467	16	429	2	11619	16	0	0	2	1.86705e-24	TRUE	FALSE	FALSE	FALSE		TRUE	INH	FALSE	FALSE	FALSE		FALSE		maybe_AB_second	1158789
761161	rpoB	2122395	lldD2	153	277	304	19900	95	0	1	60	1.87705e-24	TRUE	FALSE	TRUE	TRUE	RIF,RIF	TRUE	RIF	FALSE	TRUE	FALSE		FALSE		known_AB_second	1361234
2277474	Rv2030c	1191867	PE_PGRS20	9	99	8	610	9	0	0	8	1.87851e-24	TRUE	FALSE	TRUE	FALSE		FALSE		FALSE	FALSE	FALSE		FALSE		one_antigen	1085607
1638364	None	2240062	None	81	5	16346	5611	40	0	0	1006	1.87979e-24	TRUE	FALSE	FALSE	FALSE		FALSE		FALSE	FALSE	FALSE		FALSE		other	601698
2620781	dnaG	3894732	PPE60	18	60	128	17091	18	0	0	128	1.90535e-24	TRUE	FALSE	FALSE	FALSE		FALSE		FALSE	TRUE	FALSE		FALSE		one_antigen	1273951
3811039	Rv3395c	3894732	PPE60	18	60	128	17091	18	0	0	128	1.90535e-24	TRUE	FALSE	FALSE	FALSE		FALSE		FALSE	TRUE	FALSE		FALSE		one_antigen	83693
761293	rpoB	2241091	ctpF	12	21	26	632	10	0	0	22	2.08088e-24	TRUE	FALSE	TRUE	FALSE		TRUE	RIF	FALSE	TRUE	FALSE		FALSE		both_antigen	1479798
761293	rpoB	2487024	Rv2219A	12	21	26	632	10	0	0	22	2.08088e-24	TRUE	FALSE	TRUE	FALSE		TRUE	RIF	FALSE	FALSE	FALSE		FALSE		one_antigen	1725731
761293	rpoB	3521253	nuoJ	12	21	26	632	10	0	0	22	2.08088e-24	TRUE	FALSE	TRUE	FALSE		TRUE	RIF	FALSE	FALSE	FALSE		FALSE		one_antigen	1651572
2289226	pncA	1472362	None	9	116	342	948	9	0	0	342	2.09486e-24	TRUE	FALSE	FALSE	FALSE		TRUE	PZA	FALSE	FALSE	TRUE	STM	TRUE	LZD,KAN,CAP,STM,AMI	known_AB_first	816864
3447507	virS	1472362	None	9	116	342	948	9	0	0	342	2.09486e-24	TRUE	FALSE	FALSE	FALSE		FALSE		FALSE	FALSE	TRUE	STM	TRUE	LZD,KAN,CAP,STM,AMI	known_AB_first	1975145
2180169	Rv1927	1472362	None	9	116	342	948	9	0	0	342	2.09486e-24	TRUE	FALSE	FALSE	FALSE		FALSE		FALSE	FALSE	TRUE	STM	TRUE	LZD,KAN,CAP,STM,AMI	known_AB_first	707807
3632324	Rv3253c	34879	bioF2	8	8	24	114	7	0	0	22	2.11508e-24	TRUE	FALSE	FALSE	FALSE		FALSE		FALSE	FALSE	FALSE		FALSE		other	814087
2339255	Rv2082	4313156	Rv3839	44	66	20062	6600	31	24	1	158	2.1246e-24	TRUE	FALSE	FALSE	FALSE		FALSE		FALSE	TRUE	FALSE		FALSE		one_antigen	1973901
3053661	ephG	2122395	lldD2	19	277	32	19900	19	0	0	32	2.28763e-24	TRUE	FALSE	FALSE	FALSE		FALSE		FALSE	TRUE	FALSE		FALSE		one_antigen	931266
2626108	esxO	3883626	Rv3466	40	469	45234	19374	37	387	0	9626	2.34345e-24	TRUE	TRUE	TRUE	FALSE		FALSE		FALSE	FALSE	FALSE		FALSE		one_antigen	1257518
479457	fadE7	781822	rpsL	10	329	122	1338	10	0	0	122	2.35913e-24	TRUE	FALSE	FALSE	FALSE		FALSE		FALSE	FALSE	TRUE	STM,STM	TRUE	STM	known_AB_first	302365
806172	None	2030355	esxM	14	78	92	5112	13	0	0	92	2.36274e-24	TRUE	FALSE	FALSE	FALSE		FALSE		FALSE	FALSE	FALSE		FALSE		other	1224183
4195074	ctpJ	908186	sseC2	17	5	198	14575	17	0	0	198	2.39824e-24	TRUE	FALSE	FALSE	FALSE		FALSE		FALSE	FALSE	FALSE		FALSE		other	1124644
764817	rpoC	1287112	None	281	7	921	42982	230	0	0	845	2.42069e-24	TRUE	FALSE	FALSE	FALSE		TRUE	RIF	FALSE	FALSE	FALSE		FALSE		maybe_AB_second	522295
2289040	pncA	781687	rpsL	47	918	84	5303	28	0	6	82	2.44229e-24	TRUE	FALSE	FALSE	TRUE	PZA,PZA,PZA	TRUE	PZA	FALSE	FALSE	TRUE	STM,STM	TRUE	STM	between_known_AB	1507353
1096716	None	3980219	ltp2	9	5	6	274	8	0	0	6	2.44318e-24	TRUE	FALSE	FALSE	FALSE		FALSE		FALSE	FALSE	FALSE		FALSE		other	1528029
1340105	PPE18	2626105	esxO	26	13	666	5959	20	0	0	614	2.47807e-24	TRUE	TRUE	TRUE	FALSE		FALSE		TRUE	TRUE	FALSE		FALSE		both_antigen	1286000
1340108	PPE18	2626105	esxO	26	13	666	5959	20	0	0	614	2.47807e-24	TRUE	TRUE	TRUE	FALSE		FALSE		TRUE	TRUE	FALSE		FALSE		both_antigen	1285997
2288933	pncA	1902867	Rv1678	39	20	8	330	14	0	0	6	2.76518e-24	TRUE	FALSE	FALSE	TRUE	PZA,PZA	TRUE	PZA	FALSE	FALSE	FALSE		FALSE		known_AB_second	386066
2277474	Rv2030c	1191861	PE_PGRS20	9	105	8	636	9	0	0	8	2.76636e-24	TRUE	FALSE	TRUE	FALSE		FALSE		FALSE	FALSE	FALSE		FALSE		one_antigen	1085613
3700350	None	2867612	lppB	8	10	52	324	8	0	0	52	2.77332e-24	TRUE	FALSE	FALSE	FALSE		FALSE		FALSE	FALSE	FALSE		FALSE		other	832738
4322886	Rv3848	2030355	esxM	13	78	26	5112	13	0	0	26	2.79708e-24	TRUE	FALSE	FALSE	FALSE		FALSE		FALSE	FALSE	FALSE		FALSE		other	2119001
2163488	PPE34	3847221	PPE59	12	145	44	3490	12	0	0	44	2.83634e-24	TRUE	FALSE	TRUE	FALSE		FALSE		FALSE	FALSE	FALSE		FALSE		one_antigen	1683733
2163484	PPE34	3847221	PPE59	12	145	44	3490	12	0	0	44	2.83634e-24	TRUE	FALSE	TRUE	FALSE		FALSE		FALSE	FALSE	FALSE		FALSE		one_antigen	1683737
3053661	ephG	2339255	Rv2082	19	44	32	20062	19	0	0	32	2.8532e-24	TRUE	FALSE	FALSE	FALSE		FALSE		FALSE	FALSE	FALSE		FALSE		other	714406
3244281	fadD26	2266314	Rv2019	7	7	102	198	7	0	0	102	2.91362e-24	TRUE	FALSE	FALSE	FALSE		FALSE		FALSE	FALSE	FALSE		FALSE		other	977967
3571684	nudC	2266314	Rv2019	7	7	102	198	7	0	0	102	2.91362e-24	TRUE	FALSE	FALSE	FALSE		FALSE		FALSE	FALSE	FALSE		FALSE		other	1305370
259092	Rv0216	781687	rpsL	13	918	208	5303	13	0	0	208	2.98696e-24	TRUE	FALSE	FALSE	FALSE		FALSE		FALSE	FALSE	TRUE	STM,STM	TRUE	STM	known_AB_first	522595
96899	None	781687	rpsL	14	918	208	5303	13	0	0	208	2.98763e-24	TRUE	FALSE	FALSE	FALSE		FALSE		FALSE	FALSE	TRUE	STM,STM	TRUE	STM	known_AB_first	684788
3847551	PPE59	3527974	PPE53	41	26	470	3905	24	0	0	192	3.09233e-24	TRUE	FALSE	FALSE	FALSE		FALSE		FALSE	FALSE	FALSE		FALSE		other	319577
764817	rpoC	2122395	lldD2	281	277	921	19900	152	0	1	482	3.10672e-24	TRUE	FALSE	FALSE	FALSE		TRUE	RIF	FALSE	TRUE	FALSE		FALSE		one_antigen	1357578
3073679	None	2626108	esxO	53	40	192	45234	50	0	0	186	3.17526e-24	TRUE	FALSE	FALSE	FALSE		FALSE		TRUE	TRUE	FALSE		FALSE		one_antigen	447571
2945134	None	2945167	None	16	177	2411	11509	15	0	0	2403	3.46869e-24	TRUE	FALSE	FALSE	FALSE		FALSE		FALSE	FALSE	FALSE		FALSE		other	33
3073679	None	2626191	None	53	43	192	24608	44	0	0	180	3.57554e-24	TRUE	FALSE	FALSE	FALSE		FALSE		FALSE	FALSE	FALSE		FALSE		other	447488
7581	gyrA	3446699	Rv3081	232	83	120	16441	119	0	0	64	3.58845e-24	TRUE	FALSE	FALSE	TRUE	LEV,LEV,LEV,MXF,MXF,MXF	TRUE	MXF,LEV	FALSE	FALSE	FALSE		FALSE		known_AB_second	972414
3073679	None	2626189	None	53	44	192	24612	44	0	0	180	3.6126e-24	TRUE	FALSE	FALSE	FALSE		FALSE		FALSE	FALSE	FALSE		FALSE		other	447490
2715369	None	761155	rpoB	41	1687	506	9165	29	1	3	488	3.71316e-24	TRUE	FALSE	FALSE	TRUE	KAN	TRUE	AMI,KAN	FALSE	TRUE	TRUE	RIF,RIF,RIF,RIF,RIF,RIF,RIF,RIF,RIF,RIF,RIF,RIF	TRUE	RIF	between_known_AB	1954214
1738412	ileS	1704929	epiA	7	5	6	106	7	0	0	6	3.885e-24	TRUE	FALSE	FALSE	FALSE		FALSE		FALSE	FALSE	FALSE		FALSE		other	33483
806172	None	781687	rpsL	14	918	92	5303	13	0	0	92	3.99748e-24	TRUE	FALSE	FALSE	FALSE		FALSE		FALSE	FALSE	TRUE	STM,STM	TRUE	STM	known_AB_first	24485
1184504	Rv1061	1339432	PPE18	12	113	412	3938	12	0	0	412	4.08648e-24	TRUE	FALSE	FALSE	FALSE		FALSE		FALSE	TRUE	FALSE		FALSE		one_antigen	154928
2986827	Rv2670c	1096633	None	96	5	671	60683	96	0	0	671	4.11399e-24	TRUE	FALSE	FALSE	FALSE		FALSE		FALSE	FALSE	FALSE		FALSE		other	1890194
2216485	mce3F	781687	rpsL	13	918	66	5303	13	0	0	66	4.2623e-24	TRUE	FALSE	FALSE	FALSE		FALSE		FALSE	FALSE	TRUE	STM,STM	TRUE	STM	known_AB_first	1434798
2123145	lldD2	1276321	Rv1148c	313	68	3348	5792	85	6	0	456	4.32098e-24	TRUE	FALSE	TRUE	FALSE		FALSE		FALSE	FALSE	FALSE		FALSE		one_antigen	846824
2123145	lldD2	1276322	Rv1148c	313	70	3348	5792	85	6	0	456	4.32098e-24	TRUE	FALSE	TRUE	FALSE		FALSE		FALSE	FALSE	FALSE		FALSE		one_antigen	846823
3446699	Rv3081	1096633	None	83	5	16441	60683	83	2	0	16349	4.34829e-24	TRUE	FALSE	FALSE	FALSE		FALSE		FALSE	FALSE	FALSE		FALSE		other	2061466
1998972	None	2620781	dnaG	7	18	26	128	7	0	0	26	4.49941e-24	TRUE	FALSE	FALSE	FALSE		FALSE		FALSE	FALSE	FALSE		FALSE		other	621809
1998972	None	3811039	Rv3395c	7	18	26	128	7	0	0	26	4.49941e-24	TRUE	FALSE	FALSE	FALSE		FALSE		FALSE	FALSE	FALSE		FALSE		other	1812067
1998906	None	3811039	Rv3395c	8	18	30	128	7	0	0	26	4.50192e-24	TRUE	FALSE	FALSE	FALSE		FALSE		FALSE	FALSE	FALSE		FALSE		other	1812133
1998906	None	2620781	dnaG	8	18	30	128	7	0	0	26	4.50192e-24	TRUE	FALSE	FALSE	FALSE		FALSE		FALSE	FALSE	FALSE		FALSE		other	621875
1340103	PPE18	3527974	PPE53	25	26	664	3905	18	0	0	622	4.50986e-24	TRUE	TRUE	TRUE	FALSE		FALSE		FALSE	FALSE	FALSE		FALSE		one_antigen	2187871
1340104	PPE18	3527974	PPE53	25	26	666	3905	18	0	0	622	4.51256e-24	TRUE	TRUE	TRUE	FALSE		FALSE		FALSE	FALSE	FALSE		FALSE		one_antigen	2187870
4011750	hsaA	781822	rpsL	10	329	40	1338	10	0	0	40	4.53821e-24	TRUE	FALSE	FALSE	FALSE		FALSE		FALSE	FALSE	TRUE	STM,STM	TRUE	STM	known_AB_first	1181604
4322886	Rv3848	781687	rpsL	13	918	26	5303	13	0	0	26	4.70305e-24	TRUE	FALSE	FALSE	FALSE		FALSE		FALSE	FALSE	TRUE	STM,STM	TRUE	STM	known_AB_first	870333
3841808	Rv3424c	1339435	PPE18	16	109	160	4036	14	0	0	158	4.75772e-24	TRUE	FALSE	FALSE	FALSE		FALSE		FALSE	TRUE	FALSE		FALSE		one_antigen	1909159
1746133	Rv1544	1336170	fadD36	6	5	24	52	6	0	0	24	4.82649e-24	TRUE	FALSE	FALSE	FALSE		FALSE		FALSE	FALSE	FALSE		FALSE		other	409963
2102417	ndh	781687	rpsL	14	918	12	5303	13	0	0	12	4.86808e-24	TRUE	FALSE	FALSE	FALSE		TRUE	ETH,INH	FALSE	FALSE	TRUE	STM,STM	TRUE	STM	known_AB_first	1320730
1340108	PPE18	4385937	Rv3900c	26	14	666	3531	18	0	0	622	5.00616e-24	TRUE	TRUE	TRUE	FALSE		FALSE		FALSE	FALSE	FALSE		FALSE		one_antigen	1365703
1340105	PPE18	4385937	Rv3900c	26	14	666	3531	18	0	0	622	5.00616e-24	TRUE	TRUE	TRUE	FALSE		FALSE		FALSE	FALSE	FALSE		FALSE		one_antigen	1365700
3798062	idsB	781687	rpsL	17	918	76	5303	15	0	0	66	5.04196e-24	TRUE	FALSE	FALSE	FALSE		FALSE		FALSE	FALSE	TRUE	STM,STM	TRUE	STM	known_AB_first	1395157
3841808	Rv3424c	1339436	PPE18	16	119	160	4052	14	0	0	158	5.05709e-24	TRUE	FALSE	FALSE	FALSE		FALSE		FALSE	TRUE	FALSE		FALSE		one_antigen	1909160
4238385	aftA	1287112	None	30	7	6	42982	30	0	0	6	5.22616e-24	TRUE	TRUE	TRUE	FALSE		FALSE		FALSE	FALSE	FALSE		FALSE		one_antigen	1460259
1184504	Rv1061	1339435	PPE18	12	109	412	4036	12	0	0	412	5.78695e-24	TRUE	FALSE	FALSE	FALSE		FALSE		FALSE	TRUE	FALSE		FALSE		one_antigen	154931
1184504	Rv1061	1339436	PPE18	12	119	412	4052	12	0	0	412	6.12e-24	TRUE	FALSE	FALSE	FALSE		FALSE		FALSE	TRUE	FALSE		FALSE		one_antigen	154932
7572	gyrA	2155168	katG	101	2098	126	12564	58	0	13	38	6.27151e-24	TRUE	FALSE	FALSE	TRUE	LEV,MXF	TRUE	MXF,LEV	FALSE	TRUE	TRUE	INH,INH,INH,INH,INH	TRUE	INH	between_known_AB	2147596
1638364	None	2030521	esxM	81	69	16346	6159	41	13	0	1034	6.5583e-24	TRUE	FALSE	FALSE	FALSE		FALSE		FALSE	FALSE	FALSE		FALSE		other	392157
1341319	None	3189523	None	10	38	16	706	9	0	0	16	6.55852e-24	TRUE	FALSE	FALSE	FALSE		FALSE		FALSE	FALSE	FALSE		FALSE		other	1848204
3478434	moaA1	3217905	Rv2910c	11	5	296	2626	11	0	0	296	6.83735e-24	TRUE	FALSE	FALSE	FALSE		FALSE		FALSE	FALSE	FALSE		FALSE		other	260529
4385916	Rv3900c	3527974	PPE53	36	26	550	3905	22	0	0	402	6.93619e-24	TRUE	FALSE	FALSE	FALSE		FALSE		FALSE	FALSE	FALSE		FALSE		other	857942
2945134	None	1341103	esxL	16	96	2411	6139	14	1	0	2297	7.11945e-24	TRUE	FALSE	FALSE	FALSE		FALSE		TRUE	TRUE	FALSE		FALSE		one_antigen	1604031
2945134	None	1341102	esxL	16	103	2411	6141	14	1	0	2297	7.17465e-24	TRUE	FALSE	FALSE	FALSE		FALSE		TRUE	TRUE	FALSE		FALSE		one_antigen	1604032
3690947	None	1340208	PPE18	37	30	6	21626	32	0	0	6	7.35741e-24	TRUE	FALSE	FALSE	FALSE		FALSE		FALSE	TRUE	FALSE		FALSE		one_antigen	2060793
4235607	Rv3789	2155168	katG	16	2098	30	12564	16	0	0	30	8.31099e-24	TRUE	FALSE	FALSE	FALSE		FALSE		FALSE	TRUE	TRUE	INH,INH,INH,INH,INH	TRUE	INH	known_AB_first	2080439
1902378	None	2030521	esxM	35	69	432	6159	24	0	0	380	8.37516e-24	TRUE	FALSE	FALSE	FALSE		FALSE		FALSE	FALSE	FALSE		FALSE		other	128143
116917	nrp	1339432	PPE18	12	113	182	3938	12	0	0	182	8.7035e-24	TRUE	FALSE	FALSE	FALSE		FALSE		FALSE	TRUE	FALSE		FALSE		one_antigen	1222515
2290107	lipT	1339432	PPE18	13	113	184	3938	12	0	0	182	8.70879e-24	TRUE	FALSE	FALSE	FALSE		FALSE		FALSE	TRUE	FALSE		FALSE		one_antigen	950675
1581895	Rv1405c	4247574	embB	9	111	6	718	9	0	0	6	8.72811e-24	TRUE	FALSE	TRUE	FALSE		FALSE		FALSE	FALSE	TRUE	EMB	TRUE	EMB	known_AB_first	1745853
4390259	Rv3903c	4247574	embB	10	111	18	718	9	0	0	6	8.74454e-24	TRUE	FALSE	FALSE	FALSE		FALSE		FALSE	FALSE	TRUE	EMB	TRUE	EMB	known_AB_first	142685
2771957	Rv2468c	886661	None	11	18	52	1436	10	0	0	52	8.77158e-24	TRUE	FALSE	FALSE	FALSE		FALSE		FALSE	FALSE	FALSE		FALSE		other	1885296
3685983	Rv3300c	1673425	None	12	786	42	3817	12	0	0	42	9.02122e-24	TRUE	FALSE	FALSE	FALSE		FALSE		FALSE	FALSE	TRUE	ETH,INH	FALSE		known_AB_first	2012558
2163484	PPE34	3847215	PPE59	12	161	44	3830	12	0	0	44	9.36532e-24	TRUE	FALSE	TRUE	FALSE		FALSE		FALSE	FALSE	FALSE		FALSE		one_antigen	1683731
2163488	PPE34	3847215	PPE59	12	161	44	3830	12	0	0	44	9.36532e-24	TRUE	FALSE	TRUE	FALSE		FALSE		FALSE	FALSE	FALSE		FALSE		one_antigen	1683727
3095493	Rv2787	4247574	embB	9	111	0	718	9	0	0	0	9.41703e-24	TRUE	FALSE	FALSE	FALSE		FALSE		FALSE	FALSE	TRUE	EMB	TRUE	EMB	known_AB_first	1152081
761095	rpoB	454333	Rv0376c	128	5	72	22992	87	0	0	42	9.97064e-24	TRUE	FALSE	TRUE	TRUE	RIF,RIF	TRUE	RIF	FALSE	FALSE	FALSE		FALSE		known_AB_second	306762
7570	gyrA	1340208	PPE18	389	30	519	21626	208	0	0	132	1.00055e-23	TRUE	FALSE	FALSE	TRUE	LEV,MXF	TRUE	MXF,LEV	FALSE	TRUE	FALSE		FALSE		known_AB_second	1332638
3841777	Rv3424c	3730411	PPE54	26	369	214	15646	23	1	0	186	1.00547e-23	TRUE	FALSE	FALSE	FALSE		FALSE		FALSE	TRUE	FALSE		FALSE		one_antigen	111366
206768	mce1F	2602184	narK1	9	5	42	766	9	0	0	42	1.02246e-23	TRUE	FALSE	FALSE	FALSE		FALSE		FALSE	FALSE	FALSE		FALSE		other	2016116
2289090	pncA	2155168	katG	21	2098	318	12564	19	1	0	24	1.02458e-23	TRUE	FALSE	FALSE	TRUE	PZA,PZA	TRUE	PZA	FALSE	TRUE	TRUE	INH,INH,INH,INH,INH	TRUE	INH	between_known_AB	133922
4121642	None	886661	None	10	18	28	1436	10	0	0	28	1.04187e-23	TRUE	FALSE	FALSE	FALSE		FALSE		FALSE	FALSE	FALSE		FALSE		other	1176551
4326707	ethA	886661	None	10	18	28	1436	10	0	0	28	1.04187e-23	TRUE	FALSE	FALSE	TRUE	ETH	TRUE	ETH	FALSE	FALSE	FALSE		FALSE		known_AB_second	971486
3691753	amiA1	886661	None	11	18	28	1436	10	0	0	28	1.04204e-23	TRUE	FALSE	FALSE	FALSE		FALSE		FALSE	FALSE	FALSE		FALSE		other	1606440
3469744	smpB	886661	None	10	18	22	1436	10	0	0	22	1.08722e-23	TRUE	FALSE	FALSE	FALSE		FALSE		FALSE	FALSE	FALSE		FALSE		other	1828449
3184713	None	2300555	pks12	13	87	18	5631	13	0	0	18	1.12467e-23	TRUE	FALSE	FALSE	FALSE		FALSE		FALSE	FALSE	FALSE		FALSE		other	884158
3883605	Rv3466	3895247	PPE60	144	10	2684	6699	57	0	0	220	1.12645e-23	TRUE	FALSE	FALSE	FALSE		FALSE		FALSE	TRUE	FALSE		FALSE		one_antigen	11642
488989	pks6	2223685	mpt64	7	5	20	136	7	0	0	20	1.14697e-23	TRUE	FALSE	FALSE	FALSE		FALSE		TRUE	TRUE	FALSE		FALSE		one_antigen	1734696
2606896	stp	2223685	mpt64	7	5	20	136	7	0	0	20	1.14697e-23	TRUE	FALSE	FALSE	FALSE		FALSE		TRUE	TRUE	FALSE		FALSE		one_antigen	383211
3482717	None	340132	PPE3	15	150	13927	21827	15	0	0	13927	1.16989e-23	TRUE	FALSE	FALSE	FALSE		FALSE		FALSE	TRUE	FALSE		FALSE		one_antigen	1268947
2289252	None	2122395	lldD2	174	277	134	19900	104	0	1	74	1.19513e-23	TRUE	FALSE	FALSE	TRUE	PZA,PZA,PZA	TRUE	PZA	FALSE	TRUE	FALSE		FALSE		known_AB_second	166857
3184713	None	2300552	pks12	13	92	18	5657	13	0	0	18	1.20093e-23	TRUE	FALSE	FALSE	FALSE		FALSE		FALSE	FALSE	FALSE		FALSE		other	884161
3979119	PPE63	4338326	whiB6	6	5	26	58	6	0	0	26	1.20114e-23	TRUE	FALSE	TRUE	FALSE		FALSE		FALSE	FALSE	FALSE		TRUE	STM,AMI,CAP	one_antigen	359207
479457	fadE7	2262026	Rv2015c	10	9	122	1548	10	0	0	122	1.20502e-23	TRUE	FALSE	FALSE	FALSE		FALSE		FALSE	TRUE	FALSE		FALSE		one_antigen	1782569
116917	nrp	1339435	PPE18	12	109	182	4036	12	0	0	182	1.20816e-23	TRUE	FALSE	FALSE	FALSE		FALSE		FALSE	TRUE	FALSE		FALSE		one_antigen	1222518
2771957	Rv2468c	4338371	whiB6	11	8	52	1480	10	0	0	52	1.20881e-23	TRUE	FALSE	FALSE	FALSE		FALSE		FALSE	FALSE	FALSE		TRUE	STM,AMI,CAP	maybe_AB_first	1566414
2290107	lipT	1339435	PPE18	13	109	184	4036	12	0	0	182	1.20889e-23	TRUE	FALSE	FALSE	FALSE		FALSE		FALSE	TRUE	FALSE		FALSE		one_antigen	950672
1902378	None	3336528	None	35	116	432	6246	24	0	1	382	1.21272e-23	TRUE	FALSE	FALSE	FALSE		FALSE		FALSE	FALSE	FALSE		FALSE		other	1434150
2715344	None	781687	rpsL	76	918	526	5303	36	0	5	92	1.22257e-23	TRUE	FALSE	FALSE	TRUE	KAN	TRUE	AMI,KAN	FALSE	FALSE	TRUE	STM,STM	TRUE	STM	between_known_AB	1933657
2715369	None	454333	Rv0376c	41	5	506	22992	35	0	0	500	1.22968e-23	TRUE	FALSE	FALSE	TRUE	KAN	TRUE	AMI,KAN	FALSE	FALSE	FALSE		FALSE		known_AB_second	2150496
2726116	None	2626600	None	15	266	4	10196	15	0	0	4	1.26623e-23	TRUE	FALSE	FALSE	FALSE		TRUE	INH	FALSE	FALSE	FALSE		FALSE		maybe_AB_second	99516
116917	nrp	1339436	PPE18	12	119	182	4052	12	0	0	182	1.27366e-23	TRUE	FALSE	FALSE	FALSE		FALSE		FALSE	TRUE	FALSE		FALSE		one_antigen	1222519
2290107	lipT	1339436	PPE18	13	119	184	4052	12	0	0	182	1.27444e-23	TRUE	FALSE	FALSE	FALSE		FALSE		FALSE	TRUE	FALSE		FALSE		one_antigen	950671
3877949	rpoA	761155	rpoB	55	1687	50	9165	35	0	18	50	1.31093e-23	TRUE	FALSE	FALSE	FALSE		TRUE	RIF	FALSE	TRUE	TRUE	RIF,RIF,RIF,RIF,RIF,RIF,RIF,RIF,RIF,RIF,RIF,RIF	TRUE	RIF	known_AB_first	1294738
3847221	PPE59	2625924	esxO	145	8	3490	33211	110	0	0	3276	1.36225e-23	TRUE	FALSE	FALSE	FALSE		FALSE		FALSE	TRUE	FALSE		FALSE		one_antigen	1221297
764703	rpoC	2155168	katG	27	2098	28	12564	23	0	3	28	1.3713e-23	TRUE	FALSE	FALSE	FALSE		TRUE	RIF	FALSE	TRUE	TRUE	INH,INH,INH,INH,INH	TRUE	INH	known_AB_first	1390465
4326707	ethA	4338371	whiB6	10	8	28	1480	10	0	0	28	1.42822e-23	TRUE	FALSE	FALSE	TRUE	ETH	TRUE	ETH	FALSE	FALSE	FALSE		TRUE	STM,AMI,CAP	known_AB_second	11664
4121642	None	4338371	whiB6	10	8	28	1480	10	0	0	28	1.42822e-23	TRUE	FALSE	FALSE	FALSE		FALSE		FALSE	FALSE	FALSE		TRUE	STM,AMI,CAP	maybe_AB_first	216729
3691753	amiA1	4338371	whiB6	11	8	28	1480	10	0	0	28	1.42845e-23	TRUE	FALSE	FALSE	FALSE		FALSE		FALSE	FALSE	FALSE		TRUE	STM,AMI,CAP	maybe_AB_first	646618
7581	gyrA	4060588	esxW	232	117	120	16379	118	0	1	64	1.4431e-23	TRUE	FALSE	FALSE	TRUE	LEV,LEV,LEV,MXF,MXF,MXF	TRUE	MXF,LEV	TRUE	TRUE	FALSE		FALSE		known_AB_second	358525
3469744	smpB	4338371	whiB6	10	8	22	1480	10	0	0	22	1.48844e-23	TRUE	FALSE	FALSE	FALSE		FALSE		FALSE	FALSE	FALSE		TRUE	STM,AMI,CAP	maybe_AB_first	868627
1340106	PPE18	3883626	Rv3466	24	469	666	19374	22	1	0	624	1.52303e-23	TRUE	TRUE	TRUE	FALSE		FALSE		FALSE	FALSE	FALSE		FALSE		one_antigen	1868012
2101193	ureD	1340208	PPE18	19	30	426	21626	19	0	0	426	1.63035e-23	TRUE	FALSE	FALSE	FALSE		FALSE		FALSE	TRUE	FALSE		FALSE		one_antigen	760985
4090823	Rv3649	1340208	PPE18	20	30	426	21626	19	0	0	426	1.63108e-23	TRUE	FALSE	FALSE	FALSE		FALSE		FALSE	TRUE	FALSE		FALSE		one_antigen	1660917
731898	None	3447507	virS	8	9	0	342	8	0	0	0	1.78326e-23	TRUE	FALSE	FALSE	FALSE		FALSE		FALSE	FALSE	FALSE		FALSE		other	1695923
731898	None	2289226	pncA	8	9	0	342	8	0	0	0	1.78326e-23	TRUE	FALSE	FALSE	FALSE		FALSE		FALSE	FALSE	FALSE		TRUE	PZA	maybe_AB_first	1557328
731898	None	2180169	Rv1927	8	9	0	342	8	0	0	0	1.78326e-23	TRUE	FALSE	FALSE	FALSE		FALSE		FALSE	FALSE	FALSE		FALSE		other	1448271
764841	rpoC	2867575	lppB	35	25	184	16157	29	0	0	172	1.78498e-23	TRUE	FALSE	FALSE	FALSE		TRUE	RIF	FALSE	FALSE	FALSE		FALSE		maybe_AB_second	2102734
2478852	pepB	3217905	Rv2910c	12	5	80	2626	11	0	0	80	1.81181e-23	TRUE	FALSE	FALSE	FALSE		FALSE		FALSE	FALSE	FALSE		FALSE		other	739053
1684436	mutB	975542	Rv0876c	9	5	114	884	9	0	0	114	1.81628e-23	TRUE	FALSE	TRUE	FALSE		FALSE		FALSE	FALSE	FALSE		FALSE		one_antigen	708894
764841	rpoC	1722228	pks5	35	13	184	16173	29	0	0	172	1.851e-23	TRUE	FALSE	FALSE	FALSE		TRUE	RIF	FALSE	FALSE	FALSE		FALSE		maybe_AB_second	957387
2289207	pncA	2155168	katG	55	2098	54	12564	38	0	9	48	1.92508e-23	TRUE	FALSE	FALSE	TRUE	PZA,PZA,PZA	TRUE	PZA	FALSE	TRUE	TRUE	INH,INH,INH,INH,INH	TRUE	INH	between_known_AB	134039
2135195	fbpB	3196434	Rv2887	10	16	232	1734	10	0	0	232	2.08943e-23	TRUE	TRUE	TRUE	FALSE		FALSE		FALSE	FALSE	FALSE		FALSE		one_antigen	1061239
3985178	cyp125	3196434	Rv2887	10	16	232	1734	10	0	0	232	2.08943e-23	TRUE	FALSE	FALSE	FALSE		FALSE		FALSE	FALSE	FALSE		FALSE		other	788744
2101193	ureD	340132	PPE3	19	150	426	21827	19	0	0	426	2.1255e-23	TRUE	FALSE	FALSE	FALSE		FALSE		FALSE	TRUE	FALSE		FALSE		one_antigen	1761061
3382738	None	2123169	None	11	184	302	2876	11	0	0	302	2.13809e-23	TRUE	FALSE	FALSE	FALSE		FALSE		FALSE	FALSE	FALSE		FALSE		other	1259569
3841808	Rv3424c	842111	Rv0750	16	183	160	4450	14	0	0	158	2.1483e-23	TRUE	FALSE	FALSE	FALSE		FALSE		FALSE	FALSE	FALSE		FALSE		other	1411835
2715344	None	3482717	None	76	15	526	13927	49	0	0	104	2.21145e-23	TRUE	FALSE	FALSE	TRUE	KAN	TRUE	AMI,KAN	FALSE	FALSE	FALSE		FALSE		known_AB_second	767373
1184504	Rv1061	842111	Rv0750	12	183	412	4450	12	0	0	412	2.29588e-23	TRUE	FALSE	FALSE	FALSE		FALSE		FALSE	FALSE	FALSE		FALSE		other	342393
2135195	fbpB	370911	PPE5	10	7	232	1748	10	0	0	232	2.29811e-23	TRUE	TRUE	TRUE	FALSE		FALSE		FALSE	FALSE	FALSE		FALSE		one_antigen	1764284
3985178	cyp125	370911	PPE5	10	7	232	1748	10	0	0	232	2.29811e-23	TRUE	FALSE	FALSE	FALSE		FALSE		FALSE	FALSE	FALSE		FALSE		other	797265
4195074	ctpJ	2867575	lppB	17	25	198	16157	17	0	0	198	2.39379e-23	TRUE	FALSE	FALSE	FALSE		FALSE		FALSE	FALSE	FALSE		FALSE		other	1327499
3841816	Rv3424c	2197260	Rv1945	12	20	236	2840	11	0	0	236	2.41288e-23	TRUE	FALSE	FALSE	FALSE		FALSE		FALSE	TRUE	FALSE		FALSE		one_antigen	1644556
3985178	cyp125	370928	PPE5	10	10	232	1756	10	0	0	232	2.42565e-23	TRUE	FALSE	FALSE	FALSE		FALSE		FALSE	FALSE	FALSE		FALSE		other	797282
2135195	fbpB	370928	PPE5	10	10	232	1756	10	0	0	232	2.42565e-23	TRUE	TRUE	TRUE	FALSE		FALSE		FALSE	FALSE	FALSE		FALSE		one_antigen	1764267
4195074	ctpJ	1722228	pks5	17	13	198	16173	17	0	0	198	2.44811e-23	TRUE	FALSE	FALSE	FALSE		FALSE		FALSE	FALSE	FALSE		FALSE		other	1938686
467462	PPE9	2262026	Rv2015c	10	9	4	1548	10	0	0	4	2.67176e-23	TRUE	FALSE	FALSE	FALSE		FALSE		FALSE	TRUE	FALSE		FALSE		one_antigen	1794564
1011592	Rv0907	1626655	zwf2	9	8	10	816	9	0	0	10	2.71904e-23	TRUE	FALSE	FALSE	FALSE		FALSE		FALSE	FALSE	FALSE		FALSE		other	615063
764841	rpoC	2122395	lldD2	35	277	184	19900	30	0	0	172	2.75855e-23	TRUE	FALSE	FALSE	FALSE		TRUE	RIF	FALSE	TRUE	FALSE		FALSE		one_antigen	1357554
467462	PPE9	3894771	PPE60	10	30	4	1554	10	0	0	4	2.78027e-23	TRUE	FALSE	FALSE	FALSE		FALSE		FALSE	TRUE	FALSE		FALSE		one_antigen	984223
1011592	Rv0907	1431097	Rv1279	9	7	10	818	9	0	0	10	2.78148e-23	TRUE	FALSE	FALSE	FALSE		FALSE		FALSE	FALSE	FALSE		FALSE		other	419505
2155168	katG	1096633	None	2098	5	12564	60683	2046	0	0	11948	2.78717e-23	TRUE	FALSE	TRUE	TRUE	INH,INH,INH,INH,INH	TRUE	INH	FALSE	FALSE	FALSE		FALSE		known_AB_second	1058535
7570	gyrA	1673425	None	389	786	519	3817	78	5	26	82	2.82818e-23	TRUE	FALSE	FALSE	TRUE	LEV,MXF	TRUE	MXF,LEV	FALSE	FALSE	TRUE	ETH,INH	FALSE		between_known_AB	1665855
764841	rpoC	4060588	esxW	35	117	184	16379	29	0	0	172	2.94736e-23	TRUE	FALSE	FALSE	FALSE		TRUE	RIF	TRUE	TRUE	FALSE		FALSE		one_antigen	1115785
1472359	None	1096633	None	234	5	870	60683	230	0	0	866	2.98705e-23	TRUE	FALSE	FALSE	TRUE	STM	TRUE	LZD,KAN,CAP,STM,AMI	FALSE	FALSE	FALSE		FALSE		known_AB_second	375726
467462	PPE9	3894773	PPE60	10	34	4	1566	10	0	0	4	3.00934e-23	TRUE	FALSE	FALSE	FALSE		FALSE		FALSE	TRUE	FALSE		FALSE		one_antigen	984221
467462	PPE9	3894784	PPE60	10	39	4	1576	10	0	0	4	3.21311e-23	TRUE	FALSE	FALSE	FALSE		FALSE		FALSE	TRUE	FALSE		FALSE		one_antigen	984210
467462	PPE9	3894785	PPE60	10	39	4	1576	10	0	0	4	3.21311e-23	TRUE	FALSE	FALSE	FALSE		FALSE		FALSE	TRUE	FALSE		FALSE		one_antigen	984209
1473246	None	1540352	Rv1367c	589	6	1893	934	49	0	0	50	3.25292e-23	TRUE	FALSE	FALSE	TRUE	AMI,CAP,KAN	TRUE	LZD,KAN,CAP,STM,AMI	TRUE	TRUE	FALSE		FALSE		known_AB_second	67106
4195074	ctpJ	4060588	esxW	17	117	198	16379	17	0	0	198	3.26362e-23	TRUE	FALSE	FALSE	FALSE		FALSE		TRUE	TRUE	FALSE		FALSE		one_antigen	134486
764841	rpoC	3446699	Rv3081	35	83	184	16441	29	0	0	172	3.38734e-23	TRUE	FALSE	FALSE	FALSE		TRUE	RIF	FALSE	FALSE	FALSE		FALSE		maybe_AB_second	1729674
761161	rpoB	454333	Rv0376c	153	5	304	22992	100	0	0	48	3.39135e-23	TRUE	FALSE	TRUE	TRUE	RIF,RIF	TRUE	RIF	FALSE	FALSE	FALSE		FALSE		known_AB_second	306828
467462	PPE9	3894791	PPE60	10	44	4	1588	10	0	0	4	3.47408e-23	TRUE	FALSE	FALSE	FALSE		FALSE		FALSE	TRUE	FALSE		FALSE		one_antigen	984203
4386288	Rv3900c	2338990	Rv2082	17	18	74	16336	17	0	0	74	3.49282e-23	TRUE	FALSE	FALSE	FALSE		FALSE		FALSE	FALSE	FALSE		FALSE		other	2047298
4195074	ctpJ	3446699	Rv3081	17	83	198	16441	17	0	0	198	3.55689e-23	TRUE	FALSE	FALSE	FALSE		FALSE		FALSE	FALSE	FALSE		FALSE		other	748375
2127102	Rv1877	1684436	mutB	9	9	44	114	7	0	2	44	3.60672e-23	TRUE	FALSE	TRUE	FALSE		FALSE		FALSE	TRUE	FALSE		FALSE		both_antigen	442666
4346356	eccB1	2338990	Rv2082	17	18	26	16336	17	0	0	26	3.66881e-23	TRUE	FALSE	FALSE	FALSE		FALSE		FALSE	FALSE	FALSE		FALSE		other	2007366
1341254	esxL	1096633	None	164	5	1713	60683	162	0	0	1333	3.67389e-23	TRUE	FALSE	TRUE	FALSE		FALSE		FALSE	FALSE	FALSE		FALSE		one_antigen	244621
3184713	None	2296042	pks12	13	31	18	6121	13	0	0	18	3.7056e-23	TRUE	FALSE	FALSE	FALSE		FALSE		FALSE	FALSE	FALSE		FALSE		other	888671
2289252	None	1722228	pks5	174	13	134	16173	94	0	0	60	3.76358e-23	TRUE	FALSE	FALSE	TRUE	PZA,PZA,PZA	TRUE	PZA	FALSE	FALSE	FALSE		FALSE		known_AB_second	567024
1684436	mutB	1472362	None	9	116	114	948	9	0	0	114	3.77445e-23	TRUE	FALSE	TRUE	FALSE		FALSE		FALSE	FALSE	TRUE	STM	TRUE	LZD,KAN,CAP,STM,AMI	known_AB_first	212074
467462	PPE9	3894790	PPE60	10	45	4	1604	10	0	0	4	3.85184e-23	TRUE	FALSE	FALSE	FALSE		FALSE		FALSE	TRUE	FALSE		FALSE		one_antigen	984204
1674782	inhA	1902867	Rv1678	48	20	286	330	14	0	0	42	3.89237e-23	TRUE	FALSE	TRUE	FALSE		TRUE	ETH,INH	FALSE	FALSE	FALSE		FALSE		one_antigen	228085
2127102	Rv1877	975542	Rv0876c	9	5	44	884	9	0	0	44	3.98997e-23	TRUE	FALSE	TRUE	FALSE		FALSE		FALSE	FALSE	FALSE		FALSE		one_antigen	1151560
4295655	pks2	975542	Rv0876c	9	5	42	884	9	0	0	42	4.07669e-23	TRUE	FALSE	TRUE	FALSE		FALSE		FALSE	FALSE	FALSE		FALSE		one_antigen	1091419
3841816	Rv3424c	2197272	Rv1945	12	16	236	2967	11	0	0	236	4.16656e-23	TRUE	FALSE	FALSE	FALSE		FALSE		FALSE	TRUE	FALSE		FALSE		one_antigen	1644544
3841816	Rv3424c	2197263	Rv1945	12	14	236	2967	11	0	0	236	4.16656e-23	TRUE	FALSE	FALSE	FALSE		FALSE		FALSE	TRUE	FALSE		FALSE		one_antigen	1644553
3841816	Rv3424c	2197270	Rv1945	12	16	236	2967	11	0	0	236	4.16656e-23	TRUE	FALSE	FALSE	FALSE		FALSE		FALSE	TRUE	FALSE		FALSE		one_antigen	1644546
3841816	Rv3424c	2197266	Rv1945	12	14	236	2967	11	0	0	236	4.16656e-23	TRUE	FALSE	FALSE	FALSE		FALSE		FALSE	TRUE	FALSE		FALSE		one_antigen	1644550
2196722	Rv1945	1341114	esxL	12	184	481	3204	11	0	0	477	4.28529e-23	TRUE	FALSE	TRUE	FALSE		FALSE		TRUE	TRUE	FALSE		FALSE		both_antigen	855608
4295655	pks2	1684436	mutB	9	9	42	114	7	0	2	42	4.44553e-23	TRUE	FALSE	TRUE	FALSE		FALSE		FALSE	TRUE	FALSE		FALSE		both_antigen	1800313
116917	nrp	842111	Rv0750	12	183	182	4450	12	0	0	182	4.45164e-23	TRUE	FALSE	FALSE	FALSE		FALSE		FALSE	FALSE	FALSE		FALSE		other	725194
2290107	lipT	842111	Rv0750	13	183	184	4450	12	0	0	182	4.45437e-23	TRUE	FALSE	FALSE	FALSE		FALSE		FALSE	FALSE	FALSE		FALSE		other	1447996
3841816	Rv3424c	2197264	Rv1945	12	15	236	2987	11	0	0	236	4.53074e-23	TRUE	FALSE	FALSE	FALSE		FALSE		FALSE	TRUE	FALSE		FALSE		one_antigen	1644552
3376953	PPE46	3883626	Rv3466	18	469	62	19374	18	0	0	62	4.61597e-23	TRUE	FALSE	TRUE	FALSE		FALSE		FALSE	FALSE	FALSE		FALSE		one_antigen	506673
1340108	PPE18	3527974	PPE53	26	26	666	3905	18	0	0	622	4.73696e-23	TRUE	TRUE	TRUE	FALSE		FALSE		FALSE	FALSE	FALSE		FALSE		one_antigen	2187866
1340105	PPE18	3527974	PPE53	26	26	666	3905	18	0	0	622	4.73696e-23	TRUE	TRUE	TRUE	FALSE		FALSE		FALSE	FALSE	FALSE		FALSE		one_antigen	2187869
2765888	lipP	2626108	esxO	32	40	62	45234	31	0	0	62	4.8318e-23	TRUE	FALSE	FALSE	FALSE		FALSE		TRUE	TRUE	FALSE		FALSE		one_antigen	139780
3460335	Rv3091	2338768	Rv2082	11	21	10	2789	11	0	0	10	4.88283e-23	TRUE	FALSE	FALSE	FALSE		FALSE		FALSE	FALSE	FALSE		FALSE		other	1121567
4338365	whiB6	1287112	None	48	7	46	42982	45	0	0	46	4.99397e-23	TRUE	FALSE	FALSE	FALSE		TRUE	STM,AMI,CAP	FALSE	FALSE	FALSE		FALSE		maybe_AB_second	1360279
3979119	PPE63	1179069	None	6	7	26	66	6	0	0	26	5.32601e-23	TRUE	FALSE	TRUE	FALSE		FALSE		FALSE	FALSE	FALSE		FALSE		one_antigen	1611482
1638364	None	3336528	None	81	116	16346	6246	40	37	0	1232	5.49064e-23	TRUE	FALSE	FALSE	FALSE		FALSE		FALSE	FALSE	FALSE		FALSE		other	1698164
2747471	folC	2626108	esxO	74	40	86	45234	68	0	0	80	5.58069e-23	TRUE	FALSE	FALSE	FALSE		FALSE		TRUE	TRUE	FALSE		FALSE		one_antigen	121363
2289252	None	1523817	moeY	174	5	134	6522	62	0	0	50	5.66588e-23	TRUE	FALSE	FALSE	TRUE	PZA,PZA,PZA	TRUE	PZA	FALSE	FALSE	FALSE		FALSE		known_AB_second	765435
666107	pncB2	2626011	esxO	18	164	196	19630	18	0	0	196	5.72066e-23	TRUE	FALSE	FALSE	FALSE		FALSE		FALSE	TRUE	FALSE		FALSE		one_antigen	1959904
2699402	Rv2402	2626011	esxO	19	164	204	19630	18	0	0	198	5.72659e-23	TRUE	FALSE	FALSE	FALSE		FALSE		FALSE	TRUE	FALSE		FALSE		one_antigen	73391
2123145	lldD2	1276340	Rv1148c	313	83	3348	5478	81	7	1	438	5.84242e-23	TRUE	FALSE	TRUE	FALSE		FALSE		FALSE	FALSE	FALSE		FALSE		one_antigen	846805
1581895	Rv1405c	975542	Rv0876c	9	5	6	884	9	0	0	6	5.95225e-23	TRUE	FALSE	TRUE	FALSE		FALSE		FALSE	FALSE	FALSE		FALSE		one_antigen	606353
4390259	Rv3903c	975542	Rv0876c	10	5	18	884	9	0	0	6	5.96348e-23	TRUE	FALSE	FALSE	FALSE		FALSE		FALSE	FALSE	FALSE		FALSE		other	996815
3811039	Rv3395c	2626011	esxO	18	164	128	19630	18	0	0	128	6.083e-23	TRUE	FALSE	FALSE	FALSE		FALSE		FALSE	TRUE	FALSE		FALSE		one_antigen	1185028
2620781	dnaG	2626011	esxO	18	164	128	19630	18	0	0	128	6.083e-23	TRUE	FALSE	FALSE	FALSE		FALSE		FALSE	TRUE	FALSE		FALSE		one_antigen	5230
918175	desA1	3482717	None	16	15	88	13927	16	0	0	88	6.10333e-23	TRUE	FALSE	TRUE	FALSE		FALSE		FALSE	FALSE	FALSE		FALSE		one_antigen	1846990
4011750	hsaA	764817	rpoC	10	281	40	921	9	0	1	40	6.17346e-23	TRUE	FALSE	FALSE	FALSE		FALSE		FALSE	FALSE	FALSE		TRUE	RIF	maybe_AB_first	1164599
3841816	Rv3424c	2197248	Rv1945	12	69	236	3065	11	0	0	236	6.24754e-23	TRUE	FALSE	FALSE	FALSE		FALSE		FALSE	TRUE	FALSE		FALSE		one_antigen	1644568
3841816	Rv3424c	2197278	Rv1945	12	47	236	3065	11	0	0	236	6.24754e-23	TRUE	FALSE	FALSE	FALSE		FALSE		FALSE	TRUE	FALSE		FALSE		one_antigen	1644538
259092	Rv0216	1523817	moeY	13	5	208	6522	13	0	0	208	6.29804e-23	TRUE	FALSE	FALSE	FALSE		FALSE		FALSE	FALSE	FALSE		FALSE		other	1264725
96899	None	1523817	moeY	14	5	208	6522	13	0	0	208	6.29948e-23	TRUE	FALSE	FALSE	FALSE		FALSE		FALSE	FALSE	FALSE		FALSE		other	1426918
3095493	Rv2787	975542	Rv0876c	9	5	0	884	9	0	0	0	6.33017e-23	TRUE	FALSE	FALSE	FALSE		FALSE		FALSE	FALSE	FALSE		FALSE		other	2119951
4385946	Rv3900c	4385937	Rv3900c	39	14	1272	3531	21	4	9	936	6.3368e-23	TRUE	FALSE	FALSE	FALSE		FALSE		FALSE	FALSE	FALSE		FALSE		other	9
4235607	Rv3789	3482717	None	16	15	30	13927	16	0	0	30	6.51872e-23	TRUE	FALSE	FALSE	FALSE		FALSE		FALSE	FALSE	FALSE		FALSE		other	752890
1174899	None	3196434	Rv2887	10	16	40	1734	10	0	0	40	6.9668e-23	TRUE	FALSE	FALSE	FALSE		FALSE		FALSE	FALSE	FALSE		FALSE		other	2021535
2123182	Rv1873	2625924	esxO	80	8	3054	33211	66	0	1	2686	7.26403e-23	TRUE	FALSE	TRUE	FALSE		FALSE		FALSE	TRUE	FALSE		FALSE		both_antigen	502742
259092	Rv0216	4046007	Rv3603c	13	5	208	6586	13	0	0	208	7.27975e-23	TRUE	FALSE	FALSE	FALSE		FALSE		FALSE	FALSE	FALSE		FALSE		other	624617
96899	None	4046007	Rv3603c	14	5	208	6586	13	0	0	208	7.28141e-23	TRUE	FALSE	FALSE	FALSE		FALSE		FALSE	FALSE	FALSE		FALSE		other	462424
2715342	None	4137219	Rv3695	141	15	350	554	22	0	0	58	7.53582e-23	TRUE	FALSE	FALSE	TRUE	KAN	TRUE	AMI,KAN	FALSE	FALSE	FALSE		FALSE		known_AB_second	1421877
1174899	None	370911	PPE5	10	7	40	1748	10	0	0	40	7.58222e-23	TRUE	FALSE	FALSE	FALSE		FALSE		FALSE	FALSE	FALSE		FALSE		other	803988
1902378	None	154191	None	35	25	432	6689	24	0	0	380	7.75961e-23	TRUE	FALSE	FALSE	FALSE		FALSE		FALSE	FALSE	FALSE		FALSE		other	1748187
2127102	Rv1877	1472362	None	9	116	44	948	9	0	0	44	7.82097e-23	TRUE	FALSE	TRUE	FALSE		FALSE		FALSE	FALSE	TRUE	STM	TRUE	LZD,KAN,CAP,STM,AMI	known_AB_first	654740
2747471	folC	2626191	None	74	43	86	24608	57	0	0	62	7.91822e-23	TRUE	FALSE	FALSE	FALSE		FALSE		FALSE	FALSE	FALSE		FALSE		other	121280
1174899	None	370928	PPE5	10	10	40	1756	10	0	0	40	7.95557e-23	TRUE	FALSE	FALSE	FALSE		FALSE		FALSE	FALSE	FALSE		FALSE		other	803971
4295655	pks2	1472362	None	9	116	42	948	9	0	0	42	7.97873e-23	TRUE	FALSE	TRUE	FALSE		FALSE		FALSE	FALSE	TRUE	STM	TRUE	LZD,KAN,CAP,STM,AMI	known_AB_first	1588239
2277474	Rv2030c	2155017	katG	9	6	8	86	7	0	2	8	8.01233e-23	TRUE	FALSE	TRUE	FALSE		FALSE		FALSE	TRUE	FALSE		TRUE	INH	both_antigen	122457
2747471	folC	2626189	None	74	44	86	24612	57	0	0	62	8.01706e-23	TRUE	FALSE	FALSE	FALSE		FALSE		FALSE	FALSE	FALSE		FALSE		other	121282
1902378	None	3895247	PPE60	35	10	432	6699	24	0	0	380	8.07851e-23	TRUE	FALSE	FALSE	FALSE		FALSE		FALSE	TRUE	FALSE		FALSE		one_antigen	1992869
4247429	embB	1540352	Rv1367c	865	6	2866	934	48	0	0	362	8.09692e-23	TRUE	FALSE	FALSE	TRUE	EMB,EMB,EMB	TRUE	EMB	TRUE	TRUE	FALSE		FALSE		known_AB_second	1704455
2699402	Rv2402	2122395	lldD2	19	277	204	19900	18	1	0	200	8.12726e-23	TRUE	FALSE	FALSE	FALSE		FALSE		FALSE	TRUE	FALSE		FALSE		one_antigen	577007
666107	pncB2	2122395	lldD2	18	277	196	19900	18	0	0	196	8.13965e-23	TRUE	FALSE	FALSE	FALSE		FALSE		FALSE	TRUE	FALSE		FALSE		one_antigen	1456288
2715344	None	2867575	lppB	76	25	526	16157	51	0	0	120	8.3337e-23	TRUE	FALSE	FALSE	TRUE	KAN	TRUE	AMI,KAN	FALSE	FALSE	FALSE		FALSE		known_AB_second	152231
2216485	mce3F	1523817	moeY	13	5	66	6522	13	0	0	66	8.39253e-23	TRUE	FALSE	FALSE	FALSE		FALSE		FALSE	FALSE	FALSE		FALSE		other	692668
1722228	pks5	3894732	PPE60	13	60	16173	17091	11	1	1	15979	8.46875e-23	TRUE	FALSE	FALSE	FALSE		FALSE		FALSE	TRUE	FALSE		FALSE		one_antigen	2172504
761155	rpoB	908186	sseC2	1687	5	9165	14575	468	1	0	4267	8.53487e-23	TRUE	FALSE	TRUE	TRUE	RIF,RIF,RIF,RIF,RIF,RIF,RIF,RIF,RIF,RIF,RIF,RIF	TRUE	RIF	FALSE	FALSE	FALSE		FALSE		known_AB_second	147031
2620781	dnaG	2122395	lldD2	18	277	128	19900	18	0	0	128	8.64768e-23	TRUE	FALSE	FALSE	FALSE		FALSE		FALSE	TRUE	FALSE		FALSE		one_antigen	498386
3811039	Rv3395c	2122395	lldD2	18	277	128	19900	18	0	0	128	8.64768e-23	TRUE	FALSE	FALSE	FALSE		FALSE		FALSE	TRUE	FALSE		FALSE		one_antigen	1688644
4195074	ctpJ	3894732	PPE60	17	60	198	17091	17	0	0	198	8.65376e-23	TRUE	FALSE	FALSE	FALSE		FALSE		FALSE	TRUE	FALSE		FALSE		one_antigen	300342
2715344	None	1722228	pks5	76	13	526	16173	51	0	0	120	8.82432e-23	TRUE	FALSE	FALSE	TRUE	KAN	TRUE	AMI,KAN	FALSE	FALSE	FALSE		FALSE		known_AB_second	993116
4322886	Rv3848	1523817	moeY	13	5	26	6522	13	0	0	26	9.08902e-23	TRUE	FALSE	FALSE	FALSE		FALSE		FALSE	FALSE	FALSE		FALSE		other	1612463
3841816	Rv3424c	3894476	PPE60	12	99	236	3164	11	0	0	236	9.28109e-23	TRUE	FALSE	FALSE	FALSE		FALSE		TRUE	TRUE	FALSE		FALSE		one_antigen	52660
2102417	ndh	1523817	moeY	14	5	12	6522	13	0	0	12	9.34725e-23	TRUE	FALSE	FALSE	FALSE		TRUE	ETH,INH	FALSE	FALSE	FALSE		FALSE		maybe_AB_second	578600
2196722	Rv1945	1341099	esxL	12	199	481	3398	11	0	0	479	9.37072e-23	TRUE	FALSE	TRUE	FALSE		FALSE		TRUE	TRUE	FALSE		FALSE		both_antigen	855623
2123145	lldD2	3136335	None	313	314	3348	7632	97	22	8	444	9.47175e-23	TRUE	FALSE	TRUE	FALSE		FALSE		FALSE	FALSE	FALSE		FALSE		one_antigen	1013190
2289213	pncA	2155168	katG	68	2098	624	12564	43	0	16	604	9.5086e-23	TRUE	FALSE	FALSE	TRUE	PZA,PZA	TRUE	PZA	FALSE	TRUE	TRUE	INH,INH,INH,INH,INH	TRUE	INH	between_known_AB	134045
1011592	Rv0907	1540352	Rv1367c	9	6	10	934	9	0	0	10	9.51162e-23	TRUE	FALSE	FALSE	FALSE		FALSE		TRUE	TRUE	FALSE		FALSE		one_antigen	528760
2163490	PPE34	2029108	PPE27	9	8	68	992	9	0	0	68	9.59208e-23	TRUE	FALSE	TRUE	FALSE		FALSE		FALSE	TRUE	FALSE		FALSE		both_antigen	134382
2163490	PPE34	2029112	PPE27	9	8	68	992	9	0	0	68	9.59208e-23	TRUE	FALSE	TRUE	FALSE		FALSE		FALSE	TRUE	FALSE		FALSE		both_antigen	134378
2163490	PPE34	2029109	PPE27	9	8	68	992	9	0	0	68	9.59208e-23	TRUE	FALSE	TRUE	FALSE		FALSE		FALSE	TRUE	FALSE		FALSE		both_antigen	134381
2163490	PPE34	2029111	PPE27	9	8	68	992	9	0	0	68	9.59208e-23	TRUE	FALSE	TRUE	FALSE		FALSE		FALSE	TRUE	FALSE		FALSE		both_antigen	134379
2101193	ureD	454333	Rv0376c	19	5	426	22992	19	0	0	426	9.64876e-23	TRUE	FALSE	FALSE	FALSE		FALSE		FALSE	FALSE	FALSE		FALSE		other	1646860
4090823	Rv3649	454333	Rv0376c	20	5	426	22992	19	0	0	426	9.65323e-23	TRUE	FALSE	FALSE	FALSE		FALSE		FALSE	FALSE	FALSE		FALSE		other	775042
2216485	mce3F	4046007	Rv3603c	13	5	66	6586	13	0	0	66	9.67284e-23	TRUE	FALSE	FALSE	FALSE		FALSE		FALSE	FALSE	FALSE		FALSE		other	1829522
2289252	None	4046007	Rv3603c	174	5	134	6586	62	0	0	50	9.76338e-23	TRUE	FALSE	FALSE	TRUE	PZA,PZA,PZA	TRUE	PZA	FALSE	FALSE	FALSE		FALSE		known_AB_second	1756755
2358782	Rv2100	2101193	ureD	8	19	4	426	8	0	0	4	9.87368e-23	TRUE	FALSE	FALSE	FALSE		FALSE		FALSE	FALSE	FALSE		FALSE		other	257589
2358782	Rv2100	4090823	Rv3649	8	20	4	426	8	0	0	4	9.87368e-23	TRUE	FALSE	FALSE	FALSE		FALSE		FALSE	FALSE	FALSE		FALSE		other	1732041
7582	gyrA	2487024	Rv2219A	779	21	743	632	46	0	2	30	1.00771e-22	TRUE	FALSE	FALSE	TRUE	LEV,LEV,MXF,MXF	TRUE	MXF,LEV	FALSE	FALSE	FALSE		FALSE		known_AB_second	1932090
7582	gyrA	2241091	ctpF	779	21	743	632	46	0	2	30	1.00771e-22	TRUE	FALSE	FALSE	TRUE	LEV,LEV,MXF,MXF	TRUE	MXF,LEV	FALSE	TRUE	FALSE		FALSE		known_AB_second	2178023
7582	gyrA	3521253	nuoJ	779	21	743	632	46	0	2	30	1.00771e-22	TRUE	FALSE	FALSE	TRUE	LEV,LEV,MXF,MXF	TRUE	MXF,LEV	FALSE	FALSE	FALSE		FALSE		known_AB_second	897861
1184504	Rv1061	1339399	PPE18	12	245	412	4944	12	0	0	412	1.00918e-22	TRUE	FALSE	FALSE	FALSE		FALSE		FALSE	TRUE	FALSE		FALSE		one_antigen	154895
2163490	PPE34	2029104	PPE27	9	11	68	998	9	0	0	68	1.01786e-22	TRUE	FALSE	TRUE	FALSE		FALSE		FALSE	TRUE	FALSE		FALSE		both_antigen	134386
4322886	Rv3848	4046007	Rv3603c	13	5	26	6586	13	0	0	26	1.04673e-22	TRUE	FALSE	FALSE	FALSE		FALSE		FALSE	FALSE	FALSE		FALSE		other	276879
2277474	Rv2030c	1341073	esxL	9	65	8	943	9	0	0	8	1.05989e-22	TRUE	FALSE	TRUE	FALSE		FALSE		FALSE	TRUE	FALSE		FALSE		both_antigen	936401
2102417	ndh	4046007	Rv3603c	14	5	12	6586	13	0	0	12	1.07618e-22	TRUE	FALSE	FALSE	FALSE		TRUE	ETH,INH	FALSE	FALSE	FALSE		FALSE		maybe_AB_second	1943590
3841808	Rv3424c	1339399	PPE18	16	245	160	4944	14	0	0	158	1.09601e-22	TRUE	FALSE	FALSE	FALSE		FALSE		FALSE	TRUE	FALSE		FALSE		one_antigen	1909123
3883605	Rv3466	2030521	esxM	144	69	2684	6159	54	3	3	216	1.11352e-22	TRUE	FALSE	FALSE	FALSE		FALSE		FALSE	FALSE	FALSE		FALSE		other	1853084
1581895	Rv1405c	1472362	None	9	116	6	948	9	0	0	6	1.1346e-22	TRUE	FALSE	TRUE	FALSE		FALSE		FALSE	FALSE	TRUE	STM	TRUE	LZD,KAN,CAP,STM,AMI	known_AB_first	109533
4390259	Rv3903c	1472362	None	10	116	18	948	9	0	0	6	1.13674e-22	TRUE	FALSE	FALSE	FALSE		FALSE		FALSE	FALSE	TRUE	STM	TRUE	LZD,KAN,CAP,STM,AMI	known_AB_first	1493635
4061469	PPE65	4075422	None	12	9	80	4689	12	0	0	80	1.17112e-22	TRUE	FALSE	TRUE	FALSE		FALSE		FALSE	FALSE	FALSE		FALSE		one_antigen	13953
1167231	Rv1044	3078579	PE27	12	10	80	4689	12	0	0	80	1.17112e-22	TRUE	FALSE	FALSE	FALSE		FALSE		FALSE	FALSE	FALSE		FALSE		other	1911348
1167231	Rv1044	4075422	None	12	9	80	4689	12	0	0	80	1.17112e-22	TRUE	FALSE	FALSE	FALSE		FALSE		FALSE	FALSE	FALSE		FALSE		other	1503341
4061469	PPE65	3078579	PE27	12	10	80	4689	12	0	0	80	1.17112e-22	TRUE	FALSE	TRUE	FALSE		FALSE		FALSE	FALSE	FALSE		FALSE		one_antigen	982890
2289252	None	4060588	esxW	174	117	134	16379	94	0	1	60	1.18237e-22	TRUE	FALSE	FALSE	TRUE	PZA,PZA,PZA	TRUE	PZA	TRUE	TRUE	FALSE		FALSE		known_AB_second	1771336
3095493	Rv2787	1472362	None	9	116	0	948	9	0	0	0	1.20158e-22	TRUE	FALSE	FALSE	FALSE		FALSE		FALSE	FALSE	TRUE	STM	TRUE	LZD,KAN,CAP,STM,AMI	known_AB_first	1623131
1833646	rpsA	3078579	PE27	12	10	46	4689	12	0	0	46	1.27857e-22	TRUE	FALSE	FALSE	FALSE		FALSE		FALSE	FALSE	FALSE		FALSE		other	1244933
1833646	rpsA	4075422	None	12	9	46	4689	12	0	0	46	1.27857e-22	TRUE	FALSE	FALSE	FALSE		FALSE		FALSE	FALSE	FALSE		FALSE		other	2169756
2606896	stp	2150555	Rv1903	7	6	20	182	7	0	0	20	1.28179e-22	TRUE	FALSE	FALSE	FALSE		FALSE		FALSE	FALSE	FALSE		FALSE		other	456341
488989	pks6	2150555	Rv1903	7	6	20	182	7	0	0	20	1.28179e-22	TRUE	FALSE	FALSE	FALSE		FALSE		FALSE	FALSE	FALSE		FALSE		other	1661566
2726116	None	3884906	Rv3467	15	429	4	11619	15	0	0	4	1.31686e-22	TRUE	FALSE	FALSE	FALSE		TRUE	INH	FALSE	FALSE	FALSE		FALSE		maybe_AB_second	1158790
2852174	mrr	2386083	None	9	9	30	988	9	0	0	30	1.32875e-22	TRUE	FALSE	FALSE	FALSE		FALSE		FALSE	FALSE	FALSE		FALSE		other	466091
3979119	PPE63	4401802	trxB2	6	8	26	72	6	0	0	26	1.33028e-22	TRUE	FALSE	TRUE	FALSE		FALSE		FALSE	FALSE	FALSE		FALSE		one_antigen	422683
3482717	None	454333	Rv0376c	15	5	13927	22992	15	0	0	13927	1.376e-22	TRUE	FALSE	FALSE	FALSE		FALSE		FALSE	FALSE	FALSE		FALSE		other	1383148
3460335	Rv3091	2123182	Rv1873	11	80	10	3054	11	0	0	10	1.39306e-22	TRUE	FALSE	FALSE	FALSE		FALSE		FALSE	TRUE	FALSE		FALSE		one_antigen	1337153
1638364	None	2030489	esxM	81	6	16346	4727	36	1	0	982	1.40882e-22	TRUE	FALSE	FALSE	FALSE		FALSE		FALSE	FALSE	FALSE		FALSE		other	392125
764841	rpoC	3894732	PPE60	35	60	184	17091	29	0	0	172	1.42301e-22	TRUE	FALSE	FALSE	FALSE		TRUE	RIF	FALSE	TRUE	FALSE		FALSE		one_antigen	1281641
761095	rpoB	75233	None	128	44	72	24274	88	0	0	42	1.45319e-22	TRUE	FALSE	TRUE	TRUE	RIF,RIF	TRUE	RIF	FALSE	FALSE	FALSE		FALSE		known_AB_second	685862
731898	None	762089	rpoB	8	7	0	444	8	0	0	0	1.492e-22	TRUE	FALSE	FALSE	FALSE		FALSE		FALSE	TRUE	FALSE		TRUE	RIF	one_antigen	30191
3798062	idsB	1523817	moeY	17	5	76	6522	15	0	0	66	1.54168e-22	TRUE	FALSE	FALSE	FALSE		FALSE		FALSE	FALSE	FALSE		FALSE		other	2137287
761139	rpoB	340132	PPE3	511	150	634	21827	260	0	1	232	1.54409e-22	TRUE	FALSE	TRUE	TRUE	RIF,RIF,RIF,RIF,RIF,RIF,RIF,RIF,RIF	TRUE	RIF	FALSE	TRUE	FALSE		FALSE		known_AB_second	421007
918175	desA1	908186	sseC2	16	5	88	14575	16	0	0	88	1.54656e-22	TRUE	FALSE	TRUE	FALSE		FALSE		FALSE	FALSE	FALSE		FALSE		one_antigen	9989
731898	None	3297704	pks15	8	5	0	446	8	0	0	0	1.54754e-22	TRUE	FALSE	FALSE	FALSE		FALSE		FALSE	FALSE	FALSE		FALSE		other	1845726
3568795	None	761155	rpoB	15	1687	64	9165	14	0	0	64	1.56947e-22	TRUE	FALSE	FALSE	FALSE		TRUE	STM,AMI,KAN	FALSE	TRUE	TRUE	RIF,RIF,RIF,RIF,RIF,RIF,RIF,RIF,RIF,RIF,RIF,RIF	TRUE	RIF	known_AB_first	1603892
3841816	Rv3424c	2197230	Rv1945	12	109	236	3307	11	0	0	236	1.60809e-22	TRUE	FALSE	FALSE	FALSE		FALSE		FALSE	TRUE	FALSE		FALSE		one_antigen	1644586
1184504	Rv1061	2030355	esxM	12	78	412	5112	12	0	0	412	1.61367e-22	TRUE	FALSE	FALSE	FALSE		FALSE		FALSE	FALSE	FALSE		FALSE		other	845851
4235607	Rv3789	908186	sseC2	16	5	30	14575	16	0	0	30	1.64686e-22	TRUE	FALSE	FALSE	FALSE		FALSE		FALSE	FALSE	FALSE		FALSE		other	1084111
2289252	None	3446699	Rv3081	174	83	134	16441	94	0	0	60	1.65994e-22	TRUE	FALSE	FALSE	TRUE	PZA,PZA,PZA	TRUE	PZA	FALSE	FALSE	FALSE		FALSE		known_AB_second	1157447
4247429	embB	1626655	zwf2	865	8	2866	816	43	0	0	360	1.67357e-22	TRUE	FALSE	FALSE	TRUE	EMB,EMB,EMB	TRUE	EMB	FALSE	FALSE	FALSE		FALSE		known_AB_second	1790758
2289252	None	454333	Rv0376c	174	5	134	22992	110	0	0	76	1.6941e-22	TRUE	FALSE	FALSE	TRUE	PZA,PZA,PZA	TRUE	PZA	FALSE	FALSE	FALSE		FALSE		known_AB_second	1834919
2169751	PPE35	3594344	None	10	102	2	1854	10	0	0	2	1.73384e-22	TRUE	FALSE	FALSE	FALSE		TRUE	PZA	FALSE	FALSE	FALSE		FALSE		maybe_AB_second	1424593
1532930	PPE19	2625924	esxO	31	8	82	33211	29	0	0	82	1.75668e-22	TRUE	TRUE	TRUE	FALSE		FALSE		FALSE	TRUE	FALSE		FALSE		both_antigen	1092994
3073679	None	1340208	PPE18	53	30	192	21626	42	0	0	172	1.77394e-22	TRUE	FALSE	FALSE	FALSE		FALSE		FALSE	TRUE	FALSE		FALSE		one_antigen	1733471
2196722	Rv1945	1341120	esxL	12	222	481	3564	11	0	0	477	1.78638e-22	TRUE	FALSE	TRUE	FALSE		FALSE		TRUE	TRUE	FALSE		FALSE		both_antigen	855602
3798062	idsB	4046007	Rv3603c	17	5	76	6586	15	0	0	66	1.81431e-22	TRUE	FALSE	FALSE	FALSE		FALSE		FALSE	FALSE	FALSE		FALSE		other	247945
116917	nrp	1339399	PPE18	12	245	182	4944	12	0	0	182	1.82277e-22	TRUE	FALSE	FALSE	FALSE		FALSE		FALSE	TRUE	FALSE		FALSE		one_antigen	1222482
2290107	lipT	1339399	PPE18	13	245	184	4944	12	0	0	182	1.82389e-22	TRUE	FALSE	FALSE	FALSE		FALSE		FALSE	TRUE	FALSE		FALSE		one_antigen	950708
2715344	None	4060588	esxW	76	117	526	16379	51	0	0	120	1.8345e-22	TRUE	FALSE	FALSE	TRUE	KAN	TRUE	AMI,KAN	TRUE	TRUE	FALSE		FALSE		known_AB_second	1345244
3841808	Rv3424c	2030355	esxM	16	78	160	5112	14	0	0	158	1.84085e-22	TRUE	FALSE	FALSE	FALSE		FALSE		FALSE	FALSE	FALSE		FALSE		other	1811453
3883605	Rv3466	2626105	esxO	144	13	2684	5959	53	0	2	213	1.94963e-22	TRUE	FALSE	FALSE	FALSE		FALSE		TRUE	TRUE	FALSE		FALSE		one_antigen	1257500
4207481	Rv3762c	4154414	leuA	7	9	8	180	7	0	0	8	1.96903e-22	TRUE	FALSE	FALSE	FALSE		FALSE		FALSE	FALSE	FALSE		FALSE		other	53067
4247429	embB	1431097	Rv1279	865	7	2866	818	43	0	0	360	1.98773e-22	TRUE	FALSE	FALSE	TRUE	EMB,EMB,EMB	TRUE	EMB	FALSE	FALSE	FALSE		FALSE		known_AB_second	1595200
2715369	None	75233	None	41	44	506	24274	35	0	0	500	1.98981e-22	TRUE	FALSE	FALSE	TRUE	KAN	TRUE	AMI,KAN	FALSE	FALSE	FALSE		FALSE		known_AB_second	1771396
467462	PPE9	3894678	PPE60	10	66	4	1886	10	0	0	4	2.04682e-22	TRUE	FALSE	FALSE	FALSE		FALSE		FALSE	TRUE	FALSE		FALSE		one_antigen	984316
2726117	None	1164571	None	16	387	2	14710	16	0	0	2	2.05056e-22	TRUE	FALSE	FALSE	FALSE		TRUE	INH	FALSE	FALSE	FALSE		FALSE		maybe_AB_second	1561546
2169751	PPE35	1473246	None	10	589	2	1893	10	0	0	2	2.14931e-22	TRUE	FALSE	FALSE	FALSE		TRUE	PZA	FALSE	FALSE	TRUE	AMI,CAP,KAN	TRUE	LZD,KAN,CAP,STM,AMI	known_AB_first	696505
1228106	glpX	2096585	blaI	9	6	90	1102	9	0	0	90	2.21682e-22	TRUE	FALSE	FALSE	FALSE		FALSE		FALSE	FALSE	FALSE		FALSE		other	868479
2715344	None	3446699	Rv3081	76	83	526	16441	51	0	0	120	2.2827e-22	TRUE	FALSE	FALSE	TRUE	KAN	TRUE	AMI,KAN	FALSE	FALSE	FALSE		FALSE		known_AB_second	731355
7581	gyrA	3894732	PPE60	232	60	120	17091	119	0	0	64	2.35018e-22	TRUE	FALSE	FALSE	TRUE	LEV,LEV,LEV,MXF,MXF,MXF	TRUE	MXF,LEV	FALSE	TRUE	FALSE		FALSE		known_AB_second	524381
2715344	None	908186	sseC2	76	5	526	14575	49	0	0	120	2.41379e-22	TRUE	FALSE	FALSE	TRUE	KAN	TRUE	AMI,KAN	FALSE	FALSE	FALSE		FALSE		known_AB_second	1807158
2771957	Rv2468c	1161026	esxJ	11	15	52	1968	10	0	0	52	2.48168e-22	TRUE	FALSE	FALSE	FALSE		FALSE		TRUE	TRUE	FALSE		FALSE		one_antigen	1610931
1228106	glpX	1928568	Rv1702c	9	5	90	1122	9	0	0	90	2.653e-22	TRUE	FALSE	FALSE	FALSE		FALSE		FALSE	FALSE	FALSE		FALSE		other	700462
3691753	amiA1	4137219	Rv3695	11	15	28	554	9	0	0	28	2.78377e-22	TRUE	FALSE	FALSE	FALSE		FALSE		FALSE	FALSE	FALSE		FALSE		other	445466
4326707	ethA	1161026	esxJ	10	15	28	1968	10	0	0	28	2.81019e-22	TRUE	FALSE	FALSE	TRUE	ETH	TRUE	ETH	TRUE	TRUE	FALSE		FALSE		known_AB_second	1245851
4121642	None	1161026	esxJ	10	15	28	1968	10	0	0	28	2.81019e-22	TRUE	FALSE	FALSE	FALSE		FALSE		TRUE	TRUE	FALSE		FALSE		one_antigen	1450916
3691753	amiA1	1161026	esxJ	11	15	28	1968	10	0	0	28	2.81065e-22	TRUE	FALSE	FALSE	FALSE		FALSE		TRUE	TRUE	FALSE		FALSE		one_antigen	1880805
4137219	Rv3695	2155168	katG	15	2098	554	12564	15	0	0	554	2.84388e-22	TRUE	FALSE	FALSE	FALSE		FALSE		FALSE	TRUE	TRUE	INH,INH,INH,INH,INH	TRUE	INH	known_AB_first	1982051
[truncated: 30,568 more rows]

## Sheet: simultaneous
position_i	gene_name_i	position_j	gene_name_j	n_mutations_i	n_mutations_j	n_branches_with_i	n_branches_with_j	n_muts_i_on_branch_j	n_muts_j_on_branch_i	n_muts_same_branch	n_branch_i_and_j	pval_beta_i_on_j	pval_beta_i_on_j_BH_sig	in_antigen_epitope_i	in_antigen_protein_i	in_known_ABR_position_i	known_drug_i	in_possible_ABR_gene_i	possible_drug_i	in_antigen_epitope_j	in_antigen_protein_j	in_known_ABR_position_j	known_drug_j	in_possible_ABR_gene_j	possible_drug_j	annotation	mutation_distance
105060	Rv0095c	105063	Rv0095c	376	361	4492	4418	2	0	352	4410	0	TRUE	FALSE	FALSE	FALSE		FALSE		FALSE	FALSE	FALSE		FALSE		other	3
1341114	esxL	1341120	esxL	184	222	3204	3564	0	0	167	3122	0	TRUE	TRUE	TRUE	FALSE		FALSE		TRUE	TRUE	FALSE		FALSE		both_antigen	6
761155	rpoB	2155168	katG	1687	2098	9165	12564	419	88	687	7407	0	TRUE	FALSE	TRUE	TRUE	RIF,RIF,RIF,RIF,RIF,RIF,RIF,RIF,RIF,RIF,RIF,RIF	TRUE	RIF	FALSE	TRUE	TRUE	INH,INH,INH,INH,INH	TRUE	INH	between_known_AB	1394013
3847215	PPE59	3847221	PPE59	161	145	3830	3490	0	2	136	3476	5.49786e-288	TRUE	FALSE	FALSE	FALSE		FALSE		FALSE	FALSE	FALSE		FALSE		other	6
2197331	Rv1945	2197332	Rv1945	124	126	628	630	1	0	122	628	6.98838e-277	TRUE	FALSE	TRUE	FALSE		FALSE		FALSE	TRUE	FALSE		FALSE		both_antigen	1
1341099	esxL	1341114	esxL	199	184	3398	3204	4	2	137	3090	4.25279e-264	TRUE	TRUE	TRUE	FALSE		FALSE		TRUE	TRUE	FALSE		FALSE		both_antigen	15
3841652	None	3841654	None	114	114	528	584	0	0	113	528	6.45142e-262	TRUE	FALSE	FALSE	FALSE		FALSE		FALSE	FALSE	FALSE		FALSE		other	2
1341099	esxL	1341120	esxL	199	222	3398	3564	5	1	137	3114	1.31823e-252	TRUE	TRUE	TRUE	FALSE		FALSE		TRUE	TRUE	FALSE		FALSE		both_antigen	21
781687	rpsL	2155168	katG	918	2098	5303	12564	129	61	405	4208	4.84291e-245	TRUE	FALSE	FALSE	TRUE	STM,STM	TRUE	STM	FALSE	TRUE	TRUE	INH,INH,INH,INH,INH	TRUE	INH	between_known_AB	1373481
1339435	PPE18	1339436	PPE18	109	119	4036	4052	1	0	107	4034	5.30887e-243	TRUE	FALSE	TRUE	FALSE		FALSE		FALSE	TRUE	FALSE		FALSE		both_antigen	1
1339432	PPE18	1339435	PPE18	113	109	3938	4036	1	1	106	3934	1.04065e-242	TRUE	FALSE	TRUE	FALSE		FALSE		FALSE	TRUE	FALSE		FALSE		both_antigen	3
1339432	PPE18	1339436	PPE18	113	119	3938	4052	2	1	104	3932	2.4986e-233	TRUE	FALSE	TRUE	FALSE		FALSE		FALSE	TRUE	FALSE		FALSE		both_antigen	4
1341102	esxL	1341103	esxL	103	96	6141	6139	0	1	92	6139	1.42745e-212	TRUE	TRUE	TRUE	FALSE		FALSE		TRUE	TRUE	FALSE		FALSE		both_antigen	1
1191861	PE_PGRS20	1191867	PE_PGRS20	105	99	636	610	0	1	90	604	8.44133e-209	TRUE	FALSE	FALSE	FALSE		FALSE		FALSE	FALSE	FALSE		FALSE		other	6
2300552	pks12	2300555	pks12	92	87	5657	5631	0	1	86	5631	1.58353e-204	TRUE	FALSE	FALSE	FALSE		FALSE		FALSE	FALSE	FALSE		FALSE		other	3
1339894	PPE18	1339905	PPE18	135	132	7808	7644	2	1	98	7448	1.62351e-202	TRUE	FALSE	TRUE	FALSE		FALSE		FALSE	TRUE	FALSE		FALSE		both_antigen	11
2197290	Rv1945	2197293	Rv1945	84	95	688	710	0	0	84	688	4.28578e-202	TRUE	FALSE	TRUE	FALSE		FALSE		FALSE	TRUE	FALSE		FALSE		both_antigen	3
1161029	esxJ	1161032	esxJ	79	78	1456	1456	0	0	78	1454	1.24612e-193	TRUE	TRUE	TRUE	FALSE		FALSE		TRUE	TRUE	FALSE		FALSE		both_antigen	3
2197287	Rv1945	2197290	Rv1945	82	84	674	688	2	0	78	674	2.79189e-190	TRUE	FALSE	TRUE	FALSE		FALSE		FALSE	TRUE	FALSE		FALSE		both_antigen	3
2197313	Rv1945	2197332	Rv1945	146	126	738	630	6	1	91	320	9.92439e-189	TRUE	FALSE	TRUE	FALSE		FALSE		FALSE	TRUE	FALSE		FALSE		both_antigen	19
2197287	Rv1945	2197293	Rv1945	82	95	674	710	2	0	78	674	4.22981e-186	TRUE	FALSE	TRUE	FALSE		FALSE		FALSE	TRUE	FALSE		FALSE		both_antigen	6
2197313	Rv1945	2197331	Rv1945	146	124	738	628	6	2	89	318	2.19938e-184	TRUE	FALSE	TRUE	FALSE		FALSE		FALSE	TRUE	FALSE		FALSE		both_antigen	18
2626600	None	2626678	Rv2348c	266	125	10196	695	1	11	100	507	1.71155e-178	TRUE	FALSE	FALSE	FALSE		FALSE		FALSE	FALSE	FALSE		FALSE		other	78
761155	rpoB	4247429	embB	1687	865	9165	2866	21	288	287	2157	1.77209e-176	TRUE	FALSE	TRUE	TRUE	RIF,RIF,RIF,RIF,RIF,RIF,RIF,RIF,RIF,RIF,RIF,RIF	TRUE	RIF	FALSE	FALSE	TRUE	EMB,EMB,EMB	TRUE	EMB	between_known_AB	925258
2945204	None	2945205	None	70	70	164	166	0	0	69	164	2.54126e-175	TRUE	FALSE	FALSE	FALSE		FALSE		FALSE	FALSE	FALSE		FALSE		other	1
2195922	Rv1944c	2195923	Rv1944c	70	71	886	888	1	0	69	886	1.50483e-174	TRUE	FALSE	FALSE	FALSE		FALSE		FALSE	FALSE	FALSE		FALSE		other	1
2945201	None	2945204	None	67	70	164	164	0	0	67	164	1.03241e-170	TRUE	FALSE	FALSE	FALSE		FALSE		FALSE	FALSE	FALSE		FALSE		other	3
1276321	Rv1148c	1276322	Rv1148c	68	70	5792	5792	0	0	68	5792	1.87594e-170	TRUE	FALSE	FALSE	FALSE		FALSE		FALSE	FALSE	FALSE		FALSE		other	1
2945201	None	2945205	None	67	70	164	166	0	0	66	164	9.2541e-168	TRUE	FALSE	FALSE	FALSE		FALSE		FALSE	FALSE	FALSE		FALSE		other	4
2300546	pks12	2300552	pks12	193	92	7351	5657	1	6	82	5645	5.84741e-164	TRUE	FALSE	FALSE	FALSE		FALSE		FALSE	FALSE	FALSE		FALSE		other	6
2300546	pks12	2300555	pks12	193	87	7351	5631	0	6	79	5621	1.14286e-158	TRUE	FALSE	FALSE	FALSE		FALSE		FALSE	FALSE	FALSE		FALSE		other	9
3730385	PPE54	3730386	PPE54	62	61	526	526	0	0	61	526	1.19236e-158	TRUE	FALSE	TRUE	FALSE		FALSE		FALSE	TRUE	FALSE		FALSE		both_antigen	1
2945199	None	2945204	None	64	70	156	164	2	0	62	156	2.96457e-157	TRUE	FALSE	FALSE	FALSE		FALSE		FALSE	FALSE	FALSE		FALSE		other	5
2945199	None	2945205	None	64	70	156	166	2	0	62	156	2.97045e-157	TRUE	FALSE	FALSE	FALSE		FALSE		FALSE	FALSE	FALSE		FALSE		other	6
2945199	None	2945201	None	64	67	156	164	2	0	61	156	1.77563e-155	TRUE	FALSE	FALSE	FALSE		FALSE		FALSE	FALSE	FALSE		FALSE		other	2
3730390	PPE54	3730394	PPE54	71	62	2437	2429	0	0	61	2429	8.38563e-154	TRUE	FALSE	TRUE	FALSE		FALSE		FALSE	TRUE	FALSE		FALSE		both_antigen	4
761155	rpoB	4247431	embB	1687	821	9165	2090	33	237	256	1386	1.62044e-151	TRUE	FALSE	TRUE	TRUE	RIF,RIF,RIF,RIF,RIF,RIF,RIF,RIF,RIF,RIF,RIF,RIF	TRUE	RIF	FALSE	FALSE	TRUE	EMB,EMB,EMB	TRUE	EMB	between_known_AB	925256
332726	vapC25	332735	vapC25	66	72	604	654	1	0	60	600	1.20895e-149	TRUE	FALSE	FALSE	FALSE		FALSE		FALSE	FALSE	FALSE		FALSE		other	9
1094472	None	1094538	None	172	263	2328	2258	3	4	88	1878	5.93311e-146	TRUE	FALSE	FALSE	FALSE		FALSE		FALSE	FALSE	FALSE		FALSE		other	66
1339741	PPE18	1339774	PPE18	169	149	6850	13154	23	2	79	6596	7.52097e-141	TRUE	TRUE	TRUE	FALSE		FALSE		FALSE	TRUE	FALSE		FALSE		both_antigen	33
2155168	katG	4247431	embB	2098	821	12564	2090	6	383	268	1892	5.61362e-134	TRUE	FALSE	TRUE	TRUE	INH,INH,INH,INH,INH	TRUE	INH	FALSE	FALSE	TRUE	EMB,EMB,EMB	TRUE	EMB	between_known_AB	2092263
1340135	PPE18	1340136	PPE18	49	49	808	808	0	0	49	808	1.05547e-132	TRUE	TRUE	TRUE	FALSE		FALSE		TRUE	TRUE	FALSE		FALSE		both_antigen	1
761155	rpoB	781687	rpsL	1687	918	9165	5303	160	95	250	3497	1.06919e-132	TRUE	FALSE	TRUE	TRUE	RIF,RIF,RIF,RIF,RIF,RIF,RIF,RIF,RIF,RIF,RIF,RIF	TRUE	RIF	FALSE	FALSE	TRUE	STM,STM	TRUE	STM	between_known_AB	20532
1532855	PPE19	1532859	PPE19	68	54	766	584	0	0	52	584	1.75523e-132	TRUE	TRUE	TRUE	FALSE		FALSE		TRUE	TRUE	FALSE		FALSE		both_antigen	4
332735	vapC25	332759	vapC25	72	75	654	1468	0	2	55	570	7.56429e-132	TRUE	FALSE	FALSE	FALSE		FALSE		FALSE	FALSE	FALSE		FALSE		other	24
1276321	Rv1148c	1276340	Rv1148c	68	83	5792	5478	0	0	56	5400	8.47731e-132	TRUE	FALSE	FALSE	FALSE		FALSE		FALSE	FALSE	FALSE		FALSE		other	19
1276322	Rv1148c	1276340	Rv1148c	70	83	5792	5478	0	0	56	5400	4.29396e-131	TRUE	FALSE	FALSE	FALSE		FALSE		FALSE	FALSE	FALSE		FALSE		other	18
332986	vapC25	332987	vapC25	48	48	108	108	0	0	48	108	1.07624e-130	TRUE	FALSE	FALSE	FALSE		FALSE		FALSE	FALSE	FALSE		FALSE		other	1
332726	vapC25	332759	vapC25	66	75	604	1468	0	1	53	558	2.78036e-128	TRUE	FALSE	FALSE	FALSE		FALSE		FALSE	FALSE	FALSE		FALSE		other	33
1341174	esxL	1341254	esxL	107	164	1675	1713	2	2	65	997	1.41953e-126	TRUE	TRUE	TRUE	FALSE		FALSE		FALSE	TRUE	FALSE		FALSE		both_antigen	80
1276360	Rv1148c	1276363	Rv1148c	46	46	4796	4798	0	0	45	4796	1.61327e-121	TRUE	FALSE	FALSE	FALSE		FALSE		FALSE	FALSE	FALSE		FALSE		other	3
3894790	PPE60	3894791	PPE60	45	44	1604	1588	0	0	44	1588	1.01278e-120	TRUE	FALSE	TRUE	FALSE		FALSE		FALSE	TRUE	FALSE		FALSE		both_antigen	1
1276360	Rv1148c	1276366	Rv1148c	46	49	4796	4800	0	0	44	4786	3.23639e-117	TRUE	FALSE	FALSE	FALSE		FALSE		FALSE	FALSE	FALSE		FALSE		other	6
1276363	Rv1148c	1276366	Rv1148c	46	49	4798	4800	0	0	44	4788	3.23639e-117	TRUE	FALSE	FALSE	FALSE		FALSE		FALSE	FALSE	FALSE		FALSE		other	3
2155168	katG	4247429	embB	2098	865	12564	2866	4	417	255	2319	4.25963e-117	TRUE	FALSE	TRUE	TRUE	INH,INH,INH,INH,INH	TRUE	INH	FALSE	FALSE	TRUE	EMB,EMB,EMB	TRUE	EMB	between_known_AB	2092261
332759	vapC25	332802	vapC25	75	92	1468	1154	0	0	50	1014	1.28972e-112	TRUE	FALSE	FALSE	FALSE		FALSE		FALSE	FALSE	FALSE		FALSE		other	43
1532777	PPE19	1532778	PPE19	54	45	5562	5158	2	0	43	5150	1.63755e-112	TRUE	TRUE	TRUE	FALSE		FALSE		TRUE	TRUE	FALSE		FALSE		both_antigen	1
1341148	esxL	1341152	esxL	61	51	388	362	1	0	44	348	1.85198e-112	TRUE	TRUE	TRUE	FALSE		FALSE		TRUE	TRUE	FALSE		FALSE		both_antigen	4
3894784	PPE60	3894785	PPE60	39	39	1576	1576	0	0	39	1576	1.24827e-109	TRUE	FALSE	TRUE	FALSE		FALSE		FALSE	TRUE	FALSE		FALSE		both_antigen	1
3894785	PPE60	3894791	PPE60	39	44	1576	1588	0	0	39	1576	1.3893e-107	TRUE	FALSE	TRUE	FALSE		FALSE		FALSE	TRUE	FALSE		FALSE		both_antigen	6
3894784	PPE60	3894791	PPE60	39	44	1576	1588	0	0	39	1576	1.3893e-107	TRUE	FALSE	TRUE	FALSE		FALSE		FALSE	TRUE	FALSE		FALSE		both_antigen	7
3894784	PPE60	3894790	PPE60	39	45	1576	1604	0	0	39	1576	3.3718e-107	TRUE	FALSE	TRUE	FALSE		FALSE		FALSE	TRUE	FALSE		FALSE		both_antigen	6
3894785	PPE60	3894790	PPE60	39	45	1576	1604	0	0	39	1576	3.3718e-107	TRUE	FALSE	TRUE	FALSE		FALSE		FALSE	TRUE	FALSE		FALSE		both_antigen	5
3247928	ppsA	3247929	ppsA	38	39	630	630	0	0	38	630	4.07947e-107	TRUE	FALSE	FALSE	FALSE		FALSE		FALSE	FALSE	FALSE		FALSE		other	1
3894588	PPE60	3894589	PPE60	38	38	579	581	1	0	37	579	2.41615e-104	TRUE	FALSE	TRUE	FALSE		FALSE		FALSE	TRUE	FALSE		FALSE		both_antigen	1
2626189	None	2626191	None	44	43	24612	24608	1	1	41	24608	9.09185e-104	TRUE	FALSE	FALSE	FALSE		FALSE		FALSE	FALSE	FALSE		FALSE		other	2
332735	vapC25	332802	vapC25	72	92	654	1154	0	1	46	168	6.89067e-103	TRUE	FALSE	FALSE	FALSE		FALSE		FALSE	FALSE	FALSE		FALSE		other	67
1533470	PPE19	1533471	PPE19	36	36	1028	1028	0	0	36	1028	1.01807e-102	TRUE	TRUE	TRUE	FALSE		FALSE		TRUE	TRUE	FALSE		FALSE		both_antigen	1
1096667	None	1096670	None	36	35	96	96	0	0	35	96	3.86025e-100	TRUE	FALSE	FALSE	FALSE		FALSE		FALSE	FALSE	FALSE		FALSE		other	3
1096665	None	1096667	None	35	36	96	96	0	0	35	96	3.86025e-100	TRUE	FALSE	FALSE	FALSE		FALSE		FALSE	FALSE	FALSE		FALSE		other	2
3847318	PPE59	3847320	PPE59	35	40	364	364	0	0	35	364	1.79156e-98	TRUE	FALSE	FALSE	FALSE		FALSE		FALSE	FALSE	FALSE		FALSE		other	2
7582	gyrA	1473246	None	779	589	743	1893	100	18	121	257	2.51061e-97	TRUE	FALSE	FALSE	TRUE	LEV,LEV,MXF,MXF	TRUE	MXF,LEV	FALSE	FALSE	TRUE	AMI,CAP,KAN	TRUE	LZD,KAN,CAP,STM,AMI	between_known_AB	1465664
1096665	None	1096670	None	35	35	96	96	0	0	34	96	2.58055e-97	TRUE	FALSE	FALSE	FALSE		FALSE		FALSE	FALSE	FALSE		FALSE		other	5
1339819	PPE18	1339820	PPE18	35	35	130	126	0	0	34	126	2.62856e-97	TRUE	FALSE	TRUE	FALSE		FALSE		FALSE	TRUE	FALSE		FALSE		both_antigen	1
332726	vapC25	332802	vapC25	66	92	604	1154	0	1	43	140	1.15511e-96	TRUE	FALSE	FALSE	FALSE		FALSE		FALSE	FALSE	FALSE		FALSE		other	76
1339839	PPE18	1339841	PPE18	34	41	202	204	0	0	34	202	2.21566e-95	TRUE	FALSE	TRUE	FALSE		FALSE		FALSE	TRUE	FALSE		FALSE		both_antigen	2
1339837	PPE18	1339839	PPE18	33	34	200	202	0	0	33	200	2.61785e-95	TRUE	FALSE	TRUE	FALSE		FALSE		FALSE	TRUE	FALSE		FALSE		both_antigen	2
3894589	PPE60	3894593	PPE60	38	46	581	613	1	0	35	581	4.8781e-95	TRUE	FALSE	TRUE	FALSE		FALSE		FALSE	TRUE	FALSE		FALSE		both_antigen	4
1339820	PPE18	1339823	PPE18	35	49	126	6594	0	0	35	126	8.61276e-94	TRUE	FALSE	TRUE	FALSE		FALSE		FALSE	TRUE	FALSE		FALSE		both_antigen	3
761155	rpoB	764817	rpoC	1687	281	9165	921	0	145	125	907	1.02629e-93	TRUE	FALSE	TRUE	TRUE	RIF,RIF,RIF,RIF,RIF,RIF,RIF,RIF,RIF,RIF,RIF,RIF	TRUE	RIF	FALSE	FALSE	FALSE		TRUE	RIF	known_AB_second	3662
2197293	Rv1945	2197313	Rv1945	95	146	710	738	5	0	48	426	5.34083e-93	TRUE	FALSE	TRUE	FALSE		FALSE		FALSE	TRUE	FALSE		FALSE		both_antigen	20
1339837	PPE18	1339841	PPE18	33	41	200	204	0	0	33	200	1.26332e-92	TRUE	FALSE	TRUE	FALSE		FALSE		FALSE	TRUE	FALSE		FALSE		both_antigen	4
1096665	None	1096671	None	35	32	96	96	0	0	32	96	4.31353e-92	TRUE	FALSE	FALSE	FALSE		FALSE		FALSE	FALSE	FALSE		FALSE		other	6
1096670	None	1096671	None	35	32	96	96	0	0	32	96	4.31353e-92	TRUE	FALSE	FALSE	FALSE		FALSE		FALSE	FALSE	FALSE		FALSE		other	1
3894588	PPE60	3894593	PPE60	38	46	579	613	2	0	34	579	6.07387e-92	TRUE	FALSE	TRUE	FALSE		FALSE		FALSE	TRUE	FALSE		FALSE		both_antigen	5
3894725	PPE60	3894732	PPE60	54	60	1136	17091	5	0	39	1102	7.27709e-92	TRUE	FALSE	TRUE	FALSE		FALSE		FALSE	TRUE	FALSE		FALSE		both_antigen	7
3820562	None	3820565	None	32	35	1285	1285	0	0	32	1285	7.95723e-92	TRUE	FALSE	FALSE	FALSE		FALSE		FALSE	FALSE	FALSE		FALSE		other	3
1096667	None	1096671	None	36	32	96	96	0	0	32	96	1.06253e-91	TRUE	FALSE	FALSE	FALSE		FALSE		FALSE	FALSE	FALSE		FALSE		other	4
1339819	PPE18	1339823	PPE18	35	49	130	6594	0	0	34	126	9.90299e-91	TRUE	FALSE	TRUE	FALSE		FALSE		FALSE	TRUE	FALSE		FALSE		both_antigen	4
1339511	PPE18	1339512	PPE18	31	32	44	44	0	0	31	44	1.75022e-90	TRUE	FALSE	TRUE	FALSE		FALSE		FALSE	TRUE	FALSE		FALSE		both_antigen	1
1469643	None	1469644	None	32	31	78	38	0	0	31	38	1.77985e-90	TRUE	FALSE	FALSE	FALSE		FALSE		FALSE	FALSE	FALSE		FALSE		other	1
1340034	PPE18	1340036	PPE18	31	32	756	756	0	0	31	756	2.49251e-90	TRUE	FALSE	TRUE	FALSE		FALSE		FALSE	TRUE	FALSE		FALSE		both_antigen	2
3847546	PPE59	3847551	PPE59	39	41	356	470	1	0	33	354	3.60465e-90	TRUE	FALSE	FALSE	FALSE		FALSE		FALSE	FALSE	FALSE		FALSE		other	5
1340123	PPE18	1340127	PPE18	38	35	192	144	0	0	32	144	1.10742e-89	TRUE	TRUE	TRUE	FALSE		FALSE		TRUE	TRUE	FALSE		FALSE		both_antigen	4
332759	vapC25	332916	vapC25	75	139	1468	2296	2	1	43	490	4.51971e-86	TRUE	FALSE	FALSE	FALSE		FALSE		FALSE	FALSE	FALSE		FALSE		other	157
332735	vapC25	332916	vapC25	72	139	654	2296	2	3	42	508	1.1194e-84	TRUE	FALSE	FALSE	FALSE		FALSE		FALSE	FALSE	FALSE		FALSE		other	181
332802	vapC25	332916	vapC25	92	139	1154	2296	7	1	44	90	1.49965e-84	TRUE	FALSE	FALSE	FALSE		FALSE		FALSE	FALSE	FALSE		FALSE		other	114
1532922	PPE19	1532930	PPE19	40	31	112	82	0	0	30	82	2.86496e-84	TRUE	TRUE	TRUE	FALSE		FALSE		TRUE	TRUE	FALSE		FALSE		both_antigen	8
332726	vapC25	332916	vapC25	66	139	604	2296	3	2	41	506	7.80566e-84	TRUE	FALSE	FALSE	FALSE		FALSE		FALSE	FALSE	FALSE		FALSE		other	190
2197290	Rv1945	2197313	Rv1945	84	146	688	738	3	0	43	408	9.71768e-84	TRUE	FALSE	TRUE	FALSE		FALSE		FALSE	TRUE	FALSE		FALSE		both_antigen	23
1339399	PPE18	1339741	PPE18	245	169	4944	6850	27	23	57	1242	2.85241e-83	TRUE	FALSE	TRUE	FALSE		FALSE		TRUE	TRUE	FALSE		FALSE		both_antigen	342
3894771	PPE60	3894773	PPE60	30	34	1554	1566	1	0	29	1554	2.97649e-83	TRUE	FALSE	TRUE	FALSE		FALSE		FALSE	TRUE	FALSE		FALSE		both_antigen	2
1094575	None	1094576	None	27	27	46	46	0	0	27	46	5.18033e-81	TRUE	FALSE	FALSE	FALSE		FALSE		FALSE	FALSE	FALSE		FALSE		other	1
2626149	esxO	2626600	None	126	266	2560	10196	13	5	53	2170	1.07315e-80	TRUE	TRUE	TRUE	FALSE		FALSE		FALSE	FALSE	FALSE		FALSE		one_antigen	451
1533466	PPE19	1533471	PPE19	45	36	1026	1028	0	0	30	1020	1.35642e-80	TRUE	TRUE	TRUE	FALSE		FALSE		TRUE	TRUE	FALSE		FALSE		both_antigen	5
1533466	PPE19	1533470	PPE19	45	36	1026	1028	0	0	30	1020	1.35642e-80	TRUE	TRUE	TRUE	FALSE		FALSE		TRUE	TRUE	FALSE		FALSE		both_antigen	4
1094572	None	1094575	None	28	27	46	46	0	0	27	46	1.38296e-80	TRUE	FALSE	FALSE	FALSE		FALSE		FALSE	FALSE	FALSE		FALSE		other	3
1094572	None	1094576	None	28	27	46	46	0	0	27	46	1.38296e-80	TRUE	FALSE	FALSE	FALSE		FALSE		FALSE	FALSE	FALSE		FALSE		other	4
3239797	None	3239798	None	28	28	523	523	0	0	27	523	4.53606e-80	TRUE	FALSE	FALSE	FALSE		FALSE		FALSE	FALSE	FALSE		FALSE		other	1
3894773	PPE60	3894785	PPE60	34	39	1566	1576	0	0	29	1548	6.07535e-80	TRUE	FALSE	TRUE	FALSE		FALSE		FALSE	TRUE	FALSE		FALSE		both_antigen	12
3894773	PPE60	3894784	PPE60	34	39	1566	1576	0	0	29	1548	6.07535e-80	TRUE	FALSE	TRUE	FALSE		FALSE		FALSE	TRUE	FALSE		FALSE		both_antigen	11
3894773	PPE60	3894791	PPE60	34	44	1566	1588	0	0	29	1548	2.01909e-78	TRUE	FALSE	TRUE	FALSE		FALSE		FALSE	TRUE	FALSE		FALSE		both_antigen	18
842051	Rv0750	842065	Rv0750	26	26	526	526	0	0	26	526	2.06595e-78	TRUE	FALSE	FALSE	FALSE		FALSE		FALSE	FALSE	FALSE		FALSE		other	14
842051	Rv0750	842058	Rv0750	26	26	526	526	0	0	26	526	2.06595e-78	TRUE	FALSE	FALSE	FALSE		FALSE		FALSE	FALSE	FALSE		FALSE		other	7
842051	Rv0750	842056	Rv0750	26	26	526	526	0	0	26	526	2.06595e-78	TRUE	FALSE	FALSE	FALSE		FALSE		FALSE	FALSE	FALSE		FALSE		other	5
842051	Rv0750	842063	Rv0750	26	26	526	526	0	0	26	526	2.06595e-78	TRUE	FALSE	FALSE	FALSE		FALSE		FALSE	FALSE	FALSE		FALSE		other	12
842058	Rv0750	842065	Rv0750	26	26	526	526	0	0	26	526	2.06595e-78	TRUE	FALSE	FALSE	FALSE		FALSE		FALSE	FALSE	FALSE		FALSE		other	7
842056	Rv0750	842065	Rv0750	26	26	526	526	0	0	26	526	2.06595e-78	TRUE	FALSE	FALSE	FALSE		FALSE		FALSE	FALSE	FALSE		FALSE		other	9
842058	Rv0750	842063	Rv0750	26	26	526	526	0	0	26	526	2.06595e-78	TRUE	FALSE	FALSE	FALSE		FALSE		FALSE	FALSE	FALSE		FALSE		other	5
842056	Rv0750	842063	Rv0750	26	26	526	526	0	0	26	526	2.06595e-78	TRUE	FALSE	FALSE	FALSE		FALSE		FALSE	FALSE	FALSE		FALSE		other	7
842056	Rv0750	842058	Rv0750	26	26	526	526	0	0	26	526	2.06595e-78	TRUE	FALSE	FALSE	FALSE		FALSE		FALSE	FALSE	FALSE		FALSE		other	2
842063	Rv0750	842065	Rv0750	26	26	526	526	0	0	26	526	2.06595e-78	TRUE	FALSE	FALSE	FALSE		FALSE		FALSE	FALSE	FALSE		FALSE		other	2
3894773	PPE60	3894790	PPE60	34	45	1566	1604	0	0	29	1548	3.90351e-78	TRUE	FALSE	TRUE	FALSE		FALSE		FALSE	TRUE	FALSE		FALSE		both_antigen	17
1094570	None	1094575	None	26	27	46	46	0	0	26	46	4.51463e-78	TRUE	FALSE	FALSE	FALSE		FALSE		FALSE	FALSE	FALSE		FALSE		other	5
1094570	None	1094576	None	26	27	46	46	0	0	26	46	4.51463e-78	TRUE	FALSE	FALSE	FALSE		FALSE		FALSE	FALSE	FALSE		FALSE		other	6
842057	Rv0750	842065	Rv0750	27	26	526	526	0	0	26	526	5.51161e-78	TRUE	FALSE	FALSE	FALSE		FALSE		FALSE	FALSE	FALSE		FALSE		other	8
842051	Rv0750	842057	Rv0750	26	27	526	526	0	0	26	526	5.51161e-78	TRUE	FALSE	FALSE	FALSE		FALSE		FALSE	FALSE	FALSE		FALSE		other	6
842057	Rv0750	842058	Rv0750	27	26	526	526	0	0	26	526	5.51161e-78	TRUE	FALSE	FALSE	FALSE		FALSE		FALSE	FALSE	FALSE		FALSE		other	1
842056	Rv0750	842057	Rv0750	26	27	526	526	0	0	26	526	5.51161e-78	TRUE	FALSE	FALSE	FALSE		FALSE		FALSE	FALSE	FALSE		FALSE		other	1
842057	Rv0750	842063	Rv0750	27	26	526	526	0	0	26	526	5.51161e-78	TRUE	FALSE	FALSE	FALSE		FALSE		FALSE	FALSE	FALSE		FALSE		other	6
1094570	None	1094572	None	26	28	46	46	0	0	26	46	1.1622e-77	TRUE	FALSE	FALSE	FALSE		FALSE		FALSE	FALSE	FALSE		FALSE		other	2
3239797	None	3239801	None	28	26	523	521	0	0	26	521	1.41707e-77	TRUE	FALSE	FALSE	FALSE		FALSE		FALSE	FALSE	FALSE		FALSE		other	4
3239798	None	3239801	None	28	26	523	521	0	0	26	521	1.41707e-77	TRUE	FALSE	FALSE	FALSE		FALSE		FALSE	FALSE	FALSE		FALSE		other	3
781687	rpsL	4247429	embB	918	865	5303	2866	21	260	132	1249	3.39364e-77	TRUE	FALSE	FALSE	TRUE	STM,STM	TRUE	STM	FALSE	FALSE	TRUE	EMB,EMB,EMB	TRUE	EMB	between_known_AB	945790
2197230	Rv1945	2197248	Rv1945	109	69	3307	3065	2	0	37	2995	4.20844e-77	TRUE	FALSE	TRUE	FALSE		FALSE		FALSE	TRUE	FALSE		FALSE		both_antigen	18
1340104	PPE18	1340108	PPE18	25	26	666	666	0	0	25	666	1.96422e-75	TRUE	TRUE	TRUE	FALSE		FALSE		TRUE	TRUE	FALSE		FALSE		both_antigen	4
1340104	PPE18	1340105	PPE18	25	26	666	666	0	0	25	666	1.96422e-75	TRUE	TRUE	TRUE	FALSE		FALSE		TRUE	TRUE	FALSE		FALSE		both_antigen	1
3895200	PPE60	3895204	PPE60	27	33	148	678	0	0	26	148	2.8901e-75	TRUE	FALSE	TRUE	FALSE		FALSE		FALSE	TRUE	FALSE		FALSE		both_antigen	4
1340105	PPE18	1340108	PPE18	26	26	666	666	0	0	25	666	5.23629e-75	TRUE	TRUE	TRUE	FALSE		FALSE		TRUE	TRUE	FALSE		FALSE		both_antigen	3
3847378	PPE59	3847380	PPE59	26	25	3736	3736	0	0	25	3736	6.9671e-75	TRUE	FALSE	FALSE	FALSE		FALSE		FALSE	FALSE	FALSE		FALSE		other	2
2029211	PPE27	2029215	PPE27	39	28	162	46	0	0	26	46	4.61792e-73	TRUE	FALSE	TRUE	FALSE		FALSE		FALSE	TRUE	FALSE		FALSE		both_antigen	4
1340104	PPE18	1340106	PPE18	25	24	666	666	0	0	24	666	6.87705e-73	TRUE	TRUE	TRUE	FALSE		FALSE		TRUE	TRUE	FALSE		FALSE		both_antigen	2
7582	gyrA	4247429	embB	779	865	743	2866	124	6	116	302	1.16055e-72	TRUE	FALSE	FALSE	TRUE	LEV,LEV,MXF,MXF	TRUE	MXF,LEV	FALSE	FALSE	TRUE	EMB,EMB,EMB	TRUE	EMB	between_known_AB	171685
2197287	Rv1945	2197313	Rv1945	82	146	674	738	4	0	38	394	1.44657e-72	TRUE	FALSE	TRUE	FALSE		FALSE		FALSE	TRUE	FALSE		FALSE		both_antigen	26
1340105	PPE18	1340106	PPE18	26	24	666	666	0	0	24	666	1.76282e-72	TRUE	TRUE	TRUE	FALSE		FALSE		TRUE	TRUE	FALSE		FALSE		both_antigen	1
1340106	PPE18	1340108	PPE18	24	26	666	666	0	0	24	666	1.76282e-72	TRUE	TRUE	TRUE	FALSE		FALSE		TRUE	TRUE	FALSE		FALSE		both_antigen	2
1340103	PPE18	1340104	PPE18	25	25	664	666	1	0	24	664	1.83186e-72	TRUE	TRUE	TRUE	FALSE		FALSE		TRUE	TRUE	FALSE		FALSE		both_antigen	1
761155	rpoB	1673425	None	1687	786	9165	3817	77	77	165	1953	2.64216e-72	TRUE	FALSE	TRUE	TRUE	RIF,RIF,RIF,RIF,RIF,RIF,RIF,RIF,RIF,RIF,RIF,RIF	TRUE	RIF	FALSE	FALSE	TRUE	ETH,INH	FALSE		between_known_AB	912270
1340313	PPE18	1340317	PPE18	26	25	572	520	0	0	24	518	4.53189e-72	TRUE	FALSE	TRUE	FALSE		FALSE		FALSE	TRUE	FALSE		FALSE		both_antigen	4
1340314	PPE18	1340317	PPE18	26	25	588	520	0	1	24	520	4.55642e-72	TRUE	FALSE	TRUE	FALSE		FALSE		FALSE	TRUE	FALSE		FALSE		both_antigen	3
1340103	PPE18	1340105	PPE18	25	26	664	666	1	0	24	664	4.69562e-72	TRUE	TRUE	TRUE	FALSE		FALSE		TRUE	TRUE	FALSE		FALSE		both_antigen	2
1340103	PPE18	1340108	PPE18	25	26	664	666	1	0	24	664	4.69562e-72	TRUE	TRUE	TRUE	FALSE		FALSE		TRUE	TRUE	FALSE		FALSE		both_antigen	5
1340313	PPE18	1340314	PPE18	26	26	572	588	1	0	24	572	1.16793e-71	TRUE	FALSE	TRUE	FALSE		FALSE		FALSE	TRUE	FALSE		FALSE		both_antigen	1
3847364	PPE59	3847367	PPE59	24	28	3854	3864	0	0	24	3854	3.70782e-71	TRUE	FALSE	FALSE	FALSE		FALSE		FALSE	FALSE	FALSE		FALSE		other	3
761139	rpoB	2155168	katG	511	2098	634	12564	189	3	151	418	4.8922e-71	TRUE	FALSE	TRUE	TRUE	RIF,RIF,RIF,RIF,RIF,RIF,RIF,RIF,RIF	TRUE	RIF	FALSE	TRUE	TRUE	INH,INH,INH,INH,INH	TRUE	INH	between_known_AB	1394029
4060469	esxW	4060472	esxW	25	29	368	210	0	1	24	206	5.76379e-71	TRUE	FALSE	TRUE	FALSE		FALSE		FALSE	TRUE	FALSE		FALSE		both_antigen	3
3894872	PPE60	3894874	PPE60	24	23	188	188	0	0	23	188	2.10648e-70	TRUE	FALSE	TRUE	FALSE		FALSE		FALSE	TRUE	FALSE		FALSE		both_antigen	2
3894874	PPE60	3894875	PPE60	23	24	188	192	0	0	23	188	2.10957e-70	TRUE	FALSE	TRUE	FALSE		FALSE		FALSE	TRUE	FALSE		FALSE		both_antigen	1
3133065	Rv2825c	3133066	Rv2825c	24	23	378	376	0	0	23	376	2.25891e-70	TRUE	FALSE	FALSE	FALSE		FALSE		FALSE	FALSE	FALSE		FALSE		other	1
3133076	Rv2825c	3133078	Rv2825c	23	24	412	412	0	0	23	412	2.28738e-70	TRUE	FALSE	FALSE	FALSE		FALSE		FALSE	FALSE	FALSE		FALSE		other	2
1472733	None	1472742	None	26	30	40	44	0	0	24	40	2.93929e-70	TRUE	FALSE	FALSE	FALSE		TRUE	LZD,KAN,CAP,STM,AMI	FALSE	FALSE	FALSE		TRUE	LZD,KAN,CAP,STM,AMI	between_maybe_AB	9
3894872	PPE60	3894875	PPE60	24	24	188	192	0	0	23	188	5.61453e-70	TRUE	FALSE	TRUE	FALSE		FALSE		FALSE	TRUE	FALSE		FALSE		both_antigen	3
1472713	None	1472716	None	28	29	38	28	0	1	24	26	7.70205e-70	TRUE	FALSE	FALSE	FALSE		TRUE	LZD,KAN,CAP,STM,AMI	FALSE	FALSE	FALSE		TRUE	LZD,KAN,CAP,STM,AMI	between_maybe_AB	3
1340026	PPE18	1340034	PPE18	26	31	726	756	1	0	24	726	8.48932e-70	TRUE	FALSE	TRUE	FALSE		FALSE		FALSE	TRUE	FALSE		FALSE		both_antigen	8
1340103	PPE18	1340106	PPE18	25	24	664	666	1	0	23	664	1.7098e-69	TRUE	TRUE	TRUE	FALSE		FALSE		TRUE	TRUE	FALSE		FALSE		both_antigen	3
1340026	PPE18	1340036	PPE18	26	32	726	756	1	0	24	726	1.8188e-69	TRUE	FALSE	TRUE	FALSE		FALSE		FALSE	TRUE	FALSE		FALSE		both_antigen	10
1339512	PPE18	1339516	PPE18	32	27	44	22	1	0	24	16	3.42956e-69	TRUE	FALSE	TRUE	FALSE		FALSE		FALSE	TRUE	FALSE		FALSE		both_antigen	4
332882	vapC25	332916	vapC25	42	139	72	2296	2	1	32	62	1.18039e-68	TRUE	FALSE	FALSE	FALSE		FALSE		FALSE	FALSE	FALSE		FALSE		other	34
1339966	PPE18	1339978	PPE18	64	33	314	220	0	1	27	218	1.72496e-68	TRUE	FALSE	TRUE	FALSE		FALSE		FALSE	TRUE	FALSE		FALSE		both_antigen	12
4385933	Rv3900c	4385946	Rv3900c	42	39	606	1272	11	0	26	604	2.77861e-68	TRUE	FALSE	FALSE	FALSE		FALSE		FALSE	FALSE	FALSE		FALSE		other	13
475833	Rv0397	475866	Rv0397	35	37	604	572	0	0	25	556	5.86683e-68	TRUE	FALSE	FALSE	FALSE		FALSE		FALSE	FALSE	FALSE		FALSE		other	33
1441423	Rv1288	1441426	Rv1288	23	22	80	80	0	0	22	80	7.80472e-68	TRUE	FALSE	FALSE	FALSE		FALSE		FALSE	FALSE	FALSE		FALSE		other	3
3133075	Rv2825c	3133077	Rv2825c	23	22	412	410	0	0	22	410	8.7708e-68	TRUE	FALSE	FALSE	FALSE		FALSE		FALSE	FALSE	FALSE		FALSE		other	2
3133076	Rv2825c	3133077	Rv2825c	23	22	412	410	0	0	22	410	8.7708e-68	TRUE	FALSE	FALSE	FALSE		FALSE		FALSE	FALSE	FALSE		FALSE		other	1
3133077	Rv2825c	3133078	Rv2825c	22	24	410	412	0	0	22	410	2.23708e-67	TRUE	FALSE	FALSE	FALSE		FALSE		FALSE	FALSE	FALSE		FALSE		other	1
1339990	PPE18	1339991	PPE18	24	22	516	516	0	0	22	516	2.32066e-67	TRUE	FALSE	TRUE	FALSE		FALSE		FALSE	TRUE	FALSE		FALSE		both_antigen	1
3133075	Rv2825c	3133076	Rv2825c	23	23	412	412	0	0	22	410	2.33377e-67	TRUE	FALSE	FALSE	FALSE		FALSE		FALSE	FALSE	FALSE		FALSE		other	1
1472716	None	1472733	None	29	26	28	40	0	0	23	26	2.60124e-67	TRUE	FALSE	FALSE	FALSE		TRUE	LZD,KAN,CAP,STM,AMI	FALSE	FALSE	FALSE		TRUE	LZD,KAN,CAP,STM,AMI	between_maybe_AB	17
3133075	Rv2825c	3133078	Rv2825c	23	24	412	412	0	0	22	410	5.95242e-67	TRUE	FALSE	FALSE	FALSE		FALSE		FALSE	FALSE	FALSE		FALSE		other	3
332916	vapC25	332986	vapC25	139	48	2296	108	0	3	32	70	8.50658e-67	TRUE	FALSE	FALSE	FALSE		FALSE		FALSE	FALSE	FALSE		FALSE		other	70
332916	vapC25	332987	vapC25	139	48	2296	108	0	3	32	70	8.50658e-67	TRUE	FALSE	FALSE	FALSE		FALSE		FALSE	FALSE	FALSE		FALSE		other	71
781822	rpsL	2155168	katG	329	2098	1338	12564	72	7	120	1230	1.27902e-66	TRUE	FALSE	FALSE	TRUE	STM,STM	TRUE	STM	FALSE	TRUE	TRUE	INH,INH,INH,INH,INH	TRUE	INH	between_known_AB	1373346
1339511	PPE18	1339516	PPE18	31	27	44	22	1	0	23	16	2.88088e-66	TRUE	FALSE	TRUE	FALSE		FALSE		FALSE	TRUE	FALSE		FALSE		both_antigen	5
3894771	PPE60	3894785	PPE60	30	39	1554	1576	1	0	24	1536	9.0057e-66	TRUE	FALSE	TRUE	FALSE		FALSE		FALSE	TRUE	FALSE		FALSE		both_antigen	14
3894771	PPE60	3894784	PPE60	30	39	1554	1576	1	0	24	1536	9.0057e-66	TRUE	FALSE	TRUE	FALSE		FALSE		FALSE	TRUE	FALSE		FALSE		both_antigen	13
2487024	Rv2219A	3521253	nuoJ	21	21	632	632	0	0	21	632	1.42831e-65	TRUE	FALSE	FALSE	FALSE		FALSE		FALSE	FALSE	FALSE		FALSE		other	1034229
2241091	ctpF	3521253	nuoJ	21	21	632	632	0	0	21	632	1.42831e-65	TRUE	FALSE	TRUE	FALSE		FALSE		FALSE	FALSE	FALSE		FALSE		one_antigen	1280162
2241091	ctpF	2487024	Rv2219A	21	21	632	632	0	0	21	632	1.42831e-65	TRUE	FALSE	TRUE	FALSE		FALSE		FALSE	FALSE	FALSE		FALSE		one_antigen	245933
1481674	Rv1319c	1481676	Rv1319c	22	21	60	60	0	0	21	60	3.13052e-65	TRUE	FALSE	FALSE	FALSE		FALSE		FALSE	FALSE	FALSE		FALSE		other	2
3847310	PPE59	3847320	PPE59	32	40	412	364	0	0	24	358	4.92733e-65	TRUE	FALSE	FALSE	FALSE		FALSE		FALSE	FALSE	FALSE		FALSE		other	10
3894771	PPE60	3894791	PPE60	30	44	1554	1588	1	0	24	1536	1.6357e-64	TRUE	FALSE	TRUE	FALSE		FALSE		FALSE	TRUE	FALSE		FALSE		both_antigen	20
3894771	PPE60	3894790	PPE60	30	45	1554	1604	1	0	24	1536	2.82247e-64	TRUE	FALSE	TRUE	FALSE		FALSE		FALSE	TRUE	FALSE		FALSE		both_antigen	19
1472742	None	1472781	None	30	26	44	28	0	0	22	24	1.05225e-63	TRUE	FALSE	FALSE	FALSE		TRUE	LZD,KAN,CAP,STM,AMI	FALSE	FALSE	FALSE		TRUE	LZD,KAN,CAP,STM,AMI	between_maybe_AB	39
842044	Rv0750	842065	Rv0750	31	26	126	526	0	0	22	122	2.56458e-63	TRUE	FALSE	FALSE	FALSE		FALSE		FALSE	FALSE	FALSE		FALSE		other	21
842044	Rv0750	842058	Rv0750	31	26	126	526	0	0	22	122	2.56458e-63	TRUE	FALSE	FALSE	FALSE		FALSE		FALSE	FALSE	FALSE		FALSE		other	14
842044	Rv0750	842063	Rv0750	31	26	126	526	0	0	22	122	2.56458e-63	TRUE	FALSE	FALSE	FALSE		FALSE		FALSE	FALSE	FALSE		FALSE		other	19
842044	Rv0750	842056	Rv0750	31	26	126	526	0	0	22	122	2.56458e-63	TRUE	FALSE	FALSE	FALSE		FALSE		FALSE	FALSE	FALSE		FALSE		other	12
842044	Rv0750	842051	Rv0750	31	26	126	526	0	0	22	122	2.56458e-63	TRUE	FALSE	FALSE	FALSE		FALSE		FALSE	FALSE	FALSE		FALSE		other	7
3847310	PPE59	3847318	PPE59	32	35	412	364	0	0	23	358	2.67378e-63	TRUE	FALSE	FALSE	FALSE		FALSE		FALSE	FALSE	FALSE		FALSE		other	8
1481673	Rv1319c	1481677	Rv1319c	20	20	60	60	0	0	20	60	5.0034e-63	TRUE	FALSE	FALSE	FALSE		FALSE		FALSE	FALSE	FALSE		FALSE		other	4
842044	Rv0750	842057	Rv0750	31	27	126	526	0	0	22	122	5.88237e-63	TRUE	FALSE	FALSE	FALSE		FALSE		FALSE	FALSE	FALSE		FALSE		other	13
3895204	PPE60	3895232	PPE60	33	63	678	944	2	0	25	626	9.39185e-63	TRUE	FALSE	TRUE	FALSE		FALSE		FALSE	TRUE	FALSE		FALSE		both_antigen	28
2030855	esxN	2030862	esxN	30	39	1323	1341	1	0	23	1311	1.03307e-62	TRUE	FALSE	TRUE	FALSE		FALSE		FALSE	TRUE	FALSE		FALSE		both_antigen	7
1472716	None	1472742	None	29	30	28	44	0	0	22	26	1.16149e-62	TRUE	FALSE	FALSE	FALSE		TRUE	LZD,KAN,CAP,STM,AMI	FALSE	FALSE	FALSE		TRUE	LZD,KAN,CAP,STM,AMI	between_maybe_AB	26
1472733	None	1472803	None	26	24	40	22	0	0	21	20	1.71531e-62	TRUE	FALSE	FALSE	FALSE		TRUE	LZD,KAN,CAP,STM,AMI	FALSE	FALSE	FALSE		TRUE	LZD,KAN,CAP,STM,AMI	between_maybe_AB	70
1481673	Rv1319c	1481674	Rv1319c	20	22	60	60	0	0	20	60	3.36614e-62	TRUE	FALSE	FALSE	FALSE		FALSE		FALSE	FALSE	FALSE		FALSE		other	1
1481674	Rv1319c	1481677	Rv1319c	22	20	60	60	0	0	20	60	3.36614e-62	TRUE	FALSE	FALSE	FALSE		FALSE		FALSE	FALSE	FALSE		FALSE		other	3
1441426	Rv1288	1441429	Rv1288	22	20	80	70	0	0	20	70	3.38766e-62	TRUE	FALSE	FALSE	FALSE		FALSE		FALSE	FALSE	FALSE		FALSE		other	3
1441423	Rv1288	1441429	Rv1288	23	20	80	70	0	0	20	70	8.24155e-62	TRUE	FALSE	FALSE	FALSE		FALSE		FALSE	FALSE	FALSE		FALSE		other	6
1340500	PPE18	1341120	esxL	210	222	6163	3564	8	18	46	637	1.56778e-61	TRUE	FALSE	TRUE	FALSE		FALSE		TRUE	TRUE	FALSE		FALSE		both_antigen	620
1472713	None	1472733	None	28	26	38	40	0	1	21	26	4.38099e-61	TRUE	FALSE	FALSE	FALSE		TRUE	LZD,KAN,CAP,STM,AMI	FALSE	FALSE	FALSE		TRUE	LZD,KAN,CAP,STM,AMI	between_maybe_AB	20
1276340	Rv1148c	1276360	Rv1148c	83	46	5478	4796	0	0	27	4684	1.61072e-60	TRUE	FALSE	FALSE	FALSE		FALSE		FALSE	FALSE	FALSE		FALSE		other	20
1276340	Rv1148c	1276363	Rv1148c	83	46	5478	4798	0	0	27	4684	1.61224e-60	TRUE	FALSE	FALSE	FALSE		FALSE		FALSE	FALSE	FALSE		FALSE		other	23
1281922	None	1281925	None	19	19	352	352	0	0	19	352	2.44302e-60	TRUE	FALSE	FALSE	FALSE		FALSE		FALSE	FALSE	FALSE		FALSE		other	3
2101193	ureD	4090823	Rv3649	19	20	426	426	0	0	19	426	6.62162e-60	TRUE	FALSE	FALSE	FALSE		FALSE		FALSE	FALSE	FALSE		FALSE		other	1989630
332916	vapC25	332951	vapC25	139	38	2296	678	0	1	28	658	7.16219e-60	TRUE	FALSE	FALSE	FALSE		FALSE		FALSE	FALSE	FALSE		FALSE		other	35
1612595	Rv1435c	1612600	Rv1435c	26	24	192	178	0	1	20	178	3.80143e-59	TRUE	FALSE	FALSE	FALSE		FALSE		FALSE	FALSE	FALSE		FALSE		other	5
1481676	Rv1319c	1481677	Rv1319c	21	20	60	60	0	0	19	60	3.96792e-59	TRUE	FALSE	FALSE	FALSE		FALSE		FALSE	FALSE	FALSE		FALSE		other	1
1481673	Rv1319c	1481676	Rv1319c	20	21	60	60	0	0	19	60	3.96792e-59	TRUE	FALSE	FALSE	FALSE		FALSE		FALSE	FALSE	FALSE		FALSE		other	3
332792	vapC25	332795	vapC25	20	22	165	167	0	0	19	165	9.91981e-59	TRUE	FALSE	FALSE	FALSE		FALSE		FALSE	FALSE	FALSE		FALSE		other	3
2626138	esxO	2626149	esxO	47	126	174	2560	2	1	28	140	1.97922e-58	TRUE	TRUE	TRUE	FALSE		FALSE		TRUE	TRUE	FALSE		FALSE		both_antigen	11
332951	vapC25	332986	vapC25	38	48	678	108	0	0	23	60	2.22038e-58	TRUE	FALSE	FALSE	FALSE		FALSE		FALSE	FALSE	FALSE		FALSE		other	35
332951	vapC25	332987	vapC25	38	48	678	108	0	0	23	60	2.22038e-58	TRUE	FALSE	FALSE	FALSE		FALSE		FALSE	FALSE	FALSE		FALSE		other	36
1472716	None	1472803	None	29	24	28	22	0	0	20	18	3.20793e-58	TRUE	FALSE	FALSE	FALSE		TRUE	LZD,KAN,CAP,STM,AMI	FALSE	FALSE	FALSE		TRUE	LZD,KAN,CAP,STM,AMI	between_maybe_AB	87
841244	vapC31	841278	vapC31	27	52	270	318	1	0	22	270	4.77149e-58	TRUE	FALSE	FALSE	FALSE		FALSE		FALSE	FALSE	FALSE		FALSE		other	34
1472742	None	1472803	None	30	24	44	22	0	0	20	20	6.34755e-58	TRUE	FALSE	FALSE	FALSE		TRUE	LZD,KAN,CAP,STM,AMI	FALSE	FALSE	FALSE		TRUE	LZD,KAN,CAP,STM,AMI	between_maybe_AB	61
2620781	dnaG	3811039	Rv3395c	18	18	128	128	0	0	18	128	1.07544e-57	TRUE	FALSE	FALSE	FALSE		FALSE		FALSE	FALSE	FALSE		FALSE		other	1190258
400146	None	400151	None	21	24	18	114	1	0	19	18	1.28849e-57	TRUE	FALSE	FALSE	FALSE		FALSE		FALSE	FALSE	FALSE		FALSE		other	5
1472716	None	1472781	None	29	26	28	28	0	0	20	18	1.59291e-57	TRUE	FALSE	FALSE	FALSE		TRUE	LZD,KAN,CAP,STM,AMI	FALSE	FALSE	FALSE		TRUE	LZD,KAN,CAP,STM,AMI	between_maybe_AB	65
339088	None	339089	None	19	18	18	18	0	0	18	18	2.75774e-57	TRUE	FALSE	FALSE	FALSE		FALSE		FALSE	FALSE	FALSE		FALSE		other	1
339089	None	339090	None	18	19	18	20	0	0	18	18	2.75932e-57	TRUE	FALSE	FALSE	FALSE		FALSE		FALSE	FALSE	FALSE		FALSE		other	1
4252864	fadE35	4252865	fadE35	18	19	112	112	0	0	18	112	2.83308e-57	TRUE	FALSE	FALSE	FALSE		FALSE		FALSE	FALSE	FALSE		FALSE		other	1
2300666	pks12	2300669	pks12	19	18	254	254	0	0	18	254	2.95105e-57	TRUE	FALSE	FALSE	FALSE		FALSE		FALSE	FALSE	FALSE		FALSE		other	3
1340003	PPE18	1340005	PPE18	18	19	494	494	0	0	18	494	3.16237e-57	TRUE	FALSE	TRUE	FALSE		FALSE		FALSE	TRUE	FALSE		FALSE		both_antigen	2
1276340	Rv1148c	1276366	Rv1148c	83	49	5478	4800	0	2	26	4684	3.36191e-57	TRUE	FALSE	FALSE	FALSE		FALSE		FALSE	FALSE	FALSE		FALSE		other	26
339088	None	339090	None	19	19	18	20	0	0	18	18	7.30233e-57	TRUE	FALSE	FALSE	FALSE		FALSE		FALSE	FALSE	FALSE		FALSE		other	2
3730361	PPE54	3730386	PPE54	35	61	284	526	1	0	23	262	7.76158e-57	TRUE	FALSE	TRUE	FALSE		FALSE		FALSE	TRUE	FALSE		FALSE		both_antigen	25
332882	vapC25	332951	vapC25	42	38	72	678	0	0	22	48	9.14183e-57	TRUE	FALSE	FALSE	FALSE		FALSE		FALSE	FALSE	FALSE		FALSE		other	69
3730361	PPE54	3730385	PPE54	35	62	284	526	1	0	23	262	1.12797e-56	TRUE	FALSE	TRUE	FALSE		FALSE		FALSE	TRUE	FALSE		FALSE		both_antigen	24
781687	rpsL	4247431	embB	918	821	5303	2090	5	160	107	610	1.33439e-56	TRUE	FALSE	FALSE	TRUE	STM,STM	TRUE	STM	FALSE	FALSE	TRUE	EMB,EMB,EMB	TRUE	EMB	between_known_AB	945788
1472713	None	1472742	None	28	30	38	44	0	1	20	26	1.38895e-56	TRUE	FALSE	FALSE	FALSE		TRUE	LZD,KAN,CAP,STM,AMI	FALSE	FALSE	FALSE		TRUE	LZD,KAN,CAP,STM,AMI	between_maybe_AB	29
3894874	PPE60	3894883	PPE60	23	53	188	220	0	0	21	188	2.32959e-56	TRUE	FALSE	TRUE	FALSE		FALSE		FALSE	TRUE	FALSE		FALSE		both_antigen	9
1469630	None	1469643	None	27	32	104	78	2	0	20	64	2.48851e-56	TRUE	FALSE	FALSE	FALSE		FALSE		FALSE	FALSE	FALSE		FALSE		other	13
1473246	None	4247429	embB	589	865	1893	2866	85	15	89	670	2.50214e-56	TRUE	FALSE	FALSE	TRUE	AMI,CAP,KAN	TRUE	LZD,KAN,CAP,STM,AMI	FALSE	FALSE	TRUE	EMB,EMB,EMB	TRUE	EMB	between_known_AB	1637349
3053661	ephG	4394864	Rv3909	19	21	32	32	0	1	18	30	4.44208e-56	TRUE	FALSE	FALSE	FALSE		FALSE		FALSE	FALSE	FALSE		FALSE		other	1341203
1339991	PPE18	1340003	PPE18	22	18	516	494	0	0	18	494	4.45487e-56	TRUE	FALSE	TRUE	FALSE		FALSE		FALSE	TRUE	FALSE		FALSE		both_antigen	12
332869	vapC25	332870	vapC25	21	19	762	36	0	0	18	34	5.48258e-56	TRUE	FALSE	FALSE	FALSE		FALSE		FALSE	FALSE	FALSE		FALSE		other	1
3894872	PPE60	3894883	PPE60	24	53	188	220	0	0	21	188	5.69149e-56	TRUE	FALSE	TRUE	FALSE		FALSE		FALSE	TRUE	FALSE		FALSE		both_antigen	11
3894875	PPE60	3894883	PPE60	24	53	192	220	0	0	21	188	5.69914e-56	TRUE	FALSE	TRUE	FALSE		FALSE		FALSE	TRUE	FALSE		FALSE		both_antigen	8
1472781	None	1472803	None	26	24	28	22	0	0	19	20	7.26495e-56	TRUE	FALSE	FALSE	FALSE		TRUE	LZD,KAN,CAP,STM,AMI	FALSE	FALSE	FALSE		TRUE	LZD,KAN,CAP,STM,AMI	between_maybe_AB	22
1339991	PPE18	1340005	PPE18	22	19	516	494	0	0	18	494	1.17889e-55	TRUE	FALSE	TRUE	FALSE		FALSE		FALSE	TRUE	FALSE		FALSE		both_antigen	14
7582	gyrA	761155	rpoB	779	1687	743	9165	427	1	140	515	1.88515e-55	TRUE	FALSE	FALSE	TRUE	LEV,LEV,MXF,MXF	TRUE	MXF,LEV	FALSE	TRUE	TRUE	RIF,RIF,RIF,RIF,RIF,RIF,RIF,RIF,RIF,RIF,RIF,RIF	TRUE	RIF	between_known_AB	753573
1339990	PPE18	1340003	PPE18	24	18	516	494	0	0	18	494	2.13325e-55	TRUE	FALSE	TRUE	FALSE		FALSE		FALSE	TRUE	FALSE		FALSE		both_antigen	13
1472713	None	1472803	None	28	24	38	22	0	1	19	18	2.98034e-55	TRUE	FALSE	FALSE	FALSE		TRUE	LZD,KAN,CAP,STM,AMI	FALSE	FALSE	FALSE		TRUE	LZD,KAN,CAP,STM,AMI	between_maybe_AB	90
1472733	None	1472781	None	26	26	40	28	0	0	19	20	3.34194e-55	TRUE	FALSE	FALSE	FALSE		TRUE	LZD,KAN,CAP,STM,AMI	FALSE	FALSE	FALSE		TRUE	LZD,KAN,CAP,STM,AMI	between_maybe_AB	48
1339990	PPE18	1340005	PPE18	24	19	516	494	0	0	18	494	5.64507e-55	TRUE	FALSE	TRUE	FALSE		FALSE		FALSE	TRUE	FALSE		FALSE		both_antigen	15
3895150	PPE60	3895151	PPE60	17	17	541	541	0	0	17	541	6.00296e-55	TRUE	FALSE	TRUE	FALSE		FALSE		FALSE	TRUE	FALSE		FALSE		both_antigen	1
1481671	Rv1319c	1481674	Rv1319c	21	22	58	60	2	0	18	56	6.26724e-55	TRUE	FALSE	FALSE	FALSE		FALSE		FALSE	FALSE	FALSE		FALSE		other	3
332882	vapC25	332987	vapC25	42	48	72	108	0	0	22	46	1.27324e-54	TRUE	FALSE	FALSE	FALSE		FALSE		FALSE	FALSE	FALSE		FALSE		other	105
332882	vapC25	332986	vapC25	42	48	72	108	0	0	22	46	1.27324e-54	TRUE	FALSE	FALSE	FALSE		FALSE		FALSE	FALSE	FALSE		FALSE		other	104
1340093	PPE18	1340123	PPE18	70	38	910	192	0	0	23	152	1.40974e-54	TRUE	TRUE	TRUE	FALSE		FALSE		TRUE	TRUE	FALSE		FALSE		both_antigen	30
2197221	Rv1945	2197287	Rv1945	84	82	596	674	0	2	27	432	1.50523e-54	TRUE	FALSE	TRUE	FALSE		FALSE		FALSE	TRUE	FALSE		FALSE		both_antigen	66
1774003	Rv1566c	1774006	Rv1566c	19	17	84	84	0	0	17	84	3.51232e-54	TRUE	FALSE	FALSE	FALSE		FALSE		FALSE	FALSE	FALSE		FALSE		other	3
2699402	Rv2402	4195074	ctpJ	19	17	204	198	0	0	17	198	3.62849e-54	TRUE	FALSE	FALSE	FALSE		FALSE		FALSE	FALSE	FALSE		FALSE		other	1495672
339086	None	339089	None	18	18	16	18	1	0	17	16	3.63621e-54	TRUE	FALSE	FALSE	FALSE		FALSE		FALSE	FALSE	FALSE		FALSE		other	3
339086	None	339088	None	18	19	16	18	1	0	17	16	9.11649e-54	TRUE	FALSE	FALSE	FALSE		FALSE		FALSE	FALSE	FALSE		FALSE		other	2
339086	None	339090	None	18	19	16	20	1	0	17	16	9.12143e-54	TRUE	FALSE	FALSE	FALSE		FALSE		FALSE	FALSE	FALSE		FALSE		other	4
3895151	PPE60	3895157	PPE60	17	20	541	541	0	0	17	541	9.51181e-54	TRUE	FALSE	TRUE	FALSE		FALSE		FALSE	TRUE	FALSE		FALSE		both_antigen	6
3895150	PPE60	3895157	PPE60	17	20	541	541	0	0	17	541	9.51181e-54	TRUE	FALSE	TRUE	FALSE		FALSE		FALSE	TRUE	FALSE		FALSE		both_antigen	7
666107	pncB2	2699402	Rv2402	18	19	196	204	1	0	17	196	9.58783e-54	TRUE	FALSE	FALSE	FALSE		FALSE		FALSE	FALSE	FALSE		FALSE		other	2033295
1469630	None	1469644	None	27	31	104	38	2	0	19	24	1.97574e-53	TRUE	FALSE	FALSE	FALSE		FALSE		FALSE	FALSE	FALSE		FALSE		other	14
842032	None	842044	Rv0750	27	31	66	126	0	1	19	64	1.98173e-53	TRUE	FALSE	FALSE	FALSE		FALSE		FALSE	FALSE	FALSE		FALSE		other	12
332942	vapC25	332945	vapC25	20	18	22	18	0	0	17	18	2.18271e-53	TRUE	FALSE	FALSE	FALSE		FALSE		FALSE	FALSE	FALSE		FALSE		other	3
3895200	PPE60	3895232	PPE60	27	63	148	944	2	0	21	100	3.29584e-53	TRUE	FALSE	TRUE	FALSE		FALSE		FALSE	TRUE	FALSE		FALSE		both_antigen	32
7582	gyrA	4247431	embB	779	821	743	2090	85	3	93	220	5.46237e-53	TRUE	FALSE	FALSE	TRUE	LEV,LEV,MXF,MXF	TRUE	MXF,LEV	FALSE	FALSE	TRUE	EMB,EMB,EMB	TRUE	EMB	between_known_AB	171683
841153	vapB31	841155	vapB31	16	16	92	92	0	0	16	92	2.81768e-52	TRUE	FALSE	FALSE	FALSE		FALSE		FALSE	FALSE	FALSE		FALSE		other	2
1481671	Rv1319c	1481677	Rv1319c	21	20	58	60	2	0	17	56	3.03219e-52	TRUE	FALSE	FALSE	FALSE		FALSE		FALSE	FALSE	FALSE		FALSE		other	6
1481671	Rv1319c	1481673	Rv1319c	21	20	58	60	2	0	17	56	3.03219e-52	TRUE	FALSE	FALSE	FALSE		FALSE		FALSE	FALSE	FALSE		FALSE		other	2
332916	vapC25	333086	vapC25	139	48	2296	496	0	1	26	464	3.03551e-52	TRUE	FALSE	FALSE	FALSE		FALSE		FALSE	FALSE	FALSE		FALSE		other	170
2626138	esxO	2626189	None	47	44	174	24612	2	0	23	34	3.04487e-52	TRUE	TRUE	TRUE	FALSE		FALSE		FALSE	FALSE	FALSE		FALSE		one_antigen	51
3895146	PPE60	3895149	PPE60	16	16	541	541	0	0	16	541	3.16078e-52	TRUE	FALSE	TRUE	FALSE		FALSE		FALSE	TRUE	FALSE		FALSE		both_antigen	3
1276321	Rv1148c	1276360	Rv1148c	68	46	5792	4796	0	0	23	4700	3.94361e-52	TRUE	FALSE	FALSE	FALSE		FALSE		FALSE	FALSE	FALSE		FALSE		other	39
1276321	Rv1148c	1276363	Rv1148c	68	46	5792	4798	0	0	23	4700	3.94679e-52	TRUE	FALSE	FALSE	FALSE		FALSE		FALSE	FALSE	FALSE		FALSE		other	42
2197270	Rv1945	2197272	Rv1945	16	16	2967	2967	0	0	16	2967	5.9677e-52	TRUE	FALSE	TRUE	FALSE		FALSE		FALSE	TRUE	FALSE		FALSE		both_antigen	2
1481671	Rv1319c	1481676	Rv1319c	21	21	58	60	2	0	17	56	6.94951e-52	TRUE	FALSE	FALSE	FALSE		FALSE		FALSE	FALSE	FALSE		FALSE		other	5
1276322	Rv1148c	1276360	Rv1148c	70	46	5792	4796	0	0	23	4700	7.67575e-52	TRUE	FALSE	FALSE	FALSE		FALSE		FALSE	FALSE	FALSE		FALSE		other	38
1276322	Rv1148c	1276363	Rv1148c	70	46	5792	4798	0	0	23	4700	7.68195e-52	TRUE	FALSE	FALSE	FALSE		FALSE		FALSE	FALSE	FALSE		FALSE		other	41
3895149	PPE60	3895150	PPE60	16	17	541	541	0	0	16	541	8.33805e-52	TRUE	FALSE	TRUE	FALSE		FALSE		FALSE	TRUE	FALSE		FALSE		both_antigen	1
3895146	PPE60	3895151	PPE60	16	17	541	541	0	0	16	541	8.33805e-52	TRUE	FALSE	TRUE	FALSE		FALSE		FALSE	TRUE	FALSE		FALSE		both_antigen	5
3895149	PPE60	3895151	PPE60	16	17	541	541	0	0	16	541	8.33805e-52	TRUE	FALSE	TRUE	FALSE		FALSE		FALSE	TRUE	FALSE		FALSE		both_antigen	2
3895146	PPE60	3895150	PPE60	16	17	541	541	0	0	16	541	8.33805e-52	TRUE	FALSE	TRUE	FALSE		FALSE		FALSE	TRUE	FALSE		FALSE		both_antigen	4
1276321	Rv1148c	1276366	Rv1148c	68	49	5792	4800	0	2	23	4702	1.68406e-51	TRUE	FALSE	FALSE	FALSE		FALSE		FALSE	FALSE	FALSE		FALSE		other	45
3691061	None	3691063	None	18	16	86	82	0	0	16	82	1.85217e-51	TRUE	FALSE	FALSE	FALSE		FALSE		FALSE	FALSE	FALSE		FALSE		other	2
1340003	PPE18	1340004	PPE18	18	16	494	492	0	0	16	492	2.05593e-51	TRUE	FALSE	TRUE	FALSE		FALSE		FALSE	TRUE	FALSE		FALSE		both_antigen	1
1340001	PPE18	1340003	PPE18	16	18	492	494	0	0	16	492	2.05593e-51	TRUE	FALSE	TRUE	FALSE		FALSE		FALSE	TRUE	FALSE		FALSE		both_antigen	2
1472713	None	1472781	None	28	26	38	28	0	1	18	22	2.23496e-51	TRUE	FALSE	FALSE	FALSE		TRUE	LZD,KAN,CAP,STM,AMI	FALSE	FALSE	FALSE		TRUE	LZD,KAN,CAP,STM,AMI	between_maybe_AB	68
3730411	PPE54	3730426	PPE54	369	90	15646	1741	0	25	38	1667	2.28879e-51	TRUE	FALSE	TRUE	FALSE		FALSE		FALSE	TRUE	FALSE		FALSE		both_antigen	15
1276322	Rv1148c	1276366	Rv1148c	70	49	5792	4800	0	2	23	4702	3.27748e-51	TRUE	FALSE	FALSE	FALSE		FALSE		FALSE	FALSE	FALSE		FALSE		other	44
2030862	esxN	2030942	esxN	39	72	1341	2355	1	0	22	1299	4.16701e-51	TRUE	FALSE	TRUE	FALSE		FALSE		TRUE	TRUE	FALSE		FALSE		both_antigen	80
1340004	PPE18	1340005	PPE18	16	19	492	494	0	0	16	492	4.88328e-51	TRUE	FALSE	TRUE	FALSE		FALSE		FALSE	TRUE	FALSE		FALSE		both_antigen	1
1340001	PPE18	1340005	PPE18	16	19	492	494	0	0	16	492	4.88328e-51	TRUE	FALSE	TRUE	FALSE		FALSE		FALSE	TRUE	FALSE		FALSE		both_antigen	4
666107	pncB2	4195074	ctpJ	18	17	196	198	1	0	16	196	5.02748e-51	TRUE	FALSE	FALSE	FALSE		FALSE		FALSE	FALSE	FALSE		FALSE		other	882565
333044	vapC25	333086	vapC25	46	48	838	496	0	2	21	464	7.52278e-51	TRUE	FALSE	FALSE	FALSE		FALSE		FALSE	FALSE	FALSE		FALSE		other	42
761155	rpoB	4248003	embB	1687	277	9165	536	6	101	84	368	9.70547e-51	TRUE	FALSE	TRUE	TRUE	RIF,RIF,RIF,RIF,RIF,RIF,RIF,RIF,RIF,RIF,RIF,RIF	TRUE	RIF	FALSE	FALSE	TRUE	EMB	TRUE	EMB	between_known_AB	924684
3895149	PPE60	3895157	PPE60	16	20	541	541	0	0	16	541	1.123e-50	TRUE	FALSE	TRUE	FALSE		FALSE		FALSE	TRUE	FALSE		FALSE		both_antigen	8
3895146	PPE60	3895157	PPE60	16	20	541	541	0	0	16	541	1.123e-50	TRUE	FALSE	TRUE	FALSE		FALSE		FALSE	TRUE	FALSE		FALSE		both_antigen	11
2197221	Rv1945	2197293	Rv1945	84	95	596	710	0	2	26	432	1.68108e-50	TRUE	FALSE	TRUE	FALSE		FALSE		FALSE	TRUE	FALSE		FALSE		both_antigen	72
761110	rpoB	2155168	katG	331	2098	1265	12564	145	3	102	1199	1.9661e-50	TRUE	FALSE	TRUE	TRUE	RIF,RIF,RIF,RIF,RIF	TRUE	RIF	FALSE	TRUE	TRUE	INH,INH,INH,INH,INH	TRUE	INH	between_known_AB	1394058
2169053	PPE35	2169063	PPE35	20	17	234	220	0	0	16	220	2.7382e-50	TRUE	FALSE	FALSE	FALSE		TRUE	PZA	FALSE	FALSE	FALSE		TRUE	PZA	between_maybe_AB	10
1339991	PPE18	1340001	PPE18	22	16	516	492	0	0	16	492	5.12731e-50	TRUE	FALSE	TRUE	FALSE		FALSE		FALSE	TRUE	FALSE		FALSE		both_antigen	10
1339991	PPE18	1340004	PPE18	22	16	516	492	0	0	16	492	5.12731e-50	TRUE	FALSE	TRUE	FALSE		FALSE		FALSE	TRUE	FALSE		FALSE		both_antigen	13
1340093	PPE18	1340127	PPE18	70	35	910	144	0	0	21	136	6.79121e-50	TRUE	TRUE	TRUE	FALSE		FALSE		TRUE	TRUE	FALSE		FALSE		both_antigen	34
1340500	PPE18	1341099	esxL	210	199	6163	3398	7	17	38	689	7.06191e-50	TRUE	FALSE	TRUE	FALSE		FALSE		TRUE	TRUE	FALSE		FALSE		both_antigen	599
2626138	esxO	2626191	None	47	43	174	24608	2	1	22	30	7.77104e-50	TRUE	TRUE	TRUE	FALSE		FALSE		FALSE	FALSE	FALSE		FALSE		one_antigen	53
2197221	Rv1945	2197290	Rv1945	84	84	596	688	0	2	25	432	1.56359e-49	TRUE	FALSE	TRUE	FALSE		FALSE		FALSE	TRUE	FALSE		FALSE		both_antigen	69
1516145	irtB	3497859	devS	15	15	66	66	0	0	15	66	1.58395e-49	TRUE	FALSE	TRUE	FALSE		FALSE		FALSE	TRUE	FALSE		FALSE		both_antigen	1981714
2573793	None	3799523	vapC46	15	15	66	66	0	0	15	66	1.58395e-49	TRUE	FALSE	FALSE	FALSE		FALSE		FALSE	FALSE	FALSE		FALSE		other	1225730
3497859	devS	3799523	vapC46	15	15	66	66	0	0	15	66	1.58395e-49	TRUE	FALSE	TRUE	FALSE		FALSE		FALSE	FALSE	FALSE		FALSE		one_antigen	301664
1516145	irtB	3799523	vapC46	15	15	66	66	0	0	15	66	1.58395e-49	TRUE	FALSE	TRUE	FALSE		FALSE		FALSE	FALSE	FALSE		FALSE		one_antigen	2128154
1516145	irtB	2573793	None	15	15	66	66	0	0	15	66	1.58395e-49	TRUE	FALSE	TRUE	FALSE		FALSE		FALSE	FALSE	FALSE		FALSE		one_antigen	1057648
2573793	None	3497859	devS	15	15	66	66	0	0	15	66	1.58395e-49	TRUE	FALSE	FALSE	FALSE		FALSE		FALSE	TRUE	FALSE		FALSE		one_antigen	924066
2300674	pks12	2300678	pks12	15	15	246	246	0	0	15	246	1.65367e-49	TRUE	FALSE	FALSE	FALSE		FALSE		FALSE	FALSE	FALSE		FALSE		other	4
2300678	pks12	2300680	pks12	15	15	246	246	0	0	15	246	1.65367e-49	TRUE	FALSE	FALSE	FALSE		FALSE		FALSE	FALSE	FALSE		FALSE		other	2
2300674	pks12	2300680	pks12	15	15	246	246	0	0	15	246	1.65367e-49	TRUE	FALSE	FALSE	FALSE		FALSE		FALSE	FALSE	FALSE		FALSE		other	6
1339990	PPE18	1340001	PPE18	24	16	516	492	0	0	16	492	2.0631e-49	TRUE	FALSE	TRUE	FALSE		FALSE		FALSE	TRUE	FALSE		FALSE		both_antigen	11
1339990	PPE18	1340004	PPE18	24	16	516	492	0	0	16	492	2.0631e-49	TRUE	FALSE	TRUE	FALSE		FALSE		FALSE	TRUE	FALSE		FALSE		both_antigen	14
2747470	folC	2747472	folC	15	16	22	22	0	0	15	22	4.12681e-49	TRUE	FALSE	FALSE	FALSE		FALSE		FALSE	FALSE	FALSE		FALSE		other	2
1341285	esxL	1341290	esxL	15	16	74	78	0	0	15	74	4.18239e-49	TRUE	FALSE	TRUE	FALSE		FALSE		FALSE	TRUE	FALSE		FALSE		both_antigen	5
761155	rpoB	4247730	embB	1687	337	9165	839	4	138	89	715	6.58403e-49	TRUE	FALSE	TRUE	TRUE	RIF,RIF,RIF,RIF,RIF,RIF,RIF,RIF,RIF,RIF,RIF,RIF	TRUE	RIF	FALSE	FALSE	TRUE	EMB,EMB	TRUE	EMB	between_known_AB	924957
332759	vapC25	333086	vapC25	75	48	1468	496	0	0	22	454	7.09761e-49	TRUE	FALSE	FALSE	FALSE		FALSE		FALSE	FALSE	FALSE		FALSE		other	327
2573793	None	3798062	idsB	15	17	66	76	0	0	15	66	1.03791e-48	TRUE	FALSE	FALSE	FALSE		FALSE		FALSE	FALSE	FALSE		FALSE		other	1224269
3497859	devS	3798062	idsB	15	17	66	76	0	0	15	66	1.03791e-48	TRUE	FALSE	TRUE	FALSE		FALSE		FALSE	FALSE	FALSE		FALSE		one_antigen	300203
1516145	irtB	3798062	idsB	15	17	66	76	0	0	15	66	1.03791e-48	TRUE	FALSE	TRUE	FALSE		FALSE		FALSE	FALSE	FALSE		FALSE		one_antigen	2129615
3798062	idsB	3799523	vapC46	17	15	76	66	0	0	15	66	1.03791e-48	TRUE	FALSE	FALSE	FALSE		FALSE		FALSE	FALSE	FALSE		FALSE		other	1461
1774004	Rv1566c	1774006	Rv1566c	15	17	28	84	0	0	15	28	1.03989e-48	TRUE	FALSE	FALSE	FALSE		FALSE		FALSE	FALSE	FALSE		FALSE		other	2
2300674	pks12	2300676	pks12	15	17	246	254	0	0	15	246	1.08308e-48	TRUE	FALSE	FALSE	FALSE		FALSE		FALSE	FALSE	FALSE		FALSE		other	2
2300676	pks12	2300680	pks12	17	15	254	246	0	0	15	246	1.08308e-48	TRUE	FALSE	FALSE	FALSE		FALSE		FALSE	FALSE	FALSE		FALSE		other	4
2300676	pks12	2300678	pks12	17	15	254	246	0	0	15	246	1.08308e-48	TRUE	FALSE	FALSE	FALSE		FALSE		FALSE	FALSE	FALSE		FALSE		other	2
4385916	Rv3900c	4385933	Rv3900c	36	42	550	606	8	11	19	232	1.90686e-48	TRUE	FALSE	FALSE	FALSE		FALSE		FALSE	FALSE	FALSE		FALSE		other	17
2338990	Rv2082	2338994	Rv2082	18	19	16336	32513	0	0	17	16334	2.17516e-48	TRUE	FALSE	FALSE	FALSE		FALSE		FALSE	FALSE	FALSE		FALSE		other	4
1516145	irtB	4247399	embB	15	18	66	66	0	0	15	66	2.44051e-48	TRUE	FALSE	TRUE	FALSE		FALSE		FALSE	FALSE	FALSE		TRUE	EMB	one_antigen	1680278
3799523	vapC46	4247399	embB	15	18	66	66	0	0	15	66	2.44051e-48	TRUE	FALSE	FALSE	FALSE		FALSE		FALSE	FALSE	FALSE		TRUE	EMB	maybe_AB_first	447876
2573793	None	4247399	embB	15	18	66	66	0	0	15	66	2.44051e-48	TRUE	FALSE	FALSE	FALSE		FALSE		FALSE	FALSE	FALSE		TRUE	EMB	maybe_AB_first	1673606
3497859	devS	4247399	embB	15	18	66	66	0	0	15	66	2.44051e-48	TRUE	FALSE	TRUE	FALSE		FALSE		FALSE	FALSE	FALSE		TRUE	EMB	one_antigen	749540
2300669	pks12	2300680	pks12	18	15	254	246	0	0	15	246	2.55282e-48	TRUE	FALSE	FALSE	FALSE		FALSE		FALSE	FALSE	FALSE		FALSE		other	11
2300669	pks12	2300674	pks12	18	15	254	246	0	0	15	246	2.55282e-48	TRUE	FALSE	FALSE	FALSE		FALSE		FALSE	FALSE	FALSE		FALSE		other	5
2300669	pks12	2300678	pks12	18	15	254	246	0	0	15	246	2.55282e-48	TRUE	FALSE	FALSE	FALSE		FALSE		FALSE	FALSE	FALSE		FALSE		other	9
7570	gyrA	1473246	None	389	589	519	1893	58	10	59	253	4.63794e-48	TRUE	FALSE	FALSE	TRUE	LEV,MXF	TRUE	MXF,LEV	FALSE	FALSE	TRUE	AMI,CAP,KAN	TRUE	LZD,KAN,CAP,STM,AMI	between_known_AB	1465676
1774003	Rv1566c	1774004	Rv1566c	19	15	84	28	0	0	15	28	5.51533e-48	TRUE	FALSE	FALSE	FALSE		FALSE		FALSE	FALSE	FALSE		FALSE		other	1
2300666	pks12	2300678	pks12	19	15	254	246	0	0	15	246	5.74438e-48	TRUE	FALSE	FALSE	FALSE		FALSE		FALSE	FALSE	FALSE		FALSE		other	12
2300666	pks12	2300680	pks12	19	15	254	246	0	0	15	246	5.74438e-48	TRUE	FALSE	FALSE	FALSE		FALSE		FALSE	FALSE	FALSE		FALSE		other	14
2300666	pks12	2300674	pks12	19	15	254	246	0	0	15	246	5.74438e-48	TRUE	FALSE	FALSE	FALSE		FALSE		FALSE	FALSE	FALSE		FALSE		other	8
339089	None	339095	None	18	16	18	24	0	0	15	16	6.36427e-48	TRUE	FALSE	FALSE	FALSE		FALSE		FALSE	FALSE	FALSE		FALSE		other	6
1340500	PPE18	1341114	esxL	210	184	6163	3204	7	18	36	619	9.40658e-48	TRUE	FALSE	TRUE	FALSE		FALSE		TRUE	TRUE	FALSE		FALSE		both_antigen	614
1339399	PPE18	1339774	PPE18	245	149	4944	13154	42	19	37	1150	9.4382e-48	TRUE	FALSE	TRUE	FALSE		FALSE		FALSE	TRUE	FALSE		FALSE		both_antigen	375
3730390	PPE54	3730426	PPE54	71	90	2437	1741	8	1	24	228	1.09203e-47	TRUE	FALSE	TRUE	FALSE		FALSE		FALSE	TRUE	FALSE		FALSE		both_antigen	36
332726	vapC25	333086	vapC25	66	48	604	496	0	0	21	444	1.36139e-47	TRUE	FALSE	FALSE	FALSE		FALSE		FALSE	FALSE	FALSE		FALSE		other	360
339088	None	339095	None	19	16	18	24	0	0	15	16	1.43207e-47	TRUE	FALSE	FALSE	FALSE		FALSE		FALSE	FALSE	FALSE		FALSE		other	7
339090	None	339095	None	19	16	20	24	0	0	15	16	1.43276e-47	TRUE	FALSE	FALSE	FALSE		FALSE		FALSE	FALSE	FALSE		FALSE		other	5
1281917	None	1281925	None	16	19	346	352	0	0	15	346	1.54833e-47	TRUE	FALSE	FALSE	FALSE		FALSE		FALSE	FALSE	FALSE		FALSE		other	8
1281917	None	1281922	None	16	19	346	352	0	0	15	346	1.54833e-47	TRUE	FALSE	FALSE	FALSE		FALSE		FALSE	FALSE	FALSE		FALSE		other	5
3798062	idsB	4247399	embB	17	18	76	66	0	0	15	66	1.59903e-47	TRUE	FALSE	FALSE	FALSE		FALSE		FALSE	FALSE	FALSE		TRUE	EMB	maybe_AB_first	449337
2300669	pks12	2300676	pks12	18	17	254	254	0	0	15	246	1.67183e-47	TRUE	FALSE	FALSE	FALSE		FALSE		FALSE	FALSE	FALSE		FALSE		other	7
1339399	PPE18	1339436	PPE18	245	119	4944	4052	1	3	33	3464	1.76057e-47	TRUE	FALSE	TRUE	FALSE		FALSE		FALSE	TRUE	FALSE		FALSE		both_antigen	37
2300666	pks12	2300676	pks12	19	17	254	254	0	0	15	246	3.76185e-47	TRUE	FALSE	FALSE	FALSE		FALSE		FALSE	FALSE	FALSE		FALSE		other	10
1684184	mutB	3073715	thyA	22	15	800	308	0	0	15	308	5.9072e-47	TRUE	FALSE	TRUE	FALSE		FALSE		FALSE	FALSE	FALSE		FALSE		one_antigen	1389531
761139	rpoB	761140	rpoB	511	207	634	172	1	5	45	38	6.69991e-47	TRUE	FALSE	TRUE	TRUE	RIF,RIF,RIF,RIF,RIF,RIF,RIF,RIF,RIF	TRUE	RIF	FALSE	TRUE	TRUE	RIF,RIF,RIF,RIF,RIF,RIF,RIF,RIF,RIF	TRUE	RIF	between_known_AB	1
1532827	PPE19	1532855	PPE19	61	68	5290	766	1	10	22	230	7.91629e-47	TRUE	TRUE	TRUE	FALSE		FALSE		TRUE	TRUE	FALSE		FALSE		both_antigen	28
2197263	Rv1945	2197266	Rv1945	14	14	2967	2967	0	0	14	2967	1.86246e-46	TRUE	FALSE	TRUE	FALSE		FALSE		FALSE	TRUE	FALSE		FALSE		both_antigen	3
1339399	PPE18	1339432	PPE18	245	113	4944	3938	1	3	32	3380	2.18079e-46	TRUE	FALSE	TRUE	FALSE		FALSE		FALSE	TRUE	FALSE		FALSE		both_antigen	33
1341120	esxL	1341148	esxL	222	61	3564	388	0	2	27	204	4.39661e-46	TRUE	TRUE	TRUE	FALSE		FALSE		TRUE	TRUE	FALSE		FALSE		both_antigen	28
4385916	Rv3900c	4385946	Rv3900c	36	39	550	1272	13	3	18	440	4.46705e-46	TRUE	FALSE	FALSE	FALSE		FALSE		FALSE	FALSE	FALSE		FALSE		other	30
2197264	Rv1945	2197266	Rv1945	15	14	2987	2967	0	0	14	2967	4.91599e-46	TRUE	FALSE	TRUE	FALSE		FALSE		FALSE	TRUE	FALSE		FALSE		both_antigen	2
2197263	Rv1945	2197264	Rv1945	14	15	2967	2987	0	0	14	2967	4.91599e-46	TRUE	FALSE	TRUE	FALSE		FALSE		FALSE	TRUE	FALSE		FALSE		both_antigen	1
2197248	Rv1945	2197260	Rv1945	69	20	3065	2840	0	2	18	2840	5.423e-46	TRUE	FALSE	TRUE	FALSE		FALSE		FALSE	TRUE	FALSE		FALSE		both_antigen	12
1472571	None	1472598	None	19	21	22	14	0	0	15	12	8.4557e-46	TRUE	FALSE	FALSE	FALSE		TRUE	LZD,KAN,CAP,STM,AMI	FALSE	FALSE	FALSE		TRUE	LZD,KAN,CAP,STM,AMI	between_maybe_AB	27
1472359	None	2155168	katG	234	2098	870	12564	49	2	83	702	8.90693e-46	TRUE	FALSE	FALSE	TRUE	STM	TRUE	LZD,KAN,CAP,STM,AMI	FALSE	TRUE	TRUE	INH,INH,INH,INH,INH	TRUE	INH	between_known_AB	682809
2197263	Rv1945	2197272	Rv1945	14	16	2967	2967	0	0	14	2967	1.20778e-45	TRUE	FALSE	TRUE	FALSE		FALSE		FALSE	TRUE	FALSE		FALSE		both_antigen	9
2197266	Rv1945	2197272	Rv1945	14	16	2967	2967	0	0	14	2967	1.20778e-45	TRUE	FALSE	TRUE	FALSE		FALSE		FALSE	TRUE	FALSE		FALSE		both_antigen	6
2197263	Rv1945	2197270	Rv1945	14	16	2967	2967	0	0	14	2967	1.20778e-45	TRUE	FALSE	TRUE	FALSE		FALSE		FALSE	TRUE	FALSE		FALSE		both_antigen	7
2197266	Rv1945	2197270	Rv1945	14	16	2967	2967	0	0	14	2967	1.20778e-45	TRUE	FALSE	TRUE	FALSE		FALSE		FALSE	TRUE	FALSE		FALSE		both_antigen	4
1473246	None	4247431	embB	589	821	1893	2090	47	19	76	492	1.45268e-45	TRUE	FALSE	FALSE	TRUE	AMI,CAP,KAN	TRUE	LZD,KAN,CAP,STM,AMI	FALSE	FALSE	TRUE	EMB,EMB,EMB	TRUE	EMB	between_known_AB	1637347
332916	vapC25	333044	vapC25	139	46	2296	838	1	2	23	474	1.50073e-45	TRUE	FALSE	FALSE	FALSE		FALSE		FALSE	FALSE	FALSE		FALSE		other	128
1341285	esxL	1341292	None	15	16	74	76	0	0	14	74	1.63963e-45	TRUE	FALSE	TRUE	FALSE		FALSE		FALSE	FALSE	FALSE		FALSE		one_antigen	7
1340000	PPE18	1340001	PPE18	15	16	498	492	0	0	14	492	1.80204e-45	TRUE	FALSE	TRUE	FALSE		FALSE		FALSE	TRUE	FALSE		FALSE		both_antigen	1
1340000	PPE18	1340004	PPE18	15	16	498	492	0	0	14	490	1.80285e-45	TRUE	FALSE	TRUE	FALSE		FALSE		FALSE	TRUE	FALSE		FALSE		both_antigen	4
2197278	Rv1945	2197287	Rv1945	47	82	3065	674	2	5	21	200	2.24778e-45	TRUE	FALSE	TRUE	FALSE		FALSE		FALSE	TRUE	FALSE		FALSE		both_antigen	9
1339823	PPE18	1339841	PPE18	49	41	6594	204	0	4	19	104	2.69507e-45	TRUE	FALSE	TRUE	FALSE		FALSE		FALSE	TRUE	FALSE		FALSE		both_antigen	18
2197264	Rv1945	2197272	Rv1945	15	16	2987	2967	0	0	14	2967	3.18785e-45	TRUE	FALSE	TRUE	FALSE		FALSE		FALSE	TRUE	FALSE		FALSE		both_antigen	8
2197264	Rv1945	2197270	Rv1945	15	16	2987	2967	0	0	14	2967	3.18785e-45	TRUE	FALSE	TRUE	FALSE		FALSE		FALSE	TRUE	FALSE		FALSE		both_antigen	6
761139	rpoB	4247431	embB	511	821	634	2090	16	7	71	72	3.65426e-45	TRUE	FALSE	TRUE	TRUE	RIF,RIF,RIF,RIF,RIF,RIF,RIF,RIF,RIF	TRUE	RIF	FALSE	FALSE	TRUE	EMB,EMB,EMB	TRUE	EMB	between_known_AB	925240
2197278	Rv1945	2197290	Rv1945	47	84	3065	688	2	4	21	200	3.74394e-45	TRUE	FALSE	TRUE	FALSE		FALSE		FALSE	TRUE	FALSE		FALSE		both_antigen	12
1341290	esxL	1341292	None	16	16	78	76	0	1	14	76	4.04888e-45	TRUE	FALSE	TRUE	FALSE		FALSE		FALSE	FALSE	FALSE		FALSE		one_antigen	2
1340001	PPE18	1340004	PPE18	16	16	492	492	0	0	14	490	4.44396e-45	TRUE	FALSE	TRUE	FALSE		FALSE		FALSE	TRUE	FALSE		FALSE		both_antigen	3
1339399	PPE18	1339435	PPE18	245	109	4944	4036	1	3	31	3464	4.80922e-45	TRUE	FALSE	TRUE	FALSE		FALSE		FALSE	TRUE	FALSE		FALSE		both_antigen	36
1340000	PPE18	1340003	PPE18	15	18	498	494	0	0	14	492	9.37768e-45	TRUE	FALSE	TRUE	FALSE		FALSE		FALSE	TRUE	FALSE		FALSE		both_antigen	3
841419	vapC31	841422	vapC31	14	20	18	18	0	0	14	18	1.40093e-44	TRUE	FALSE	FALSE	FALSE		FALSE		FALSE	FALSE	FALSE		FALSE		other	3
1340000	PPE18	1340005	PPE18	15	19	498	494	0	0	14	492	1.99908e-44	TRUE	FALSE	TRUE	FALSE		FALSE		FALSE	TRUE	FALSE		FALSE		both_antigen	5
339086	None	339095	None	18	16	16	24	1	0	14	14	2.08172e-44	TRUE	FALSE	FALSE	FALSE		FALSE		FALSE	FALSE	FALSE		FALSE		other	9
332787	vapC25	332792	vapC25	25	20	189	165	0	0	15	161	2.59729e-44	TRUE	FALSE	FALSE	FALSE		FALSE		FALSE	FALSE	FALSE		FALSE		other	5
3730394	PPE54	3730426	PPE54	62	90	2429	1741	7	0	22	224	2.60633e-44	TRUE	FALSE	TRUE	FALSE		FALSE		FALSE	TRUE	FALSE		FALSE		both_antigen	32
781687	rpsL	1673425	None	918	786	5303	3817	24	44	92	570	4.22754e-44	TRUE	FALSE	FALSE	TRUE	STM,STM	TRUE	STM	FALSE	FALSE	TRUE	ETH,INH	FALSE		between_known_AB	891738
842044	Rv0750	842111	Rv0750	31	183	126	4450	2	1	22	124	4.63146e-44	TRUE	FALSE	FALSE	FALSE		FALSE		FALSE	FALSE	FALSE		FALSE		other	67
2197278	Rv1945	2197293	Rv1945	47	95	3065	710	2	4	21	200	4.97862e-44	TRUE	FALSE	TRUE	FALSE		FALSE		FALSE	TRUE	FALSE		FALSE		both_antigen	15
3730394	PPE54	3730411	PPE54	62	369	2429	15646	18	1	31	666	5.71615e-44	TRUE	FALSE	TRUE	FALSE		FALSE		FALSE	TRUE	FALSE		FALSE		both_antigen	17
2026992	PPE26	2814264	fadE19	13	13	46	46	0	0	13	46	6.24301e-44	TRUE	FALSE	TRUE	FALSE		FALSE		FALSE	FALSE	FALSE		FALSE		one_antigen	787272
3730390	PPE54	3730411	PPE54	71	369	2437	15646	23	1	32	668	6.52875e-44	TRUE	FALSE	TRUE	FALSE		FALSE		FALSE	TRUE	FALSE		FALSE		both_antigen	21
1472598	None	1472616	None	21	15	14	8	0	1	14	8	7.28002e-44	TRUE	FALSE	FALSE	FALSE		TRUE	LZD,KAN,CAP,STM,AMI	FALSE	FALSE	FALSE		TRUE	LZD,KAN,CAP,STM,AMI	between_maybe_AB	18
1339991	PPE18	1340000	PPE18	22	15	516	498	0	0	14	492	1.56439e-43	TRUE	FALSE	TRUE	FALSE		FALSE		FALSE	TRUE	FALSE		FALSE		both_antigen	9
1533227	PPE19	1533230	PPE19	13	14	28	30	0	0	13	28	1.63066e-43	TRUE	TRUE	TRUE	FALSE		FALSE		TRUE	TRUE	FALSE		FALSE		both_antigen	3
96899	None	259092	Rv0216	14	13	208	208	0	0	13	208	1.69194e-43	TRUE	FALSE	FALSE	FALSE		FALSE		FALSE	FALSE	FALSE		FALSE		other	162193
1516145	irtB	2216485	mce3F	15	13	66	66	0	0	13	66	4.02836e-43	TRUE	FALSE	TRUE	FALSE		FALSE		FALSE	FALSE	FALSE		FALSE		one_antigen	700340
2216485	mce3F	3497859	devS	13	15	66	66	0	0	13	66	4.02836e-43	TRUE	FALSE	FALSE	FALSE		FALSE		FALSE	TRUE	FALSE		FALSE		one_antigen	1281374
2216485	mce3F	3799523	vapC46	13	15	66	66	0	0	13	66	4.02836e-43	TRUE	FALSE	FALSE	FALSE		FALSE		FALSE	FALSE	FALSE		FALSE		other	1583038
2216485	mce3F	2573793	None	13	15	66	66	0	0	13	66	4.02836e-43	TRUE	FALSE	FALSE	FALSE		FALSE		FALSE	FALSE	FALSE		FALSE		other	357308
254705	Rv0213c	2102417	ndh	14	14	12	12	0	0	13	12	4.25742e-43	TRUE	FALSE	FALSE	FALSE		FALSE		FALSE	FALSE	FALSE		TRUE	ETH,INH	maybe_AB_first	1847712
1339990	PPE18	1340000	PPE18	24	15	516	498	0	0	14	492	5.28912e-43	TRUE	FALSE	TRUE	FALSE		FALSE		FALSE	TRUE	FALSE		FALSE		both_antigen	10
1532859	PPE19	1532922	PPE19	54	40	584	112	0	0	18	28	8.40788e-43	TRUE	TRUE	TRUE	FALSE		FALSE		TRUE	TRUE	FALSE		FALSE		both_antigen	63
2030855	esxN	2030942	esxN	30	72	1323	2355	2	0	18	1289	1.39649e-42	TRUE	FALSE	TRUE	FALSE		FALSE		TRUE	TRUE	FALSE		FALSE		both_antigen	87
2216485	mce3F	3798062	idsB	13	17	66	76	0	0	13	66	2.05443e-42	TRUE	FALSE	FALSE	FALSE		FALSE		FALSE	FALSE	FALSE		FALSE		other	1581577
761155	rpoB	1473246	None	1687	589	9165	1893	12	326	106	1160	3.02498e-42	TRUE	FALSE	TRUE	TRUE	RIF,RIF,RIF,RIF,RIF,RIF,RIF,RIF,RIF,RIF,RIF,RIF	TRUE	RIF	FALSE	FALSE	TRUE	AMI,CAP,KAN	TRUE	LZD,KAN,CAP,STM,AMI	between_known_AB	712091
2216485	mce3F	4247399	embB	13	18	66	66	0	0	13	66	4.31026e-42	TRUE	FALSE	FALSE	FALSE		FALSE		FALSE	FALSE	FALSE		TRUE	EMB	maybe_AB_first	2030914
1472530	None	1472537	None	18	14	16	16	0	0	13	12	1.11878e-41	TRUE	FALSE	FALSE	FALSE		TRUE	LZD,KAN,CAP,STM,AMI	FALSE	FALSE	FALSE		TRUE	LZD,KAN,CAP,STM,AMI	between_maybe_AB	7
332735	vapC25	333086	vapC25	72	48	654	496	0	1	19	444	1.16249e-41	TRUE	FALSE	FALSE	FALSE		FALSE		FALSE	FALSE	FALSE		FALSE		other	351
2747471	folC	2747472	folC	74	16	86	22	0	0	16	22	1.23421e-41	TRUE	FALSE	FALSE	FALSE		FALSE		FALSE	FALSE	FALSE		FALSE		other	1
2155168	katG	4248003	embB	2098	277	12564	536	1	143	84	456	2.25386e-41	TRUE	FALSE	TRUE	TRUE	INH,INH,INH,INH,INH	TRUE	INH	FALSE	FALSE	TRUE	EMB	TRUE	EMB	between_known_AB	2092835
2338768	Rv2082	2338773	Rv2082	21	22	2789	2211	1	3	14	2135	2.97073e-41	TRUE	FALSE	FALSE	FALSE		FALSE		FALSE	FALSE	FALSE		FALSE		other	5
1339823	PPE18	1339839	PPE18	49	34	6594	202	0	2	17	102	2.99055e-41	TRUE	FALSE	TRUE	FALSE		FALSE		FALSE	TRUE	FALSE		FALSE		both_antigen	16
3894678	PPE60	3894725	PPE60	66	54	1886	1136	1	0	19	1088	3.04161e-41	TRUE	FALSE	TRUE	FALSE		FALSE		FALSE	TRUE	FALSE		FALSE		both_antigen	47
2163484	PPE34	2163488	PPE34	12	12	44	44	0	0	12	44	4.41432e-41	TRUE	FALSE	TRUE	FALSE		FALSE		FALSE	TRUE	FALSE		FALSE		both_antigen	4
3895067	PPE60	3895068	PPE60	12	12	1698	1698	0	0	12	1698	6.08098e-41	TRUE	TRUE	TRUE	FALSE		FALSE		TRUE	TRUE	FALSE		FALSE		both_antigen	1
2197260	Rv1945	2197263	Rv1945	20	14	2840	2967	1	0	13	2822	8.25206e-41	TRUE	FALSE	TRUE	FALSE		FALSE		FALSE	TRUE	FALSE		FALSE		both_antigen	3
2197260	Rv1945	2197266	Rv1945	20	14	2840	2967	1	0	13	2822	8.25206e-41	TRUE	FALSE	TRUE	FALSE		FALSE		FALSE	TRUE	FALSE		FALSE		both_antigen	6
1532846	PPE19	1532847	PPE19	12	13	6	20	0	0	12	6	1.14822e-40	TRUE	TRUE	TRUE	FALSE		FALSE		TRUE	TRUE	FALSE		FALSE		both_antigen	1
1833646	rpsA	2814264	fadE19	12	13	46	46	0	0	12	46	1.15394e-40	TRUE	FALSE	FALSE	FALSE		FALSE		FALSE	FALSE	FALSE		FALSE		other	980618
1833646	rpsA	2026992	PPE26	12	13	46	46	0	0	12	46	1.15394e-40	TRUE	FALSE	FALSE	FALSE		FALSE		FALSE	TRUE	FALSE		FALSE		one_antigen	193346
116917	nrp	2290107	lipT	12	13	182	184	0	0	12	182	1.18481e-40	TRUE	FALSE	FALSE	FALSE		FALSE		FALSE	FALSE	FALSE		FALSE		other	2173190
761155	rpoB	781822	rpsL	1687	329	9165	1338	36	37	79	928	1.31804e-40	TRUE	FALSE	TRUE	TRUE	RIF,RIF,RIF,RIF,RIF,RIF,RIF,RIF,RIF,RIF,RIF,RIF	TRUE	RIF	FALSE	FALSE	TRUE	STM,STM	TRUE	STM	between_known_AB	20667
1095364	PE_PGRS18	1095365	PE_PGRS18	37	14	2538	36	0	0	14	36	1.3673e-40	TRUE	FALSE	FALSE	FALSE		FALSE		FALSE	FALSE	FALSE		FALSE		other	1
1472571	None	1472716	None	19	29	22	28	0	0	14	18	1.83353e-40	TRUE	FALSE	FALSE	FALSE		TRUE	LZD,KAN,CAP,STM,AMI	FALSE	FALSE	FALSE		TRUE	LZD,KAN,CAP,STM,AMI	between_maybe_AB	145
332787	vapC25	332795	vapC25	25	22	189	167	0	0	14	161	1.85332e-40	TRUE	FALSE	FALSE	FALSE		FALSE		FALSE	FALSE	FALSE		FALSE		other	8
841413	vapC31	841482	vapC31	39	36	122	146	0	0	16	92	1.91651e-40	TRUE	FALSE	FALSE	FALSE		FALSE		FALSE	FALSE	FALSE		FALSE		other	69
2626149	esxO	2626678	Rv2348c	126	125	2560	695	0	5	25	52	1.92807e-40	TRUE	TRUE	TRUE	FALSE		FALSE		FALSE	FALSE	FALSE		FALSE		one_antigen	529
2197260	Rv1945	2197264	Rv1945	20	15	2840	2987	1	0	13	2822	2.03203e-40	TRUE	FALSE	TRUE	FALSE		FALSE		FALSE	TRUE	FALSE		FALSE		both_antigen	4
2945167	None	2945199	None	177	64	11509	156	0	21	24	142	2.59176e-40	TRUE	FALSE	FALSE	FALSE		FALSE		FALSE	FALSE	FALSE		FALSE		other	32
1532859	PPE19	1532889	PPE19	54	27	584	130	0	0	16	106	3.91855e-40	TRUE	TRUE	TRUE	FALSE		FALSE		TRUE	TRUE	FALSE		FALSE		both_antigen	30
2197260	Rv1945	2197270	Rv1945	20	16	2840	2967	1	0	13	2822	4.68141e-40	TRUE	FALSE	TRUE	FALSE		FALSE		FALSE	TRUE	FALSE		FALSE		both_antigen	10
2197260	Rv1945	2197272	Rv1945	20	16	2840	2967	1	0	13	2822	4.68141e-40	TRUE	FALSE	TRUE	FALSE		FALSE		FALSE	TRUE	FALSE		FALSE		both_antigen	12
1472598	None	1472716	None	21	29	14	28	0	1	14	12	7.4376e-40	TRUE	FALSE	FALSE	FALSE		TRUE	LZD,KAN,CAP,STM,AMI	FALSE	FALSE	FALSE		TRUE	LZD,KAN,CAP,STM,AMI	between_maybe_AB	118
755294	None	755295	None	13	14	160	172	0	0	12	160	7.51642e-40	TRUE	FALSE	FALSE	FALSE		FALSE		FALSE	FALSE	FALSE		FALSE		other	1
2945167	None	2945201	None	177	67	11509	164	1	24	24	144	7.73678e-40	TRUE	FALSE	FALSE	FALSE		FALSE		FALSE	FALSE	FALSE		FALSE		other	34
2300690	pks12	2300699	pks12	16	12	254	248	0	0	12	248	1.45082e-39	TRUE	FALSE	FALSE	FALSE		FALSE		FALSE	FALSE	FALSE		FALSE		other	9
806172	None	3108350	Rv2799	14	14	92	98	1	0	12	92	1.80331e-39	TRUE	FALSE	FALSE	FALSE		FALSE		FALSE	FALSE	FALSE		FALSE		other	2109354
4252865	fadE35	4252878	None	19	33	112	2153	0	0	14	102	1.81413e-39	TRUE	FALSE	FALSE	FALSE		FALSE		FALSE	FALSE	FALSE		FALSE		other	13
2945167	None	2945204	None	177	70	11509	164	1	25	24	144	2.19479e-39	TRUE	FALSE	FALSE	FALSE		FALSE		FALSE	FALSE	FALSE		FALSE		other	37
842026	None	842032	None	14	27	42	66	0	0	13	38	2.20001e-39	TRUE	FALSE	FALSE	FALSE		FALSE		FALSE	FALSE	FALSE		FALSE		other	6
4322886	Rv3848	4326855	ethA	13	16	26	32	1	0	12	26	3.63316e-39	TRUE	FALSE	FALSE	FALSE		FALSE		FALSE	FALSE	TRUE	ETH,ETH	TRUE	ETH	known_AB_first	3969
2747470	folC	2747471	folC	15	74	22	86	0	0	15	22	3.9747e-39	TRUE	FALSE	FALSE	FALSE		FALSE		FALSE	FALSE	FALSE		FALSE		other	1
332759	vapC25	333044	vapC25	75	46	1468	838	3	0	18	442	5.39219e-39	TRUE	FALSE	FALSE	FALSE		FALSE		FALSE	FALSE	FALSE		FALSE		other	285
842032	None	842058	Rv0750	27	26	66	526	0	0	14	60	6.08113e-39	TRUE	FALSE	FALSE	FALSE		FALSE		FALSE	FALSE	FALSE		FALSE		other	26
842032	None	842065	Rv0750	27	26	66	526	0	0	14	60	6.08113e-39	TRUE	FALSE	FALSE	FALSE		FALSE		FALSE	FALSE	FALSE		FALSE		other	33
842032	None	842051	Rv0750	27	26	66	526	0	0	14	60	6.08113e-39	TRUE	FALSE	FALSE	FALSE		FALSE		FALSE	FALSE	FALSE		FALSE		other	19
842032	None	842063	Rv0750	27	26	66	526	0	0	14	60	6.08113e-39	TRUE	FALSE	FALSE	FALSE		FALSE		FALSE	FALSE	FALSE		FALSE		other	31
842032	None	842056	Rv0750	27	26	66	526	0	0	14	60	6.08113e-39	TRUE	FALSE	FALSE	FALSE		FALSE		FALSE	FALSE	FALSE		FALSE		other	24
842032	None	842057	Rv0750	27	27	66	526	0	0	14	60	1.03127e-38	TRUE	FALSE	FALSE	FALSE		FALSE		FALSE	FALSE	FALSE		FALSE		other	25
1339823	PPE18	1339837	PPE18	49	33	6594	200	0	2	16	100	1.06222e-38	TRUE	FALSE	TRUE	FALSE		FALSE		FALSE	TRUE	FALSE		FALSE		both_antigen	14
1339820	PPE18	1339839	PPE18	35	34	126	202	0	0	15	102	1.16042e-38	TRUE	FALSE	TRUE	FALSE		FALSE		FALSE	TRUE	FALSE		FALSE		both_antigen	19
1532855	PPE19	1532889	PPE19	68	27	766	130	0	0	16	106	1.63828e-38	TRUE	TRUE	TRUE	FALSE		FALSE		TRUE	TRUE	FALSE		FALSE		both_antigen	34
842063	Rv0750	842111	Rv0750	26	183	526	4450	1	1	19	524	1.65737e-38	TRUE	FALSE	FALSE	FALSE		FALSE		FALSE	FALSE	FALSE		FALSE		other	48
842058	Rv0750	842111	Rv0750	26	183	526	4450	1	1	19	524	1.65737e-38	TRUE	FALSE	FALSE	FALSE		FALSE		FALSE	FALSE	FALSE		FALSE		other	53
842056	Rv0750	842111	Rv0750	26	183	526	4450	1	1	19	524	1.65737e-38	TRUE	FALSE	FALSE	FALSE		FALSE		FALSE	FALSE	FALSE		FALSE		other	55
842065	Rv0750	842111	Rv0750	26	183	526	4450	1	1	19	524	1.65737e-38	TRUE	FALSE	FALSE	FALSE		FALSE		FALSE	FALSE	FALSE		FALSE		other	46
842051	Rv0750	842111	Rv0750	26	183	526	4450	1	1	19	524	1.65737e-38	TRUE	FALSE	FALSE	FALSE		FALSE		FALSE	FALSE	FALSE		FALSE		other	60
1341073	esxL	1341254	esxL	65	164	943	1713	3	1	22	639	1.86486e-38	TRUE	FALSE	TRUE	FALSE		FALSE		FALSE	TRUE	FALSE		FALSE		both_antigen	181
2626149	esxO	2626155	esxO	126	29	2560	488	0	0	18	136	2.08562e-38	TRUE	TRUE	TRUE	FALSE		FALSE		TRUE	TRUE	FALSE		FALSE		both_antigen	6
2300678	pks12	2300690	pks12	15	16	246	254	1	0	12	244	2.11174e-38	TRUE	FALSE	FALSE	FALSE		FALSE		FALSE	FALSE	FALSE		FALSE		other	12
2300680	pks12	2300690	pks12	15	16	246	254	1	0	12	244	2.11174e-38	TRUE	FALSE	FALSE	FALSE		FALSE		FALSE	FALSE	FALSE		FALSE		other	10
2300674	pks12	2300690	pks12	15	16	246	254	1	0	12	244	2.11174e-38	TRUE	FALSE	FALSE	FALSE		FALSE		FALSE	FALSE	FALSE		FALSE		other	16
3247929	ppsA	3248028	ppsA	39	130	630	1072	1	1	19	174	2.15336e-38	TRUE	FALSE	FALSE	FALSE		FALSE		FALSE	FALSE	FALSE		FALSE		other	99
1276360	Rv1148c	1276375	Rv1148c	46	25	4796	5002	2	0	15	4636	2.38304e-38	TRUE	FALSE	FALSE	FALSE		FALSE		FALSE	FALSE	FALSE		FALSE		other	15
1276363	Rv1148c	1276375	Rv1148c	46	25	4798	5002	2	0	15	4636	2.38428e-38	TRUE	FALSE	FALSE	FALSE		FALSE		FALSE	FALSE	FALSE		FALSE		other	12
2197270	Rv1945	2197278	Rv1945	16	47	2967	3065	0	0	14	2963	2.85567e-38	TRUE	FALSE	TRUE	FALSE		FALSE		FALSE	TRUE	FALSE		FALSE		both_antigen	8
2197272	Rv1945	2197278	Rv1945	16	47	2967	3065	0	0	14	2963	2.85567e-38	TRUE	FALSE	TRUE	FALSE		FALSE		FALSE	TRUE	FALSE		FALSE		both_antigen	6
841473	vapC31	841475	vapC31	11	11	4	4	0	0	11	4	3.38207e-38	TRUE	FALSE	FALSE	FALSE		FALSE		FALSE	FALSE	FALSE		FALSE		other	2
842057	Rv0750	842111	Rv0750	27	183	526	4450	1	1	19	524	3.38595e-38	TRUE	FALSE	FALSE	FALSE		FALSE		FALSE	FALSE	FALSE		FALSE		other	54
2300944	pks12	2300945	pks12	11	11	16	16	0	0	11	16	3.38919e-38	TRUE	FALSE	FALSE	FALSE		FALSE		FALSE	FALSE	FALSE		FALSE		other	1
2300942	pks12	2300945	pks12	11	11	16	16	0	0	11	16	3.38919e-38	TRUE	FALSE	FALSE	FALSE		FALSE		FALSE	FALSE	FALSE		FALSE		other	3
2300942	pks12	2300944	pks12	11	11	16	16	0	0	11	16	3.38919e-38	TRUE	FALSE	FALSE	FALSE		FALSE		FALSE	FALSE	FALSE		FALSE		other	2
1339922	PPE18	1339923	PPE18	11	11	24	24	0	0	11	24	3.39394e-38	TRUE	FALSE	TRUE	FALSE		FALSE		FALSE	TRUE	FALSE		FALSE		both_antigen	1
1968190	Rv1742	3305380	Rv2953	11	11	26	26	0	0	11	26	3.39513e-38	TRUE	FALSE	FALSE	FALSE		FALSE		FALSE	FALSE	FALSE		FALSE		other	1337190
2300564	pks12	2300566	pks12	11	11	98	98	0	0	11	98	3.43823e-38	TRUE	FALSE	FALSE	FALSE		FALSE		FALSE	FALSE	FALSE		FALSE		other	2
2300564	pks12	2300567	pks12	11	11	98	98	0	0	11	98	3.43823e-38	TRUE	FALSE	FALSE	FALSE		FALSE		FALSE	FALSE	FALSE		FALSE		other	3
2300566	pks12	2300567	pks12	11	11	98	98	0	0	11	98	3.43823e-38	TRUE	FALSE	FALSE	FALSE		FALSE		FALSE	FALSE	FALSE		FALSE		other	1
3895181	PPE60	3895182	PPE60	11	11	196	196	0	0	11	196	3.49786e-38	TRUE	FALSE	TRUE	FALSE		FALSE		FALSE	TRUE	FALSE		FALSE		both_antigen	1
1341083	esxL	1341099	esxL	43	199	1917	3398	3	1	21	1869	3.94908e-38	TRUE	TRUE	TRUE	FALSE		FALSE		TRUE	TRUE	FALSE		FALSE		both_antigen	16
333306	None	333325	None	15	17	14	14	0	0	12	10	4.17633e-38	TRUE	FALSE	FALSE	FALSE		FALSE		FALSE	FALSE	FALSE		FALSE		other	19
4338600	None	4338602	None	39	21	244	24	0	0	14	20	4.93758e-38	TRUE	FALSE	FALSE	FALSE		TRUE	STM,AMI,CAP	FALSE	FALSE	FALSE		TRUE	STM,AMI,CAP	between_maybe_AB	2
1341073	esxL	1341174	esxL	65	107	943	1675	3	1	20	637	5.59974e-38	TRUE	FALSE	TRUE	FALSE		FALSE		TRUE	TRUE	FALSE		FALSE		both_antigen	101
1276366	Rv1148c	1276375	Rv1148c	49	25	4800	5002	2	0	15	4636	6.15128e-38	TRUE	FALSE	FALSE	FALSE		FALSE		FALSE	FALSE	FALSE		FALSE		other	9
1533143	PPE19	1533145	PPE19	11	12	4	4	0	0	11	4	8.80772e-38	TRUE	TRUE	TRUE	FALSE		FALSE		TRUE	TRUE	FALSE		FALSE		both_antigen	2
1476408	None	1476466	None	11	12	8	8	0	0	11	8	8.81389e-38	TRUE	FALSE	FALSE	FALSE		TRUE	LZD	FALSE	FALSE	FALSE		TRUE	LZD	between_maybe_AB	58
2629847	plcB	3305380	Rv2953	12	11	26	26	0	0	11	26	8.84172e-38	TRUE	FALSE	TRUE	FALSE		FALSE		FALSE	FALSE	FALSE		FALSE		one_antigen	675533
1968190	Rv1742	2629847	plcB	11	12	26	26	0	0	11	26	8.84172e-38	TRUE	FALSE	FALSE	FALSE		FALSE		FALSE	TRUE	FALSE		FALSE		one_antigen	661657
3086982	ald	3086984	ald	12	11	56	56	0	0	11	56	8.8883e-38	TRUE	FALSE	TRUE	FALSE		FALSE		FALSE	TRUE	FALSE		FALSE		both_antigen	2
2164086	PPE34	2164087	PPE34	11	12	138	138	0	0	11	138	9.017e-38	TRUE	FALSE	TRUE	FALSE		FALSE		FALSE	TRUE	FALSE		FALSE		both_antigen	1
3895182	PPE60	3895183	PPE60	11	12	196	196	0	0	11	196	9.10926e-38	TRUE	FALSE	TRUE	FALSE		FALSE		FALSE	TRUE	FALSE		FALSE		both_antigen	1
3895181	PPE60	3895183	PPE60	11	12	196	196	0	0	11	196	9.10926e-38	TRUE	FALSE	TRUE	FALSE		FALSE		FALSE	TRUE	FALSE		FALSE		both_antigen	2
2300676	pks12	2300690	pks12	17	16	254	254	1	0	12	244	9.49644e-38	TRUE	FALSE	FALSE	FALSE		FALSE		FALSE	FALSE	FALSE		FALSE		other	14
3247415	ppsA	3247463	ppsA	20	14	162	124	0	0	12	122	1.31929e-37	TRUE	FALSE	FALSE	FALSE		FALSE		FALSE	FALSE	FALSE		FALSE		other	48
2626058	esxO	2626064	esxO	17	31	178	136	0	2	13	96	1.70439e-37	TRUE	FALSE	TRUE	FALSE		FALSE		FALSE	TRUE	FALSE		FALSE		both_antigen	6
2300669	pks12	2300690	pks12	18	16	254	254	1	0	12	244	1.88549e-37	TRUE	FALSE	FALSE	FALSE		FALSE		FALSE	FALSE	FALSE		FALSE		other	21
1339820	PPE18	1339841	PPE18	35	41	126	204	0	0	15	102	1.92101e-37	TRUE	FALSE	TRUE	FALSE		FALSE		FALSE	TRUE	FALSE		FALSE		both_antigen	21
2945167	None	2945205	None	177	70	11509	166	1	25	23	144	2.17503e-37	TRUE	FALSE	FALSE	FALSE		FALSE		FALSE	FALSE	FALSE		FALSE		other	38
755294	None	755296	None	13	11	160	160	0	0	11	160	2.18337e-37	TRUE	FALSE	FALSE	FALSE		FALSE		FALSE	FALSE	FALSE		FALSE		other	2
3895181	PPE60	3895185	PPE60	11	13	196	224	0	0	11	196	2.20805e-37	TRUE	FALSE	TRUE	FALSE		FALSE		FALSE	TRUE	FALSE		FALSE		both_antigen	4
3895182	PPE60	3895185	PPE60	11	13	196	224	0	0	11	196	2.20805e-37	TRUE	FALSE	TRUE	FALSE		FALSE		FALSE	TRUE	FALSE		FALSE		both_antigen	3
1167231	Rv1044	4061469	PPE65	12	12	80	80	0	0	11	78	2.32526e-37	TRUE	FALSE	FALSE	FALSE		FALSE		FALSE	TRUE	FALSE		FALSE		one_antigen	1517294
1476428	None	1476429	None	20	15	10	26	0	0	12	8	2.94143e-37	TRUE	FALSE	FALSE	FALSE		TRUE	LZD	FALSE	FALSE	FALSE		TRUE	LZD	between_maybe_AB	1
2300666	pks12	2300690	pks12	19	16	254	254	1	0	12	244	3.60727e-37	TRUE	FALSE	FALSE	FALSE		FALSE		FALSE	FALSE	FALSE		FALSE		other	24
755295	None	755296	None	14	11	172	160	0	0	11	160	4.94403e-37	TRUE	FALSE	FALSE	FALSE		FALSE		FALSE	FALSE	FALSE		FALSE		other	1
3895183	PPE60	3895185	PPE60	12	13	196	224	0	0	11	196	5.75011e-37	TRUE	FALSE	TRUE	FALSE		FALSE		FALSE	TRUE	FALSE		FALSE		both_antigen	2
4252864	fadE35	4252878	None	18	33	112	2153	0	0	13	102	1.21679e-36	TRUE	FALSE	FALSE	FALSE		FALSE		FALSE	FALSE	FALSE		FALSE		other	14
1814922	None	1814925	None	14	12	50	48	0	0	11	48	1.26023e-36	TRUE	FALSE	FALSE	FALSE		FALSE		FALSE	FALSE	FALSE		FALSE		other	3
1472530	None	1472571	None	18	19	16	22	0	0	12	12	1.41628e-36	TRUE	FALSE	FALSE	FALSE		TRUE	LZD,KAN,CAP,STM,AMI	FALSE	FALSE	FALSE		TRUE	LZD,KAN,CAP,STM,AMI	between_maybe_AB	41
841278	vapC31	841422	vapC31	52	20	318	18	0	0	14	12	1.42274e-36	TRUE	FALSE	FALSE	FALSE		FALSE		FALSE	FALSE	FALSE		FALSE		other	144
332787	vapC25	332882	vapC25	25	42	189	72	0	0	14	34	1.58977e-36	TRUE	FALSE	FALSE	FALSE		FALSE		FALSE	FALSE	FALSE		FALSE		other	95
3247928	ppsA	3248028	ppsA	38	130	630	1072	1	1	18	174	3.09863e-36	TRUE	FALSE	FALSE	FALSE		FALSE		FALSE	FALSE	FALSE		FALSE		other	100
1472530	None	1472598	None	18	21	16	14	1	0	12	6	4.70443e-36	TRUE	FALSE	FALSE	FALSE		TRUE	LZD,KAN,CAP,STM,AMI	FALSE	FALSE	FALSE		TRUE	LZD,KAN,CAP,STM,AMI	between_maybe_AB	68
1339741	PPE18	1339894	PPE18	169	135	6850	7808	28	17	26	494	5.09402e-36	TRUE	TRUE	TRUE	FALSE		FALSE		FALSE	TRUE	FALSE		FALSE		both_antigen	153
3841808	Rv3424c	3841816	Rv3424c	16	12	160	236	2	0	11	158	5.65832e-36	TRUE	FALSE	FALSE	FALSE		FALSE		FALSE	FALSE	FALSE		FALSE		other	8
1339820	PPE18	1339837	PPE18	35	33	126	200	0	0	14	100	6.02769e-36	TRUE	FALSE	TRUE	FALSE		FALSE		FALSE	TRUE	FALSE		FALSE		both_antigen	17
1476429	None	1476481	None	15	13	26	6	0	0	11	6	6.46524e-36	TRUE	FALSE	FALSE	FALSE		TRUE	LZD	FALSE	FALSE	FALSE		TRUE	LZD	between_maybe_AB	52
1476425	None	1476429	None	13	15	8	26	0	0	11	8	6.46524e-36	TRUE	FALSE	FALSE	FALSE		TRUE	LZD	FALSE	FALSE	FALSE		TRUE	LZD	between_maybe_AB	4
3847243	PPE59	3847247	PPE59	15	13	30	22	0	0	11	20	6.47204e-36	TRUE	FALSE	FALSE	FALSE		FALSE		FALSE	FALSE	FALSE		FALSE		other	4
761109	rpoB	2155168	katG	167	2098	356	12564	61	2	62	242	8.77295e-36	TRUE	FALSE	TRUE	TRUE	RIF,RIF,RIF,RIF,RIF,RIF,RIF	TRUE	RIF	FALSE	TRUE	TRUE	INH,INH,INH,INH,INH	TRUE	INH	between_known_AB	1394059
1532855	PPE19	1532922	PPE19	68	40	766	112	0	0	16	28	8.86884e-36	TRUE	TRUE	TRUE	FALSE		FALSE		TRUE	TRUE	FALSE		FALSE		both_antigen	67
1339819	PPE18	1339839	PPE18	35	34	130	202	0	0	14	102	9.16051e-36	TRUE	FALSE	TRUE	FALSE		FALSE		FALSE	TRUE	FALSE		FALSE		both_antigen	20
2197278	Rv1945	2197313	Rv1945	47	146	3065	738	2	10	19	126	1.30394e-35	TRUE	FALSE	TRUE	FALSE		FALSE		FALSE	TRUE	FALSE		FALSE		both_antigen	35
2626011	esxO	2626149	esxO	164	126	19630	2560	5	24	26	1838	1.32611e-35	TRUE	FALSE	TRUE	FALSE		FALSE		TRUE	TRUE	FALSE		FALSE		both_antigen	138
842026	None	842044	Rv0750	14	31	42	126	0	1	12	36	2.5211e-35	TRUE	FALSE	FALSE	FALSE		FALSE		FALSE	FALSE	FALSE		FALSE		other	18
841569	vapC31	841572	vapC31	10	10	20	20	0	0	10	20	2.87884e-35	TRUE	FALSE	FALSE	FALSE		FALSE		FALSE	FALSE	FALSE		FALSE		other	3
4121642	None	4326707	ethA	10	10	28	28	0	0	10	28	2.8825e-35	TRUE	FALSE	FALSE	FALSE		FALSE		FALSE	FALSE	TRUE	ETH	TRUE	ETH	known_AB_first	205065
2981119	Rv2660c	4352064	PPE68	10	10	44	44	0	0	10	44	2.88986e-35	TRUE	FALSE	TRUE	FALSE		FALSE		TRUE	TRUE	FALSE		FALSE		both_antigen	1370945
1275375	Rv1147	2981119	Rv2660c	10	10	44	44	0	0	10	44	2.88986e-35	TRUE	FALSE	FALSE	FALSE		FALSE		FALSE	TRUE	FALSE		FALSE		one_antigen	1705744
1275375	Rv1147	4352064	PPE68	10	10	44	44	0	0	10	44	2.88986e-35	TRUE	FALSE	FALSE	FALSE		FALSE		TRUE	TRUE	FALSE		FALSE		one_antigen	1334843
2306630	pks12	2306633	pks12	10	10	80	80	0	0	10	80	2.90648e-35	TRUE	FALSE	FALSE	FALSE		FALSE		FALSE	FALSE	FALSE		FALSE		other	3
2306630	pks12	2306632	pks12	10	10	80	80	0	0	10	80	2.90648e-35	TRUE	FALSE	FALSE	FALSE		FALSE		FALSE	FALSE	FALSE		FALSE		other	2
2306632	pks12	2306633	pks12	10	10	80	80	0	0	10	80	2.90648e-35	TRUE	FALSE	FALSE	FALSE		FALSE		FALSE	FALSE	FALSE		FALSE		other	1
832088	Rv0740	832090	Rv0740	10	10	116	116	0	0	10	116	2.9232e-35	TRUE	FALSE	FALSE	FALSE		FALSE		FALSE	FALSE	FALSE		FALSE		other	2
2135195	fbpB	3985178	cyp125	10	10	232	232	0	0	10	232	2.97781e-35	TRUE	TRUE	TRUE	FALSE		FALSE		FALSE	FALSE	FALSE		FALSE		one_antigen	1849983
1476428	None	1476466	None	20	12	10	8	0	0	11	8	6.32893e-35	TRUE	FALSE	FALSE	FALSE		TRUE	LZD	FALSE	FALSE	FALSE		TRUE	LZD	between_maybe_AB	38
3691753	amiA1	4121642	None	11	10	28	28	0	0	10	28	7.47658e-35	TRUE	FALSE	FALSE	FALSE		FALSE		FALSE	FALSE	FALSE		FALSE		other	429889
3691753	amiA1	4326707	ethA	11	10	28	28	0	0	10	28	7.47658e-35	TRUE	FALSE	FALSE	FALSE		FALSE		FALSE	FALSE	TRUE	ETH	TRUE	ETH	known_AB_first	634954
2612364	Rv2337c	2981119	Rv2660c	11	10	46	44	0	0	10	44	7.49804e-35	TRUE	FALSE	FALSE	FALSE		FALSE		FALSE	TRUE	FALSE		FALSE		one_antigen	368755
1275375	Rv1147	2612364	Rv2337c	10	11	44	46	0	0	10	44	7.49804e-35	TRUE	FALSE	FALSE	FALSE		FALSE		FALSE	FALSE	FALSE		FALSE		other	1336989
2612364	Rv2337c	4352064	PPE68	11	10	46	44	0	0	10	44	7.49804e-35	TRUE	FALSE	FALSE	FALSE		FALSE		TRUE	TRUE	FALSE		FALSE		one_antigen	1739700
1533059	PPE19	1533060	PPE19	10	11	182	182	0	0	10	182	7.66238e-35	TRUE	TRUE	TRUE	FALSE		FALSE		TRUE	TRUE	FALSE		FALSE		both_antigen	1
761139	rpoB	4247429	embB	511	865	634	2866	14	8	62	60	8.11417e-35	TRUE	FALSE	TRUE	TRUE	RIF,RIF,RIF,RIF,RIF,RIF,RIF,RIF,RIF	TRUE	RIF	FALSE	FALSE	TRUE	EMB,EMB,EMB	TRUE	EMB	between_known_AB	925242
332795	vapC25	332916	vapC25	22	139	167	2296	0	0	16	16	8.84562e-35	TRUE	FALSE	FALSE	FALSE		FALSE		FALSE	FALSE	FALSE		FALSE		other	121
332802	vapC25	333086	vapC25	92	48	1154	496	0	0	17	38	1.0513e-34	TRUE	FALSE	FALSE	FALSE		FALSE		FALSE	FALSE	FALSE		FALSE		other	284
1339819	PPE18	1339841	PPE18	35	41	130	204	0	0	14	102	1.2574e-34	TRUE	FALSE	TRUE	FALSE		FALSE		FALSE	TRUE	FALSE		FALSE		both_antigen	22
1476425	None	1476428	None	13	20	8	10	0	0	11	8	1.52638e-34	TRUE	FALSE	FALSE	FALSE		TRUE	LZD	FALSE	FALSE	FALSE		TRUE	LZD	between_maybe_AB	3
2626108	esxO	2626189	None	40	44	45234	24612	1	1	18	24510	1.68098e-34	TRUE	TRUE	TRUE	FALSE		FALSE		FALSE	FALSE	FALSE		FALSE		one_antigen	81
761293	rpoB	3469744	smpB	12	10	26	22	0	0	10	22	1.78425e-34	TRUE	FALSE	TRUE	FALSE		TRUE	RIF	FALSE	FALSE	FALSE		FALSE		one_antigen	1703081
2242068	ctpF	3478434	moaA1	11	11	294	296	0	0	10	294	2.02395e-34	TRUE	FALSE	TRUE	FALSE		FALSE		FALSE	FALSE	FALSE		FALSE		one_antigen	1236366
1472530	None	1472616	None	18	15	16	8	0	0	11	4	2.31555e-34	TRUE	FALSE	FALSE	FALSE		TRUE	LZD,KAN,CAP,STM,AMI	FALSE	FALSE	FALSE		TRUE	LZD,KAN,CAP,STM,AMI	between_maybe_AB	86
1472571	None	1472713	None	19	28	22	38	0	0	12	16	2.85026e-34	TRUE	FALSE	FALSE	FALSE		TRUE	LZD,KAN,CAP,STM,AMI	FALSE	FALSE	FALSE		TRUE	LZD,KAN,CAP,STM,AMI	between_maybe_AB	142
1472598	None	1472781	None	21	26	14	28	0	1	12	8	3.88453e-34	TRUE	FALSE	FALSE	FALSE		TRUE	LZD,KAN,CAP,STM,AMI	FALSE	FALSE	FALSE		TRUE	LZD,KAN,CAP,STM,AMI	between_maybe_AB	183
3895111	PPE60	3895113	PPE60	12	11	24	26	1	0	10	24	4.62783e-34	TRUE	TRUE	TRUE	FALSE		FALSE		TRUE	TRUE	FALSE		FALSE		both_antigen	2
2626108	esxO	2626138	esxO	40	47	45234	174	0	2	18	40	5.67498e-34	TRUE	TRUE	TRUE	FALSE		FALSE		TRUE	TRUE	FALSE		FALSE		both_antigen	30
764817	rpoC	4247431	embB	281	821	921	2090	16	6	47	188	5.98937e-34	TRUE	FALSE	FALSE	FALSE		TRUE	RIF	FALSE	FALSE	TRUE	EMB,EMB,EMB	TRUE	EMB	known_AB_first	928918
841278	vapC31	841320	vapC31	52	19	318	14	0	0	13	12	6.1401e-34	TRUE	FALSE	FALSE	FALSE		FALSE		FALSE	FALSE	FALSE		FALSE		other	42
332787	vapC25	332916	vapC25	25	139	189	2296	0	0	16	36	6.80381e-34	TRUE	FALSE	FALSE	FALSE		FALSE		FALSE	FALSE	FALSE		FALSE		other	129
761110	rpoB	4247431	embB	331	821	1265	2090	11	11	50	234	7.23121e-34	TRUE	FALSE	TRUE	TRUE	RIF,RIF,RIF,RIF,RIF	TRUE	RIF	FALSE	FALSE	TRUE	EMB,EMB,EMB	TRUE	EMB	between_known_AB	925211
1674782	inhA	3685983	Rv3300c	48	12	286	42	0	0	12	42	7.76134e-34	TRUE	FALSE	TRUE	FALSE		TRUE	ETH,INH	FALSE	FALSE	FALSE		FALSE		one_antigen	2011201
761110	rpoB	1473246	None	331	589	1265	1893	8	24	44	607	7.85149e-34	TRUE	FALSE	TRUE	TRUE	RIF,RIF,RIF,RIF,RIF	TRUE	RIF	FALSE	FALSE	TRUE	AMI,CAP,KAN	TRUE	LZD,KAN,CAP,STM,AMI	between_known_AB	712136
2232657	None	3469744	smpB	14	10	22	22	0	0	10	22	8.3303e-34	TRUE	FALSE	FALSE	FALSE		FALSE		FALSE	FALSE	FALSE		FALSE		other	1237087
1095492	PE_PGRS18	1095497	PE_PGRS18	10	14	16	124	0	0	10	16	8.46678e-34	TRUE	FALSE	FALSE	FALSE		FALSE		FALSE	FALSE	FALSE		FALSE		other	5
1472598	None	1472713	None	21	28	14	38	0	1	12	10	9.46489e-34	TRUE	FALSE	FALSE	FALSE		TRUE	LZD,KAN,CAP,STM,AMI	FALSE	FALSE	FALSE		TRUE	LZD,KAN,CAP,STM,AMI	between_maybe_AB	115
691388	mce2D	4004309	fadE32	12	12	16	14	0	1	10	14	1.10297e-33	TRUE	FALSE	FALSE	FALSE		FALSE		FALSE	FALSE	FALSE		FALSE		other	1098611
1532859	PPE19	1532930	PPE19	54	31	584	82	0	0	14	28	1.18845e-33	TRUE	TRUE	TRUE	FALSE		FALSE		TRUE	TRUE	FALSE		FALSE		both_antigen	71
761155	rpoB	1472359	None	1687	234	9165	870	25	23	61	268	1.32133e-33	TRUE	FALSE	TRUE	TRUE	RIF,RIF,RIF,RIF,RIF,RIF,RIF,RIF,RIF,RIF,RIF,RIF	TRUE	RIF	FALSE	FALSE	TRUE	STM	TRUE	LZD,KAN,CAP,STM,AMI	between_known_AB	711204
1472598	None	1472742	None	21	30	14	44	0	1	12	10	2.16805e-33	TRUE	FALSE	FALSE	FALSE		TRUE	LZD,KAN,CAP,STM,AMI	FALSE	FALSE	FALSE		TRUE	LZD,KAN,CAP,STM,AMI	between_maybe_AB	144
2197293	Rv1945	2197332	Rv1945	95	126	710	630	7	2	20	66	2.17362e-33	TRUE	FALSE	TRUE	FALSE		FALSE		FALSE	TRUE	FALSE		FALSE		both_antigen	39
1094538	None	1094576	None	263	27	2258	46	0	2	18	46	2.64421e-33	TRUE	FALSE	FALSE	FALSE		FALSE		FALSE	FALSE	FALSE		FALSE		other	38
1094538	None	1094575	None	263	27	2258	46	0	2	18	46	2.64421e-33	TRUE	FALSE	FALSE	FALSE		FALSE		FALSE	FALSE	FALSE		FALSE		other	37
3894678	PPE60	3894732	PPE60	66	60	1886	17091	8	0	17	1090	3.12532e-33	TRUE	FALSE	TRUE	FALSE		FALSE		FALSE	TRUE	FALSE		FALSE		both_antigen	54
1339819	PPE18	1339837	PPE18	35	33	130	200	0	0	13	100	4.57545e-33	TRUE	FALSE	TRUE	FALSE		FALSE		FALSE	TRUE	FALSE		FALSE		both_antigen	18
2197248	Rv1945	2197272	Rv1945	69	16	3065	2967	0	1	13	2967	4.66564e-33	TRUE	FALSE	TRUE	FALSE		FALSE		FALSE	TRUE	FALSE		FALSE		both_antigen	24
2197248	Rv1945	2197270	Rv1945	69	16	3065	2967	0	1	13	2967	4.66564e-33	TRUE	FALSE	TRUE	FALSE		FALSE		FALSE	TRUE	FALSE		FALSE		both_antigen	22
1094538	None	1094572	None	263	28	2258	46	0	2	18	46	5.06907e-33	TRUE	FALSE	FALSE	FALSE		FALSE		FALSE	FALSE	FALSE		FALSE		other	34
761293	rpoB	2232657	None	12	14	26	22	0	0	10	22	5.16074e-33	TRUE	FALSE	TRUE	FALSE		TRUE	RIF	FALSE	FALSE	FALSE		FALSE		one_antigen	1471364
4385946	Rv3900c	4386108	Rv3900c	39	47	1272	756	4	7	14	400	5.287e-33	TRUE	FALSE	FALSE	FALSE		FALSE		FALSE	FALSE	FALSE		FALSE		other	162
1476425	None	1476481	None	13	13	8	6	0	0	10	6	5.46054e-33	TRUE	FALSE	FALSE	FALSE		TRUE	LZD	FALSE	FALSE	FALSE		TRUE	LZD	between_maybe_AB	56
2197266	Rv1945	2197278	Rv1945	14	47	2967	3065	0	0	12	2963	6.61153e-33	TRUE	FALSE	TRUE	FALSE		FALSE		FALSE	TRUE	FALSE		FALSE		both_antigen	12
2197263	Rv1945	2197278	Rv1945	14	47	2967	3065	0	0	12	2963	6.61153e-33	TRUE	FALSE	TRUE	FALSE		FALSE		FALSE	TRUE	FALSE		FALSE		both_antigen	15
332792	vapC25	332916	vapC25	20	139	165	2296	0	0	15	16	6.69937e-33	TRUE	FALSE	FALSE	FALSE		FALSE		FALSE	FALSE	FALSE		FALSE		other	124
1339741	PPE18	1339905	PPE18	169	132	6850	7644	27	13	24	224	9.2432e-33	TRUE	TRUE	TRUE	FALSE		FALSE		FALSE	TRUE	FALSE		FALSE		both_antigen	164
2197264	Rv1945	2197278	Rv1945	15	47	2987	3065	0	0	12	2963	1.51836e-32	TRUE	FALSE	TRUE	FALSE		FALSE		FALSE	TRUE	FALSE		FALSE		both_antigen	14
332726	vapC25	333044	vapC25	66	46	604	838	2	0	15	432	1.73921e-32	TRUE	FALSE	FALSE	FALSE		FALSE		FALSE	FALSE	FALSE		FALSE		other	318
2197248	Rv1945	2197313	Rv1945	69	146	3065	738	1	12	19	66	1.87265e-32	TRUE	FALSE	TRUE	FALSE		FALSE		FALSE	TRUE	FALSE		FALSE		both_antigen	65
2626108	esxO	2626191	None	40	43	45234	24608	1	0	17	24510	2.02394e-32	TRUE	TRUE	TRUE	FALSE		FALSE		FALSE	FALSE	FALSE		FALSE		one_antigen	83
1341290	esxL	1341295	None	16	113	78	8221	1	0	14	78	2.17262e-32	TRUE	FALSE	TRUE	FALSE		FALSE		FALSE	FALSE	FALSE		FALSE		one_antigen	5
1341292	None	1341295	None	16	113	76	8221	2	0	14	76	2.17262e-32	TRUE	FALSE	FALSE	FALSE		FALSE		FALSE	FALSE	FALSE		FALSE		other	3
2871778	aroE	4326155	ethA	9	9	10	10	0	0	9	10	2.71038e-32	TRUE	FALSE	FALSE	FALSE		FALSE		FALSE	FALSE	FALSE		TRUE	ETH	maybe_AB_first	1454377
2055253	Rv1812c	2871778	aroE	9	9	10	10	0	0	9	10	2.71038e-32	TRUE	FALSE	FALSE	FALSE		FALSE		FALSE	FALSE	FALSE		FALSE		other	816525
2055253	Rv1812c	4326155	ethA	9	9	10	10	0	0	9	10	2.71038e-32	TRUE	FALSE	FALSE	FALSE		FALSE		FALSE	FALSE	FALSE		TRUE	ETH	maybe_AB_first	2140630
1532579	PPE19	1532583	PPE19	9	9	24	24	0	0	9	24	2.71582e-32	TRUE	TRUE	TRUE	FALSE		FALSE		TRUE	TRUE	FALSE		FALSE		both_antigen	4
1532579	PPE19	1532584	PPE19	9	9	24	24	0	0	9	24	2.71582e-32	TRUE	TRUE	TRUE	FALSE		FALSE		TRUE	TRUE	FALSE		FALSE		both_antigen	5
1532583	PPE19	1532584	PPE19	9	9	24	24	0	0	9	24	2.71582e-32	TRUE	TRUE	TRUE	FALSE		FALSE		TRUE	TRUE	FALSE		FALSE		both_antigen	1
1532575	PPE19	1532583	PPE19	9	9	24	24	0	0	9	24	2.71582e-32	TRUE	TRUE	TRUE	FALSE		FALSE		TRUE	TRUE	FALSE		FALSE		both_antigen	8
1532575	PPE19	1532584	PPE19	9	9	24	24	0	0	9	24	2.71582e-32	TRUE	TRUE	TRUE	FALSE		FALSE		TRUE	TRUE	FALSE		FALSE		both_antigen	9
1532575	PPE19	1532579	PPE19	9	9	24	24	0	0	9	24	2.71582e-32	TRUE	TRUE	TRUE	FALSE		FALSE		TRUE	TRUE	FALSE		FALSE		both_antigen	4
3847367	PPE59	3847378	PPE59	28	26	3864	3736	1	1	12	3522	2.72141e-32	TRUE	FALSE	FALSE	FALSE		FALSE		FALSE	FALSE	FALSE		FALSE		other	11
832076	Rv0740	832082	Rv0740	9	9	116	116	0	0	9	116	2.75188e-32	TRUE	FALSE	FALSE	FALSE		FALSE		FALSE	FALSE	FALSE		FALSE		other	6
832076	Rv0740	832083	Rv0740	9	9	116	116	0	0	9	116	2.75188e-32	TRUE	FALSE	FALSE	FALSE		FALSE		FALSE	FALSE	FALSE		FALSE		other	7
832082	Rv0740	832083	Rv0740	9	9	116	116	0	0	9	116	2.75188e-32	TRUE	FALSE	FALSE	FALSE		FALSE		FALSE	FALSE	FALSE		FALSE		other	1
1073288	None	1073289	None	18	11	290	264	0	0	10	264	2.78343e-32	TRUE	FALSE	FALSE	FALSE		FALSE		FALSE	FALSE	FALSE		FALSE		other	1
2180169	Rv1927	3447507	virS	9	9	342	342	0	0	9	342	2.84275e-32	TRUE	FALSE	FALSE	FALSE		FALSE		FALSE	FALSE	FALSE		FALSE		other	1267338
2289226	pncA	3447507	virS	9	9	342	342	0	0	9	342	2.84275e-32	TRUE	FALSE	FALSE	FALSE		TRUE	PZA	FALSE	FALSE	FALSE		FALSE		maybe_AB_second	1158281
2180169	Rv1927	2289226	pncA	9	9	342	342	0	0	9	342	2.84275e-32	TRUE	FALSE	FALSE	FALSE		FALSE		FALSE	FALSE	FALSE		TRUE	PZA	maybe_AB_first	109057
1093584	PE_PGRS17	1093585	PE_PGRS17	9	10	6	12	0	0	9	6	6.99807e-32	TRUE	FALSE	FALSE	FALSE		FALSE		FALSE	FALSE	FALSE		FALSE		other	1
1581895	Rv1405c	4390259	Rv3903c	9	10	6	18	0	0	9	6	7.00409e-32	TRUE	FALSE	TRUE	FALSE		FALSE		FALSE	FALSE	FALSE		FALSE		one_antigen	1603168
1532578	PPE19	1532583	PPE19	10	9	26	24	0	0	9	24	7.01212e-32	TRUE	TRUE	TRUE	FALSE		FALSE		TRUE	TRUE	FALSE		FALSE		both_antigen	5
1532575	PPE19	1532578	PPE19	9	10	24	26	0	0	9	24	7.01212e-32	TRUE	TRUE	TRUE	FALSE		FALSE		TRUE	TRUE	FALSE		FALSE		both_antigen	3
1532578	PPE19	1532584	PPE19	10	9	26	24	0	0	9	24	7.01212e-32	TRUE	TRUE	TRUE	FALSE		FALSE		TRUE	TRUE	FALSE		FALSE		both_antigen	6
1532578	PPE19	1532579	PPE19	10	9	26	24	0	0	9	24	7.01212e-32	TRUE	TRUE	TRUE	FALSE		FALSE		TRUE	TRUE	FALSE		FALSE		both_antigen	1
2295186	pks12	2295190	pks12	9	10	38	38	0	0	9	38	7.02419e-32	TRUE	FALSE	FALSE	FALSE		FALSE		FALSE	FALSE	FALSE		FALSE		other	4
2295186	pks12	2295187	pks12	9	10	38	38	0	0	9	38	7.02419e-32	TRUE	FALSE	FALSE	FALSE		FALSE		FALSE	FALSE	FALSE		FALSE		other	1
832081	Rv0740	832083	Rv0740	10	9	116	116	0	0	9	116	7.10319e-32	TRUE	FALSE	FALSE	FALSE		FALSE		FALSE	FALSE	FALSE		FALSE		other	2
832076	Rv0740	832081	Rv0740	9	10	116	116	0	0	9	116	7.10319e-32	TRUE	FALSE	FALSE	FALSE		FALSE		FALSE	FALSE	FALSE		FALSE		other	5
832076	Rv0740	832090	Rv0740	9	10	116	116	0	0	9	116	7.10319e-32	TRUE	FALSE	FALSE	FALSE		FALSE		FALSE	FALSE	FALSE		FALSE		other	14
832082	Rv0740	832090	Rv0740	9	10	116	116	0	0	9	116	7.10319e-32	TRUE	FALSE	FALSE	FALSE		FALSE		FALSE	FALSE	FALSE		FALSE		other	8
832083	Rv0740	832090	Rv0740	9	10	116	116	0	0	9	116	7.10319e-32	TRUE	FALSE	FALSE	FALSE		FALSE		FALSE	FALSE	FALSE		FALSE		other	7
832081	Rv0740	832082	Rv0740	10	9	116	116	0	0	9	116	7.10319e-32	TRUE	FALSE	FALSE	FALSE		FALSE		FALSE	FALSE	FALSE		FALSE		other	1
832076	Rv0740	832088	Rv0740	9	10	116	116	0	0	9	116	7.10319e-32	TRUE	FALSE	FALSE	FALSE		FALSE		FALSE	FALSE	FALSE		FALSE		other	12
832082	Rv0740	832088	Rv0740	9	10	116	116	0	0	9	116	7.10319e-32	TRUE	FALSE	FALSE	FALSE		FALSE		FALSE	FALSE	FALSE		FALSE		other	6
832083	Rv0740	832088	Rv0740	9	10	116	116	0	0	9	116	7.10319e-32	TRUE	FALSE	FALSE	FALSE		FALSE		FALSE	FALSE	FALSE		FALSE		other	5
1479860	Rv1318c	1479861	Rv1318c	9	10	412	424	0	0	9	412	7.42495e-32	TRUE	FALSE	FALSE	FALSE		FALSE		FALSE	FALSE	FALSE		FALSE		other	1
764918	rpoC	4004309	fadE32	38	12	54	14	0	0	11	14	7.42961e-32	TRUE	FALSE	FALSE	FALSE		TRUE	RIF	FALSE	FALSE	FALSE		FALSE		maybe_AB_second	1172141
2747480	folC	4004309	fadE32	38	12	74	14	0	0	11	14	7.45569e-32	TRUE	FALSE	FALSE	FALSE		FALSE		FALSE	FALSE	FALSE		FALSE		other	1256829
3895158	PPE60	3895159	PPE60	9	10	535	537	0	0	9	535	7.54703e-32	TRUE	FALSE	TRUE	FALSE		FALSE		FALSE	TRUE	FALSE		FALSE		both_antigen	1
3841739	Rv3424c	3841759	Rv3424c	19	24	164	194	0	0	11	160	7.61029e-32	TRUE	FALSE	FALSE	FALSE		FALSE		FALSE	FALSE	FALSE		FALSE		other	20
1476408	None	1476428	None	11	20	8	10	0	0	10	8	7.63411e-32	TRUE	FALSE	FALSE	FALSE		TRUE	LZD	FALSE	FALSE	FALSE		TRUE	LZD	between_maybe_AB	20
2197248	Rv1945	2197278	Rv1945	69	47	3065	3065	0	1	15	2965	7.93969e-32	TRUE	FALSE	TRUE	FALSE		FALSE		FALSE	TRUE	FALSE		FALSE		both_antigen	30
2975788	None	2975880	None	14	16	22	16	0	0	10	8	9.16854e-32	TRUE	FALSE	FALSE	FALSE		FALSE		FALSE	FALSE	FALSE		FALSE		other	92
1472530	None	1472781	None	18	26	16	28	0	0	11	12	9.83674e-32	TRUE	FALSE	FALSE	FALSE		TRUE	LZD,KAN,CAP,STM,AMI	FALSE	FALSE	FALSE		TRUE	LZD,KAN,CAP,STM,AMI	between_maybe_AB	251
2626149	esxO	2626191	None	126	43	2560	24608	48	0	18	1984	1.02391e-31	TRUE	TRUE	TRUE	FALSE		FALSE		FALSE	FALSE	FALSE		FALSE		one_antigen	42
1472571	None	1472599	None	19	12	22	6	0	0	10	6	1.0931e-31	TRUE	FALSE	FALSE	FALSE		TRUE	LZD,KAN,CAP,STM,AMI	FALSE	FALSE	FALSE		TRUE	LZD,KAN,CAP,STM,AMI	between_maybe_AB	28
332882	vapC25	333038	vapC25	42	21	72	32	0	0	12	20	1.23589e-31	TRUE	FALSE	FALSE	FALSE		FALSE		FALSE	FALSE	FALSE		FALSE		other	156
3078579	PE27	4075422	None	10	9	4689	4689	0	0	9	4689	1.4039e-31	TRUE	FALSE	FALSE	FALSE		FALSE		FALSE	FALSE	FALSE		FALSE		other	996843
3894844	PPE60	3894862	PPE60	27	18	60	66	0	0	11	32	1.506e-31	TRUE	FALSE	TRUE	FALSE		FALSE		FALSE	TRUE	FALSE		FALSE		both_antigen	18
2626149	esxO	2626189	None	126	44	2560	24612	49	0	18	1986	1.54603e-31	TRUE	TRUE	TRUE	FALSE		FALSE		FALSE	FALSE	FALSE		FALSE		one_antigen	40
2197293	Rv1945	2197331	Rv1945	95	124	710	628	7	2	19	66	1.64817e-31	TRUE	FALSE	TRUE	FALSE		FALSE		FALSE	TRUE	FALSE		FALSE		both_antigen	38
1472571	None	1472733	None	19	26	22	40	0	0	11	16	1.78698e-31	TRUE	FALSE	FALSE	FALSE		TRUE	LZD,KAN,CAP,STM,AMI	FALSE	FALSE	FALSE		TRUE	LZD,KAN,CAP,STM,AMI	between_maybe_AB	162
2295187	pks12	2295190	pks12	10	10	38	38	0	0	9	38	1.81307e-31	TRUE	FALSE	FALSE	FALSE		FALSE		FALSE	FALSE	FALSE		FALSE		other	3
832081	Rv0740	832090	Rv0740	10	10	116	116	0	0	9	116	1.83346e-31	TRUE	FALSE	FALSE	FALSE		FALSE		FALSE	FALSE	FALSE		FALSE		other	9
832081	Rv0740	832088	Rv0740	10	10	116	116	0	0	9	116	1.83346e-31	TRUE	FALSE	FALSE	FALSE		FALSE		FALSE	FALSE	FALSE		FALSE		other	7
1983317	PPE24	1983326	PPE24	60	15	998	42	0	0	12	30	1.88631e-31	TRUE	FALSE	TRUE	FALSE		FALSE		FALSE	TRUE	FALSE		FALSE		both_antigen	9
1094538	None	1094570	None	263	26	2258	46	0	2	17	46	2.13727e-31	TRUE	FALSE	FALSE	FALSE		FALSE		FALSE	FALSE	FALSE		FALSE		other	32
1472598	None	1472599	None	21	12	14	6	0	1	10	6	2.96996e-31	TRUE	FALSE	FALSE	FALSE		TRUE	LZD,KAN,CAP,STM,AMI	FALSE	FALSE	FALSE		TRUE	LZD,KAN,CAP,STM,AMI	between_maybe_AB	1
1472530	None	1472716	None	18	29	16	28	0	0	11	12	3.26895e-31	TRUE	FALSE	FALSE	FALSE		TRUE	LZD,KAN,CAP,STM,AMI	FALSE	FALSE	FALSE		TRUE	LZD,KAN,CAP,STM,AMI	between_maybe_AB	186
332787	vapC25	332951	vapC25	25	38	189	678	0	0	12	36	3.47528e-31	TRUE	FALSE	FALSE	FALSE		FALSE		FALSE	FALSE	FALSE		FALSE		other	164
1532575	PPE19	1532576	PPE19	9	12	24	24	0	0	9	24	3.61717e-31	TRUE	TRUE	TRUE	FALSE		FALSE		TRUE	TRUE	FALSE		FALSE		both_antigen	1
1532576	PPE19	1532584	PPE19	12	9	24	24	0	0	9	24	3.61717e-31	TRUE	TRUE	TRUE	FALSE		FALSE		TRUE	TRUE	FALSE		FALSE		both_antigen	8
1532576	PPE19	1532579	PPE19	12	9	24	24	0	0	9	24	3.61717e-31	TRUE	TRUE	TRUE	FALSE		FALSE		TRUE	TRUE	FALSE		FALSE		both_antigen	3
1532576	PPE19	1532583	PPE19	12	9	24	24	0	0	9	24	3.61717e-31	TRUE	TRUE	TRUE	FALSE		FALSE		TRUE	TRUE	FALSE		FALSE		both_antigen	7
1476428	None	1476481	None	20	13	10	6	0	0	10	6	4.05651e-31	TRUE	FALSE	FALSE	FALSE		TRUE	LZD	FALSE	FALSE	FALSE		TRUE	LZD	between_maybe_AB	53
2030466	esxM	2030469	esxM	11	10	18	18	0	0	9	18	4.26288e-31	TRUE	FALSE	FALSE	FALSE		FALSE		FALSE	FALSE	FALSE		FALSE		other	3
1472598	None	1472733	None	21	26	14	40	0	1	11	10	5.36923e-31	TRUE	FALSE	FALSE	FALSE		TRUE	LZD,KAN,CAP,STM,AMI	FALSE	FALSE	FALSE		TRUE	LZD,KAN,CAP,STM,AMI	between_maybe_AB	135
2197248	Rv1945	2197266	Rv1945	69	14	3065	2967	0	1	12	2967	6.6194e-31	TRUE	FALSE	TRUE	FALSE		FALSE		FALSE	TRUE	FALSE		FALSE		both_antigen	18
2197248	Rv1945	2197263	Rv1945	69	14	3065	2967	0	1	12	2967	6.6194e-31	TRUE	FALSE	TRUE	FALSE		FALSE		FALSE	TRUE	FALSE		FALSE		both_antigen	15
4385916	Rv3900c	4386108	Rv3900c	36	47	550	756	5	2	13	332	7.61026e-31	TRUE	FALSE	FALSE	FALSE		FALSE		FALSE	FALSE	FALSE		FALSE		other	192
1341083	esxL	1341120	esxL	43	222	1917	3564	4	0	18	1813	7.92049e-31	TRUE	TRUE	TRUE	FALSE		FALSE		TRUE	TRUE	FALSE		FALSE		both_antigen	37
1532576	PPE19	1532578	PPE19	12	10	24	26	0	0	9	24	9.33895e-31	TRUE	TRUE	TRUE	FALSE		FALSE		TRUE	TRUE	FALSE		FALSE		both_antigen	2
1472571	None	1472616	None	19	15	22	8	0	0	10	8	1.01767e-30	TRUE	FALSE	FALSE	FALSE		TRUE	LZD,KAN,CAP,STM,AMI	FALSE	FALSE	FALSE		TRUE	LZD,KAN,CAP,STM,AMI	between_maybe_AB	45
3895103	PPE60	3895111	PPE60	10	12	1084	24	0	2	9	24	1.08816e-30	TRUE	TRUE	TRUE	FALSE		FALSE		TRUE	TRUE	FALSE		FALSE		both_antigen	8
2626011	esxO	2626600	None	164	266	19630	10196	16	44	30	2062	1.10187e-30	TRUE	FALSE	TRUE	FALSE		FALSE		FALSE	FALSE	FALSE		FALSE		one_antigen	589
2101193	ureD	4137219	Rv3695	19	15	426	554	9	0	10	426	1.10801e-30	TRUE	FALSE	FALSE	FALSE		FALSE		FALSE	FALSE	FALSE		FALSE		other	2036026
761155	rpoB	766488	rpoC	1687	58	9165	38	0	24	34	38	1.21257e-30	TRUE	FALSE	TRUE	TRUE	RIF,RIF,RIF,RIF,RIF,RIF,RIF,RIF,RIF,RIF,RIF,RIF	TRUE	RIF	FALSE	FALSE	FALSE		TRUE	RIF	known_AB_second	5333
1532889	PPE19	1532922	PPE19	27	40	130	112	0	0	12	36	1.43432e-30	TRUE	TRUE	TRUE	FALSE		FALSE		TRUE	TRUE	FALSE		FALSE		both_antigen	33
2155167	katG	2155168	katG	56	2098	136	12564	10	1	37	124	1.47604e-30	TRUE	FALSE	TRUE	TRUE	INH,INH,INH	TRUE	INH	FALSE	TRUE	TRUE	INH,INH,INH,INH,INH	TRUE	INH	between_known_AB	1
2197248	Rv1945	2197264	Rv1945	69	15	3065	2987	0	1	12	2967	1.51965e-30	TRUE	FALSE	TRUE	FALSE		FALSE		FALSE	TRUE	FALSE		FALSE		both_antigen	16
4090823	Rv3649	4137219	Rv3695	20	15	426	554	9	0	10	426	1.85047e-30	TRUE	FALSE	FALSE	FALSE		FALSE		FALSE	FALSE	FALSE		FALSE		other	46396
3086984	ald	3086987	ald	11	56	56	298	0	0	11	56	2.1214e-30	TRUE	FALSE	TRUE	FALSE		FALSE		FALSE	TRUE	FALSE		FALSE		both_antigen	3
3841759	Rv3424c	3841777	Rv3424c	24	26	194	214	2	3	11	148	2.42111e-30	TRUE	FALSE	FALSE	FALSE		FALSE		FALSE	FALSE	FALSE		FALSE		other	18
3847364	PPE59	3847380	PPE59	24	25	3854	3736	1	1	11	3522	3.13744e-30	TRUE	FALSE	FALSE	FALSE		FALSE		FALSE	FALSE	FALSE		FALSE		other	16
332802	vapC25	333044	vapC25	92	46	1154	838	1	0	15	26	3.16326e-30	TRUE	FALSE	FALSE	FALSE		FALSE		FALSE	FALSE	FALSE		FALSE		other	242
1341285	esxL	1341295	None	15	113	74	8221	1	0	13	74	3.97025e-30	TRUE	FALSE	TRUE	FALSE		FALSE		FALSE	FALSE	FALSE		FALSE		one_antigen	10
1476408	None	1476425	None	11	13	8	8	0	0	9	8	4.51391e-30	TRUE	FALSE	FALSE	FALSE		TRUE	LZD	FALSE	FALSE	FALSE		TRUE	LZD	between_maybe_AB	17
3847364	PPE59	3847378	PPE59	24	26	3854	3736	1	1	11	3522	4.82904e-30	TRUE	FALSE	FALSE	FALSE		FALSE		FALSE	FALSE	FALSE		FALSE		other	14
1167231	Rv1044	2478852	pepB	12	12	80	80	1	1	9	76	4.85864e-30	TRUE	FALSE	FALSE	FALSE		FALSE		FALSE	FALSE	FALSE		FALSE		other	1311621
832069	Rv0740	832082	Rv0740	16	9	136	116	0	0	9	116	4.89573e-30	TRUE	FALSE	FALSE	FALSE		FALSE		FALSE	FALSE	FALSE		FALSE		other	13
832069	Rv0740	832076	Rv0740	16	9	136	116	0	0	9	116	4.89573e-30	TRUE	FALSE	FALSE	FALSE		FALSE		FALSE	FALSE	FALSE		FALSE		other	7
832069	Rv0740	832083	Rv0740	16	9	136	116	0	0	9	116	4.89573e-30	TRUE	FALSE	FALSE	FALSE		FALSE		FALSE	FALSE	FALSE		FALSE		other	14
832069	Rv0740	832109	Rv0740	16	74	136	870	0	0	12	132	4.93055e-30	TRUE	FALSE	FALSE	FALSE		FALSE		FALSE	FALSE	FALSE		FALSE		other	40
3895146	PPE60	3895158	PPE60	16	9	541	535	0	0	9	535	5.18973e-30	TRUE	FALSE	TRUE	FALSE		FALSE		FALSE	TRUE	FALSE		FALSE		both_antigen	12
3895149	PPE60	3895158	PPE60	16	9	541	535	0	0	9	535	5.18973e-30	TRUE	FALSE	TRUE	FALSE		FALSE		FALSE	TRUE	FALSE		FALSE		both_antigen	9
3086982	ald	3086987	ald	12	56	56	298	0	0	11	56	5.52097e-30	TRUE	FALSE	TRUE	FALSE		FALSE		FALSE	TRUE	FALSE		FALSE		both_antigen	5
1341160	esxL	1341167	esxL	22	16	50	24	0	0	10	22	8.44338e-30	TRUE	TRUE	TRUE	FALSE		FALSE		TRUE	TRUE	FALSE		FALSE		both_antigen	7
3895151	PPE60	3895158	PPE60	17	9	541	535	0	0	9	535	8.95594e-30	TRUE	FALSE	TRUE	FALSE		FALSE		FALSE	TRUE	FALSE		FALSE		both_antigen	7
3895150	PPE60	3895158	PPE60	17	9	541	535	0	0	9	535	8.95594e-30	TRUE	FALSE	TRUE	FALSE		FALSE		FALSE	TRUE	FALSE		FALSE		both_antigen	8
1476425	None	1476466	None	13	12	8	8	0	0	9	8	9.87713e-30	TRUE	FALSE	FALSE	FALSE		TRUE	LZD	FALSE	FALSE	FALSE		TRUE	LZD	between_maybe_AB	41
2626138	esxO	2626600	None	47	266	174	10196	2	1	19	26	1.05479e-29	TRUE	TRUE	TRUE	FALSE		FALSE		FALSE	FALSE	FALSE		FALSE		one_antigen	462
1612595	Rv1435c	1612606	Rv1435c	26	14	192	164	0	2	10	162	1.20781e-29	TRUE	FALSE	FALSE	FALSE		FALSE		FALSE	FALSE	FALSE		FALSE		other	11
832069	Rv0740	832081	Rv0740	16	10	136	116	0	0	9	116	1.26356e-29	TRUE	FALSE	FALSE	FALSE		FALSE		FALSE	FALSE	FALSE		FALSE		other	12
832069	Rv0740	832088	Rv0740	16	10	136	116	0	0	9	116	1.26356e-29	TRUE	FALSE	FALSE	FALSE		FALSE		FALSE	FALSE	FALSE		FALSE		other	19
832069	Rv0740	832090	Rv0740	16	10	136	116	0	0	9	116	1.26356e-29	TRUE	FALSE	FALSE	FALSE		FALSE		FALSE	FALSE	FALSE		FALSE		other	21
1532855	PPE19	1532930	PPE19	68	31	766	82	0	0	13	28	1.28008e-29	TRUE	TRUE	TRUE	FALSE		FALSE		TRUE	TRUE	FALSE		FALSE		both_antigen	75
1341114	esxL	1341148	esxL	184	61	3204	388	2	2	18	186	1.30606e-29	TRUE	TRUE	TRUE	FALSE		FALSE		TRUE	TRUE	FALSE		FALSE		both_antigen	34
3895146	PPE60	3895159	PPE60	16	10	541	537	0	0	9	535	1.33983e-29	TRUE	FALSE	TRUE	FALSE		FALSE		FALSE	TRUE	FALSE		FALSE		both_antigen	13
3895149	PPE60	3895159	PPE60	16	10	541	537	0	0	9	535	1.33983e-29	TRUE	FALSE	TRUE	FALSE		FALSE		FALSE	TRUE	FALSE		FALSE		both_antigen	10
1673425	None	1674263	inhA	786	40	3817	172	0	9	23	162	1.62499e-29	TRUE	FALSE	FALSE	TRUE	ETH,INH	FALSE		FALSE	TRUE	FALSE		TRUE	ETH,INH	known_AB_second	838
1341120	esxL	1341152	esxL	222	51	3564	362	1	2	18	182	1.70306e-29	TRUE	TRUE	TRUE	FALSE		FALSE		TRUE	TRUE	FALSE		FALSE		both_antigen	32
3847367	PPE59	3847380	PPE59	28	25	3864	3736	1	1	11	3522	1.71179e-29	TRUE	FALSE	FALSE	FALSE		FALSE		FALSE	FALSE	FALSE		FALSE		other	13
332735	vapC25	333044	vapC25	72	46	654	838	1	0	14	430	1.81014e-29	TRUE	FALSE	FALSE	FALSE		FALSE		FALSE	FALSE	FALSE		FALSE		other	309
3895150	PPE60	3895159	PPE60	17	10	541	537	0	0	9	535	2.31212e-29	TRUE	FALSE	TRUE	FALSE		FALSE		FALSE	TRUE	FALSE		FALSE		both_antigen	9
3895151	PPE60	3895159	PPE60	17	10	541	537	0	0	9	535	2.31212e-29	TRUE	FALSE	TRUE	FALSE		FALSE		FALSE	TRUE	FALSE		FALSE		both_antigen	8
888761	None	888762	None	8	8	6	6	0	0	8	6	2.87258e-29	TRUE	FALSE	FALSE	FALSE		FALSE		FALSE	FALSE	FALSE		FALSE		other	1
1340397	PPE18	1340398	PPE18	8	8	16	16	0	0	8	16	2.87624e-29	TRUE	FALSE	TRUE	FALSE		FALSE		FALSE	TRUE	FALSE		FALSE		both_antigen	1
1340390	PPE18	1340398	PPE18	8	8	16	16	0	0	8	16	2.87624e-29	TRUE	FALSE	TRUE	FALSE		FALSE		FALSE	TRUE	FALSE		FALSE		both_antigen	8
1340390	PPE18	1340397	PPE18	8	8	16	16	0	0	8	16	2.87624e-29	TRUE	FALSE	TRUE	FALSE		FALSE		FALSE	TRUE	FALSE		FALSE		both_antigen	7
2437590	Rv2175c	3442937	pknK	8	8	26	26	0	0	8	26	2.87991e-29	TRUE	FALSE	FALSE	FALSE		FALSE		FALSE	FALSE	FALSE		FALSE		other	1005347
2437590	Rv2175c	3138575	ugpC	8	8	26	26	0	0	8	26	2.87991e-29	TRUE	FALSE	FALSE	FALSE		FALSE		FALSE	FALSE	FALSE		FALSE		other	700985
3138575	ugpC	3442937	pknK	8	8	26	26	0	0	8	26	2.87991e-29	TRUE	FALSE	FALSE	FALSE		FALSE		FALSE	FALSE	FALSE		FALSE		other	304362
1815070	None	1815071	None	8	8	36	36	0	0	8	36	2.88358e-29	TRUE	FALSE	FALSE	FALSE		FALSE		FALSE	FALSE	FALSE		FALSE		other	1
1010054	Rv0906	1731431	adh	8	8	70	70	0	0	8	70	2.8961e-29	TRUE	FALSE	FALSE	FALSE		FALSE		FALSE	FALSE	FALSE		FALSE		other	721377
935234	lpqR	1010054	Rv0906	8	8	70	70	0	0	8	70	2.8961e-29	TRUE	FALSE	FALSE	FALSE		FALSE		FALSE	FALSE	FALSE		FALSE		other	74820
935234	lpqR	1731431	adh	8	8	70	70	0	0	8	70	2.8961e-29	TRUE	FALSE	FALSE	FALSE		FALSE		FALSE	FALSE	FALSE		FALSE		other	796197
2030836	esxN	2030840	esxN	16	11	12	14	0	0	9	8	2.92918e-29	TRUE	FALSE	TRUE	FALSE		FALSE		FALSE	TRUE	FALSE		FALSE		both_antigen	4
2806923	Rv2491	3575204	Rv3201c	8	8	262	262	0	0	8	262	2.96795e-29	TRUE	FALSE	FALSE	FALSE		FALSE		FALSE	TRUE	FALSE		FALSE		one_antigen	768281
2029109	PPE27	2029111	PPE27	8	8	992	992	0	0	8	992	3.26004e-29	TRUE	FALSE	TRUE	FALSE		FALSE		FALSE	TRUE	FALSE		FALSE		both_antigen	2
2029108	PPE27	2029112	PPE27	8	8	992	992	0	0	8	992	3.26004e-29	TRUE	FALSE	TRUE	FALSE		FALSE		FALSE	TRUE	FALSE		FALSE		both_antigen	4
2029108	PPE27	2029109	PPE27	8	8	992	992	0	0	8	992	3.26004e-29	TRUE	FALSE	TRUE	FALSE		FALSE		FALSE	TRUE	FALSE		FALSE		both_antigen	1
2029108	PPE27	2029111	PPE27	8	8	992	992	0	0	8	992	3.26004e-29	TRUE	FALSE	TRUE	FALSE		FALSE		FALSE	TRUE	FALSE		FALSE		both_antigen	3
2029111	PPE27	2029112	PPE27	8	8	992	992	0	0	8	992	3.26004e-29	TRUE	FALSE	TRUE	FALSE		FALSE		FALSE	TRUE	FALSE		FALSE		both_antigen	1
2029109	PPE27	2029112	PPE27	8	8	992	992	0	0	8	992	3.26004e-29	TRUE	FALSE	TRUE	FALSE		FALSE		FALSE	TRUE	FALSE		FALSE		both_antigen	3
116917	nrp	1532827	PPE19	12	61	182	5290	0	0	11	178	3.53425e-29	TRUE	FALSE	FALSE	FALSE		FALSE		TRUE	TRUE	FALSE		FALSE		one_antigen	1415910
3247415	ppsA	3247517	ppsA	20	9	162	120	0	0	9	120	3.66145e-29	TRUE	FALSE	FALSE	FALSE		FALSE		FALSE	FALSE	FALSE		FALSE		other	102
2300674	pks12	2300699	pks12	15	12	246	248	1	0	9	238	3.71018e-29	TRUE	FALSE	FALSE	FALSE		FALSE		FALSE	FALSE	FALSE		FALSE		other	25
2300678	pks12	2300699	pks12	15	12	246	248	1	0	9	238	3.71018e-29	TRUE	FALSE	FALSE	FALSE		FALSE		FALSE	FALSE	FALSE		FALSE		other	21
2300680	pks12	2300699	pks12	15	12	246	248	1	0	9	238	3.71018e-29	TRUE	FALSE	FALSE	FALSE		FALSE		FALSE	FALSE	FALSE		FALSE		other	19
3895157	PPE60	3895158	PPE60	20	9	541	535	0	0	9	535	3.86687e-29	TRUE	FALSE	TRUE	FALSE		FALSE		FALSE	TRUE	FALSE		FALSE		both_antigen	1
7582	gyrA	2155168	katG	779	2098	743	12564	490	3	119	433	3.98545e-29	TRUE	FALSE	FALSE	TRUE	LEV,LEV,MXF,MXF	TRUE	MXF,LEV	FALSE	TRUE	TRUE	INH,INH,INH,INH,INH	TRUE	INH	between_known_AB	2147586
2626189	None	2626600	None	44	266	24612	10196	1	100	21	2070	4.00622e-29	TRUE	FALSE	FALSE	FALSE		FALSE		FALSE	FALSE	FALSE		FALSE		other	411
761155	rpoB	4249583	embB	1687	117	9165	116	1	36	42	88	4.13494e-29	TRUE	FALSE	TRUE	TRUE	RIF,RIF,RIF,RIF,RIF,RIF,RIF,RIF,RIF,RIF,RIF,RIF	TRUE	RIF	FALSE	FALSE	FALSE		TRUE	EMB	known_AB_second	923104
764918	rpoC	2747480	folC	38	38	54	74	0	0	12	14	4.5829e-29	TRUE	FALSE	FALSE	FALSE		TRUE	RIF	FALSE	FALSE	FALSE		FALSE		maybe_AB_second	1982562
116917	nrp	1532855	PPE19	12	68	182	766	0	0	11	178	5.07849e-29	TRUE	FALSE	FALSE	FALSE		FALSE		TRUE	TRUE	FALSE		FALSE		one_antigen	1415938
3894791	PPE60	3894883	PPE60	44	53	1588	220	1	0	13	52	5.77416e-29	TRUE	FALSE	TRUE	FALSE		FALSE		FALSE	TRUE	FALSE		FALSE		both_antigen	92
918175	desA1	1833646	rpsA	16	12	88	46	0	2	9	46	6.47385e-29	TRUE	FALSE	TRUE	FALSE		FALSE		FALSE	FALSE	FALSE		FALSE		one_antigen	915471
1472616	None	1472716	None	15	29	8	28	0	0	10	8	6.98579e-29	TRUE	FALSE	FALSE	FALSE		TRUE	LZD,KAN,CAP,STM,AMI	FALSE	FALSE	FALSE		TRUE	LZD,KAN,CAP,STM,AMI	between_maybe_AB	100
4060449	esxW	4060450	esxW	9	8	8	6	0	0	8	6	7.37241e-29	TRUE	TRUE	TRUE	FALSE		FALSE		TRUE	TRUE	FALSE		FALSE		both_antigen	1
1011592	Rv0907	1861709	pheT	9	8	10	10	0	0	8	10	7.37429e-29	TRUE	FALSE	FALSE	FALSE		FALSE		FALSE	FALSE	FALSE		FALSE		other	850117
[truncated: 62,051 more rows]
