# Supplementary material for: Analysis of Genome-Wide Mutational Dependence in Naturally Evolving Mycobacterium tuberculosis Populations
Source: Mol Biol Evol. 2023 Jun 23;40(6):msad131. doi: 10.1093/molbev/msad131 (PMC10292908; doi:10.1093/molbev/msad131)
Supplement: msad131_Supplementary_Data [file msad131_supplementary_data.zip › 05.antibiotic_associated_SNPs.csv]

	pos	gene_id	gene_name	AA_change	is_lineage	in_known_ABR_position	known_drug
90	6620	Rv0005	gyrB	D461N	False	True	MXF,LEV
92	6734	Rv0005	gyrB	N499Y	False	True	MXF,LEV
103	6742	Rv0005	gyrB	E501D	False	True	MXF,LEV
106	6750	Rv0005	gyrB	A504V	False	True	MXF,LEV
110	7563	Rv0006	gyrA	G88C	False	True	MXF,LEV
111	7564	Rv0006	gyrA	G88D	False	True	MXF,LEV
114	7570	Rv0006	gyrA	A90E	False	True	MXF,LEV
117	7572	Rv0006	gyrA	S91P	False	True	MXF,LEV
118	7581	Rv0006	gyrA	D94N	False	True	MXF,LEV
121	7582	Rv0006	gyrA	D94A	False	True	MXF,LEV
1304	760314	Rv0667	rpoB	V170L	False	True	RIF
1325	761090	Rv0667	rpoB	S428R	False	True	RIF
1328	761093	Rv0667	rpoB	Q429H	False	True	RIF
1330	761095	Rv0667	rpoB	L430P	False	True	RIF
1332	761097	Rv0667	rpoB	S431G	False	True	RIF
1333	761100	Rv0667	rpoB	Q432K	False	True	RIF
1335	761101	Rv0667	rpoB	Q432P	False	True	RIF
1337	761106	Rv0667	rpoB	M434L	False	True	RIF
1339	761108	Rv0667	rpoB	M434I	False	True	RIF
1342	761109	Rv0667	rpoB	D435N	False	True	RIF
1345	761110	Rv0667	rpoB	D435A	False	True	RIF
1348	761111	Rv0667	rpoB	D435E	False	True	RIF
1350	761115	Rv0667	rpoB	N437H	False	True	RIF
1353	761127	Rv0667	rpoB	S441T	False	True	RIF
1356	761128	Rv0667	rpoB	S441*	False	True	RIF
1359	761139	Rv0667	rpoB	H445N	False	True	RIF
1362	761140	Rv0667	rpoB	H445P	False	True	RIF
1365	761141	Rv0667	rpoB	H445Q	False	True	RIF
1367	761142	Rv0667	rpoB	K446Q	False	True	RIF
1368	761149	Rv0667	rpoB	R448Q	False	True	RIF
1369	761154	Rv0667	rpoB	S450T	False	True	RIF
1372	761155	Rv0667	rpoB	S450*	False	True	RIF
1375	761156	Rv0667	rpoB	S450S	False	True	RIF
1377	761161	Rv0667	rpoB	L452P	False	True	RIF
1385	761277	Rv0667	rpoB	I491L	False	True	RIF
1572	781687	Rv0682	rpsL	K43T	False	True	STM
1575	781821	Rv0682	rpsL	K88Q	False	True	STM
1577	781822	Rv0682	rpsL	K88T	False	True	STM
1600	801268	Rv0701	rplC	C154R	False	True	LZD
2665	1472359	Rvnr01	None	S172R	False	True	STM
2667	1472362	Rvnr01	None	R173C	False	True	STM
2723	1473246	Rvnr01	None	S467S	False	True	AMI,CAP,KAN
2724	1473247	Rvnr01	None	R468S	False	True	AMI,CAP,KAN
2726	1473329	Rvnr01	None	R495P	False	True	AMI,CAP,KAN
2988	1673425	intergenic	None	None	False	True	ETH,INH
2989	1673432	intergenic	None	None	False	True	ETH,INH
2992	1674048	Rv1483	fabG1	L203L	False	True	ETH,INH
2996	1674481	Rv1484	inhA	S94A	False	True	ETH
3224	1918634	Rv1694	tlyA	G232D	False	True	CAP
3626	2155167	Rv1908c	katG	S315S	False	True	INH
3629	2155168	Rv1908c	katG	S315I	False	True	INH
3640	2155276	Rv1908c	katG	G279D	False	True	INH
3675	2155819	Rv1908c	katG	Y98C	False	True	INH
3956	2288697	Rv2043c	pncA	L182W	False	True	PZA
3958	2288703	Rv2043c	pncA	V180G	False	True	PZA
3960	2288704	Rv2043c	pncA	V180F	False	True	PZA
3963	2288718	Rv2043c	pncA	M175R	False	True	PZA
3966	2288719	Rv2043c	pncA	M175V	False	True	PZA
3967	2288727	Rv2043c	pncA	L172R	False	True	PZA
3969	2288730	Rv2043c	pncA	A171V	False	True	PZA
3975	2288752	Rv2043c	pncA	S164P	False	True	PZA
3979	2288757	Rv2043c	pncA	G162V	False	True	PZA
3982	2288764	Rv2043c	pncA	T160A	False	True	PZA
3984	2288766	Rv2043c	pncA	L159R	False	True	PZA
3988	2288778	Rv2043c	pncA	V155G	False	True	PZA
3990	2288779	Rv2043c	pncA	V155M	False	True	PZA
3992	2288782	Rv2043c	pncA	R154W	False	True	PZA
3994	2288790	Rv2043c	pncA	L151W	False	True	PZA
3996	2288805	Rv2043c	pncA	A146V	False	True	PZA
3998	2288806	Rv2043c	pncA	A146T	False	True	PZA
4000	2288817	Rv2043c	pncA	T142M	False	True	PZA
4003	2288818	Rv2043c	pncA	T142A	False	True	PZA
4005	2288820	Rv2043c	pncA	Q141P	False	True	PZA
4006	2288821	Rv2043c	pncA	Q141*	False	True	PZA
4007	2288824	Rv2043c	pncA	R140G	False	True	PZA
4009	2288826	Rv2043c	pncA	V139G	False	True	PZA
4011	2288827	Rv2043c	pncA	V139L	False	True	PZA
4014	2288830	Rv2043c	pncA	C138G	False	True	PZA
4018	2288835	Rv2043c	pncA	D136V	False	True	PZA
4021	2288836	Rv2043c	pncA	D136Y	False	True	PZA
4024	2288839	Rv2043c	pncA	T135A	False	True	PZA
4026	2288841	Rv2043c	pncA	A134V	False	True	PZA
4029	2288844	Rv2043c	pncA	I133S	False	True	PZA
4031	2288847	Rv2043c	pncA	G132D	False	True	PZA
4033	2288848	Rv2043c	pncA	G132S	False	True	PZA
4034	2288853	Rv2043c	pncA	V130G	False	True	PZA
4037	2288859	Rv2043c	pncA	V128G	False	True	PZA
4039	2288868	Rv2043c	pncA	V125G	False	True	PZA
4041	2288869	Rv2043c	pncA	V125F	False	True	PZA
4042	2288878	Rv2043c	pncA	Q122*	False	True	PZA
4043	2288883	Rv2043c	pncA	L120R	False	True	PZA
4045	2288885	Rv2043c	pncA	W119C	False	True	PZA
4048	2288886	Rv2043c	pncA	W119L	False	True	PZA
4051	2288887	Rv2043c	pncA	W119G	False	True	PZA
4054	2288895	Rv2043c	pncA	L116R	False	True	PZA
4056	2288920	Rv2043c	pncA	G108*	False	True	PZA
4059	2288928	Rv2043c	pncA	G105V	False	True	PZA
4061	2288930	Rv2043c	pncA	S104R	False	True	PZA
4063	2288933	Rv2043c	pncA	Y103*	False	True	PZA
4065	2288934	Rv2043c	pncA	Y103C	False	True	PZA
4067	2288935	Rv2043c	pncA	Y103D	False	True	PZA
4071	2288938	Rv2043c	pncA	A102T	False	True	PZA
4075	2288952	Rv2043c	pncA	G97V	False	True	PZA
4078	2288953	Rv2043c	pncA	G97C	False	True	PZA
4081	2288954	Rv2043c	pncA	K96N	False	True	PZA
4084	2288955	Rv2043c	pncA	K96M	False	True	PZA
4087	2288956	Rv2043c	pncA	K96E	False	True	PZA
4089	2288961	Rv2043c	pncA	F94C	False	True	PZA
4092	2288962	Rv2043c	pncA	F94V	False	True	PZA
4094	2288964	Rv2043c	pncA	V93G	False	True	PZA
4096	2288973	Rv2043c	pncA	I90S	False	True	PZA
4099	2288988	Rv2043c	pncA	L85R	False	True	PZA
4101	2288997	Rv2043c	pncA	H82R	False	True	PZA
4106	2289010	Rv2043c	pncA	G78C	False	True	PZA
4109	2289015	Rv2043c	pncA	T76I	False	True	PZA
4110	2289016	Rv2043c	pncA	T76P	False	True	PZA
4111	2289028	Rv2043c	pncA	C72R	False	True	PZA
4112	2289029	Rv2043c	pncA	H71Q	False	True	PZA
4114	2289030	Rv2043c	pncA	H71R	False	True	PZA
4116	2289031	Rv2043c	pncA	H71Y	False	True	PZA
4119	2289036	Rv2043c	pncA	P69L	False	True	PZA
4124	2289038	Rv2043c	pncA	W68C	False	True	PZA
4130	2289040	Rv2043c	pncA	W68G	False	True	PZA
4135	2289043	Rv2043c	pncA	S67P	False	True	PZA
4136	2289046	Rv2043c	pncA	S66P	False	True	PZA
4139	2289049	Rv2043c	pncA	S65P	False	True	PZA
4140	2289050	Rv2043c	pncA	Y64*	False	True	PZA
4142	2289052	Rv2043c	pncA	Y64D	False	True	PZA
4143	2289054	Rv2043c	pncA	D63V	False	True	PZA
4148	2289057	Rv2043c	pncA	P62L	False	True	PZA
4150	2289058	Rv2043c	pncA	P62S	False	True	PZA
4153	2289067	Rv2043c	pncA	S59P	False	True	PZA
4154	2289072	Rv2043c	pncA	H57L	False	True	PZA
4157	2289073	Rv2043c	pncA	H57Y	False	True	PZA
4160	2289081	Rv2043c	pncA	P54L	False	True	PZA
4165	2289089	Rv2043c	pncA	H51H	False	True	PZA
4168	2289090	Rv2043c	pncA	H51R	False	True	PZA
4170	2289091	Rv2043c	pncA	H51Y	False	True	PZA
4173	2289095	Rv2043c	pncA	D49E	False	True	PZA
4175	2289096	Rv2043c	pncA	D49G	False	True	PZA
4177	2289097	Rv2043c	pncA	D49Y	False	True	PZA
4179	2289100	Rv2043c	pncA	K48*	False	True	PZA
4181	2289103	Rv2043c	pncA	T47A	False	True	PZA
4183	2289105	Rv2043c	pncA	A46V	False	True	PZA
4185	2289111	Rv2043c	pncA	V44G	False	True	PZA
4187	2289119	Rv2043c	pncA	Y41*	False	True	PZA
4191	2289140	Rv2043c	pncA	Y34*	False	True	PZA
4193	2289142	Rv2043c	pncA	Y34D	False	True	PZA
4194	2289150	Rv2043c	pncA	I31S	False	True	PZA
4196	2289162	Rv2043c	pncA	L27R	False	True	PZA
4198	2289171	Rv2043c	pncA	G24V	False	True	PZA
4200	2289180	Rv2043c	pncA	V21G	False	True	PZA
4202	2289186	Rv2043c	pncA	L19R	False	True	PZA
4204	2289192	Rv2043c	pncA	G17V	False	True	PZA
4208	2289200	Rv2043c	pncA	C14C	False	True	PZA
4211	2289202	Rv2043c	pncA	C14G	False	True	PZA
4213	2289204	Rv2043c	pncA	F13C	False	True	PZA
4215	2289207	Rv2043c	pncA	D12G	False	True	PZA
4217	2289208	Rv2043c	pncA	D12Y	False	True	PZA
4219	2289212	Rv2043c	pncA	Q10H	False	True	PZA
4221	2289213	Rv2043c	pncA	Q10L	False	True	PZA
4224	2289214	Rv2043c	pncA	Q10*	False	True	PZA
4225	2289216	Rv2043c	pncA	V9G	False	True	PZA
4227	2289218	Rv2043c	pncA	D8E	False	True	PZA
4229	2289219	Rv2043c	pncA	D8G	False	True	PZA
4231	2289220	Rv2043c	pncA	D8N	False	True	PZA
4232	2289222	Rv2043c	pncA	V7G	False	True	PZA
4234	2289223	Rv2043c	pncA	V7F	False	True	PZA
4237	2289225	Rv2043c	pncA	I6S	False	True	PZA
4240	2289228	Rv2043c	pncA	I5S	False	True	PZA
4242	2289231	Rv2043c	pncA	L4W	False	True	PZA
4245	2289240	Rv2043c	pncA	M1R	False	True	PZA
4248	2289248	intergenic	None	None	False	True	PZA
4250	2289252	intergenic	None	None	False	True	PZA
4253	2289253	intergenic	None	None	False	True	PZA
4696	2715342	intergenic	None	None	False	True	KAN
4698	2715344	intergenic	None	None	False	True	KAN
4699	2715346	intergenic	None	None	False	True	AMI,KAN
4702	2715369	intergenic	None	None	False	True	KAN
6455	4243221	intergenic	None	None	False	True	EMB
6477	4246734	Rv3795	embB	L74P	False	True	EMB
6482	4247429	Rv3795	embB	M306L	False	True	EMB
6485	4247431	Rv3795	embB	M306I	False	True	EMB
6488	4247469	Rv3795	embB	Y319S	False	True	EMB
6490	4247495	Rv3795	embB	D328N	False	True	EMB
6499	4247574	Rv3795	embB	D354A	False	True	EMB
6509	4247729	Rv3795	embB	G406S	False	True	EMB
6511	4247730	Rv3795	embB	G406D	False	True	EMB
6517	4248002	Rv3795	embB	Q497K	False	True	EMB
6518	4248003	Rv3795	embB	Q497P	False	True	EMB
6680	4326301	Rv3854c	ethA	W391*	False	True	ETH
6681	4326302	Rv3854c	ethA	W391*	False	True	ETH
6682	4326341	Rv3854c	ethA	P378L	False	True	ETH
6683	4326350	Rv3854c	ethA	S375F	False	True	ETH
6685	4326435	Rv3854c	ethA	Q347*	False	True	ETH
6689	4326452	Rv3854c	ethA	A341V	False	True	ETH
6694	4326613	Rv3854c	ethA	N287N	False	True	ETH
6698	4326632	Rv3854c	ethA	H281R	False	True	ETH
6700	4326707	Rv3854c	ethA	W256*	False	True	ETH
6706	4326855	Rv3854c	ethA	R207C	False	True	ETH
6714	4327033	Rv3854c	ethA	Y147*	False	True	ETH
6716	4327054	Rv3854c	ethA	Y140*	False	True	ETH
6723	4327081	Rv3854c	ethA	C131W	False	True	ETH
6727	4327193	Rv3854c	ethA	I94S	False	True	ETH
6729	4327211	Rv3854c	ethA	T88I	False	True	ETH
6730	4327268	Rv3854c	ethA	W69L	False	True	ETH
6738	4327307	Rv3854c	ethA	D56G	False	True	ETH
6749	4327349	Rv3854c	ethA	G42V	False	True	ETH
6751	4327350	Rv3854c	ethA	G42C	False	True	ETH
6753	4327404	Rv3854c	ethA	Q24*	False	True	ETH
6758	4327472	Rv3854c	ethA	M1R	False	True	ETH
6760	4327480	intergenic	None	None	False	True	ETH
7034	4407587	Rv3919c	gid	R206*	False	True	STM
7046	4407686	Rv3919c	gid	E173*	False	True	STM
7047	4407695	Rv3919c	gid	E170*	False	True	STM
7054	4407713	Rv3919c	gid	G164C	False	True	STM
7057	4407716	Rv3919c	gid	K163*	False	True	STM
7068	4407756	Rv3919c	gid	S149S	False	True	STM
7088	4407796	Rv3919c	gid	S136*	False	True	STM
7090	4407802	Rv3919c	gid	A134V	False	True	STM
7093	4407824	Rv3919c	gid	Q127*	False	True	STM
7095	4407830	Rv3919c	gid	Q125*	False	True	STM
7097	4407832	Rv3919c	gid	V124G	False	True	STM
7099	4407847	Rv3919c	gid	A119V	False	True	STM
7101	4407850	Rv3919c	gid	R118L	False	True	STM
7106	4407854	Rv3919c	gid	G117W	False	True	STM
7111	4407880	Rv3919c	gid	L108R	False	True	STM
7113	4407896	Rv3919c	gid	E103*	False	True	STM
7115	4407899	Rv3919c	gid	R102*	False	True	STM
7128	4407929	Rv3919c	gid	E92*	False	True	STM
7135	4407935	Rv3919c	gid	L90F	False	True	STM
7140	4407944	Rv3919c	gid	Q87*	False	True	STM
7148	4407952	Rv3919c	gid	P84L	False	True	STM
7150	4407955	Rv3919c	gid	R83L	False	True	STM
7160	4407967	Rv3919c	gid	L79W	False	True	STM
7173	4407979	Rv3919c	gid	P75L	False	True	STM
7178	4407982	Rv3919c	gid	L74W	False	True	STM
7181	4407985	Rv3919c	gid	G73V	False	True	STM
7189	4407992	Rv3919c	gid	G71*	False	True	STM
7198	4407997	Rv3919c	gid	G69V	False	True	STM
7204	4408009	Rv3919c	gid	V65G	False	True	STM
7208	4408047	Rv3919c	gid	C52C	False	True	STM
7222	4408061	Rv3919c	gid	H48Y	False	True	STM
7227	4408069	Rv3919c	gid	W45*	False	True	STM
7243	4408094	Rv3919c	gid	G37*	False	True	STM
7254	4408114	Rv3919c	gid	G30V	False	True	STM
7256	4408121	Rv3919c	gid	G28*	False	True	STM
7258	4408125	Rv3919c	gid	L26F	False	True	STM
7260	4408126	Rv3919c	gid	L26*	False	True	STM
7262	4408137	Rv3919c	gid	Y22*	False	True	STM
