# Supplementary material for: Analysis of Genome-Wide Mutational Dependence in Naturally Evolving Mycobacterium tuberculosis Populations
Source: Mol Biol Evol. 2023 Jun 23;40(6):msad131. doi: 10.1093/molbev/msad131 (PMC10292908; doi:10.1093/molbev/msad131)
Supplement: msad131_Supplementary_Data [file msad131_supplementary_data.zip › 06.antibiotic_hits.xlsx]

## Sheet: downstream
	position_i	gene_name_i	position_j	gene_name_j	n_mutations_i	n_mutations_j	n_branches_with_i	n_branches_with_j	n_muts_i_on_branch_j	n_muts_j_on_branch_i	n_muts_same_branch	pval_beta_i_on_j_simultaneous	pval_beta_i_on_j_BH_sig_simultaneous	pval_beta_i_on_j_sequential	pval_beta_i_on_j_BH_sig_sequential	in_antigen_epitope_i	in_antigen_protein_i	in_known_ABR_position_i	known_drug_i	in_possible_ABR_gene_i	possible_drug_i	in_antigen_epitope_j	in_antigen_protein_j	in_known_ABR_position_j	known_drug_j	in_possible_ABR_gene_j	possible_drug_j	annotation
45187	105060	Rv0095c	2155168	katG	376	2098	4492	12564	23	190	40	3.80597e-06	TRUE	1	FALSE	FALSE	FALSE	FALSE		FALSE		FALSE	TRUE	TRUE	INH,INH,INH,INH,INH	TRUE	INH	known_AB_first
45189	761155	rpoB	2155168	katG	1687	2098	9165	12564	419	88	687	0	TRUE	5.06482e-87	TRUE	FALSE	TRUE	TRUE	RIF,RIF,RIF,RIF,RIF,RIF,RIF,RIF,RIF,RIF,RIF,RIF	TRUE	RIF	FALSE	TRUE	TRUE	INH,INH,INH,INH,INH	TRUE	INH	between_known_AB
45190	1341099	esxL	2155168	katG	199	2098	3398	12564	8	95	24	3.58608e-05	TRUE	1	FALSE	TRUE	TRUE	FALSE		FALSE		FALSE	TRUE	TRUE	INH,INH,INH,INH,INH	TRUE	INH	known_AB_first
45191	781687	rpsL	2155168	katG	918	2098	5303	12564	129	61	405	4.84291e-245	TRUE	0.714282	FALSE	FALSE	FALSE	TRUE	STM,STM	TRUE	STM	FALSE	TRUE	TRUE	INH,INH,INH,INH,INH	TRUE	INH	between_known_AB
45192	1339435	PPE18	2155168	katG	109	2098	4036	12564	12	109	16	8.69801e-05	TRUE	0.997944	FALSE	FALSE	TRUE	FALSE		FALSE		FALSE	TRUE	TRUE	INH,INH,INH,INH,INH	TRUE	INH	known_AB_first
45193	1339432	PPE18	2155168	katG	113	2098	3938	12564	11	106	16	0.000128967	TRUE	0.999623	FALSE	FALSE	TRUE	FALSE		FALSE		FALSE	TRUE	TRUE	INH,INH,INH,INH,INH	TRUE	INH	known_AB_first
45195	1191861	PE_PGRS20	2155168	katG	105	2098	636	12564	9	4	13	0.00101841	TRUE	0.999823	FALSE	FALSE	FALSE	FALSE		FALSE		FALSE	TRUE	TRUE	INH,INH,INH,INH,INH	TRUE	INH	known_AB_first
45199	332726	vapC25	2155168	katG	66	2098	604	12564	1	7	9	0.00313179	TRUE	1	FALSE	FALSE	FALSE	FALSE		FALSE		FALSE	TRUE	TRUE	INH,INH,INH,INH,INH	TRUE	INH	known_AB_first
45201	1339741	PPE18	2155168	katG	169	2098	6850	12564	19	200	21	0.000170657	TRUE	0.999778	FALSE	TRUE	TRUE	FALSE		FALSE		FALSE	TRUE	TRUE	INH,INH,INH,INH,INH	TRUE	INH	known_AB_first
45204	332735	vapC25	2155168	katG	72	2098	654	12564	1	8	10	0.00168069	TRUE	1	FALSE	FALSE	FALSE	FALSE		FALSE		FALSE	TRUE	TRUE	INH,INH,INH,INH,INH	TRUE	INH	known_AB_first
45210	332759	vapC25	2155168	katG	75	2098	1468	12564	1	13	10	0.00254629	TRUE	1	FALSE	FALSE	FALSE	FALSE		FALSE		FALSE	TRUE	TRUE	INH,INH,INH,INH,INH	TRUE	INH	known_AB_first
45216	7582	gyrA	2155168	katG	779	2098	743	12564	490	3	119	3.98545e-29	TRUE	1.78984e-236	TRUE	FALSE	FALSE	TRUE	LEV,LEV,MXF,MXF	TRUE	MXF,LEV	FALSE	TRUE	TRUE	INH,INH,INH,INH,INH	TRUE	INH	between_known_AB
45228	1339399	PPE18	2155168	katG	245	2098	4944	12564	21	145	25	0.000503559	TRUE	1	FALSE	FALSE	TRUE	FALSE		FALSE		FALSE	TRUE	TRUE	INH,INH,INH,INH,INH	TRUE	INH	known_AB_first
45241	2029211	PPE27	2155168	katG	39	2098	162	12564	3	0	7	0.00190486	TRUE	0.993868	FALSE	FALSE	TRUE	FALSE		FALSE		FALSE	TRUE	TRUE	INH,INH,INH,INH,INH	TRUE	INH	known_AB_first
45246	761139	rpoB	2155168	katG	511	2098	634	12564	189	3	151	4.8922e-71	TRUE	1.76531e-26	TRUE	FALSE	TRUE	TRUE	RIF,RIF,RIF,RIF,RIF,RIF,RIF,RIF,RIF	TRUE	RIF	FALSE	TRUE	TRUE	INH,INH,INH,INH,INH	TRUE	INH	between_known_AB
45250	1339966	PPE18	2155168	katG	64	2098	314	12564	3	15	11	0.000165296	TRUE	0.999967	FALSE	FALSE	TRUE	FALSE		FALSE		FALSE	TRUE	TRUE	INH,INH,INH,INH,INH	TRUE	INH	known_AB_first
45255	332916	vapC25	2155168	katG	139	2098	2296	12564	8	28	16	0.000775986	TRUE	1	FALSE	FALSE	FALSE	FALSE		FALSE		FALSE	TRUE	TRUE	INH,INH,INH,INH,INH	TRUE	INH	known_AB_first
45256	781822	rpsL	2155168	katG	329	2098	1338	12564	72	7	120	1.27902e-66	TRUE	0.0436575	FALSE	FALSE	FALSE	TRUE	STM,STM	TRUE	STM	FALSE	TRUE	TRUE	INH,INH,INH,INH,INH	TRUE	INH	between_known_AB
45262	1340500	PPE18	2155168	katG	210	2098	6163	12564	21	237	21	0.00247979	TRUE	0.999999	FALSE	FALSE	TRUE	FALSE		FALSE		FALSE	TRUE	TRUE	INH,INH,INH,INH,INH	TRUE	INH	known_AB_first
45276	1473246	None	2155168	katG	589	2098	1893	12564	409	3	87	5.36877e-21	TRUE	3.04681e-260	TRUE	FALSE	FALSE	TRUE	AMI,CAP,KAN	TRUE	LZD,KAN,AMI,STM,CAP	FALSE	TRUE	TRUE	INH,INH,INH,INH,INH	TRUE	INH	between_known_AB
45281	1340093	PPE18	2155168	katG	70	2098	910	12564	6	9	12	9.79246e-05	TRUE	0.998745	FALSE	TRUE	TRUE	FALSE		FALSE		FALSE	TRUE	TRUE	INH,INH,INH,INH,INH	TRUE	INH	known_AB_first
45292	761110	rpoB	2155168	katG	331	2098	1265	12564	145	3	102	1.9661e-50	TRUE	2.28774e-35	TRUE	FALSE	TRUE	TRUE	RIF,RIF,RIF,RIF,RIF	TRUE	RIF	FALSE	TRUE	TRUE	INH,INH,INH,INH,INH	TRUE	INH	between_known_AB
45295	7570	gyrA	2155168	katG	389	2098	519	12564	236	0	53	2.81965e-12	TRUE	1.55453e-106	TRUE	FALSE	FALSE	TRUE	LEV,MXF	TRUE	MXF,LEV	FALSE	TRUE	TRUE	INH,INH,INH,INH,INH	TRUE	INH	between_known_AB
45297	1532827	PPE19	2155168	katG	61	2098	5290	12564	6	156	9	0.00322116	TRUE	0.994184	FALSE	TRUE	TRUE	FALSE		FALSE		FALSE	TRUE	TRUE	INH,INH,INH,INH,INH	TRUE	INH	known_AB_first
45298	1341120	esxL	2155168	katG	222	2098	3564	12564	10	97	21	0.00228978	TRUE	1	FALSE	TRUE	TRUE	FALSE		FALSE		FALSE	TRUE	TRUE	INH,INH,INH,INH,INH	TRUE	INH	known_AB_first
45300	1472359	None	2155168	katG	234	2098	870	12564	49	2	83	8.90693e-46	TRUE	0.237306	FALSE	FALSE	FALSE	TRUE	STM	TRUE	LZD,KAN,AMI,STM,CAP	FALSE	TRUE	TRUE	INH,INH,INH,INH,INH	TRUE	INH	between_known_AB
45315	1341083	esxL	2155168	katG	43	2098	1917	12564	1	50	7	0.00377009	TRUE	0.99997	FALSE	TRUE	TRUE	FALSE		FALSE		FALSE	TRUE	TRUE	INH,INH,INH,INH,INH	TRUE	INH	known_AB_first
45322	761109	rpoB	2155168	katG	167	2098	356	12564	61	2	62	8.77295e-36	TRUE	3.68445e-09	TRUE	FALSE	TRUE	TRUE	RIF,RIF,RIF,RIF,RIF,RIF,RIF	TRUE	RIF	FALSE	TRUE	TRUE	INH,INH,INH,INH,INH	TRUE	INH	between_known_AB
45326	332795	vapC25	2155168	katG	22	2098	167	12564	1	0	6	0.00047771	TRUE	0.99443	FALSE	FALSE	FALSE	FALSE		FALSE		FALSE	TRUE	TRUE	INH,INH,INH,INH,INH	TRUE	INH	known_AB_first
45327	761293	rpoB	2155168	katG	12	2098	26	12564	11	0	1	0.407035	FALSE	4.59758e-15	TRUE	FALSE	TRUE	FALSE		TRUE	RIF	FALSE	TRUE	TRUE	INH,INH,INH,INH,INH	TRUE	INH	known_AB_first
45328	764817	rpoC	2155168	katG	281	2098	921	12564	166	0	64	2.85283e-25	TRUE	4.28709e-73	TRUE	FALSE	FALSE	FALSE		TRUE	RIF	FALSE	TRUE	TRUE	INH,INH,INH,INH,INH	TRUE	INH	known_AB_first
45343	764918	rpoC	2155168	katG	38	2098	54	12564	22	0	4	0.0867036	FALSE	3.14486e-10	TRUE	FALSE	FALSE	FALSE		TRUE	RIF	FALSE	TRUE	TRUE	INH,INH,INH,INH,INH	TRUE	INH	known_AB_first
45344	1983317	PPE24	2155168	katG	60	2098	998	12564	4	36	11	0.000107987	TRUE	0.999591	FALSE	FALSE	TRUE	FALSE		FALSE		FALSE	TRUE	TRUE	INH,INH,INH,INH,INH	TRUE	INH	known_AB_first
45349	2155167	katG	2155168	katG	56	2098	136	12564	10	1	37	1.47604e-30	TRUE	0.700465	FALSE	FALSE	TRUE	TRUE	INH,INH,INH	TRUE	INH	FALSE	TRUE	TRUE	INH,INH,INH,INH,INH	TRUE	INH	between_known_AB
45350	832069	Rv0740	2155168	katG	16	2098	136	12564	0	5	5	0.000779015	TRUE		FALSE	FALSE	FALSE	FALSE		FALSE		FALSE	TRUE	TRUE	INH,INH,INH,INH,INH	TRUE	INH	known_AB_first
45352	1673425	None	2155168	katG	786	2098	3817	12564	90	13	59	0.000427943	TRUE	1	FALSE	FALSE	FALSE	TRUE	ETH,INH	FALSE		FALSE	TRUE	TRUE	INH,INH,INH,INH,INH	TRUE	INH	between_known_AB
45363	1339774	PPE18	2155168	katG	149	2098	13154	12564	14	499	20	0.000560663	TRUE	0.999997	FALSE	FALSE	TRUE	FALSE		FALSE		FALSE	TRUE	TRUE	INH,INH,INH,INH,INH	TRUE	INH	known_AB_first
45365	1472362	None	2155168	katG	116	2098	948	12564	19	0	45	3.1432e-27	TRUE	0.80609	FALSE	FALSE	FALSE	TRUE	STM	TRUE	LZD,KAN,AMI,STM,CAP	FALSE	TRUE	TRUE	INH,INH,INH,INH,INH	TRUE	INH	between_known_AB
45367	7581	gyrA	2155168	katG	232	2098	120	12564	140	0	35	8.86722e-10	TRUE	9.34385e-62	TRUE	FALSE	FALSE	TRUE	LEV,LEV,LEV,MXF,MXF,MXF	TRUE	MXF,LEV	FALSE	TRUE	TRUE	INH,INH,INH,INH,INH	TRUE	INH	between_known_AB
45382	761095	rpoB	2155168	katG	128	2098	72	12564	46	0	44	1.22033e-24	TRUE	7.80538e-07	TRUE	FALSE	TRUE	TRUE	RIF,RIF	TRUE	RIF	FALSE	TRUE	TRUE	INH,INH,INH,INH,INH	TRUE	INH	between_known_AB
45383	766488	rpoC	2155168	katG	58	2098	38	12564	14	0	23	6.33738e-15	TRUE	0.215818	FALSE	FALSE	FALSE	FALSE		TRUE	RIF	FALSE	TRUE	TRUE	INH,INH,INH,INH,INH	TRUE	INH	known_AB_first
45384	732110	hadA	2155168	katG	57	2098	84	12564	19	0	32	1.52054e-24	TRUE	0.00401828	FALSE	FALSE	FALSE	FALSE		FALSE		FALSE	TRUE	TRUE	INH,INH,INH,INH,INH	TRUE	INH	known_AB_first
45393	761140	rpoB	2155168	katG	207	2098	172	12564	97	1	51	5.77808e-22	TRUE	2.90136e-25	TRUE	FALSE	TRUE	TRUE	RIF,RIF,RIF,RIF,RIF,RIF,RIF,RIF,RIF	TRUE	RIF	FALSE	TRUE	TRUE	INH,INH,INH,INH,INH	TRUE	INH	between_known_AB
45403	761161	rpoB	2155168	katG	153	2098	304	12564	65	1	44	1.10945e-21	TRUE	3.35839e-14	TRUE	FALSE	TRUE	TRUE	RIF,RIF	TRUE	RIF	FALSE	TRUE	TRUE	INH,INH,INH,INH,INH	TRUE	INH	between_known_AB
45404	764703	rpoC	2155168	katG	27	2098	28	12564	23	0	3	0.115402	FALSE	1.3713e-23	TRUE	FALSE	FALSE	FALSE		TRUE	RIF	FALSE	TRUE	TRUE	INH,INH,INH,INH,INH	TRUE	INH	known_AB_first
45432	761244	rpoB	2155168	katG	22	2098	38	12564	15	0	1	0.61647	FALSE	6.24018e-10	TRUE	FALSE	TRUE	FALSE		TRUE	RIF	FALSE	TRUE	TRUE	INH,INH,INH,INH,INH	TRUE	INH	known_AB_first
45433	415443	Rv0345	2155168	katG	6	2098	0	12564	5	0	1	0.229932	FALSE	6.58874e-06	TRUE	FALSE	FALSE	FALSE		FALSE		FALSE	TRUE	TRUE	INH,INH,INH,INH,INH	TRUE	INH	known_AB_first
45434	479269	fadE7	2155168	katG	6	2098	0	12564	5	0	1	0.229932	FALSE	6.58874e-06	TRUE	FALSE	FALSE	FALSE		FALSE		FALSE	TRUE	TRUE	INH,INH,INH,INH,INH	TRUE	INH	known_AB_first
45437	1222864	None	2155168	katG	5	2098	4	12564	4	0	1	0.195654	FALSE	0.000132861	TRUE	FALSE	FALSE	FALSE		FALSE		FALSE	TRUE	TRUE	INH,INH,INH,INH,INH	TRUE	INH	known_AB_first
45453	761998	rpoB	2155168	katG	30	2098	212	12564	20	0	3	0.145364	FALSE	3.21159e-12	TRUE	FALSE	TRUE	FALSE		TRUE	RIF	FALSE	TRUE	TRUE	INH,INH,INH,INH,INH	TRUE	INH	known_AB_first
45458	1404600	cyp130	2155168	katG	6	2098	28	12564	0	2	3	0.00244815	TRUE		FALSE	FALSE	TRUE	FALSE		FALSE		FALSE	TRUE	TRUE	INH,INH,INH,INH,INH	TRUE	INH	known_AB_first
45459	765462	rpoC	2155168	katG	43	2098	156	12564	28	0	6	0.0124293	FALSE	7.45413e-16	TRUE	FALSE	FALSE	FALSE		TRUE	RIF	FALSE	TRUE	TRUE	INH,INH,INH,INH,INH	TRUE	INH	known_AB_first
45465	761406	rpoB	2155168	katG	15	2098	44	12564	8	0	6	6.18945e-05	TRUE	0.000456157	FALSE	FALSE	TRUE	FALSE		TRUE	RIF	FALSE	TRUE	TRUE	INH,INH,INH,INH,INH	TRUE	INH	known_AB_first
45466	764841	rpoC	2155168	katG	35	2098	184	12564	22	0	7	0.00101744	TRUE	5.41845e-12	TRUE	FALSE	FALSE	FALSE		TRUE	RIF	FALSE	TRUE	TRUE	INH,INH,INH,INH,INH	TRUE	INH	known_AB_first
45472	764840	rpoC	2155168	katG	63	2098	192	12564	43	0	10	0.000571362	TRUE	7.61978e-26	TRUE	FALSE	FALSE	FALSE		TRUE	RIF	FALSE	TRUE	TRUE	INH,INH,INH,INH,INH	TRUE	INH	known_AB_first
45476	764724	rpoC	2155168	katG	23	2098	68	12564	16	0	4	0.0191042	FALSE	6.52281e-11	TRUE	FALSE	FALSE	FALSE		TRUE	RIF	FALSE	TRUE	TRUE	INH,INH,INH,INH,INH	TRUE	INH	known_AB_first
45485	613130	gabP	2155168	katG	5	2098	6	12564	4	0	1	0.195654	FALSE	0.000132781	TRUE	FALSE	TRUE	FALSE		FALSE		FALSE	TRUE	TRUE	INH,INH,INH,INH,INH	TRUE	INH	known_AB_first
45498	762089	rpoB	2155168	katG	7	2098	444	12564	5	0	1	0.26275	FALSE	0.000145399	TRUE	FALSE	TRUE	FALSE		TRUE	RIF	FALSE	TRUE	TRUE	INH,INH,INH,INH,INH	TRUE	INH	known_AB_first
45499	767123	rpoC	2155168	katG	62	2098	124	12564	34	0	14	1.05413e-06	TRUE	1.83633e-13	TRUE	FALSE	FALSE	FALSE		TRUE	RIF	FALSE	TRUE	TRUE	INH,INH,INH,INH,INH	TRUE	INH	known_AB_first
45501	1339436	PPE18	2155168	katG	119	2098	4052	12564	12	109	16	0.000231925	TRUE	0.999543	FALSE	FALSE	TRUE	FALSE		FALSE		FALSE	TRUE	TRUE	INH,INH,INH,INH,INH	TRUE	INH	known_AB_first
45504	13636	None	2155168	katG	56	2098	24	12564	14	0	9	0.000970334	TRUE	0.173746	FALSE	FALSE	FALSE	FALSE		FALSE		FALSE	TRUE	TRUE	INH,INH,INH,INH,INH	TRUE	INH	known_AB_first
45505	761101	rpoB	2155168	katG	28	2098	34	12564	11	0	8	4.14794e-05	TRUE	0.00435824	FALSE	FALSE	TRUE	TRUE	RIF,RIF	TRUE	RIF	FALSE	TRUE	TRUE	INH,INH,INH,INH,INH	TRUE	INH	between_known_AB
45509	2029215	PPE27	2155168	katG	28	2098	46	12564	3	0	6	0.0016342	TRUE	0.948255	FALSE	FALSE	TRUE	FALSE		FALSE		FALSE	TRUE	TRUE	INH,INH,INH,INH,INH	TRUE	INH	known_AB_first
45519	761128	rpoB	2155168	katG	43	2098	24	12564	24	0	13	9.97389e-08	TRUE	2.82137e-10	TRUE	FALSE	TRUE	TRUE	RIF,RIF,RIF,RIF	TRUE	RIF	FALSE	TRUE	TRUE	INH,INH,INH,INH,INH	TRUE	INH	between_known_AB
45532	1472753	None	2155168	katG	31	2098	24	12564	15	0	11	1.99202e-07	TRUE	1.93776e-05	TRUE	FALSE	FALSE	FALSE		TRUE	LZD,KAN,AMI,STM,CAP	FALSE	TRUE	TRUE	INH,INH,INH,INH,INH	TRUE	INH	known_AB_first
45533	7572	gyrA	2155168	katG	101	2098	126	12564	58	0	13	0.000677879	TRUE	6.27151e-24	TRUE	FALSE	FALSE	TRUE	LEV,MXF	TRUE	MXF,LEV	FALSE	TRUE	TRUE	INH,INH,INH,INH,INH	TRUE	INH	between_known_AB
45534	761156	rpoB	2155168	katG	37	2098	152	12564	24	0	4	0.0805432	FALSE	1.06153e-13	TRUE	FALSE	TRUE	TRUE	RIF,RIF,RIF,RIF,RIF	TRUE	RIF	FALSE	TRUE	TRUE	INH,INH,INH,INH,INH	TRUE	INH	between_known_AB
45538	764916	rpoC	2155168	katG	46	2098	36	12564	21	0	18	6.43268e-12	TRUE	2.59643e-06	TRUE	FALSE	FALSE	FALSE		TRUE	RIF	FALSE	TRUE	TRUE	INH,INH,INH,INH,INH	TRUE	INH	known_AB_first
45547	764948	rpoC	2155168	katG	51	2098	70	12564	31	0	9	0.000505522	TRUE	3.83964e-15	TRUE	FALSE	FALSE	FALSE		TRUE	RIF	FALSE	TRUE	TRUE	INH,INH,INH,INH,INH	TRUE	INH	known_AB_first
45558	764651	rpoC	2155168	katG	9	2098	14	12564	8	0	1	0.324255	FALSE	2.98539e-10	TRUE	FALSE	FALSE	FALSE		TRUE	RIF	FALSE	TRUE	TRUE	INH,INH,INH,INH,INH	TRUE	INH	known_AB_first
45565	732111	hadA	2155168	katG	16	2098	42	12564	5	0	10	3.95589e-09	TRUE	0.14312	FALSE	FALSE	FALSE	FALSE		FALSE		FALSE	TRUE	TRUE	INH,INH,INH,INH,INH	TRUE	INH	known_AB_first
45574	1472751	None	2155168	katG	37	2098	62	12564	11	1	15	2.19171e-10	TRUE	0.0651925	FALSE	FALSE	FALSE	FALSE		TRUE	LZD,KAN,AMI,STM,CAP	FALSE	TRUE	TRUE	INH,INH,INH,INH,INH	TRUE	INH	known_AB_first
45580	1473329	None	2155168	katG	22	2098	14	12564	14	0	1	0.616501	FALSE	2.86953e-08	TRUE	FALSE	FALSE	TRUE	AMI,CAP,KAN	TRUE	LZD,KAN,AMI,STM,CAP	FALSE	TRUE	TRUE	INH,INH,INH,INH,INH	TRUE	INH	between_known_AB
45582	760663	rpoB	2155168	katG	19	2098	4	12564	9	0	6	0.00022069	TRUE	0.0011324	FALSE	FALSE	TRUE	FALSE		TRUE	RIF	FALSE	TRUE	TRUE	INH,INH,INH,INH,INH	TRUE	INH	known_AB_first
45584	766485	rpoC	2155168	katG	21	2098	70	12564	14	0	1	0.599782	FALSE	5.59585e-09	TRUE	FALSE	FALSE	FALSE		TRUE	RIF	FALSE	TRUE	TRUE	INH,INH,INH,INH,INH	TRUE	INH	known_AB_first
45587	1254144	Rv1129c	2155168	katG	33	2098	54	12564	11	0	8	0.000127647	TRUE	0.0245804	FALSE	FALSE	FALSE	FALSE		FALSE		FALSE	TRUE	TRUE	INH,INH,INH,INH,INH	TRUE	INH	known_AB_first
45591	759940	rpoB	2155168	katG	23	2098	30	12564	13	0	4	0.0191196	FALSE	2.33138e-06	TRUE	FALSE	TRUE	FALSE		TRUE	RIF	FALSE	TRUE	TRUE	INH,INH,INH,INH,INH	TRUE	INH	known_AB_first
45592	766487	rpoC	2155168	katG	45	2098	234	12564	20	0	12	1.14165e-06	TRUE	8.16327e-06	TRUE	FALSE	FALSE	FALSE		TRUE	RIF	FALSE	TRUE	TRUE	INH,INH,INH,INH,INH	TRUE	INH	known_AB_first
45593	762285	rpoB	2155168	katG	18	2098	92	12564	15	0	3	0.0451515	FALSE	4.48948e-15	TRUE	FALSE	TRUE	FALSE		TRUE	RIF	FALSE	TRUE	TRUE	INH,INH,INH,INH,INH	TRUE	INH	known_AB_first
45596	401678	Rv0336	2155168	katG	310	2098	3064	12564	14	130	35	2.88101e-06	TRUE	1	FALSE	FALSE	FALSE	FALSE		FALSE		FALSE	TRUE	TRUE	INH,INH,INH,INH,INH	TRUE	INH	known_AB_first
45597	1673406	None	2155168	katG	22	2098	26	12564	10	0	7	6.40658e-05	TRUE	0.00108344	FALSE	FALSE	FALSE	FALSE		FALSE		FALSE	TRUE	TRUE	INH,INH,INH,INH,INH	TRUE	INH	known_AB_first
45598	1673432	None	2155168	katG	107	2098	523	12564	49	0	17	8.57675e-06	TRUE	2.55042e-13	TRUE	FALSE	FALSE	TRUE	ETH,ETH,INH,INH	FALSE		FALSE	TRUE	TRUE	INH,INH,INH,INH,INH	TRUE	INH	between_known_AB
45601	764616	rpoC	2155168	katG	30	2098	16	12564	10	0	7	0.000416873	TRUE	0.03163	FALSE	FALSE	FALSE	FALSE		TRUE	RIF	FALSE	TRUE	TRUE	INH,INH,INH,INH,INH	TRUE	INH	known_AB_first
45604	764822	rpoC	2155168	katG	28	2098	158	12564	15	0	11	7.31423e-08	TRUE	1.50332e-06	TRUE	FALSE	FALSE	FALSE		TRUE	RIF	FALSE	TRUE	TRUE	INH,INH,INH,INH,INH	TRUE	INH	known_AB_first
45614	6579	gyrB	2155168	katG	22	2098	8	12564	17	0	1	0.616486	FALSE	3.74673e-14	TRUE	FALSE	FALSE	FALSE		TRUE	MXF,LEV	FALSE	TRUE	TRUE	INH,INH,INH,INH,INH	TRUE	INH	known_AB_first
45616	2155163	katG	2155168	katG	6	2098	10	12564	2	0	4	0.000157675	TRUE	0.263758	FALSE	FALSE	TRUE	FALSE		TRUE	INH	FALSE	TRUE	TRUE	INH,INH,INH,INH,INH	TRUE	INH	known_AB_first
45622	761004	rpoB	2155168	katG	24	2098	16	12564	11	0	7	0.000109279	TRUE	0.000555688	FALSE	FALSE	TRUE	FALSE		TRUE	RIF	FALSE	TRUE	TRUE	INH,INH,INH,INH,INH	TRUE	INH	known_AB_first
45625	764363	rpoC	2155168	katG	58	2098	78	12564	36	0	13	2.68992e-06	TRUE	4.62891e-18	TRUE	FALSE	FALSE	FALSE		TRUE	RIF	FALSE	TRUE	TRUE	INH,INH,INH,INH,INH	TRUE	INH	known_AB_first
45636	764925	rpoC	2155168	katG	22	2098	22	12564	13	0	4	0.01654	FALSE	7.41866e-07	TRUE	FALSE	FALSE	FALSE		TRUE	RIF	FALSE	TRUE	TRUE	INH,INH,INH,INH,INH	TRUE	INH	known_AB_first
45637	764923	rpoC	2155168	katG	9	2098	12	12564	8	0	1	0.324255	FALSE	2.98909e-10	TRUE	FALSE	FALSE	FALSE		TRUE	RIF	FALSE	TRUE	TRUE	INH,INH,INH,INH,INH	TRUE	INH	known_AB_first
45643	761108	rpoB	2155168	katG	14	2098	26	12564	4	0	8	2.76325e-07	TRUE	0.241499	FALSE	FALSE	TRUE	TRUE	RIF,RIF,RIF,RIF,RIF	TRUE	RIF	FALSE	TRUE	TRUE	INH,INH,INH,INH,INH	TRUE	INH	between_known_AB
45651	764660	rpoC	2155168	katG	23	2098	36	12564	17	0	4	0.0191068	FALSE	6.35532e-13	TRUE	FALSE	FALSE	FALSE		TRUE	RIF	FALSE	TRUE	TRUE	INH,INH,INH,INH,INH	TRUE	INH	known_AB_first
45653	764670	rpoC	2155168	katG	31	2098	28	12564	16	0	7	0.000505022	TRUE	2.12224e-06	TRUE	FALSE	FALSE	FALSE		TRUE	RIF	FALSE	TRUE	TRUE	INH,INH,INH,INH,INH	TRUE	INH	known_AB_first
45655	761314	rpoB	2155168	katG	13	2098	8	12564	8	0	2	0.110902	FALSE	4.86516e-05	TRUE	FALSE	TRUE	FALSE		TRUE	RIF	FALSE	TRUE	TRUE	INH,INH,INH,INH,INH	TRUE	INH	known_AB_first
45656	761277	rpoB	2155168	katG	50	2098	208	12564	23	0	13	5.5073e-07	TRUE	6.7241e-07	TRUE	FALSE	TRUE	TRUE	RIF	TRUE	RIF	FALSE	TRUE	TRUE	INH,INH,INH,INH,INH	TRUE	INH	between_known_AB
45665	764888	rpoC	2155168	katG	12	2098	48	12564	9	0	2	0.0971378	FALSE	1.01568e-07	TRUE	FALSE	FALSE	FALSE		TRUE	RIF	FALSE	TRUE	TRUE	INH,INH,INH,INH,INH	TRUE	INH	known_AB_first
45673	1341295	None	2155168	katG	113	2098	8221	12564	8	356	21	9.85839e-07	TRUE	0.999999	FALSE	FALSE	FALSE	FALSE		FALSE		FALSE	TRUE	TRUE	INH,INH,INH,INH,INH	TRUE	INH	known_AB_first
45676	764667	rpoC	2155168	katG	5	2098	8	12564	4	0	1	0.195654	FALSE	0.0001327	TRUE	FALSE	FALSE	FALSE		TRUE	RIF	FALSE	TRUE	TRUE	INH,INH,INH,INH,INH	TRUE	INH	known_AB_first
45677	760321	rpoB	2155168	katG	7	2098	2	12564	5	0	1	0.26275	FALSE	0.000171426	TRUE	FALSE	TRUE	FALSE		TRUE	RIF	FALSE	TRUE	TRUE	INH,INH,INH,INH,INH	TRUE	INH	known_AB_first
45680	1913595	None	2155168	katG	9	2098	0	12564	8	0	1	0.324255	FALSE	3.0114e-10	TRUE	FALSE	FALSE	FALSE		FALSE		FALSE	TRUE	TRUE	INH,INH,INH,INH,INH	TRUE	INH	known_AB_first
45681	761032	rpoB	2155168	katG	16	2098	64	12564	9	0	1	0.50224	FALSE	8.85202e-05	TRUE	FALSE	TRUE	FALSE		TRUE	RIF	FALSE	TRUE	TRUE	INH,INH,INH,INH,INH	TRUE	INH	known_AB_first
45683	761292	rpoB	2155168	katG	12	2098	16	12564	2	0	7	1.33952e-06	TRUE	0.711946	FALSE	FALSE	TRUE	FALSE		TRUE	RIF	FALSE	TRUE	TRUE	INH,INH,INH,INH,INH	TRUE	INH	known_AB_first
45685	6735	gyrB	2155168	katG	22	2098	20	12564	8	0	7	6.40822e-05	TRUE	0.0265248	FALSE	FALSE	FALSE	FALSE		TRUE	MXF,LEV	FALSE	TRUE	TRUE	INH,INH,INH,INH,INH	TRUE	INH	known_AB_first
45692	2123145	lldD2	2155168	katG	313	2098	3348	12564	20	64	31	0.000118336	TRUE	1	FALSE	FALSE	TRUE	FALSE		FALSE		FALSE	TRUE	TRUE	INH,INH,INH,INH,INH	TRUE	INH	known_AB_first
45694	761461	rpoB	2155168	katG	11	2098	34	12564	5	0	4	0.00150043	TRUE	0.0183424	FALSE	FALSE	TRUE	FALSE		TRUE	RIF	FALSE	TRUE	TRUE	INH,INH,INH,INH,INH	TRUE	INH	known_AB_first
45700	1164571	None	2155168	katG	387	2098	14710	12564	17	594	41	0.000340299	TRUE	1	FALSE	FALSE	FALSE	FALSE		FALSE		FALSE	TRUE	TRUE	INH,INH,INH,INH,INH	TRUE	INH	known_AB_first
45701	764666	rpoC	2155168	katG	26	2098	30	12564	13	0	9	3.06709e-06	TRUE	3.53283e-05	TRUE	FALSE	FALSE	FALSE		TRUE	RIF	FALSE	TRUE	TRUE	INH,INH,INH,INH,INH	TRUE	INH	known_AB_first
45706	6620	gyrB	2155168	katG	41	2098	4	12564	21	0	11	2.91148e-06	TRUE	7.94009e-08	TRUE	FALSE	FALSE	TRUE	LEV,MXF	TRUE	MXF,LEV	FALSE	TRUE	TRUE	INH,INH,INH,INH,INH	TRUE	INH	between_known_AB
45708	761090	rpoB	2155168	katG	13	2098	4	12564	3	0	5	0.00030353	TRUE	0.455932	FALSE	FALSE	TRUE	TRUE	RIF	TRUE	RIF	FALSE	TRUE	TRUE	INH,INH,INH,INH,INH	TRUE	INH	between_known_AB
45709	764819	rpoC	2155168	katG	26	2098	40	12564	10	0	9	3.07014e-06	TRUE	0.00797442	FALSE	FALSE	FALSE	FALSE		TRUE	RIF	FALSE	TRUE	TRUE	INH,INH,INH,INH,INH	TRUE	INH	known_AB_first
45713	105063	Rv0095c	2155168	katG	361	2098	4418	12564	22	187	39	3.37294e-06	TRUE	1	FALSE	FALSE	FALSE	FALSE		FALSE		FALSE	TRUE	TRUE	INH,INH,INH,INH,INH	TRUE	INH	known_AB_first
45715	733191	hadC	2155168	katG	12	2098	6	12564	5	0	5	0.000210773	TRUE	0.0327989	FALSE	FALSE	TRUE	FALSE		FALSE		FALSE	TRUE	TRUE	INH,INH,INH,INH,INH	TRUE	INH	known_AB_first
45716	75247	None	2155168	katG	24	2098	250	12564	2	22	5	0.00448138	TRUE	0.973372	FALSE	FALSE	FALSE	FALSE		FALSE		FALSE	TRUE	TRUE	INH,INH,INH,INH,INH	TRUE	INH	known_AB_first
45717	781821	rpsL	2155168	katG	14	2098	20	12564	2	0	7	3.65975e-06	TRUE	0.800504	FALSE	FALSE	FALSE	TRUE	STM	TRUE	STM	FALSE	TRUE	TRUE	INH,INH,INH,INH,INH	TRUE	INH	between_known_AB
45720	13638	None	2155168	katG	35	2098	14	12564	7	0	7	0.0010184	TRUE	0.549521	FALSE	FALSE	FALSE	FALSE		FALSE		FALSE	TRUE	TRUE	INH,INH,INH,INH,INH	TRUE	INH	known_AB_first
45721	1254623	prpD	2155168	katG	29	2098	30	12564	6	0	7	0.000341118	TRUE	0.511058	FALSE	FALSE	FALSE	FALSE		FALSE		FALSE	TRUE	TRUE	INH,INH,INH,INH,INH	TRUE	INH	known_AB_first
45724	761100	rpoB	2155168	katG	30	2098	18	12564	8	1	8	6.67068e-05	TRUE	0.189476	FALSE	FALSE	TRUE	TRUE	RIF,RIF,RIF,RIF	TRUE	RIF	FALSE	TRUE	TRUE	INH,INH,INH,INH,INH	TRUE	INH	between_known_AB
45726	2123182	Rv1873	2155168	katG	80	2098	3054	12564	2	92	11	0.00135856	TRUE	1	FALSE	FALSE	TRUE	FALSE		FALSE		FALSE	TRUE	TRUE	INH,INH,INH,INH,INH	TRUE	INH	known_AB_first
45727	764669	rpoC	2155168	katG	10	2098	2	12564	5	0	4	0.00106048	TRUE	0.00909569	FALSE	FALSE	FALSE	FALSE		TRUE	RIF	FALSE	TRUE	TRUE	INH,INH,INH,INH,INH	TRUE	INH	known_AB_first
45728	1254580	prpD	2155168	katG	38	2098	272	12564	2	5	7	0.00166015	TRUE	0.998763	FALSE	FALSE	FALSE	FALSE		FALSE		FALSE	TRUE	TRUE	INH,INH,INH,INH,INH	TRUE	INH	known_AB_first
45729	1673423	None	2155168	katG	38	2098	312	12564	6	1	9	5.99347e-05	TRUE	0.799183	FALSE	FALSE	FALSE	FALSE		FALSE		FALSE	TRUE	TRUE	INH,INH,INH,INH,INH	TRUE	INH	known_AB_first
45733	852984	phoR	2155168	katG	5	2098	2	12564	4	0	1	0.195654	FALSE	0.000132942	TRUE	FALSE	FALSE	FALSE		FALSE		FALSE	TRUE	TRUE	INH,INH,INH,INH,INH	TRUE	INH	known_AB_first
45734	764944	rpoC	2155168	katG	17	2098	10	12564	10	0	3	0.0392536	FALSE	1.51409e-05	TRUE	FALSE	FALSE	FALSE		TRUE	RIF	FALSE	TRUE	TRUE	INH,INH,INH,INH,INH	TRUE	INH	known_AB_first
45735	765463	rpoC	2155168	katG	17	2098	18	12564	10	0	4	0.00697895	FALSE	1.50116e-05	TRUE	FALSE	FALSE	FALSE		TRUE	RIF	FALSE	TRUE	TRUE	INH,INH,INH,INH,INH	TRUE	INH	known_AB_first
45738	760645	rpoB	2155168	katG	5	2098	0	12564	2	0	3	0.00146226	TRUE	0.173213	FALSE	FALSE	TRUE	FALSE		TRUE	RIF	FALSE	TRUE	TRUE	INH,INH,INH,INH,INH	TRUE	INH	known_AB_first
45746	2030355	esxM	2155168	katG	78	2098	5112	12564	3	141	12	0.000481732	TRUE	0.999998	FALSE	FALSE	FALSE	FALSE		FALSE		FALSE	TRUE	TRUE	INH,INH,INH,INH,INH	TRUE	INH	known_AB_first
45747	761407	rpoB	2155168	katG	11	2098	2	12564	2	0	6	1.11511e-05	TRUE	0.657139	FALSE	FALSE	TRUE	FALSE		TRUE	RIF	FALSE	TRUE	TRUE	INH,INH,INH,INH,INH	TRUE	INH	known_AB_first
45749	832109	Rv0740	2155168	katG	74	2098	870	12564	2	17	12	0.00015987	TRUE	1	FALSE	FALSE	FALSE	FALSE		FALSE		FALSE	TRUE	TRUE	INH,INH,INH,INH,INH	TRUE	INH	known_AB_first
45753	6742	gyrB	2155168	katG	23	2098	20	12564	14	0	2	0.265066	FALSE	1.19579e-07	TRUE	FALSE	FALSE	TRUE	LEV,MXF	TRUE	MXF,LEV	FALSE	TRUE	TRUE	INH,INH,INH,INH,INH	TRUE	INH	between_known_AB
45755	922528	Rv0830	2155168	katG	46	2098	286	12564	2	6	8	0.00114645	TRUE	0.999799	FALSE	FALSE	FALSE	FALSE		FALSE		FALSE	TRUE	TRUE	INH,INH,INH,INH,INH	TRUE	INH	known_AB_first
45761	367455	PPE5	2155168	katG	11	2098	2	12564	7	0	2	0.0839193	FALSE	8.27747e-05	TRUE	FALSE	FALSE	FALSE		FALSE		FALSE	TRUE	TRUE	INH,INH,INH,INH,INH	TRUE	INH	known_AB_first
45763	6750	gyrB	2155168	katG	20	2098	12	12564	16	0	2	0.216987	FALSE	1.8104e-14	TRUE	FALSE	FALSE	TRUE	LEV,MXF	TRUE	MXF,LEV	FALSE	TRUE	TRUE	INH,INH,INH,INH,INH	TRUE	INH	between_known_AB
45765	765618	rpoC	2155168	katG	7	2098	2	12564	1	0	5	1.70255e-05	TRUE	0.77667	FALSE	FALSE	FALSE	FALSE		TRUE	RIF	FALSE	TRUE	TRUE	INH,INH,INH,INH,INH	TRUE	INH	known_AB_first
45777	2147653	None	2155168	katG	14	2098	32	12564	9	0	1	0.456512	FALSE	6.53346e-06	TRUE	FALSE	FALSE	FALSE		FALSE		FALSE	TRUE	TRUE	INH,INH,INH,INH,INH	TRUE	INH	known_AB_first
45781	1634762	None	2155168	katG	32	2098	60	12564	3	1	7	0.000609884	TRUE	0.975254	FALSE	FALSE	FALSE	FALSE		FALSE		FALSE	TRUE	TRUE	INH,INH,INH,INH,INH	TRUE	INH	known_AB_first
45785	765609	rpoC	2155168	katG	15	2098	12	12564	6	0	5	0.000577854	TRUE	0.0271878	FALSE	FALSE	FALSE	FALSE		TRUE	RIF	FALSE	TRUE	TRUE	INH,INH,INH,INH,INH	TRUE	INH	known_AB_first
45786	761284	rpoB	2155168	katG	5	2098	2	12564	4	0	1	0.195661	FALSE	0.000133042	TRUE	FALSE	TRUE	FALSE		TRUE	RIF	FALSE	TRUE	TRUE	INH,INH,INH,INH,INH	TRUE	INH	known_AB_first
45788	733294	hadC	2155168	katG	6	2098	30	12564	3	0	3	0.00244672	TRUE	0.0402097	FALSE	FALSE	TRUE	FALSE		FALSE		FALSE	TRUE	TRUE	INH,INH,INH,INH,INH	TRUE	INH	known_AB_first
45789	1638364	None	2155168	katG	81	2098	16346	12564	3	578	15	0.000272491	TRUE	1	FALSE	FALSE	FALSE	FALSE		FALSE		FALSE	TRUE	TRUE	INH,INH,INH,INH,INH	TRUE	INH	known_AB_first
45790	760315	rpoB	2155168	katG	5	2098	0	12564	2	0	3	0.00146226	TRUE	0.173213	FALSE	FALSE	TRUE	FALSE		TRUE	RIF	FALSE	TRUE	TRUE	INH,INH,INH,INH,INH	TRUE	INH	known_AB_first
45798	766744	rpoC	2155168	katG	13	2098	14	12564	8	0	2	0.110902	FALSE	4.84912e-05	TRUE	FALSE	FALSE	FALSE		TRUE	RIF	FALSE	TRUE	TRUE	INH,INH,INH,INH,INH	TRUE	INH	known_AB_first
45817	1472750	None	2155168	katG	16	2098	10	12564	5	0	5	0.000770456	TRUE	0.144309	FALSE	FALSE	FALSE	FALSE		TRUE	LZD,KAN,AMI,STM,CAP	FALSE	TRUE	TRUE	INH,INH,INH,INH,INH	TRUE	INH	known_AB_first
45820	822817	xylB	2155168	katG	13	2098	2	12564	2	0	4	0.00273384	TRUE	0.759977	FALSE	FALSE	FALSE	FALSE		FALSE		FALSE	TRUE	TRUE	INH,INH,INH,INH,INH	TRUE	INH	known_AB_first
45826	1472358	None	2155168	katG	11	2098	74	12564	3	0	5	0.000141355	TRUE	0.319867	FALSE	FALSE	FALSE	FALSE		TRUE	LZD,KAN,AMI,STM,CAP	FALSE	TRUE	TRUE	INH,INH,INH,INH,INH	TRUE	INH	known_AB_first
45830	767007	rpoC	2155168	katG	7	2098	2	12564	5	0	1	0.26275	FALSE	0.000171426	TRUE	FALSE	FALSE	FALSE		TRUE	RIF	FALSE	TRUE	TRUE	INH,INH,INH,INH,INH	TRUE	INH	known_AB_first
45842	761106	rpoB	2155168	katG	7	2098	0	12564	5	0	1	0.26275	FALSE	0.000171551	TRUE	FALSE	TRUE	TRUE	RIF,RIF,RIF	TRUE	RIF	FALSE	TRUE	TRUE	INH,INH,INH,INH,INH	TRUE	INH	between_known_AB
45845	761141	rpoB	2155168	katG	8	2098	6	12564	4	0	4	0.000465204	TRUE	0.0189224	FALSE	FALSE	TRUE	TRUE	RIF,RIF	TRUE	RIF	FALSE	TRUE	TRUE	INH,INH,INH,INH,INH	TRUE	INH	between_known_AB
45851	4926	Rv0004	2155168	katG	6	2098	76	12564	1	0	3	0.00244672	TRUE	0.711146	FALSE	FALSE	FALSE	FALSE		FALSE		FALSE	TRUE	TRUE	INH,INH,INH,INH,INH	TRUE	INH	known_AB_first
45853	811218	None	2155168	katG	7	2098	30	12564	1	0	4	0.000282361	TRUE	0.776116	FALSE	FALSE	FALSE	FALSE		FALSE		FALSE	TRUE	TRUE	INH,INH,INH,INH,INH	TRUE	INH	known_AB_first
45856	853038	phoR	2155168	katG	13	2098	16	12564	1	0	5	0.000303644	TRUE	0.950085	FALSE	FALSE	FALSE	FALSE		FALSE		FALSE	TRUE	TRUE	INH,INH,INH,INH,INH	TRUE	INH	known_AB_first
45858	766466	rpoC	2155168	katG	13	2098	12	12564	9	0	3	0.0199054	FALSE	1.10915e-06	TRUE	FALSE	FALSE	FALSE		TRUE	RIF	FALSE	TRUE	TRUE	INH,INH,INH,INH,INH	TRUE	INH	known_AB_first
45897	1010235	Rv0907	2155168	katG	5	2098	4	12564	1	0	3	0.00146243	TRUE	0.631894	FALSE	FALSE	FALSE	FALSE		FALSE		FALSE	TRUE	TRUE	INH,INH,INH,INH,INH	TRUE	INH	known_AB_first
45913	765847	rpoC	2155168	katG	5	2098	4	12564	1	0	3	0.00146226	TRUE	0.63182	FALSE	FALSE	FALSE	FALSE		TRUE	RIF	FALSE	TRUE	TRUE	INH,INH,INH,INH,INH	TRUE	INH	known_AB_first
45941	2123090	lldD2	2155168	katG	5	2098	16	12564	0	1	3	0.00146312	TRUE		FALSE	FALSE	TRUE	FALSE		FALSE		FALSE	TRUE	TRUE	INH,INH,INH,INH,INH	TRUE	INH	known_AB_first
45953	762715	rpoB	2155168	katG	5	2098	26	12564	2	0	3	0.00146226	TRUE	0.172664	FALSE	FALSE	TRUE	FALSE		TRUE	RIF	FALSE	TRUE	TRUE	INH,INH,INH,INH,INH	TRUE	INH	known_AB_first
45955	762889	rpoB	2155168	katG	5	2098	26	12564	4	0	1	0.195654	FALSE	0.000131978	TRUE	FALSE	TRUE	FALSE		TRUE	RIF	FALSE	TRUE	TRUE	INH,INH,INH,INH,INH	TRUE	INH	known_AB_first
46055	1407356	udgB	2155168	katG	6	2098	4	12564	0	1	3	0.00244701	TRUE		FALSE	FALSE	FALSE	FALSE		FALSE		FALSE	TRUE	TRUE	INH,INH,INH,INH,INH	TRUE	INH	known_AB_first
46085	761167	rpoB	2155168	katG	6	2098	24	12564	1	0	3	0.00244957	TRUE	0.713349	FALSE	FALSE	TRUE	FALSE		TRUE	RIF	FALSE	TRUE	TRUE	INH,INH,INH,INH,INH	TRUE	INH	known_AB_first
46120	761142	rpoB	2155168	katG	5	2098	4	12564	2	0	3	0.00146226	TRUE	0.173129	FALSE	FALSE	TRUE	TRUE	RIF,RIF	TRUE	RIF	FALSE	TRUE	TRUE	INH,INH,INH,INH,INH	TRUE	INH	between_known_AB
46127	784100	fusA1	2155168	katG	6	2098	0	12564	6	0	1	0.229932	FALSE	2.72571e-07	TRUE	FALSE	FALSE	FALSE		FALSE		FALSE	TRUE	TRUE	INH,INH,INH,INH,INH	TRUE	INH	known_AB_first
46133	762312	rpoB	2155168	katG	7	2098	0	12564	1	0	3	0.00376247	TRUE	0.77671	FALSE	FALSE	TRUE	FALSE		TRUE	RIF	FALSE	TRUE	TRUE	INH,INH,INH,INH,INH	TRUE	INH	known_AB_first
46144	1841436	Rv1635c	2155168	katG	7	2098	0	12564	5	0	1	0.26275	FALSE	0.000171551	TRUE	FALSE	FALSE	FALSE		FALSE		FALSE	TRUE	TRUE	INH,INH,INH,INH,INH	TRUE	INH	known_AB_first
46174	1924000	pyrG	2155168	katG	7	2098	32	12564	3	0	3	0.00376854	TRUE	0.0802392	FALSE	FALSE	FALSE	FALSE		FALSE		FALSE	TRUE	TRUE	INH,INH,INH,INH,INH	TRUE	INH	known_AB_first
46220	761115	rpoB	2155168	katG	11	2098	6	12564	5	0	4	0.00150043	TRUE	0.0184988	FALSE	FALSE	TRUE	TRUE	RIF,RIF,RIF	TRUE	RIF	FALSE	TRUE	TRUE	INH,INH,INH,INH,INH	TRUE	INH	between_known_AB
46256	7566	gyrA	2155168	katG	12	2098	16	12564	8	0	3	0.01616	FALSE	1.01006e-05	TRUE	FALSE	FALSE	FALSE		TRUE	MXF,LEV	FALSE	TRUE	TRUE	INH,INH,INH,INH,INH	TRUE	INH	known_AB_first
46259	752349	mkl	2155168	katG	7	2098	2	12564	1	0	3	0.00376247	TRUE	0.776657	FALSE	FALSE	FALSE	FALSE		FALSE		FALSE	TRUE	TRUE	INH,INH,INH,INH,INH	TRUE	INH	known_AB_first
46305	2030848	esxN	2155168	katG	43	2098	72	12564	0	1	8	0.000731999	TRUE		FALSE	FALSE	TRUE	FALSE		FALSE		FALSE	TRUE	TRUE	INH,INH,INH,INH,INH	TRUE	INH	known_AB_first
46362	251668	None	2155168	katG	11	2098	228	12564	1	1	4	0.00152551	TRUE	0.918597	FALSE	FALSE	FALSE	FALSE		FALSE		FALSE	TRUE	TRUE	INH,INH,INH,INH,INH	TRUE	INH	known_AB_first
46384	766022	rpoC	2155168	katG	13	2098	8	12564	8	0	2	0.110894	FALSE	4.85848e-05	TRUE	FALSE	FALSE	FALSE		TRUE	RIF	FALSE	TRUE	TRUE	INH,INH,INH,INH,INH	TRUE	INH	known_AB_first
46410	2075517	Rv1830	2155168	katG	18	2098	2	12564	2	0	5	0.00129246	TRUE	0.908264	FALSE	FALSE	FALSE	FALSE		FALSE		FALSE	TRUE	TRUE	INH,INH,INH,INH,INH	TRUE	INH	known_AB_first
46552	1473246	None	2289072	pncA	589	19	1893	72	2	0	3	0.000928037	TRUE	0.104865	FALSE	FALSE	FALSE	TRUE	AMI,CAP,KAN	TRUE	LZD,KAN,AMI,STM,CAP	FALSE	FALSE	TRUE	PZA,PZA,PZA,PZA	TRUE	PZA	between_known_AB
46557	1402823	Rv1255c	2289072	pncA	5	19	48	72	0	2	1	0.00151326	TRUE		FALSE	FALSE	TRUE	FALSE		FALSE		FALSE	FALSE	TRUE	PZA,PZA,PZA,PZA	TRUE	PZA	known_AB_first
46558	1377129	Rv1234	2289072	pncA	5	19	48	72	0	2	1	0.00151326	TRUE		FALSE	FALSE	FALSE	FALSE		FALSE		FALSE	FALSE	TRUE	PZA,PZA,PZA,PZA	TRUE	PZA	known_AB_first
46559	1268475	echA11	2289072	pncA	5	19	48	72	0	2	1	0.00151326	TRUE		FALSE	FALSE	FALSE	FALSE		FALSE		FALSE	FALSE	TRUE	PZA,PZA,PZA,PZA	TRUE	PZA	known_AB_first
46560	964177	moaE2	2289072	pncA	6	19	48	72	0	2	1	0.00181566	TRUE		FALSE	FALSE	FALSE	FALSE		FALSE		FALSE	FALSE	TRUE	PZA,PZA,PZA,PZA	TRUE	PZA	known_AB_first
46563	73893	icd2	2289072	pncA	5	19	36	72	0	2	1	0.00151297	TRUE		FALSE	FALSE	FALSE	FALSE		FALSE		FALSE	FALSE	TRUE	PZA,PZA,PZA,PZA	TRUE	PZA	known_AB_first
46764	105060	Rv0095c	1673425	None	376	786	4492	3817	2	68	14	0.0016295	TRUE	1	FALSE	FALSE	FALSE	FALSE		FALSE		FALSE	FALSE	TRUE	ETH,INH	FALSE		known_AB_first
46766	761155	rpoB	1673425	None	1687	786	9165	3817	77	77	165	2.64216e-72	TRUE	0.00900378	FALSE	FALSE	TRUE	TRUE	RIF,RIF,RIF,RIF,RIF,RIF,RIF,RIF,RIF,RIF,RIF,RIF	TRUE	RIF	FALSE	FALSE	TRUE	ETH,INH	FALSE		between_known_AB
46768	781687	rpsL	1673425	None	918	786	5303	3817	24	44	92	4.22754e-44	TRUE	0.999998	FALSE	FALSE	FALSE	TRUE	STM,STM	TRUE	STM	FALSE	FALSE	TRUE	ETH,INH	FALSE		between_known_AB
46777	1532855	PPE19	1673425	None	68	786	766	3817	1	10	6	0.000408672	TRUE	0.987087	FALSE	TRUE	TRUE	FALSE		FALSE		FALSE	FALSE	TRUE	ETH,INH	FALSE		known_AB_first
46787	7582	gyrA	1673425	None	779	786	743	3817	127	2	46	1.37212e-15	TRUE	9.91155e-29	TRUE	FALSE	FALSE	TRUE	LEV,LEV,MXF,MXF	TRUE	MXF,LEV	FALSE	FALSE	TRUE	ETH,INH	FALSE		between_known_AB
46808	761139	rpoB	1673425	None	511	786	634	3817	41	1	41	1.50103e-18	TRUE	0.0193677	FALSE	FALSE	TRUE	TRUE	RIF,RIF,RIF,RIF,RIF,RIF,RIF,RIF,RIF	TRUE	RIF	FALSE	FALSE	TRUE	ETH,INH	FALSE		between_known_AB
46815	332916	vapC25	1673425	None	139	786	2296	3817	3	17	7	0.00403538	TRUE	0.99423	FALSE	FALSE	FALSE	FALSE		FALSE		FALSE	FALSE	TRUE	ETH,INH	FALSE		known_AB_first
46816	781822	rpsL	1673425	None	329	786	1338	3817	6	7	36	1.27809e-20	TRUE	0.999603	FALSE	FALSE	FALSE	TRUE	STM,STM	TRUE	STM	FALSE	FALSE	TRUE	ETH,INH	FALSE		between_known_AB
46819	1340500	PPE18	1673425	None	210	786	6163	3817	0	53	10	0.0016691	TRUE		FALSE	FALSE	TRUE	FALSE		FALSE		FALSE	FALSE	TRUE	ETH,INH	FALSE		known_AB_first
46829	1473246	None	1673425	None	589	786	1893	3817	83	6	34	1.6329e-11	TRUE	1.36712e-15	TRUE	FALSE	FALSE	TRUE	AMI,CAP,KAN	TRUE	LZD,KAN,AMI,STM,CAP	FALSE	FALSE	TRUE	ETH,INH	FALSE		between_known_AB
46831	1340093	PPE18	1673425	None	70	786	910	3817	0	2	6	0.000455693	TRUE		FALSE	TRUE	TRUE	FALSE		FALSE		FALSE	FALSE	TRUE	ETH,INH	FALSE		known_AB_first
46836	761110	rpoB	1673425	None	331	786	1265	3817	20	7	24	1.49735e-10	TRUE	0.53538	FALSE	FALSE	TRUE	TRUE	RIF,RIF,RIF,RIF,RIF	TRUE	RIF	FALSE	FALSE	TRUE	ETH,INH	FALSE		between_known_AB
46838	7570	gyrA	1673425	None	389	786	519	3817	78	5	26	1.14581e-10	TRUE	2.82818e-23	TRUE	FALSE	FALSE	TRUE	LEV,MXF	TRUE	MXF,LEV	FALSE	FALSE	TRUE	ETH,INH	FALSE		between_known_AB
46843	1472359	None	1673425	None	234	786	870	3817	10	3	32	2.45685e-21	TRUE	0.849228	FALSE	FALSE	FALSE	TRUE	STM	TRUE	LZD,KAN,AMI,STM,CAP	FALSE	FALSE	TRUE	ETH,INH	FALSE		between_known_AB
46849	1532859	PPE19	1673425	None	54	786	584	3817	1	8	5	0.000982563	TRUE	0.967784	FALSE	TRUE	TRUE	FALSE		FALSE		FALSE	FALSE	TRUE	ETH,INH	FALSE		known_AB_first
46858	761109	rpoB	1673425	None	167	786	356	3817	11	1	12	4.91014e-06	TRUE	0.414242	FALSE	FALSE	TRUE	TRUE	RIF,RIF,RIF,RIF,RIF,RIF,RIF	TRUE	RIF	FALSE	FALSE	TRUE	ETH,INH	FALSE		between_known_AB
46860	332795	vapC25	1673425	None	22	786	167	3817	1	1	3	0.00352795	TRUE	0.743589	FALSE	FALSE	FALSE	FALSE		FALSE		FALSE	FALSE	TRUE	ETH,INH	FALSE		known_AB_first
46861	764817	rpoC	1673425	None	281	786	921	3817	30	3	23	2.57411e-11	TRUE	8.17237e-05	TRUE	FALSE	FALSE	FALSE		TRUE	RIF	FALSE	FALSE	TRUE	ETH,INH	FALSE		known_AB_first
46866	764918	rpoC	1673425	None	38	786	54	3817	2	0	6	1.64486e-05	TRUE	0.676014	FALSE	FALSE	FALSE	FALSE		TRUE	RIF	FALSE	FALSE	TRUE	ETH,INH	FALSE		known_AB_first
46875	1472362	None	1673425	None	116	786	948	3817	5	7	15	1.88094e-10	TRUE	0.851181	FALSE	FALSE	FALSE	TRUE	STM	TRUE	LZD,KAN,AMI,STM,CAP	FALSE	FALSE	TRUE	ETH,INH	FALSE		between_known_AB
46878	7581	gyrA	1673425	None	232	786	120	3817	36	0	19	1.21528e-09	TRUE	5.45153e-08	TRUE	FALSE	FALSE	TRUE	LEV,LEV,LEV,MXF,MXF,MXF	TRUE	MXF,LEV	FALSE	FALSE	TRUE	ETH,INH	FALSE		between_known_AB
46879	1340060	PPE18	1673425	None	31	786	626	3817	1	8	5	7.94993e-05	TRUE	0.858488	FALSE	TRUE	TRUE	FALSE		FALSE		FALSE	FALSE	TRUE	ETH,INH	FALSE		known_AB_first
46881	1532778	PPE19	1673425	None	45	786	5158	3817	0	61	4	0.00477585	TRUE		FALSE	TRUE	TRUE	FALSE		FALSE		FALSE	FALSE	TRUE	ETH,INH	FALSE		known_AB_first
46888	732110	hadA	1673425	None	57	786	84	3817	3	0	5	0.0012001	TRUE	0.674941	FALSE	FALSE	FALSE	FALSE		FALSE		FALSE	FALSE	TRUE	ETH,INH	FALSE		known_AB_first
46891	761140	rpoB	1673425	None	207	786	172	3817	18	2	21	3.54121e-12	TRUE	0.0652513	FALSE	FALSE	TRUE	TRUE	RIF,RIF,RIF,RIF,RIF,RIF,RIF,RIF,RIF	TRUE	RIF	FALSE	FALSE	TRUE	ETH,INH	FALSE		between_known_AB
46897	761161	rpoB	1673425	None	153	786	304	3817	11	0	13	3.21183e-07	TRUE	0.315796	FALSE	FALSE	TRUE	TRUE	RIF,RIF	TRUE	RIF	FALSE	FALSE	TRUE	ETH,INH	FALSE		between_known_AB
46903	760314	rpoB	1673425	None	44	786	58	3817	14	0	6	3.69568e-05	TRUE	1.84738e-08	TRUE	FALSE	TRUE	TRUE	RIF	TRUE	RIF	FALSE	FALSE	TRUE	ETH,INH	FALSE		between_known_AB
46948	7572	gyrA	1673425	None	101	786	126	3817	22	0	7	0.000539855	TRUE	1.71273e-08	TRUE	FALSE	FALSE	TRUE	LEV,MXF	TRUE	MXF,LEV	FALSE	FALSE	TRUE	ETH,INH	FALSE		between_known_AB
46958	608037	Rv0515	1673425	None	362	786	10002	3817	7	112	16	0.000352622	TRUE	0.999244	FALSE	FALSE	FALSE	FALSE		FALSE		FALSE	FALSE	TRUE	ETH,INH	FALSE		known_AB_first
46971	1473329	None	1673425	None	22	786	14	3817	14	0	1	0.256988	FALSE	6.65393e-16	TRUE	FALSE	FALSE	TRUE	AMI,CAP,KAN	TRUE	LZD,KAN,AMI,STM,CAP	FALSE	FALSE	TRUE	ETH,INH	FALSE		between_known_AB
46987	764616	rpoC	1673425	None	30	786	16	3817	8	0	2	0.0629275	FALSE	0.000116413	TRUE	FALSE	FALSE	FALSE		TRUE	RIF	FALSE	FALSE	TRUE	ETH,INH	FALSE		known_AB_first
46991	6579	gyrB	1673425	None	22	786	8	3817	8	0	1	0.25698	FALSE	4.97195e-06	TRUE	FALSE	FALSE	FALSE		TRUE	MXF,LEV	FALSE	FALSE	TRUE	ETH,INH	FALSE		known_AB_first
46993	761004	rpoB	1673425	None	24	786	16	3817	1	0	4	0.000355214	TRUE	0.774099	FALSE	FALSE	TRUE	FALSE		TRUE	RIF	FALSE	FALSE	TRUE	ETH,INH	FALSE		known_AB_first
46996	764363	rpoC	1673425	None	58	786	78	3817	5	0	5	0.00129466	TRUE	0.258702	FALSE	FALSE	FALSE	FALSE		TRUE	RIF	FALSE	FALSE	TRUE	ETH,INH	FALSE		known_AB_first
47006	1363359	Rv1219c	1673425	None	7	786	582	3817	0	4	2	0.00427377	TRUE		FALSE	FALSE	FALSE	FALSE		FALSE		FALSE	FALSE	TRUE	ETH,INH	FALSE		known_AB_first
47009	764670	rpoC	1673425	None	31	786	28	3817	3	0	6	5.23236e-06	TRUE	0.270996	FALSE	FALSE	FALSE	FALSE		TRUE	RIF	FALSE	FALSE	TRUE	ETH,INH	FALSE		known_AB_first
47018	1341295	None	1673425	None	113	786	8221	3817	2	70	8	0.000475452	TRUE	0.990345	FALSE	FALSE	FALSE	FALSE		FALSE		FALSE	FALSE	TRUE	ETH,INH	FALSE		known_AB_first
47025	6735	gyrB	1673425	None	22	786	20	3817	1	0	3	0.00350324	TRUE	0.742718	FALSE	FALSE	FALSE	FALSE		TRUE	MXF,LEV	FALSE	FALSE	TRUE	ETH,INH	FALSE		known_AB_first
47038	6738	gyrB	1673425	None	15	786	4	3817	3	0	3	0.00118955	TRUE	0.0439357	FALSE	FALSE	FALSE	FALSE		TRUE	MXF,LEV	FALSE	FALSE	TRUE	ETH,INH	FALSE		known_AB_first
47042	105063	Rv0095c	1673425	None	361	786	4418	3817	2	69	13	0.00305191	TRUE	1	FALSE	FALSE	FALSE	FALSE		FALSE		FALSE	FALSE	TRUE	ETH,INH	FALSE		known_AB_first
47051	761100	rpoB	1673425	None	30	786	18	3817	2	0	6	4.34459e-06	TRUE	0.539536	FALSE	FALSE	TRUE	TRUE	RIF,RIF,RIF,RIF	TRUE	RIF	FALSE	FALSE	TRUE	ETH,INH	FALSE		between_known_AB
47073	60215	Rv0057	1673425	None	6	786	132	3817	0	6	2	0.00312048	TRUE		FALSE	FALSE	FALSE	FALSE		FALSE		FALSE	FALSE	TRUE	ETH,INH	FALSE		known_AB_first
47077	1533625	PPE19	1673425	None	183	786	782	3817	2	7	11	6.33825e-05	TRUE	0.99989	FALSE	TRUE	TRUE	FALSE		FALSE		FALSE	FALSE	TRUE	ETH,INH	FALSE		known_AB_first
47080	1638364	None	1673425	None	81	786	16346	3817	0	179	6	0.00432177	TRUE		FALSE	FALSE	FALSE	FALSE		FALSE		FALSE	FALSE	TRUE	ETH,INH	FALSE		known_AB_first
47097	767007	rpoC	1673425	None	7	786	2	3817	1	0	2	0.00419142	TRUE	0.321389	FALSE	FALSE	FALSE	FALSE		TRUE	RIF	FALSE	FALSE	TRUE	ETH,INH	FALSE		known_AB_first
47164	56765	Rv0051	1673425	None	5	786	64	3817	0	1	2	0.00218056	TRUE		FALSE	FALSE	FALSE	FALSE		FALSE		FALSE	FALSE	TRUE	ETH,INH	FALSE		known_AB_first
47190	303102	nirB	1673425	None	6	786	12	3817	0	1	2	0.00310818	TRUE		FALSE	FALSE	FALSE	FALSE		FALSE		FALSE	FALSE	TRUE	ETH,INH	FALSE		known_AB_first
47213	762312	rpoB	1673425	None	7	786	0	3817	1	0	2	0.00419142	TRUE	0.321527	FALSE	FALSE	TRUE	FALSE		TRUE	RIF	FALSE	FALSE	TRUE	ETH,INH	FALSE		known_AB_first
47330	547538	None	1673425	None	7	786	26	3817	0	1	2	0.00419421	TRUE		FALSE	FALSE	FALSE	FALSE		FALSE		FALSE	FALSE	TRUE	ETH,INH	FALSE		known_AB_first
47465	105060	Rv0095c	4247495	embB	376	40	4492	42	1	2	3	0.00240648	TRUE	0.191753	FALSE	FALSE	FALSE	FALSE		FALSE		FALSE	FALSE	TRUE	EMB	TRUE	EMB	known_AB_first
47467	761155	rpoB	4247495	embB	1687	40	9165	42	0	9	16	9.30141e-13	TRUE		FALSE	FALSE	TRUE	TRUE	RIF,RIF,RIF,RIF,RIF,RIF,RIF,RIF,RIF,RIF,RIF,RIF	TRUE	RIF	FALSE	FALSE	TRUE	EMB	TRUE	EMB	between_known_AB
47473	2155168	katG	4247495	embB	2098	40	12564	42	0	14	15	6.24706e-10	TRUE		FALSE	FALSE	TRUE	TRUE	INH,INH,INH,INH,INH	TRUE	INH	FALSE	FALSE	TRUE	EMB	TRUE	EMB	between_known_AB
47476	7582	gyrA	4247495	embB	779	40	743	42	1	0	5	0.00018619	TRUE	0.270449	FALSE	FALSE	FALSE	TRUE	LEV,LEV,MXF,MXF	TRUE	MXF,LEV	FALSE	FALSE	TRUE	EMB	TRUE	EMB	between_known_AB
47498	7570	gyrA	4247495	embB	389	40	519	42	2	0	4	0.000136508	TRUE	0.0245715	FALSE	FALSE	FALSE	TRUE	LEV,MXF	TRUE	MXF,LEV	FALSE	FALSE	TRUE	EMB	TRUE	EMB	between_known_AB
47500	1472359	None	4247495	embB	234	40	870	42	0	1	3	0.000520051	TRUE		FALSE	FALSE	FALSE	TRUE	STM	TRUE	LZD,KAN,AMI,STM,CAP	FALSE	FALSE	TRUE	EMB	TRUE	EMB	between_known_AB
47508	764817	rpoC	4247495	embB	281	40	921	42	0	1	6	4.39774e-08	TRUE		FALSE	FALSE	FALSE	FALSE		TRUE	RIF	FALSE	FALSE	TRUE	EMB	TRUE	EMB	known_AB_first
47513	1673425	None	4247495	embB	786	40	3817	42	0	1	4	0.00231774	TRUE		FALSE	FALSE	FALSE	TRUE	ETH,INH	FALSE		FALSE	FALSE	TRUE	EMB	TRUE	EMB	between_known_AB
47522	2342999	None	4247495	embB	6	40	58	42	0	3	1	0.00382013	TRUE		FALSE	FALSE	FALSE	FALSE		FALSE		FALSE	FALSE	TRUE	EMB	TRUE	EMB	known_AB_first
47527	3594395	None	4247495	embB	7	40	610	42	0	1	1	0.00449524	TRUE		FALSE	FALSE	FALSE	FALSE		FALSE		FALSE	FALSE	TRUE	EMB	TRUE	EMB	known_AB_first
47530	3594398	None	4247495	embB	5	40	608	42	0	1	1	0.00321275	TRUE		FALSE	FALSE	FALSE	FALSE		FALSE		FALSE	FALSE	TRUE	EMB	TRUE	EMB	known_AB_first
47555	4243190	None	4247495	embB	66	40	112	42	1	0	4	1.27392e-07	TRUE	0.0255956	FALSE	FALSE	FALSE	FALSE		TRUE	EMB	FALSE	FALSE	TRUE	EMB	TRUE	EMB	known_AB_first
47576	105063	Rv0095c	4247495	embB	361	40	4418	42	1	2	3	0.00213694	TRUE	0.184608	FALSE	FALSE	FALSE	FALSE		FALSE		FALSE	FALSE	TRUE	EMB	TRUE	EMB	known_AB_first
47686	105060	Rv0095c	761155	rpoB	376	1687	4492	9165	10	164	24	0.004707	TRUE	1	FALSE	FALSE	FALSE	FALSE		FALSE		FALSE	TRUE	TRUE	RIF,RIF,RIF,RIF,RIF,RIF,RIF,RIF,RIF,RIF,RIF,RIF	TRUE	RIF	known_AB_first
47687	332726	vapC25	761155	rpoB	66	1687	604	9165	3	8	8	0.00180716	TRUE	0.998613	FALSE	FALSE	FALSE	FALSE		FALSE		FALSE	TRUE	TRUE	RIF,RIF,RIF,RIF,RIF,RIF,RIF,RIF,RIF,RIF,RIF,RIF	TRUE	RIF	known_AB_first
47688	332735	vapC25	761155	rpoB	72	1687	654	9165	3	8	8	0.00307835	TRUE	0.999422	FALSE	FALSE	FALSE	FALSE		FALSE		FALSE	TRUE	TRUE	RIF,RIF,RIF,RIF,RIF,RIF,RIF,RIF,RIF,RIF,RIF,RIF	TRUE	RIF	known_AB_first
47690	332759	vapC25	761155	rpoB	75	1687	1468	9165	4	16	8	0.00430595	TRUE	0.998335	FALSE	FALSE	FALSE	FALSE		FALSE		FALSE	TRUE	TRUE	RIF,RIF,RIF,RIF,RIF,RIF,RIF,RIF,RIF,RIF,RIF,RIF	TRUE	RIF	known_AB_first
47691	7582	gyrA	761155	rpoB	779	1687	743	9165	427	1	140	1.88515e-55	TRUE	2.50152e-218	TRUE	FALSE	FALSE	TRUE	LEV,LEV,MXF,MXF	TRUE	MXF,LEV	FALSE	TRUE	TRUE	RIF,RIF,RIF,RIF,RIF,RIF,RIF,RIF,RIF,RIF,RIF,RIF	TRUE	RIF	between_known_AB
47702	666107	pncB2	761155	rpoB	18	1687	196	9165	15	5	1	0.44275	FALSE	1.63179e-17	TRUE	FALSE	FALSE	FALSE		FALSE		FALSE	TRUE	TRUE	RIF,RIF,RIF,RIF,RIF,RIF,RIF,RIF,RIF,RIF,RIF,RIF	TRUE	RIF	known_AB_first
47706	7570	gyrA	761155	rpoB	389	1687	519	9165	170	4	63	9.65704e-24	TRUE	1.69146e-57	TRUE	FALSE	FALSE	TRUE	LEV,MXF	TRUE	MXF,LEV	FALSE	TRUE	TRUE	RIF,RIF,RIF,RIF,RIF,RIF,RIF,RIF,RIF,RIF,RIF,RIF	TRUE	RIF	between_known_AB
47715	7581	gyrA	761155	rpoB	232	1687	120	9165	107	0	39	5.90359e-16	TRUE	3.64308e-40	TRUE	FALSE	FALSE	TRUE	LEV,LEV,LEV,MXF,MXF,MXF	TRUE	MXF,LEV	FALSE	TRUE	TRUE	RIF,RIF,RIF,RIF,RIF,RIF,RIF,RIF,RIF,RIF,RIF,RIF	TRUE	RIF	between_known_AB
47719	732110	hadA	761155	rpoB	57	1687	84	9165	4	5	24	7.25503e-19	TRUE	0.978905	FALSE	FALSE	FALSE	FALSE		FALSE		FALSE	TRUE	TRUE	RIF,RIF,RIF,RIF,RIF,RIF,RIF,RIF,RIF,RIF,RIF,RIF	TRUE	RIF	known_AB_first
47722	445994	Rv0368c	761155	rpoB	7	1687	12	9165	6	0	1	0.203198	FALSE	2.9434e-08	TRUE	FALSE	FALSE	FALSE		FALSE		FALSE	TRUE	TRUE	RIF,RIF,RIF,RIF,RIF,RIF,RIF,RIF,RIF,RIF,RIF,RIF	TRUE	RIF	known_AB_first
47723	166603	Rv0139	761155	rpoB	7	1687	6	9165	1	0	5	4.17167e-06	TRUE	0.640757	FALSE	FALSE	FALSE	FALSE		FALSE		FALSE	TRUE	TRUE	RIF,RIF,RIF,RIF,RIF,RIF,RIF,RIF,RIF,RIF,RIF,RIF	TRUE	RIF	known_AB_first
47726	125404	Rv0106	761155	rpoB	5	1687	4	9165	5	0	1	0.149765	FALSE	1.04502e-06	TRUE	FALSE	FALSE	FALSE		FALSE		FALSE	TRUE	TRUE	RIF,RIF,RIF,RIF,RIF,RIF,RIF,RIF,RIF,RIF,RIF,RIF	TRUE	RIF	known_AB_first
47727	513609	ctpH	761155	rpoB	5	1687	6	9165	5	0	1	0.149765	FALSE	1.04391e-06	TRUE	FALSE	FALSE	FALSE		FALSE		FALSE	TRUE	TRUE	RIF,RIF,RIF,RIF,RIF,RIF,RIF,RIF,RIF,RIF,RIF,RIF	TRUE	RIF	known_AB_first
47728	339837	PPE3	761155	rpoB	5	1687	6	9165	5	0	1	0.149765	FALSE	1.04391e-06	TRUE	FALSE	TRUE	FALSE		FALSE		FALSE	TRUE	TRUE	RIF,RIF,RIF,RIF,RIF,RIF,RIF,RIF,RIF,RIF,RIF,RIF	TRUE	RIF	known_AB_first
47749	759939	rpoB	761155	rpoB	30	1687	32	9165	13	1	16	1.25306e-14	TRUE	1.11005e-05	TRUE	FALSE	TRUE	FALSE		TRUE	RIF	FALSE	TRUE	TRUE	RIF,RIF,RIF,RIF,RIF,RIF,RIF,RIF,RIF,RIF,RIF,RIF	TRUE	RIF	known_AB_first
47753	761154	rpoB	761155	rpoB	17	1687	22	9165	4	0	13	4.22271e-14	TRUE	0.183481	FALSE	FALSE	TRUE	TRUE	RIF,RIF,RIF,RIF,RIF,RIF	TRUE	RIF	FALSE	TRUE	TRUE	RIF,RIF,RIF,RIF,RIF,RIF,RIF,RIF,RIF,RIF,RIF,RIF	TRUE	RIF	between_known_AB
47756	7572	gyrA	761155	rpoB	101	1687	126	9165	47	0	17	7.71702e-08	TRUE	6.06754e-19	TRUE	FALSE	FALSE	TRUE	LEV,MXF	TRUE	MXF,LEV	FALSE	TRUE	TRUE	RIF,RIF,RIF,RIF,RIF,RIF,RIF,RIF,RIF,RIF,RIF,RIF	TRUE	RIF	between_known_AB
47767	732111	hadA	761155	rpoB	16	1687	42	9165	6	0	4	0.00200849	TRUE	0.0080275	FALSE	FALSE	FALSE	FALSE		FALSE		FALSE	TRUE	TRUE	RIF,RIF,RIF,RIF,RIF,RIF,RIF,RIF,RIF,RIF,RIF,RIF	TRUE	RIF	known_AB_first
47769	760663	rpoB	761155	rpoB	19	1687	4	9165	9	0	10	1.25219e-09	TRUE	7.36256e-05	TRUE	FALSE	TRUE	FALSE		TRUE	RIF	FALSE	TRUE	TRUE	RIF,RIF,RIF,RIF,RIF,RIF,RIF,RIF,RIF,RIF,RIF,RIF	TRUE	RIF	known_AB_first
47770	357278	Rv0293c	761155	rpoB	32	1687	118	9165	1	3	5	0.00432761	TRUE	0.994997	FALSE	FALSE	TRUE	FALSE		FALSE		FALSE	TRUE	TRUE	RIF,RIF,RIF,RIF,RIF,RIF,RIF,RIF,RIF,RIF,RIF,RIF	TRUE	RIF	known_AB_first
47772	759940	rpoB	761155	rpoB	23	1687	30	9165	13	0	10	7.52927e-09	TRUE	3.32311e-08	TRUE	FALSE	TRUE	FALSE		TRUE	RIF	FALSE	TRUE	TRUE	RIF,RIF,RIF,RIF,RIF,RIF,RIF,RIF,RIF,RIF,RIF,RIF	TRUE	RIF	known_AB_first
47774	401678	Rv0336	761155	rpoB	310	1687	3064	9165	10	79	22	0.00159902	TRUE	1	FALSE	FALSE	FALSE	FALSE		FALSE		FALSE	TRUE	TRUE	RIF,RIF,RIF,RIF,RIF,RIF,RIF,RIF,RIF,RIF,RIF,RIF	TRUE	RIF	known_AB_first
47780	6579	gyrB	761155	rpoB	22	1687	8	9165	16	0	2	0.160721	FALSE	2.61599e-14	TRUE	FALSE	FALSE	FALSE		TRUE	MXF,LEV	FALSE	TRUE	TRUE	RIF,RIF,RIF,RIF,RIF,RIF,RIF,RIF,RIF,RIF,RIF,RIF	TRUE	RIF	known_AB_first
47783	761004	rpoB	761155	rpoB	24	1687	16	9165	13	0	9	1.44773e-07	TRUE	9.98075e-08	TRUE	FALSE	TRUE	FALSE		TRUE	RIF	FALSE	TRUE	TRUE	RIF,RIF,RIF,RIF,RIF,RIF,RIF,RIF,RIF,RIF,RIF,RIF	TRUE	RIF	known_AB_first
47790	6749	gyrB	761155	rpoB	7	1687	0	9165	5	0	1	0.203198	FALSE	2.90982e-05	TRUE	FALSE	FALSE	FALSE		TRUE	MXF,LEV	FALSE	TRUE	TRUE	RIF,RIF,RIF,RIF,RIF,RIF,RIF,RIF,RIF,RIF,RIF,RIF	TRUE	RIF	known_AB_first
47796	734624	nusG	761155	rpoB	14	1687	32	9165	6	0	7	5.33598e-07	TRUE	0.00279312	FALSE	FALSE	FALSE	FALSE		FALSE		FALSE	TRUE	TRUE	RIF,RIF,RIF,RIF,RIF,RIF,RIF,RIF,RIF,RIF,RIF,RIF	TRUE	RIF	known_AB_first
47797	6737	gyrB	761155	rpoB	10	1687	0	9165	7	0	2	0.0425373	FALSE	1.17116e-06	TRUE	FALSE	FALSE	FALSE		TRUE	MXF,LEV	FALSE	TRUE	TRUE	RIF,RIF,RIF,RIF,RIF,RIF,RIF,RIF,RIF,RIF,RIF,RIF	TRUE	RIF	known_AB_first
47801	7563	gyrA	761155	rpoB	18	1687	4	9165	4	0	4	0.0030562	TRUE	0.219114	FALSE	FALSE	FALSE	TRUE	LEV,MXF	TRUE	MXF,LEV	FALSE	TRUE	TRUE	RIF,RIF,RIF,RIF,RIF,RIF,RIF,RIF,RIF,RIF,RIF,RIF	TRUE	RIF	between_known_AB
47803	761032	rpoB	761155	rpoB	16	1687	64	9165	7	0	7	1.2843e-06	TRUE	0.00101952	FALSE	FALSE	TRUE	FALSE		TRUE	RIF	FALSE	TRUE	TRUE	RIF,RIF,RIF,RIF,RIF,RIF,RIF,RIF,RIF,RIF,RIF,RIF	TRUE	RIF	known_AB_first
47805	6735	gyrB	761155	rpoB	22	1687	20	9165	5	0	6	0.000100308	TRUE	0.167923	FALSE	FALSE	FALSE	FALSE		TRUE	MXF,LEV	FALSE	TRUE	TRUE	RIF,RIF,RIF,RIF,RIF,RIF,RIF,RIF,RIF,RIF,RIF,RIF	TRUE	RIF	known_AB_first
47812	6620	gyrB	761155	rpoB	41	1687	4	9165	17	0	7	0.000464098	TRUE	1.54158e-06	TRUE	FALSE	FALSE	TRUE	LEV,MXF	TRUE	MXF,LEV	FALSE	TRUE	TRUE	RIF,RIF,RIF,RIF,RIF,RIF,RIF,RIF,RIF,RIF,RIF,RIF	TRUE	RIF	between_known_AB
47813	6738	gyrB	761155	rpoB	15	1687	4	9165	3	0	5	0.000152217	TRUE	0.336272	FALSE	FALSE	FALSE	FALSE		TRUE	MXF,LEV	FALSE	TRUE	TRUE	RIF,RIF,RIF,RIF,RIF,RIF,RIF,RIF,RIF,RIF,RIF,RIF	TRUE	RIF	known_AB_first
47818	733191	hadC	761155	rpoB	12	1687	6	9165	2	0	6	3.47459e-06	TRUE	0.508966	FALSE	FALSE	TRUE	FALSE		FALSE		FALSE	TRUE	TRUE	RIF,RIF,RIF,RIF,RIF,RIF,RIF,RIF,RIF,RIF,RIF,RIF	TRUE	RIF	known_AB_first
47820	13638	None	761155	rpoB	35	1687	14	9165	7	0	8	2.53008e-05	TRUE	0.206117	FALSE	FALSE	FALSE	FALSE		FALSE		FALSE	TRUE	TRUE	RIF,RIF,RIF,RIF,RIF,RIF,RIF,RIF,RIF,RIF,RIF,RIF	TRUE	RIF	known_AB_first
47827	770	dnaA	761155	rpoB	10	1687	2	9165	1	1	4	0.000356969	TRUE	0.784912	FALSE	FALSE	FALSE	FALSE		FALSE		FALSE	TRUE	TRUE	RIF,RIF,RIF,RIF,RIF,RIF,RIF,RIF,RIF,RIF,RIF,RIF	TRUE	RIF	known_AB_first
47828	8164	gyrA	761155	rpoB	14	1687	6	9165	9	0	1	0.365168	FALSE	3.07059e-07	TRUE	FALSE	FALSE	FALSE		TRUE	MXF,LEV	FALSE	TRUE	TRUE	RIF,RIF,RIF,RIF,RIF,RIF,RIF,RIF,RIF,RIF,RIF,RIF	TRUE	RIF	known_AB_first
47829	6742	gyrB	761155	rpoB	23	1687	20	9165	14	0	3	0.0400581	FALSE	1.09085e-09	TRUE	FALSE	FALSE	TRUE	LEV,MXF	TRUE	MXF,LEV	FALSE	TRUE	TRUE	RIF,RIF,RIF,RIF,RIF,RIF,RIF,RIF,RIF,RIF,RIF,RIF	TRUE	RIF	between_known_AB
47832	367455	PPE5	761155	rpoB	11	1687	2	9165	7	0	2	0.050402	FALSE	7.5564e-06	TRUE	FALSE	FALSE	FALSE		FALSE		FALSE	TRUE	TRUE	RIF,RIF,RIF,RIF,RIF,RIF,RIF,RIF,RIF,RIF,RIF,RIF	TRUE	RIF	known_AB_first
47833	6750	gyrB	761155	rpoB	20	1687	12	9165	13	0	3	0.0282486	FALSE	5.26532e-10	TRUE	FALSE	FALSE	TRUE	LEV,MXF	TRUE	MXF,LEV	FALSE	TRUE	TRUE	RIF,RIF,RIF,RIF,RIF,RIF,RIF,RIF,RIF,RIF,RIF,RIF	TRUE	RIF	between_known_AB
47835	845	dnaA	761155	rpoB	32	1687	38	9165	6	0	6	0.000724314	TRUE	0.285467	FALSE	FALSE	FALSE	FALSE		FALSE		FALSE	TRUE	TRUE	RIF,RIF,RIF,RIF,RIF,RIF,RIF,RIF,RIF,RIF,RIF,RIF	TRUE	RIF	known_AB_first
47838	734458	nusG	761155	rpoB	10	1687	4	9165	6	0	2	0.0425373	FALSE	7.84394e-05	TRUE	FALSE	FALSE	FALSE		FALSE		FALSE	TRUE	TRUE	RIF,RIF,RIF,RIF,RIF,RIF,RIF,RIF,RIF,RIF,RIF,RIF	TRUE	RIF	known_AB_first
47842	733294	hadC	761155	rpoB	6	1687	30	9165	0	2	4	5.12859e-05	TRUE		FALSE	FALSE	TRUE	FALSE		FALSE		FALSE	TRUE	TRUE	RIF,RIF,RIF,RIF,RIF,RIF,RIF,RIF,RIF,RIF,RIF,RIF	TRUE	RIF	known_AB_first
47862	4926	Rv0004	761155	rpoB	6	1687	76	9165	1	0	3	0.00106362	TRUE	0.571116	FALSE	FALSE	FALSE	FALSE		FALSE		FALSE	TRUE	TRUE	RIF,RIF,RIF,RIF,RIF,RIF,RIF,RIF,RIF,RIF,RIF,RIF	TRUE	RIF	known_AB_first
47931	253141	pckA	761155	rpoB	7	1687	2	9165	1	0	3	0.00164891	TRUE	0.640903	FALSE	FALSE	FALSE	FALSE		FALSE		FALSE	TRUE	TRUE	RIF,RIF,RIF,RIF,RIF,RIF,RIF,RIF,RIF,RIF,RIF,RIF	TRUE	RIF	known_AB_first
47958	761002	rpoB	761155	rpoB	6	1687	14	9165	1	0	3	0.00106362	TRUE	0.573586	FALSE	FALSE	TRUE	FALSE		TRUE	RIF	FALSE	TRUE	TRUE	RIF,RIF,RIF,RIF,RIF,RIF,RIF,RIF,RIF,RIF,RIF,RIF	TRUE	RIF	known_AB_first
47962	546315	echA2	761155	rpoB	9	1687	6	9165	2	0	3	0.00334091	TRUE	0.335416	FALSE	FALSE	FALSE	FALSE		FALSE		FALSE	TRUE	TRUE	RIF,RIF,RIF,RIF,RIF,RIF,RIF,RIF,RIF,RIF,RIF,RIF	TRUE	RIF	known_AB_first
47970	1326	dnaA	761155	rpoB	9	1687	88	9165	1	2	3	0.00335095	TRUE	0.744077	FALSE	FALSE	FALSE	FALSE		FALSE		FALSE	TRUE	TRUE	RIF,RIF,RIF,RIF,RIF,RIF,RIF,RIF,RIF,RIF,RIF,RIF	TRUE	RIF	known_AB_first
47975	7615	gyrA	761155	rpoB	6	1687	2	9165	5	0	1	0.176915	FALSE	1.04622e-06	TRUE	FALSE	FALSE	FALSE		TRUE	MXF,LEV	FALSE	TRUE	TRUE	RIF,RIF,RIF,RIF,RIF,RIF,RIF,RIF,RIF,RIF,RIF,RIF	TRUE	RIF	known_AB_first
47980	7564	gyrA	761155	rpoB	10	1687	2	9165	4	0	3	0.00447416	TRUE	0.0204949	FALSE	FALSE	FALSE	TRUE	LEV,MXF	TRUE	MXF,LEV	FALSE	TRUE	TRUE	RIF,RIF,RIF,RIF,RIF,RIF,RIF,RIF,RIF,RIF,RIF,RIF	TRUE	RIF	between_known_AB
48008	734470	nusG	761155	rpoB	6	1687	10	9165	3	0	3	0.00106362	TRUE	0.0152797	FALSE	FALSE	FALSE	FALSE		FALSE		FALSE	TRUE	TRUE	RIF,RIF,RIF,RIF,RIF,RIF,RIF,RIF,RIF,RIF,RIF,RIF	TRUE	RIF	known_AB_first
48020	475888	Rv0397	761155	rpoB	19	1687	162	9165	0	1	4	0.00373944	TRUE		FALSE	FALSE	FALSE	FALSE		FALSE		FALSE	TRUE	TRUE	RIF,RIF,RIF,RIF,RIF,RIF,RIF,RIF,RIF,RIF,RIF,RIF	TRUE	RIF	known_AB_first
48335	761155	rpoB	1674481	inhA	1687	78	9165	360	10	14	23	6.94993e-15	TRUE	0.00230721	FALSE	FALSE	TRUE	TRUE	RIF,RIF,RIF,RIF,RIF,RIF,RIF,RIF,RIF,RIF,RIF,RIF	TRUE	RIF	FALSE	TRUE	TRUE	ETH	TRUE	INH,ETH	between_known_AB
48337	781687	rpsL	1674481	inhA	918	78	5303	360	0	8	9	7.56886e-06	TRUE		FALSE	FALSE	FALSE	TRUE	STM,STM	TRUE	STM	FALSE	TRUE	TRUE	ETH	TRUE	INH,ETH	between_known_AB
48344	1532777	PPE19	1674481	inhA	54	78	5562	360	0	9	2	0.002613	TRUE		FALSE	TRUE	TRUE	FALSE		FALSE		FALSE	TRUE	TRUE	ETH	TRUE	INH,ETH	known_AB_first
48346	1533470	PPE19	1674481	inhA	36	78	1028	360	0	2	2	0.00101612	TRUE		FALSE	TRUE	TRUE	FALSE		FALSE		FALSE	TRUE	TRUE	ETH	TRUE	INH,ETH	known_AB_first
48356	1533466	PPE19	1674481	inhA	45	78	1026	360	0	2	2	0.00157602	TRUE		FALSE	TRUE	TRUE	FALSE		FALSE		FALSE	TRUE	TRUE	ETH	TRUE	INH,ETH	known_AB_first
48359	761139	rpoB	1674481	inhA	511	78	634	360	2	0	8	4.45113e-07	TRUE	0.738452	FALSE	FALSE	TRUE	TRUE	RIF,RIF,RIF,RIF,RIF,RIF,RIF,RIF,RIF	TRUE	RIF	FALSE	TRUE	TRUE	ETH	TRUE	INH,ETH	between_known_AB
48366	1473246	None	1674481	inhA	589	78	1893	360	5	0	8	1.49876e-06	TRUE	0.244914	FALSE	FALSE	FALSE	TRUE	AMI,CAP,KAN	TRUE	LZD,KAN,AMI,STM,CAP	FALSE	TRUE	TRUE	ETH	TRUE	INH,ETH	between_known_AB
48378	1673425	None	1674481	inhA	786	78	3817	360	0	4	26	3.66439e-27	TRUE		FALSE	FALSE	FALSE	TRUE	ETH,INH	FALSE		FALSE	TRUE	TRUE	ETH	TRUE	INH,ETH	between_known_AB
48381	7581	gyrA	1674481	inhA	232	78	120	360	2	0	3	0.00332576	TRUE	0.379254	FALSE	FALSE	FALSE	TRUE	LEV,LEV,LEV,MXF,MXF,MXF	TRUE	MXF,LEV	FALSE	TRUE	TRUE	ETH	TRUE	INH,ETH	between_known_AB
48395	1533471	PPE19	1674481	inhA	36	78	1028	360	0	2	2	0.00101612	TRUE		FALSE	TRUE	TRUE	FALSE		FALSE		FALSE	TRUE	TRUE	ETH	TRUE	INH,ETH	known_AB_first
48405	7572	gyrA	1674481	inhA	101	78	126	360	2	0	3	0.000307219	TRUE	0.0758709	FALSE	FALSE	FALSE	TRUE	LEV,MXF	TRUE	MXF,LEV	FALSE	TRUE	TRUE	ETH	TRUE	INH,ETH	between_known_AB
48411	1472751	None	1674481	inhA	37	78	62	360	1	0	2	0.00103986	TRUE	0.184229	FALSE	FALSE	FALSE	FALSE		TRUE	LZD,KAN,AMI,STM,CAP	FALSE	TRUE	TRUE	ETH	TRUE	INH,ETH	known_AB_first
48719	7582	gyrA	761139	rpoB	779	511	743	634	8	0	32	1.1298e-12	TRUE	0.496296	FALSE	FALSE	FALSE	TRUE	LEV,LEV,MXF,MXF	TRUE	MXF,LEV	FALSE	TRUE	TRUE	RIF,RIF,RIF,RIF,RIF,RIF,RIF,RIF,RIF	TRUE	RIF	between_known_AB
48725	7570	gyrA	761139	rpoB	389	511	519	634	13	4	19	2.20569e-09	TRUE	0.000121719	TRUE	FALSE	FALSE	TRUE	LEV,MXF	TRUE	MXF,LEV	FALSE	TRUE	TRUE	RIF,RIF,RIF,RIF,RIF,RIF,RIF,RIF,RIF	TRUE	RIF	between_known_AB
48729	7581	gyrA	761139	rpoB	232	511	120	634	6	0	7	0.00376993	TRUE	0.0280018	FALSE	FALSE	FALSE	TRUE	LEV,LEV,LEV,MXF,MXF,MXF	TRUE	MXF,LEV	FALSE	TRUE	TRUE	RIF,RIF,RIF,RIF,RIF,RIF,RIF,RIF,RIF	TRUE	RIF	between_known_AB
48731	732110	hadA	761139	rpoB	57	511	84	634	1	1	6	1.04029e-05	TRUE	0.43497	FALSE	FALSE	FALSE	FALSE		FALSE		FALSE	TRUE	TRUE	RIF,RIF,RIF,RIF,RIF,RIF,RIF,RIF,RIF	TRUE	RIF	known_AB_first
48750	401678	Rv0336	761139	rpoB	310	511	3064	634	1	36	9	0.00197261	TRUE	0.946886	FALSE	FALSE	FALSE	FALSE		FALSE		FALSE	TRUE	TRUE	RIF,RIF,RIF,RIF,RIF,RIF,RIF,RIF,RIF	TRUE	RIF	known_AB_first
48775	761093	rpoB	761139	rpoB	9	511	4	634	1	0	3	6.53006e-05	TRUE	0.077948	FALSE	FALSE	TRUE	TRUE	RIF,RIF	TRUE	RIF	FALSE	TRUE	TRUE	RIF,RIF,RIF,RIF,RIF,RIF,RIF,RIF,RIF	TRUE	RIF	between_known_AB
48777	760645	rpoB	761139	rpoB	5	511	0	634	1	0	3	1.14745e-05	TRUE	0.0398856	FALSE	FALSE	TRUE	FALSE		TRUE	RIF	FALSE	TRUE	TRUE	RIF,RIF,RIF,RIF,RIF,RIF,RIF,RIF,RIF	TRUE	RIF	known_AB_first
48897	761155	rpoB	781822	rpsL	1687	329	9165	1338	36	37	79	1.31804e-40	TRUE	3.3864e-08	TRUE	FALSE	TRUE	TRUE	RIF,RIF,RIF,RIF,RIF,RIF,RIF,RIF,RIF,RIF,RIF,RIF	TRUE	RIF	FALSE	FALSE	TRUE	STM,STM	TRUE	STM	between_known_AB
48901	7582	gyrA	781822	rpsL	779	329	743	1338	63	1	24	4.06589e-11	TRUE	2.4981e-20	TRUE	FALSE	FALSE	TRUE	LEV,LEV,MXF,MXF	TRUE	MXF,LEV	FALSE	FALSE	TRUE	STM,STM	TRUE	STM	between_known_AB
48903	761139	rpoB	781822	rpsL	511	329	634	1338	14	1	22	4.18816e-13	TRUE	0.186788	FALSE	FALSE	TRUE	TRUE	RIF,RIF,RIF,RIF,RIF,RIF,RIF,RIF,RIF	TRUE	RIF	FALSE	FALSE	TRUE	STM,STM	TRUE	STM	between_known_AB
48911	761110	rpoB	781822	rpsL	331	329	1265	1338	5	1	14	9.68274e-09	TRUE	0.838938	FALSE	FALSE	TRUE	TRUE	RIF,RIF,RIF,RIF,RIF	TRUE	RIF	FALSE	FALSE	TRUE	STM,STM	TRUE	STM	between_known_AB
48912	7570	gyrA	781822	rpsL	389	329	519	1338	29	2	15	8.40008e-09	TRUE	2.86491e-09	TRUE	FALSE	FALSE	TRUE	LEV,MXF	TRUE	MXF,LEV	FALSE	FALSE	TRUE	STM,STM	TRUE	STM	between_known_AB
48915	761109	rpoB	781822	rpsL	167	329	356	1338	3	0	8	5.02325e-06	TRUE	0.67822	FALSE	FALSE	TRUE	TRUE	RIF,RIF,RIF,RIF,RIF,RIF,RIF	TRUE	RIF	FALSE	FALSE	TRUE	STM,STM	TRUE	STM	between_known_AB
48917	764817	rpoC	781822	rpsL	281	329	921	1338	24	0	17	9.20553e-13	TRUE	3.44978e-12	TRUE	FALSE	FALSE	FALSE		TRUE	RIF	FALSE	FALSE	TRUE	STM,STM	TRUE	STM	known_AB_first
48918	761127	rpoB	781822	rpsL	12	329	22	1338	1	0	3	4.27135e-05	TRUE	0.210746	FALSE	FALSE	TRUE	TRUE	RIF,RIF,RIF,RIF	TRUE	RIF	FALSE	FALSE	TRUE	STM,STM	TRUE	STM	between_known_AB
48920	7581	gyrA	781822	rpsL	232	329	120	1338	15	1	7	0.000327177	TRUE	0.000112801	TRUE	FALSE	FALSE	TRUE	LEV,LEV,LEV,MXF,MXF,MXF	TRUE	MXF,LEV	FALSE	FALSE	TRUE	STM,STM	TRUE	STM	between_known_AB
48921	761095	rpoB	781822	rpsL	128	329	72	1338	2	1	8	6.95021e-07	TRUE	0.755526	FALSE	FALSE	TRUE	TRUE	RIF,RIF	TRUE	RIF	FALSE	FALSE	TRUE	STM,STM	TRUE	STM	between_known_AB
48923	732110	hadA	781822	rpsL	57	329	84	1338	1	0	5	1.76505e-05	TRUE	0.700213	FALSE	FALSE	FALSE	FALSE		FALSE		FALSE	FALSE	TRUE	STM,STM	TRUE	STM	known_AB_first
48929	761161	rpoB	781822	rpsL	153	329	304	1338	4	0	5	0.00164544	TRUE	0.405386	FALSE	FALSE	TRUE	TRUE	RIF,RIF	TRUE	RIF	FALSE	FALSE	TRUE	STM,STM	TRUE	STM	between_known_AB
48947	761128	rpoB	781822	rpsL	43	329	24	1338	1	0	5	4.56441e-06	TRUE	0.595023	FALSE	FALSE	TRUE	TRUE	RIF,RIF,RIF,RIF	TRUE	RIF	FALSE	FALSE	TRUE	STM,STM	TRUE	STM	between_known_AB
48949	7572	gyrA	781822	rpsL	101	329	126	1338	13	0	1	0.42021	FALSE	1.15206e-07	TRUE	FALSE	FALSE	TRUE	LEV,MXF	TRUE	MXF,LEV	FALSE	FALSE	TRUE	STM,STM	TRUE	STM	between_known_AB
48973	761277	rpoB	781822	rpsL	50	329	208	1338	6	0	5	9.54627e-06	TRUE	0.000450648	FALSE	FALSE	TRUE	TRUE	RIF	TRUE	RIF	FALSE	FALSE	TRUE	STM,STM	TRUE	STM	between_known_AB
48981	761032	rpoB	781822	rpsL	16	329	64	1338	1	0	3	9.99102e-05	TRUE	0.27816	FALSE	FALSE	TRUE	FALSE		TRUE	RIF	FALSE	FALSE	TRUE	STM,STM	TRUE	STM	known_AB_first
48995	764944	rpoC	781822	rpsL	17	329	10	1338	2	0	2	0.00393585	TRUE	0.0428949	FALSE	FALSE	FALSE	FALSE		TRUE	RIF	FALSE	FALSE	TRUE	STM,STM	TRUE	STM	known_AB_first
49321	2155168	katG	4407686	gid	2098	5	12564	4	0	1	3	0.00146226	TRUE		FALSE	FALSE	TRUE	TRUE	INH,INH,INH,INH,INH	TRUE	INH	FALSE	FALSE	TRUE	STM	TRUE	STM	between_known_AB
49410	761155	rpoB	2288973	pncA	1687	5	9165	32	0	2	3	0.000630511	TRUE		FALSE	FALSE	TRUE	TRUE	RIF,RIF,RIF,RIF,RIF,RIF,RIF,RIF,RIF,RIF,RIF,RIF	TRUE	RIF	FALSE	FALSE	TRUE	PZA,PZA	TRUE	PZA	between_known_AB
49416	764948	rpoC	2288973	pncA	51	5	70	32	1	0	1	0.00405879	TRUE	0.0165996	FALSE	FALSE	FALSE	FALSE		TRUE	RIF	FALSE	FALSE	TRUE	PZA,PZA	TRUE	PZA	known_AB_first
49608	761155	rpoB	4247729	embB	1687	111	9165	190	2	28	39	8.54095e-27	TRUE	0.874137	FALSE	FALSE	TRUE	TRUE	RIF,RIF,RIF,RIF,RIF,RIF,RIF,RIF,RIF,RIF,RIF,RIF	TRUE	RIF	FALSE	FALSE	TRUE	EMB,EMB	TRUE	EMB	between_known_AB
49611	781687	rpsL	4247729	embB	918	111	5303	190	0	18	9	0.00011346	TRUE		FALSE	FALSE	FALSE	TRUE	STM,STM	TRUE	STM	FALSE	FALSE	TRUE	EMB,EMB	TRUE	EMB	between_known_AB
49620	2155168	katG	4247729	embB	2098	111	12564	190	0	47	39	2.33504e-22	TRUE		FALSE	FALSE	TRUE	TRUE	INH,INH,INH,INH,INH	TRUE	INH	FALSE	FALSE	TRUE	EMB,EMB	TRUE	EMB	between_known_AB
49626	7582	gyrA	4247729	embB	779	111	743	190	2	1	10	2.49591e-06	TRUE	0.681778	FALSE	FALSE	FALSE	TRUE	LEV,LEV,MXF,MXF	TRUE	MXF,LEV	FALSE	FALSE	TRUE	EMB,EMB	TRUE	EMB	between_known_AB
49634	761139	rpoB	4247729	embB	511	111	634	190	0	1	10	5.3952e-08	TRUE		FALSE	FALSE	TRUE	TRUE	RIF,RIF,RIF,RIF,RIF,RIF,RIF,RIF,RIF	TRUE	RIF	FALSE	FALSE	TRUE	EMB,EMB	TRUE	EMB	between_known_AB
49635	781822	rpsL	4247729	embB	329	111	1338	190	0	5	9	1.61191e-08	TRUE		FALSE	FALSE	FALSE	TRUE	STM,STM	TRUE	STM	FALSE	FALSE	TRUE	EMB,EMB	TRUE	EMB	between_known_AB
49641	1473246	None	4247729	embB	589	111	1893	190	8	2	8	1.85935e-05	TRUE	0.000105004	TRUE	FALSE	FALSE	TRUE	AMI,CAP,KAN	TRUE	LZD,KAN,AMI,STM,CAP	FALSE	FALSE	TRUE	EMB,EMB	TRUE	EMB	between_known_AB
49642	1340093	PPE18	4247729	embB	70	111	910	190	0	1	3	0.000304739	TRUE		FALSE	TRUE	TRUE	FALSE		FALSE		FALSE	FALSE	TRUE	EMB,EMB	TRUE	EMB	known_AB_first
49645	761110	rpoB	4247729	embB	331	111	1265	190	2	7	5	0.000402162	TRUE	0.225482	FALSE	FALSE	TRUE	TRUE	RIF,RIF,RIF,RIF,RIF	TRUE	RIF	FALSE	FALSE	TRUE	EMB,EMB	TRUE	EMB	between_known_AB
49647	7570	gyrA	4247729	embB	389	111	519	190	4	0	6	9.03279e-05	TRUE	0.0278629	FALSE	FALSE	FALSE	TRUE	LEV,MXF	TRUE	MXF,LEV	FALSE	FALSE	TRUE	EMB,EMB	TRUE	EMB	between_known_AB
49653	764817	rpoC	4247729	embB	281	111	921	190	1	2	7	1.11681e-06	TRUE	0.544479	FALSE	FALSE	FALSE	FALSE		TRUE	RIF	FALSE	FALSE	TRUE	EMB,EMB	TRUE	EMB	known_AB_first
49658	1673425	None	4247729	embB	786	111	3817	190	0	8	9	2.84546e-05	TRUE		FALSE	FALSE	FALSE	TRUE	ETH,INH	FALSE		FALSE	FALSE	TRUE	EMB,EMB	TRUE	EMB	between_known_AB
49667	761095	rpoB	4247729	embB	128	111	72	190	5	0	1	0.203759	FALSE	3.19284e-05	TRUE	FALSE	TRUE	TRUE	RIF,RIF	TRUE	RIF	FALSE	FALSE	TRUE	EMB,EMB	TRUE	EMB	between_known_AB
49681	2715342	None	4247729	embB	141	111	350	190	0	1	3	0.00221525	TRUE		FALSE	FALSE	FALSE	TRUE	KAN	TRUE	AMI,KAN	FALSE	FALSE	TRUE	EMB,EMB	TRUE	EMB	between_known_AB
49683	2358782	Rv2100	4247729	embB	8	111	4	190	0	1	2	9.98729e-05	TRUE		FALSE	FALSE	FALSE	FALSE		FALSE		FALSE	FALSE	TRUE	EMB,EMB	TRUE	EMB	known_AB_first
49691	2986827	Rv2670c	4247729	embB	96	111	671	190	0	3	3	0.000751887	TRUE		FALSE	FALSE	FALSE	FALSE		FALSE		FALSE	FALSE	TRUE	EMB,EMB	TRUE	EMB	known_AB_first
49708	4247431	embB	4247729	embB	821	111	2090	190	1	3	8	0.000191883	TRUE	0.921866	FALSE	FALSE	FALSE	TRUE	EMB,EMB,EMB	TRUE	EMB	FALSE	FALSE	TRUE	EMB,EMB	TRUE	EMB	between_known_AB
49712	2715344	None	4247729	embB	76	111	526	190	0	1	3	0.000380006	TRUE		FALSE	FALSE	FALSE	TRUE	KAN	TRUE	AMI,KAN	FALSE	FALSE	TRUE	EMB,EMB	TRUE	EMB	between_known_AB
49720	4243217	None	4247729	embB	238	111	446	190	0	1	4	0.000987121	TRUE		FALSE	FALSE	FALSE	FALSE		TRUE	EMB	FALSE	FALSE	TRUE	EMB,EMB	TRUE	EMB	known_AB_first
49734	764363	rpoC	4247729	embB	58	111	78	190	2	0	3	0.000169343	TRUE	0.0124812	FALSE	FALSE	FALSE	FALSE		TRUE	RIF	FALSE	FALSE	TRUE	EMB,EMB	TRUE	EMB	known_AB_first
49741	761277	rpoB	4247729	embB	50	111	208	190	0	1	2	0.00374145	TRUE		FALSE	FALSE	TRUE	TRUE	RIF	TRUE	RIF	FALSE	FALSE	TRUE	EMB,EMB	TRUE	EMB	between_known_AB
49747	2289208	pncA	4247729	embB	9	111	8	190	1	0	2	0.000126272	TRUE	0.0238482	FALSE	FALSE	FALSE	TRUE	PZA	TRUE	PZA	FALSE	FALSE	TRUE	EMB,EMB	TRUE	EMB	between_known_AB
49785	3067954	None	4247729	embB	22	111	32	190	1	0	2	0.000743846	TRUE	0.0607918	FALSE	FALSE	FALSE	FALSE		FALSE		FALSE	FALSE	TRUE	EMB,EMB	TRUE	EMB	known_AB_first
49793	1254056	Rv1129c	4247729	embB	50	111	42	190	2	0	2	0.00372193	TRUE	0.00930326	FALSE	FALSE	FALSE	FALSE		FALSE		FALSE	FALSE	TRUE	EMB,EMB	TRUE	EMB	known_AB_first
50042	7570	gyrA	2288836	pncA	389	6	519	14	1	0	2	0.00069282	TRUE	0.0779925	FALSE	FALSE	FALSE	TRUE	LEV,MXF	TRUE	MXF,LEV	FALSE	FALSE	TRUE	PZA	TRUE	PZA	between_known_AB
50115	761155	rpoB	781687	rpsL	1687	918	9165	5303	160	95	250	1.06919e-132	TRUE	1.88736e-33	TRUE	FALSE	TRUE	TRUE	RIF,RIF,RIF,RIF,RIF,RIF,RIF,RIF,RIF,RIF,RIF,RIF	TRUE	RIF	FALSE	FALSE	TRUE	STM,STM	TRUE	STM	between_known_AB
50120	7582	gyrA	781687	rpsL	779	918	743	5303	228	6	69	8.17297e-28	TRUE	3.87116e-78	TRUE	FALSE	FALSE	TRUE	LEV,LEV,MXF,MXF	TRUE	MXF,LEV	FALSE	FALSE	TRUE	STM,STM	TRUE	STM	between_known_AB
50122	761139	rpoB	781687	rpsL	511	918	634	5303	66	0	57	3.94673e-28	TRUE	0.000169999	TRUE	FALSE	TRUE	TRUE	RIF,RIF,RIF,RIF,RIF,RIF,RIF,RIF,RIF	TRUE	RIF	FALSE	FALSE	TRUE	STM,STM	TRUE	STM	between_known_AB
50128	761110	rpoB	781687	rpsL	331	918	1265	5303	41	4	31	5.35903e-14	TRUE	0.00434049	FALSE	FALSE	TRUE	TRUE	RIF,RIF,RIF,RIF,RIF	TRUE	RIF	FALSE	FALSE	TRUE	STM,STM	TRUE	STM	between_known_AB
50129	7570	gyrA	781687	rpsL	389	918	519	5303	88	5	31	2.45019e-12	TRUE	2.8297e-20	TRUE	FALSE	FALSE	TRUE	LEV,MXF	TRUE	MXF,LEV	FALSE	FALSE	TRUE	STM,STM	TRUE	STM	between_known_AB
50132	761109	rpoB	781687	rpsL	167	918	356	5303	26	1	19	1.1877e-10	TRUE	0.000809534	FALSE	FALSE	TRUE	TRUE	RIF,RIF,RIF,RIF,RIF,RIF,RIF	TRUE	RIF	FALSE	FALSE	TRUE	STM,STM	TRUE	STM	between_known_AB
50133	764817	rpoC	781687	rpsL	281	918	921	5303	65	1	21	2.37044e-08	TRUE	3.83176e-16	TRUE	FALSE	FALSE	FALSE		TRUE	RIF	FALSE	FALSE	TRUE	STM,STM	TRUE	STM	known_AB_first
50134	764918	rpoC	781687	rpsL	38	918	54	5303	15	0	4	0.00370247	TRUE	7.89858e-09	TRUE	FALSE	FALSE	FALSE		TRUE	RIF	FALSE	FALSE	TRUE	STM,STM	TRUE	STM	known_AB_first
50135	7581	gyrA	781687	rpsL	232	918	120	5303	59	0	14	4.23753e-05	TRUE	6.02465e-17	TRUE	FALSE	FALSE	TRUE	LEV,LEV,LEV,MXF,MXF,MXF	TRUE	MXF,LEV	FALSE	FALSE	TRUE	STM,STM	TRUE	STM	between_known_AB
50139	761095	rpoB	781687	rpsL	128	918	72	5303	25	0	19	1.28389e-12	TRUE	1.9922e-05	TRUE	FALSE	TRUE	TRUE	RIF,RIF	TRUE	RIF	FALSE	FALSE	TRUE	STM,STM	TRUE	STM	between_known_AB
50140	766488	rpoC	781687	rpsL	58	918	38	5303	8	0	13	3.06002e-11	TRUE	0.0937816	FALSE	FALSE	FALSE	FALSE		TRUE	RIF	FALSE	FALSE	TRUE	STM,STM	TRUE	STM	known_AB_first
50141	732110	hadA	781687	rpsL	57	918	84	5303	6	0	9	6.01098e-07	TRUE	0.328329	FALSE	FALSE	FALSE	FALSE		FALSE		FALSE	FALSE	TRUE	STM,STM	TRUE	STM	known_AB_first
50142	226735	None	781687	rpsL	6	918	6	5303	0	1	2	0.00443599	TRUE		FALSE	FALSE	FALSE	FALSE		FALSE		FALSE	FALSE	TRUE	STM,STM	TRUE	STM	known_AB_first
50143	3460	recF	781687	rpsL	6	918	6	5303	0	1	2	0.00443599	TRUE		FALSE	FALSE	FALSE	FALSE		FALSE		FALSE	FALSE	TRUE	STM,STM	TRUE	STM	known_AB_first
50147	761140	rpoB	781687	rpsL	207	918	172	5303	31	0	21	9.89925e-11	TRUE	0.000683508	FALSE	FALSE	TRUE	TRUE	RIF,RIF,RIF,RIF,RIF,RIF,RIF,RIF,RIF	TRUE	RIF	FALSE	FALSE	TRUE	STM,STM	TRUE	STM	between_known_AB
50149	765678	rpoC	781687	rpsL	9	918	14	5303	6	0	1	0.135785	FALSE	4.81701e-07	TRUE	FALSE	FALSE	FALSE		TRUE	RIF	FALSE	FALSE	TRUE	STM,STM	TRUE	STM	known_AB_first
50150	761161	rpoB	781687	rpsL	153	918	304	5303	35	0	26	4.96906e-18	TRUE	5.17977e-09	TRUE	FALSE	TRUE	TRUE	RIF,RIF	TRUE	RIF	FALSE	FALSE	TRUE	STM,STM	TRUE	STM	between_known_AB
50151	764703	rpoC	781687	rpsL	27	918	28	5303	19	0	3	0.0101154	FALSE	1.09537e-20	TRUE	FALSE	FALSE	FALSE		TRUE	RIF	FALSE	FALSE	TRUE	STM,STM	TRUE	STM	known_AB_first
50165	765462	rpoC	781687	rpsL	43	918	156	5303	17	0	3	0.0338768	FALSE	5.52012e-10	TRUE	FALSE	FALSE	FALSE		TRUE	RIF	FALSE	FALSE	TRUE	STM,STM	TRUE	STM	known_AB_first
50166	761406	rpoB	781687	rpsL	15	918	44	5303	7	0	3	0.00200493	TRUE	1.2344e-05	TRUE	FALSE	TRUE	FALSE		TRUE	RIF	FALSE	FALSE	TRUE	STM,STM	TRUE	STM	known_AB_first
50167	764841	rpoC	781687	rpsL	35	918	184	5303	17	0	7	2.30674e-06	TRUE	1.98098e-12	TRUE	FALSE	FALSE	FALSE		TRUE	RIF	FALSE	FALSE	TRUE	STM,STM	TRUE	STM	known_AB_first
50169	764840	rpoC	781687	rpsL	63	918	192	5303	26	0	3	0.0848267	FALSE	4.45885e-15	TRUE	FALSE	FALSE	FALSE		TRUE	RIF	FALSE	FALSE	TRUE	STM,STM	TRUE	STM	known_AB_first
50170	764724	rpoC	781687	rpsL	23	918	68	5303	12	0	1	0.311403	FALSE	8.51199e-10	TRUE	FALSE	FALSE	FALSE		TRUE	RIF	FALSE	FALSE	TRUE	STM,STM	TRUE	STM	known_AB_first
50172	613130	gabP	781687	rpsL	5	918	6	5303	4	0	1	0.0778666	FALSE	2.77488e-06	TRUE	FALSE	TRUE	FALSE		FALSE		FALSE	FALSE	TRUE	STM,STM	TRUE	STM	known_AB_first
50176	767123	rpoC	781687	rpsL	62	918	124	5303	10	0	5	0.0037881	TRUE	0.0249032	FALSE	FALSE	FALSE	FALSE		TRUE	RIF	FALSE	FALSE	TRUE	STM,STM	TRUE	STM	known_AB_first
50177	759939	rpoB	781687	rpsL	30	918	32	5303	8	1	4	0.0015905	TRUE	0.00118495	FALSE	FALSE	TRUE	FALSE		TRUE	RIF	FALSE	FALSE	TRUE	STM,STM	TRUE	STM	known_AB_first
50183	761128	rpoB	781687	rpsL	43	918	24	5303	5	0	8	7.51777e-07	TRUE	0.274322	FALSE	FALSE	TRUE	TRUE	RIF,RIF,RIF,RIF	TRUE	RIF	FALSE	FALSE	TRUE	STM,STM	TRUE	STM	between_known_AB
50185	7572	gyrA	781687	rpsL	101	918	126	5303	24	0	10	8.88299e-06	TRUE	3.65505e-07	TRUE	FALSE	FALSE	TRUE	LEV,MXF	TRUE	MXF,LEV	FALSE	FALSE	TRUE	STM,STM	TRUE	STM	between_known_AB
50186	761156	rpoB	781687	rpsL	37	918	152	5303	15	0	4	0.00337104	TRUE	3.49039e-09	TRUE	FALSE	TRUE	TRUE	RIF,RIF,RIF,RIF,RIF	TRUE	RIF	FALSE	FALSE	TRUE	STM,STM	TRUE	STM	between_known_AB
50189	764916	rpoC	781687	rpsL	46	918	36	5303	13	0	10	7.53257e-09	TRUE	1.79095e-05	TRUE	FALSE	FALSE	FALSE		TRUE	RIF	FALSE	FALSE	TRUE	STM,STM	TRUE	STM	known_AB_first
50192	764948	rpoC	781687	rpsL	51	918	70	5303	15	0	6	0.00022157	TRUE	2.13468e-06	TRUE	FALSE	FALSE	FALSE		TRUE	RIF	FALSE	FALSE	TRUE	STM,STM	TRUE	STM	known_AB_first
50203	766485	rpoC	781687	rpsL	21	918	70	5303	10	0	3	0.00512567	FALSE	1.24158e-07	TRUE	FALSE	FALSE	FALSE		TRUE	RIF	FALSE	FALSE	TRUE	STM,STM	TRUE	STM	known_AB_first
50206	766487	rpoC	781687	rpsL	45	918	234	5303	5	0	8	1.07149e-06	TRUE	0.302709	FALSE	FALSE	FALSE	FALSE		TRUE	RIF	FALSE	FALSE	TRUE	STM,STM	TRUE	STM	known_AB_first
50209	764616	rpoC	781687	rpsL	30	918	16	5303	9	0	7	8.38698e-07	TRUE	0.000183153	TRUE	FALSE	FALSE	FALSE		TRUE	RIF	FALSE	FALSE	TRUE	STM,STM	TRUE	STM	known_AB_first
50211	764822	rpoC	781687	rpsL	28	918	158	5303	10	1	6	8.32088e-06	TRUE	8.36948e-06	TRUE	FALSE	FALSE	FALSE		TRUE	RIF	FALSE	FALSE	TRUE	STM,STM	TRUE	STM	known_AB_first
50219	764363	rpoC	781687	rpsL	58	918	78	5303	15	0	4	0.0156427	FALSE	1.70003e-05	TRUE	FALSE	FALSE	FALSE		TRUE	RIF	FALSE	FALSE	TRUE	STM,STM	TRUE	STM	known_AB_first
50224	764925	rpoC	781687	rpsL	22	918	22	5303	11	0	1	0.300093	FALSE	1.09878e-08	TRUE	FALSE	FALSE	FALSE		TRUE	RIF	FALSE	FALSE	TRUE	STM,STM	TRUE	STM	known_AB_first
50228	1652	None	781687	rpsL	16	918	0	5303	4	0	4	0.00015356	TRUE	0.0261541	FALSE	FALSE	FALSE	FALSE		FALSE		FALSE	FALSE	TRUE	STM,STM	TRUE	STM	known_AB_first
50232	761268	rpoB	781687	rpsL	9	918	52	5303	5	0	1	0.135785	FALSE	3.98692e-05	TRUE	FALSE	TRUE	FALSE		TRUE	RIF	FALSE	FALSE	TRUE	STM,STM	TRUE	STM	known_AB_first
50233	764670	rpoC	781687	rpsL	31	918	28	5303	9	0	7	1.04117e-06	TRUE	0.000254834	TRUE	FALSE	FALSE	FALSE		TRUE	RIF	FALSE	FALSE	TRUE	STM,STM	TRUE	STM	known_AB_first
50239	761292	rpoB	781687	rpsL	12	918	16	5303	3	0	4	5.11475e-05	TRUE	0.0513924	FALSE	FALSE	TRUE	FALSE		TRUE	RIF	FALSE	FALSE	TRUE	STM,STM	TRUE	STM	known_AB_first
50245	764666	rpoC	781687	rpsL	26	918	30	5303	5	0	5	7.85091e-05	TRUE	0.0469738	FALSE	FALSE	FALSE	FALSE		TRUE	RIF	FALSE	FALSE	TRUE	STM,STM	TRUE	STM	known_AB_first
50255	13638	None	781687	rpsL	35	918	14	5303	8	0	5	0.000307376	TRUE	0.00407459	FALSE	FALSE	FALSE	FALSE		FALSE		FALSE	FALSE	TRUE	STM,STM	TRUE	STM	known_AB_first
50261	765463	rpoC	781687	rpsL	17	918	18	5303	7	0	2	0.0317038	FALSE	5.00546e-05	TRUE	FALSE	FALSE	FALSE		TRUE	RIF	FALSE	FALSE	TRUE	STM,STM	TRUE	STM	known_AB_first
50267	304902	nirB	781687	rpsL	40	918	510	5303	0	2	5	0.000583591	TRUE		FALSE	FALSE	FALSE	FALSE		FALSE		FALSE	FALSE	TRUE	STM,STM	TRUE	STM	known_AB_first
50268	13629	None	781687	rpsL	30	918	28	5303	4	0	4	0.00158969	TRUE	0.219584	FALSE	FALSE	FALSE	FALSE		FALSE		FALSE	FALSE	TRUE	STM,STM	TRUE	STM	known_AB_first
50269	6750	gyrB	781687	rpsL	20	918	12	5303	3	0	3	0.00446948	TRUE	0.207748	FALSE	FALSE	FALSE	TRUE	LEV,MXF	TRUE	MXF,LEV	FALSE	FALSE	TRUE	STM,STM	TRUE	STM	between_known_AB
50271	845	dnaA	781687	rpsL	32	918	38	5303	3	0	6	1.74834e-05	TRUE	0.498148	FALSE	FALSE	FALSE	FALSE		FALSE		FALSE	FALSE	TRUE	STM,STM	TRUE	STM	known_AB_first
50279	766744	rpoC	781687	rpsL	13	918	14	5303	6	0	1	0.190082	FALSE	5.71494e-05	TRUE	FALSE	FALSE	FALSE		TRUE	RIF	FALSE	FALSE	TRUE	STM,STM	TRUE	STM	known_AB_first
50286	765619	rpoC	781687	rpsL	6	918	12	5303	2	0	2	0.00443568	TRUE	0.0531113	FALSE	FALSE	FALSE	FALSE		TRUE	RIF	FALSE	FALSE	TRUE	STM,STM	TRUE	STM	known_AB_first
50288	765050	rpoC	781687	rpsL	7	918	30	5303	4	0	1	0.107342	FALSE	0.000195101	TRUE	FALSE	FALSE	FALSE		TRUE	RIF	FALSE	FALSE	TRUE	STM,STM	TRUE	STM	known_AB_first
50293	761106	rpoB	781687	rpsL	7	918	0	5303	1	0	3	0.000223821	TRUE	0.424719	FALSE	FALSE	TRUE	TRUE	RIF,RIF,RIF	TRUE	RIF	FALSE	FALSE	TRUE	STM,STM	TRUE	STM	between_known_AB
50323	696945	None	781687	rpsL	5	918	32	5303	0	2	2	0.00311474	TRUE		FALSE	FALSE	FALSE	FALSE		FALSE		FALSE	FALSE	TRUE	STM,STM	TRUE	STM	known_AB_first
50685	7582	gyrA	761095	rpoB	779	128	743	72	3	1	10	8.41929e-06	TRUE	0.0519624	FALSE	FALSE	FALSE	TRUE	LEV,LEV,MXF,MXF	TRUE	MXF,LEV	FALSE	TRUE	TRUE	RIF,RIF	TRUE	RIF	between_known_AB
50686	666107	pncB2	761095	rpoB	18	128	196	72	0	1	3	8.14672e-06	TRUE		FALSE	FALSE	FALSE	FALSE		FALSE		FALSE	TRUE	TRUE	RIF,RIF	TRUE	RIF	known_AB_first
50750	761155	rpoB	4407587	gid	1687	9	9165	2	0	1	3	0.00334091	TRUE		FALSE	FALSE	TRUE	TRUE	RIF,RIF,RIF,RIF,RIF,RIF,RIF,RIF,RIF,RIF,RIF,RIF	TRUE	RIF	FALSE	FALSE	TRUE	STM,STM	TRUE	STM	between_known_AB
50752	2155168	katG	4407587	gid	2098	9	12564	2	0	1	4	0.000720141	TRUE		FALSE	FALSE	TRUE	TRUE	INH,INH,INH,INH,INH	TRUE	INH	FALSE	FALSE	TRUE	STM,STM	TRUE	STM	between_known_AB
50763	3488122	Rv3122	4407587	gid	6	9	6388	2	0	3	1	0.000956243	TRUE		FALSE	FALSE	FALSE	FALSE		FALSE		FALSE	FALSE	TRUE	STM,STM	TRUE	STM	known_AB_first
50932	761155	rpoB	2289091	pncA	1687	10	9165	62	0	3	3	0.00448797	TRUE		FALSE	FALSE	TRUE	TRUE	RIF,RIF,RIF,RIF,RIF,RIF,RIF,RIF,RIF,RIF,RIF,RIF	TRUE	RIF	FALSE	FALSE	TRUE	PZA,PZA	TRUE	PZA	between_known_AB
50934	2155168	katG	2289091	pncA	2098	10	12564	62	0	6	4	0.00106048	TRUE		FALSE	FALSE	TRUE	TRUE	INH,INH,INH,INH,INH	TRUE	INH	FALSE	FALSE	TRUE	PZA,PZA	TRUE	PZA	between_known_AB
51049	2155168	katG	2288821	pncA	2098	11	12564	2	0	5	4	0.00150043	TRUE		FALSE	FALSE	TRUE	TRUE	INH,INH,INH,INH,INH	TRUE	INH	FALSE	FALSE	TRUE	PZA	TRUE	PZA	between_known_AB
51055	1473246	None	2288821	pncA	589	11	1893	2	0	1	3	0.000190285	TRUE		FALSE	FALSE	FALSE	TRUE	AMI,CAP,KAN	TRUE	LZD,KAN,AMI,STM,CAP	FALSE	FALSE	TRUE	PZA	TRUE	PZA	between_known_AB
51413	7582	gyrA	761161	rpoB	779	153	743	304	0	1	13	1.63446e-07	TRUE		FALSE	FALSE	FALSE	TRUE	LEV,LEV,MXF,MXF	TRUE	MXF,LEV	FALSE	TRUE	TRUE	RIF,RIF	TRUE	RIF	between_known_AB
51418	761110	rpoB	761161	rpoB	331	153	1265	304	2	1	14	3.96251e-13	TRUE	0.217661	FALSE	FALSE	TRUE	TRUE	RIF,RIF,RIF,RIF,RIF	TRUE	RIF	FALSE	TRUE	TRUE	RIF,RIF	TRUE	RIF	between_known_AB
51419	7570	gyrA	761161	rpoB	389	153	519	304	2	2	9	8.48233e-07	TRUE	0.27435	FALSE	FALSE	FALSE	TRUE	LEV,MXF	TRUE	MXF,LEV	FALSE	TRUE	TRUE	RIF,RIF	TRUE	RIF	between_known_AB
51437	760600	rpoB	761161	rpoB	8	153	0	304	1	0	5	2.38375e-11	TRUE	0.0333491	FALSE	TRUE	TRUE	FALSE		TRUE	RIF	FALSE	TRUE	TRUE	RIF,RIF	TRUE	RIF	known_AB_first
51484	340132	PPE3	761090	rpoB	150	13	21827	4	0	3	2	0.00110354	TRUE		FALSE	FALSE	TRUE	FALSE		FALSE		FALSE	TRUE	TRUE	RIF	TRUE	RIF	known_AB_first
51595	761155	rpoB	781821	rpsL	1687	14	9165	20	0	3	5	0.000110856	TRUE		FALSE	FALSE	TRUE	TRUE	RIF,RIF,RIF,RIF,RIF,RIF,RIF,RIF,RIF,RIF,RIF,RIF	TRUE	RIF	FALSE	FALSE	TRUE	STM	TRUE	STM	between_known_AB
51686	761155	rpoB	2288718	pncA	1687	15	9165	6	1	3	5	0.000152271	TRUE	0.0913097	FALSE	FALSE	TRUE	TRUE	RIF,RIF,RIF,RIF,RIF,RIF,RIF,RIF,RIF,RIF,RIF,RIF	TRUE	RIF	FALSE	FALSE	TRUE	PZA,PZA	TRUE	PZA	between_known_AB
51690	2155168	katG	2288718	pncA	2098	15	12564	6	1	8	5	0.000577854	TRUE		FALSE	FALSE	TRUE	TRUE	INH,INH,INH,INH,INH	TRUE	INH	FALSE	FALSE	TRUE	PZA,PZA	TRUE	PZA	between_known_AB
51721	761155	rpoB	2288730	pncA	1687	15	9165	6	0	7	5	0.000152217	TRUE		FALSE	FALSE	TRUE	TRUE	RIF,RIF,RIF,RIF,RIF,RIF,RIF,RIF,RIF,RIF,RIF,RIF	TRUE	RIF	FALSE	FALSE	TRUE	PZA	TRUE	PZA	between_known_AB
51778	7582	gyrA	761109	rpoB	779	167	743	356	6	0	13	4.37339e-07	TRUE	0.265815	FALSE	FALSE	FALSE	TRUE	LEV,LEV,MXF,MXF	TRUE	MXF,LEV	FALSE	TRUE	TRUE	RIF,RIF,RIF,RIF,RIF,RIF,RIF	TRUE	RIF	between_known_AB
51781	7570	gyrA	761109	rpoB	389	167	519	356	3	2	11	1.75629e-08	TRUE	0.319565	FALSE	FALSE	FALSE	TRUE	LEV,MXF	TRUE	MXF,LEV	FALSE	TRUE	TRUE	RIF,RIF,RIF,RIF,RIF,RIF,RIF	TRUE	RIF	between_known_AB
51782	7581	gyrA	761109	rpoB	232	167	120	356	5	0	6	4.85919e-05	TRUE	0.0083121	FALSE	FALSE	FALSE	TRUE	LEV,LEV,LEV,MXF,MXF,MXF	TRUE	MXF,LEV	FALSE	TRUE	TRUE	RIF,RIF,RIF,RIF,RIF,RIF,RIF	TRUE	RIF	between_known_AB
51783	761095	rpoB	761109	rpoB	128	167	72	356	6	0	12	4.16356e-15	TRUE	5.65471e-05	TRUE	FALSE	TRUE	TRUE	RIF,RIF	TRUE	RIF	FALSE	TRUE	TRUE	RIF,RIF,RIF,RIF,RIF,RIF,RIF	TRUE	RIF	between_known_AB
51792	761108	rpoB	761109	rpoB	14	167	26	356	1	0	3	8.56254e-06	TRUE	0.0673343	FALSE	FALSE	TRUE	TRUE	RIF,RIF,RIF,RIF,RIF	TRUE	RIF	FALSE	TRUE	TRUE	RIF,RIF,RIF,RIF,RIF,RIF,RIF	TRUE	RIF	between_known_AB
51794	760321	rpoB	761109	rpoB	7	167	2	356	1	0	3	1.08479e-06	TRUE	0.0333286	FALSE	FALSE	TRUE	FALSE		TRUE	RIF	FALSE	TRUE	TRUE	RIF,RIF,RIF,RIF,RIF,RIF,RIF	TRUE	RIF	known_AB_first
51812	316497	None	761109	rpoB	5	167	26	356	3	0	2	8.89648e-05	TRUE	1.91324e-07	TRUE	FALSE	FALSE	FALSE		FALSE		FALSE	TRUE	TRUE	RIF,RIF,RIF,RIF,RIF,RIF,RIF	TRUE	RIF	known_AB_first
51914	761155	rpoB	2288818	pncA	1687	17	9165	10	0	8	4	0.00249374	TRUE		FALSE	FALSE	TRUE	TRUE	RIF,RIF,RIF,RIF,RIF,RIF,RIF,RIF,RIF,RIF,RIF,RIF	TRUE	RIF	FALSE	FALSE	TRUE	PZA	TRUE	PZA	between_known_AB
51921	1473246	None	2288818	pncA	589	17	1893	10	0	3	3	0.000672665	TRUE		FALSE	FALSE	FALSE	TRUE	AMI,CAP,KAN	TRUE	LZD,KAN,AMI,STM,CAP	FALSE	FALSE	TRUE	PZA	TRUE	PZA	between_known_AB
51925	764817	rpoC	2288818	pncA	281	17	921	10	0	5	2	0.00285385	TRUE		FALSE	FALSE	FALSE	FALSE		TRUE	RIF	FALSE	FALSE	TRUE	PZA	TRUE	PZA	known_AB_first
51936	13627	None	2288818	pncA	14	17	14	10	0	1	1	0.00378288	TRUE		FALSE	FALSE	FALSE	FALSE		FALSE		FALSE	FALSE	TRUE	PZA	TRUE	PZA	known_AB_first
52078	761155	rpoB	4408061	gid	1687	19	9165	52	0	2	6	4.52692e-05	TRUE		FALSE	FALSE	TRUE	TRUE	RIF,RIF,RIF,RIF,RIF,RIF,RIF,RIF,RIF,RIF,RIF,RIF	TRUE	RIF	FALSE	FALSE	TRUE	STM	TRUE	STM	between_known_AB
52081	2155168	katG	4408061	gid	2098	19	12564	52	0	3	6	0.000221323	TRUE		FALSE	FALSE	TRUE	TRUE	INH,INH,INH,INH,INH	TRUE	INH	FALSE	FALSE	TRUE	STM	TRUE	STM	between_known_AB
52141	2631374	plcA	4408061	gid	10	19	338	52	0	1	1	0.00303888	TRUE		FALSE	FALSE	FALSE	FALSE		FALSE		FALSE	FALSE	TRUE	STM	TRUE	STM	known_AB_first
52210	761155	rpoB	2288727	pncA	1687	21	9165	28	0	10	6	7.79494e-05	TRUE		FALSE	FALSE	TRUE	TRUE	RIF,RIF,RIF,RIF,RIF,RIF,RIF,RIF,RIF,RIF,RIF,RIF	TRUE	RIF	FALSE	FALSE	TRUE	PZA,PZA	TRUE	PZA	between_known_AB
52221	1473246	None	2288727	pncA	589	21	1893	28	0	5	3	0.00123207	TRUE		FALSE	FALSE	FALSE	TRUE	AMI,CAP,KAN	TRUE	LZD,KAN,AMI,STM,CAP	FALSE	FALSE	TRUE	PZA,PZA	TRUE	PZA	between_known_AB
52222	7570	gyrA	2288727	pncA	389	21	519	28	5	0	5	2.989e-07	TRUE	9.62436e-08	TRUE	FALSE	FALSE	TRUE	LEV,MXF	TRUE	MXF,LEV	FALSE	FALSE	TRUE	PZA,PZA	TRUE	PZA	between_known_AB
52268	761155	rpoB	2288953	pncA	1687	21	9165	62	0	9	5	0.000700324	TRUE		FALSE	FALSE	TRUE	TRUE	RIF,RIF,RIF,RIF,RIF,RIF,RIF,RIF,RIF,RIF,RIF,RIF	TRUE	RIF	FALSE	FALSE	TRUE	PZA,PZA,PZA	TRUE	PZA	between_known_AB
52273	7582	gyrA	2288953	pncA	779	21	743	62	3	0	3	0.00260147	TRUE	0.018779	FALSE	FALSE	FALSE	TRUE	LEV,LEV,MXF,MXF	TRUE	MXF,LEV	FALSE	FALSE	TRUE	PZA,PZA,PZA	TRUE	PZA	between_known_AB
52279	761139	rpoB	2288953	pncA	511	21	634	62	0	2	3	0.000771692	TRUE		FALSE	FALSE	TRUE	TRUE	RIF,RIF,RIF,RIF,RIF,RIF,RIF,RIF,RIF	TRUE	RIF	FALSE	FALSE	TRUE	PZA,PZA,PZA	TRUE	PZA	between_known_AB
52344	761155	rpoB	2289057	pncA	1687	22	9165	8	0	11	5	0.000857978	TRUE		FALSE	FALSE	TRUE	TRUE	RIF,RIF,RIF,RIF,RIF,RIF,RIF,RIF,RIF,RIF,RIF,RIF	TRUE	RIF	FALSE	FALSE	TRUE	PZA,PZA	TRUE	PZA	between_known_AB
52348	2155168	katG	2289057	pncA	2098	22	12564	8	0	15	5	0.00305969	TRUE		FALSE	FALSE	TRUE	TRUE	INH,INH,INH,INH,INH	TRUE	INH	FALSE	FALSE	TRUE	PZA,PZA	TRUE	PZA	between_known_AB
52352	1473246	None	2289057	pncA	589	22	1893	8	1	0	5	3.18471e-06	TRUE	0.0656179	FALSE	FALSE	FALSE	TRUE	AMI,CAP,KAN	TRUE	LZD,KAN,AMI,STM,CAP	FALSE	FALSE	TRUE	PZA,PZA	TRUE	PZA	between_known_AB
52356	1673425	None	2289057	pncA	786	22	3817	8	0	3	3	0.00350156	TRUE		FALSE	FALSE	FALSE	TRUE	ETH,INH	FALSE		FALSE	FALSE	TRUE	PZA,PZA	TRUE	PZA	between_known_AB
52540	761155	rpoB	2288764	pncA	1687	25	9165	40	1	11	5	0.00150331	TRUE	0.339659	FALSE	FALSE	TRUE	TRUE	RIF,RIF,RIF,RIF,RIF,RIF,RIF,RIF,RIF,RIF,RIF,RIF	TRUE	RIF	FALSE	FALSE	TRUE	PZA	TRUE	PZA	between_known_AB
52544	2155168	katG	2288764	pncA	2098	25	12564	40	0	14	8	1.87562e-05	TRUE		FALSE	FALSE	TRUE	TRUE	INH,INH,INH,INH,INH	TRUE	INH	FALSE	FALSE	TRUE	PZA	TRUE	PZA	between_known_AB
52545	7582	gyrA	2288764	pncA	779	25	743	40	0	1	3	0.00422614	TRUE		FALSE	FALSE	FALSE	TRUE	LEV,LEV,MXF,MXF	TRUE	MXF,LEV	FALSE	FALSE	TRUE	PZA	TRUE	PZA	between_known_AB
52665	761155	rpoB	1673432	None	1687	107	9165	523	2	29	16	9.17534e-07	TRUE	0.999541	FALSE	FALSE	TRUE	TRUE	RIF,RIF,RIF,RIF,RIF,RIF,RIF,RIF,RIF,RIF,RIF,RIF	TRUE	RIF	FALSE	FALSE	TRUE	ETH,ETH,INH,INH	FALSE		between_known_AB
52667	781687	rpsL	1673432	None	918	107	5303	523	1	26	13	4.58646e-08	TRUE	0.997894	FALSE	FALSE	FALSE	TRUE	STM,STM	TRUE	STM	FALSE	FALSE	TRUE	ETH,ETH,INH,INH	FALSE		between_known_AB
52670	1339741	PPE18	1673432	None	169	107	6850	523	4	15	4	0.000368635	TRUE	0.0551324	FALSE	TRUE	TRUE	FALSE		FALSE		FALSE	FALSE	TRUE	ETH,ETH,INH,INH	FALSE		known_AB_first
52676	7582	gyrA	1673432	None	779	107	743	523	14	0	14	2.68651e-10	TRUE	0.00333333	FALSE	FALSE	FALSE	TRUE	LEV,LEV,MXF,MXF	TRUE	MXF,LEV	FALSE	FALSE	TRUE	ETH,ETH,INH,INH	FALSE		between_known_AB
52687	761139	rpoB	1673432	None	511	107	634	523	4	1	8	4.62568e-06	TRUE	0.591431	FALSE	FALSE	TRUE	TRUE	RIF,RIF,RIF,RIF,RIF,RIF,RIF,RIF,RIF	TRUE	RIF	FALSE	FALSE	TRUE	ETH,ETH,INH,INH	FALSE		between_known_AB
52692	1473246	None	1673432	None	589	107	1893	523	14	4	10	1.75235e-07	TRUE	1.8577e-06	TRUE	FALSE	FALSE	TRUE	AMI,CAP,KAN	TRUE	LZD,KAN,AMI,STM,CAP	FALSE	FALSE	TRUE	ETH,ETH,INH,INH	FALSE		between_known_AB
52695	761110	rpoB	1673432	None	331	107	1265	523	6	2	4	0.00302949	TRUE	0.0154118	FALSE	FALSE	TRUE	TRUE	RIF,RIF,RIF,RIF,RIF	TRUE	RIF	FALSE	FALSE	TRUE	ETH,ETH,INH,INH	FALSE		between_known_AB
52696	7570	gyrA	1673432	None	389	107	519	523	21	1	4	0.00512649	FALSE	1.07912e-14	TRUE	FALSE	FALSE	TRUE	LEV,MXF	TRUE	MXF,LEV	FALSE	FALSE	TRUE	ETH,ETH,INH,INH	FALSE		between_known_AB
52700	96899	None	1673432	None	14	107	208	523	0	1	2	0.000286203	TRUE		FALSE	FALSE	FALSE	FALSE		FALSE		FALSE	FALSE	TRUE	ETH,ETH,INH,INH	FALSE		known_AB_first
52705	761109	rpoB	1673432	None	167	107	356	523	0	1	4	0.000232833	TRUE		FALSE	FALSE	TRUE	TRUE	RIF,RIF,RIF,RIF,RIF,RIF,RIF	TRUE	RIF	FALSE	FALSE	TRUE	ETH,ETH,INH,INH	FALSE		between_known_AB
52707	764817	rpoC	1673432	None	281	107	921	523	1	0	5	0.000160855	TRUE	0.903665	FALSE	FALSE	FALSE	FALSE		TRUE	RIF	FALSE	FALSE	TRUE	ETH,ETH,INH,INH	FALSE		known_AB_first
52709	1339774	PPE18	1673432	None	149	107	13154	523	0	18	5	2.32809e-05	TRUE		FALSE	FALSE	TRUE	FALSE		FALSE		FALSE	FALSE	TRUE	ETH,ETH,INH,INH	FALSE		known_AB_first
52717	761140	rpoB	1673432	None	207	107	172	523	2	0	8	4.88764e-09	TRUE	0.513922	FALSE	FALSE	TRUE	TRUE	RIF,RIF,RIF,RIF,RIF,RIF,RIF,RIF,RIF	TRUE	RIF	FALSE	FALSE	TRUE	ETH,ETH,INH,INH	FALSE		between_known_AB
52724	765462	rpoC	1673432	None	43	107	156	523	1	3	3	6.4356e-05	TRUE	0.294403	FALSE	FALSE	FALSE	FALSE		TRUE	RIF	FALSE	FALSE	TRUE	ETH,ETH,INH,INH	FALSE		known_AB_first
52730	259092	Rv0216	1673432	None	13	107	208	523	0	1	2	0.000247052	TRUE		FALSE	FALSE	FALSE	FALSE		FALSE		FALSE	FALSE	TRUE	ETH,ETH,INH,INH	FALSE		known_AB_first
52739	7572	gyrA	1673432	None	101	107	126	523	2	0	3	0.000775115	TRUE	0.199988	FALSE	FALSE	FALSE	TRUE	LEV,MXF	TRUE	MXF,LEV	FALSE	FALSE	TRUE	ETH,ETH,INH,INH	FALSE		between_known_AB
52777	1472750	None	1673432	None	16	107	10	523	1	0	2	0.000371963	TRUE	0.117242	FALSE	FALSE	FALSE	FALSE		TRUE	LZD,KAN,AMI,STM,CAP	FALSE	FALSE	TRUE	ETH,ETH,INH,INH	FALSE		known_AB_first
52864	761155	rpoB	4247574	embB	1687	111	9165	718	1	41	35	9.55652e-23	TRUE	0.730257	FALSE	FALSE	TRUE	TRUE	RIF,RIF,RIF,RIF,RIF,RIF,RIF,RIF,RIF,RIF,RIF,RIF	TRUE	RIF	FALSE	FALSE	TRUE	EMB	TRUE	EMB	between_known_AB
52865	781687	rpsL	4247574	embB	918	111	5303	718	2	26	15	1.15561e-09	TRUE	0.999841	FALSE	FALSE	FALSE	TRUE	STM,STM	TRUE	STM	FALSE	FALSE	TRUE	EMB	TRUE	EMB	between_known_AB
52877	2155168	katG	4247574	embB	2098	111	12564	718	0	50	31	1.96864e-15	TRUE		FALSE	FALSE	TRUE	TRUE	INH,INH,INH,INH,INH	TRUE	INH	FALSE	FALSE	TRUE	EMB	TRUE	EMB	between_known_AB
52882	7582	gyrA	4247574	embB	779	111	743	718	40	0	13	4.43779e-09	TRUE	2.94379e-15	TRUE	FALSE	FALSE	TRUE	LEV,LEV,MXF,MXF	TRUE	MXF,LEV	FALSE	FALSE	TRUE	EMB	TRUE	EMB	between_known_AB
52893	332916	vapC25	4247574	embB	139	111	2296	718	1	7	3	0.00238518	TRUE	0.805443	FALSE	FALSE	FALSE	FALSE		FALSE		FALSE	FALSE	TRUE	EMB	TRUE	EMB	known_AB_first
52894	781822	rpsL	4247574	embB	329	111	1338	718	2	3	4	0.00345942	TRUE	0.897114	FALSE	FALSE	FALSE	TRUE	STM,STM	TRUE	STM	FALSE	FALSE	TRUE	EMB	TRUE	EMB	between_known_AB
52908	7570	gyrA	4247574	embB	389	111	519	718	13	1	5	0.000817918	TRUE	0.000510289	FALSE	FALSE	FALSE	TRUE	LEV,MXF	TRUE	MXF,LEV	FALSE	FALSE	TRUE	EMB	TRUE	EMB	between_known_AB
52916	761109	rpoB	4247574	embB	167	111	356	718	1	2	3	0.00364687	TRUE	0.853187	FALSE	FALSE	TRUE	TRUE	RIF,RIF,RIF,RIF,RIF,RIF,RIF	TRUE	RIF	FALSE	FALSE	TRUE	EMB	TRUE	EMB	between_known_AB
52917	764817	rpoC	4247574	embB	281	111	921	718	1	0	9	4.26702e-09	TRUE	0.962673	FALSE	FALSE	FALSE	FALSE		TRUE	RIF	FALSE	FALSE	TRUE	EMB	TRUE	EMB	known_AB_first
52920	2155167	katG	4247574	embB	56	111	136	718	0	1	2	0.00472777	TRUE		FALSE	FALSE	TRUE	TRUE	INH,INH,INH	TRUE	INH	FALSE	FALSE	TRUE	EMB	TRUE	EMB	between_known_AB
52921	1673425	None	4247574	embB	786	111	3817	718	5	12	8	0.000184635	TRUE	0.959889	FALSE	FALSE	FALSE	TRUE	ETH,INH	FALSE		FALSE	FALSE	TRUE	EMB	TRUE	EMB	between_known_AB
52929	2289252	None	4247574	embB	174	111	134	718	6	0	4	0.000311453	TRUE	0.0135791	FALSE	FALSE	FALSE	TRUE	PZA,PZA,PZA	TRUE	PZA	FALSE	FALSE	TRUE	EMB	TRUE	EMB	between_known_AB
52931	766488	rpoC	4247574	embB	58	111	38	718	2	1	3	0.000173289	TRUE	0.137453	FALSE	FALSE	FALSE	FALSE		TRUE	RIF	FALSE	FALSE	TRUE	EMB	TRUE	EMB	known_AB_first
52935	761161	rpoB	4247574	embB	153	111	304	718	2	0	3	0.00284847	TRUE	0.518272	FALSE	FALSE	TRUE	TRUE	RIF,RIF	TRUE	RIF	FALSE	FALSE	TRUE	EMB	TRUE	EMB	between_known_AB
52944	4243225	None	4247574	embB	59	111	80	718	7	0	1	0.100424	FALSE	3.18566e-06	TRUE	FALSE	FALSE	FALSE		TRUE	EMB	FALSE	FALSE	TRUE	EMB	TRUE	EMB	known_AB_first
52946	2289231	pncA	4247574	embB	37	111	82	718	1	0	2	0.00210548	TRUE	0.336534	FALSE	FALSE	FALSE	TRUE	PZA,PZA	TRUE	PZA	FALSE	FALSE	TRUE	EMB	TRUE	EMB	between_known_AB
52951	2726141	None	4247574	embB	76	111	224	718	0	2	3	0.00038362	TRUE		FALSE	FALSE	FALSE	FALSE		TRUE	INH	FALSE	FALSE	TRUE	EMB	TRUE	EMB	known_AB_first
52953	1853001	rpmI	4247574	embB	28	111	280	718	0	3	2	0.00122586	TRUE		FALSE	TRUE	TRUE	FALSE		FALSE		FALSE	FALSE	TRUE	EMB	TRUE	EMB	known_AB_first
52955	762089	rpoB	4247574	embB	7	111	444	718	3	0	1	0.0124519	FALSE	8.83545e-07	TRUE	FALSE	TRUE	FALSE		TRUE	RIF	FALSE	FALSE	TRUE	EMB	TRUE	EMB	known_AB_first
52963	2715369	None	4247574	embB	41	111	506	718	5	0	2	0.00257258	TRUE	7.02717e-07	TRUE	FALSE	FALSE	TRUE	KAN	TRUE	AMI,KAN	FALSE	FALSE	TRUE	EMB	TRUE	EMB	between_known_AB
52967	7572	gyrA	4247574	embB	101	111	126	718	1	0	3	0.000869284	TRUE	0.685699	FALSE	FALSE	FALSE	TRUE	LEV,MXF	TRUE	MXF,LEV	FALSE	FALSE	TRUE	EMB	TRUE	EMB	between_known_AB
52974	764948	rpoC	4247574	embB	51	111	70	718	1	0	2	0.00393579	TRUE	0.438945	FALSE	FALSE	FALSE	FALSE		TRUE	RIF	FALSE	FALSE	TRUE	EMB	TRUE	EMB	known_AB_first
52981	4243217	None	4247574	embB	238	111	446	718	13	0	5	8.63692e-05	TRUE	3.09083e-06	TRUE	FALSE	FALSE	FALSE		TRUE	EMB	FALSE	FALSE	TRUE	EMB	TRUE	EMB	known_AB_first
52982	2289040	pncA	4247574	embB	47	111	84	718	0	1	3	9.37332e-05	TRUE		FALSE	FALSE	FALSE	TRUE	PZA,PZA,PZA	TRUE	PZA	FALSE	FALSE	TRUE	EMB	TRUE	EMB	between_known_AB
52987	4243221	None	4247574	embB	147	111	479	718	3	0	4	0.000168181	TRUE	0.232337	FALSE	FALSE	FALSE	TRUE	EMB	TRUE	EMB	FALSE	FALSE	TRUE	EMB	TRUE	EMB	between_known_AB
53001	4243190	None	4247574	embB	66	111	112	718	1	1	3	0.000253576	TRUE	0.527543	FALSE	FALSE	FALSE	FALSE		TRUE	EMB	FALSE	FALSE	TRUE	EMB	TRUE	EMB	known_AB_first
53005	3877956	rpoA	4247574	embB	8	111	18	718	1	0	3	4.8424e-07	TRUE	0.0759535	FALSE	FALSE	FALSE	FALSE		TRUE	RIF	FALSE	FALSE	TRUE	EMB	TRUE	EMB	known_AB_first
53012	6737	gyrB	4247574	embB	10	111	0	718	1	0	2	0.00015832	TRUE	0.0986639	FALSE	FALSE	FALSE	FALSE		TRUE	MXF,LEV	FALSE	FALSE	TRUE	EMB	TRUE	EMB	known_AB_first
53033	2288955	pncA	4247574	embB	32	111	14	718	1	0	2	0.00158111	TRUE	0.300887	FALSE	FALSE	FALSE	TRUE	PZA,PZA,PZA	TRUE	PZA	FALSE	FALSE	TRUE	EMB	TRUE	EMB	between_known_AB
53083	2289057	pncA	4247574	embB	22	111	8	718	2	0	2	0.000755831	TRUE	0.0227375	FALSE	FALSE	FALSE	TRUE	PZA,PZA	TRUE	PZA	FALSE	FALSE	TRUE	EMB	TRUE	EMB	between_known_AB
53100	3297704	pks15	4247574	embB	5	111	446	718	3	0	1	0.00891009	FALSE	1.11176e-07	TRUE	FALSE	FALSE	FALSE		FALSE		FALSE	FALSE	TRUE	EMB	TRUE	EMB	known_AB_first
53155	766022	rpoC	4247574	embB	13	111	8	718	4	0	1	0.0230065	FALSE	4.43064e-06	TRUE	FALSE	FALSE	FALSE		TRUE	RIF	FALSE	FALSE	TRUE	EMB	TRUE	EMB	known_AB_first
53301	761155	rpoB	1472362	None	1687	116	9165	948	3	14	32	2.94168e-19	TRUE	0.693607	FALSE	FALSE	TRUE	TRUE	RIF,RIF,RIF,RIF,RIF,RIF,RIF,RIF,RIF,RIF,RIF,RIF	TRUE	RIF	FALSE	FALSE	TRUE	STM	TRUE	LZD,KAN,AMI,STM,CAP	between_known_AB
53310	7582	gyrA	1472362	None	779	116	743	948	61	0	7	0.000922083	TRUE	1.56038e-26	TRUE	FALSE	FALSE	TRUE	LEV,LEV,MXF,MXF	TRUE	MXF,LEV	FALSE	FALSE	TRUE	STM	TRUE	LZD,KAN,AMI,STM,CAP	between_known_AB
53318	761139	rpoB	1472362	None	511	116	634	948	3	0	5	0.00332482	TRUE	0.984053	FALSE	FALSE	TRUE	TRUE	RIF,RIF,RIF,RIF,RIF,RIF,RIF,RIF,RIF	TRUE	RIF	FALSE	FALSE	TRUE	STM	TRUE	LZD,KAN,AMI,STM,CAP	between_known_AB
53332	761110	rpoB	1472362	None	331	116	1265	948	6	0	6	5.42816e-05	TRUE	0.384097	FALSE	FALSE	TRUE	TRUE	RIF,RIF,RIF,RIF,RIF	TRUE	RIF	FALSE	FALSE	TRUE	STM	TRUE	LZD,KAN,AMI,STM,CAP	between_known_AB
53333	7570	gyrA	1472362	None	389	116	519	948	17	1	9	9.55659e-08	TRUE	8.4269e-05	TRUE	FALSE	FALSE	TRUE	LEV,MXF	TRUE	MXF,LEV	FALSE	FALSE	TRUE	STM	TRUE	LZD,KAN,AMI,STM,CAP	between_known_AB
53336	761109	rpoB	1472362	None	167	116	356	948	4	0	4	0.000323662	TRUE	0.236039	FALSE	FALSE	TRUE	TRUE	RIF,RIF,RIF,RIF,RIF,RIF,RIF	TRUE	RIF	FALSE	FALSE	TRUE	STM	TRUE	LZD,KAN,AMI,STM,CAP	between_known_AB
53341	7581	gyrA	1472362	None	232	116	120	948	9	0	4	0.00108348	TRUE	0.00822823	FALSE	FALSE	FALSE	TRUE	LEV,LEV,LEV,MXF,MXF,MXF	TRUE	MXF,LEV	FALSE	FALSE	TRUE	STM	TRUE	LZD,KAN,AMI,STM,CAP	between_known_AB
53344	761140	rpoB	1472362	None	207	116	172	948	4	0	4	0.000713439	TRUE	0.367998	FALSE	FALSE	TRUE	TRUE	RIF,RIF,RIF,RIF,RIF,RIF,RIF,RIF,RIF	TRUE	RIF	FALSE	FALSE	TRUE	STM	TRUE	LZD,KAN,AMI,STM,CAP	between_known_AB
53355	767123	rpoC	1472362	None	62	116	124	948	2	0	6	3.16333e-09	TRUE	0.211027	FALSE	FALSE	FALSE	FALSE		TRUE	RIF	FALSE	FALSE	TRUE	STM	TRUE	LZD,KAN,AMI,STM,CAP	known_AB_first
53361	7572	gyrA	1472362	None	101	116	126	948	5	0	3	0.000996736	TRUE	0.0169108	FALSE	FALSE	FALSE	TRUE	LEV,MXF	TRUE	MXF,LEV	FALSE	FALSE	TRUE	STM	TRUE	LZD,KAN,AMI,STM,CAP	between_known_AB
53379	764670	rpoC	1472362	None	31	116	28	948	1	0	2	0.00163256	TRUE	0.368284	FALSE	FALSE	FALSE	FALSE		TRUE	RIF	FALSE	FALSE	TRUE	STM	TRUE	LZD,KAN,AMI,STM,CAP	known_AB_first
53387	1164571	None	1472362	None	387	116	14710	948	0	29	5	0.0030969	TRUE		FALSE	FALSE	FALSE	FALSE		FALSE		FALSE	FALSE	TRUE	STM	TRUE	LZD,KAN,AMI,STM,CAP	known_AB_first
53388	761090	rpoB	1472362	None	13	116	4	948	1	0	2	0.000293209	TRUE	0.167427	FALSE	FALSE	TRUE	TRUE	RIF	TRUE	RIF	FALSE	FALSE	TRUE	STM	TRUE	LZD,KAN,AMI,STM,CAP	between_known_AB
53400	367455	PPE5	1472362	None	11	116	2	948	7	0	1	0.0204447	FALSE	5.82943e-13	TRUE	FALSE	FALSE	FALSE		FALSE		FALSE	FALSE	TRUE	STM	TRUE	LZD,KAN,AMI,STM,CAP	known_AB_first
53440	766022	rpoC	1472362	None	13	116	8	948	4	0	1	0.0241199	FALSE	1.32367e-05	TRUE	FALSE	FALSE	FALSE		TRUE	RIF	FALSE	FALSE	TRUE	STM	TRUE	LZD,KAN,AMI,STM,CAP	known_AB_first
53459	7582	gyrA	761110	rpoB	779	331	743	1265	29	0	31	8.90282e-17	TRUE	0.00068888	FALSE	FALSE	FALSE	TRUE	LEV,LEV,MXF,MXF	TRUE	MXF,LEV	FALSE	TRUE	TRUE	RIF,RIF,RIF,RIF,RIF	TRUE	RIF	between_known_AB
53463	332951	vapC25	761110	rpoB	38	331	678	1265	0	14	3	0.00126363	TRUE		FALSE	FALSE	FALSE	FALSE		FALSE		FALSE	TRUE	TRUE	RIF,RIF,RIF,RIF,RIF	TRUE	RIF	known_AB_first
53466	7570	gyrA	761110	rpoB	389	331	519	1265	27	5	16	1.13917e-09	TRUE	7.26344e-10	TRUE	FALSE	FALSE	TRUE	LEV,MXF	TRUE	MXF,LEV	FALSE	TRUE	TRUE	RIF,RIF,RIF,RIF,RIF	TRUE	RIF	between_known_AB
53468	761109	rpoB	761110	rpoB	167	331	356	1265	9	0	13	2.01134e-11	TRUE	0.00487144	FALSE	FALSE	TRUE	TRUE	RIF,RIF,RIF,RIF,RIF,RIF,RIF	TRUE	RIF	FALSE	TRUE	TRUE	RIF,RIF,RIF,RIF,RIF	TRUE	RIF	between_known_AB
53471	7581	gyrA	761110	rpoB	232	331	120	1265	17	0	7	0.0003366	TRUE	3.42257e-06	TRUE	FALSE	FALSE	TRUE	LEV,LEV,LEV,MXF,MXF,MXF	TRUE	MXF,LEV	FALSE	TRUE	TRUE	RIF,RIF,RIF,RIF,RIF	TRUE	RIF	between_known_AB
53474	761095	rpoB	761110	rpoB	128	331	72	1265	4	0	7	8.40006e-06	TRUE	0.250959	FALSE	FALSE	TRUE	TRUE	RIF,RIF	TRUE	RIF	FALSE	TRUE	TRUE	RIF,RIF,RIF,RIF,RIF	TRUE	RIF	between_known_AB
53475	732110	hadA	761110	rpoB	57	331	84	1265	2	0	4	0.000296044	TRUE	0.311489	FALSE	FALSE	FALSE	FALSE		FALSE		FALSE	TRUE	TRUE	RIF,RIF,RIF,RIF,RIF	TRUE	RIF	known_AB_first
53477	642022	fadD8	761110	rpoB	5	331	8	1265	2	0	3	3.2225e-06	TRUE	0.00179619	FALSE	FALSE	TRUE	FALSE		FALSE		FALSE	TRUE	TRUE	RIF,RIF,RIF,RIF,RIF	TRUE	RIF	known_AB_first
53480	13636	None	761110	rpoB	56	331	24	1265	1	0	3	0.00370087	TRUE	0.676941	FALSE	FALSE	FALSE	FALSE		FALSE		FALSE	TRUE	TRUE	RIF,RIF,RIF,RIF,RIF	TRUE	RIF	known_AB_first
53482	7572	gyrA	761110	rpoB	101	331	126	1265	5	0	7	1.82073e-06	TRUE	0.0491504	FALSE	FALSE	FALSE	TRUE	LEV,MXF	TRUE	MXF,LEV	FALSE	TRUE	TRUE	RIF,RIF,RIF,RIF,RIF	TRUE	RIF	between_known_AB
53496	7563	gyrA	761110	rpoB	18	331	4	1265	4	0	2	0.00443805	TRUE	0.00022519	TRUE	FALSE	FALSE	TRUE	LEV,MXF	TRUE	MXF,LEV	FALSE	TRUE	TRUE	RIF,RIF,RIF,RIF,RIF	TRUE	RIF	between_known_AB
53564	761155	rpoB	2288988	pncA	1687	32	9165	10	0	20	6	0.000723029	TRUE		FALSE	FALSE	TRUE	TRUE	RIF,RIF,RIF,RIF,RIF,RIF,RIF,RIF,RIF,RIF,RIF,RIF	TRUE	RIF	FALSE	FALSE	TRUE	PZA,PZA	TRUE	PZA	between_known_AB
53568	2155168	katG	2288988	pncA	2098	32	12564	10	0	19	9	1.5766e-05	TRUE		FALSE	FALSE	TRUE	TRUE	INH,INH,INH,INH,INH	TRUE	INH	FALSE	FALSE	TRUE	PZA,PZA	TRUE	PZA	between_known_AB
53576	1473246	None	2288988	pncA	589	32	1893	10	0	2	5	1.91402e-05	TRUE		FALSE	FALSE	FALSE	TRUE	AMI,CAP,KAN	TRUE	LZD,KAN,AMI,STM,CAP	FALSE	FALSE	TRUE	PZA,PZA	TRUE	PZA	between_known_AB
53581	764817	rpoC	2288988	pncA	281	32	921	10	0	4	3	0.000464754	TRUE		FALSE	FALSE	FALSE	FALSE		TRUE	RIF	FALSE	FALSE	TRUE	PZA,PZA	TRUE	PZA	known_AB_first
53585	7581	gyrA	2288988	pncA	232	32	120	10	1	0	3	0.000256142	TRUE	0.0326668	FALSE	FALSE	FALSE	TRUE	LEV,LEV,LEV,MXF,MXF,MXF	TRUE	MXF,LEV	FALSE	FALSE	TRUE	PZA,PZA	TRUE	PZA	between_known_AB
53755	761155	rpoB	2289231	pncA	1687	37	9165	82	0	19	7	0.000252948	TRUE		FALSE	FALSE	TRUE	TRUE	RIF,RIF,RIF,RIF,RIF,RIF,RIF,RIF,RIF,RIF,RIF,RIF	TRUE	RIF	FALSE	FALSE	TRUE	PZA,PZA	TRUE	PZA	between_known_AB
53759	2155168	katG	2289231	pncA	2098	37	12564	82	0	22	9	4.80488e-05	TRUE		FALSE	FALSE	TRUE	TRUE	INH,INH,INH,INH,INH	TRUE	INH	FALSE	FALSE	TRUE	PZA,PZA	TRUE	PZA	between_known_AB
53763	761139	rpoB	2289231	pncA	511	37	634	82	0	1	4	0.000289891	TRUE		FALSE	FALSE	TRUE	TRUE	RIF,RIF,RIF,RIF,RIF,RIF,RIF,RIF,RIF	TRUE	RIF	FALSE	FALSE	TRUE	PZA,PZA	TRUE	PZA	between_known_AB
53777	53130	Rv0049	2289231	pncA	6	37	32	82	1	0	5	4.6146e-15	TRUE	0.00389637	FALSE	FALSE	FALSE	FALSE		FALSE		FALSE	FALSE	TRUE	PZA,PZA	TRUE	PZA	known_AB_first
53781	761244	rpoB	2289231	pncA	22	37	38	82	1	0	5	3.03974e-12	TRUE	0.0162666	FALSE	FALSE	TRUE	FALSE		TRUE	RIF	FALSE	FALSE	TRUE	PZA,PZA	TRUE	PZA	known_AB_first
53793	147616	fusA2	2289231	pncA	5	37	28	82	1	0	2	4.34165e-06	TRUE	0.00362653	FALSE	FALSE	FALSE	FALSE		FALSE		FALSE	FALSE	TRUE	PZA,PZA	TRUE	PZA	known_AB_first
54005	761155	rpoB	4407967	gid	1687	45	9165	614	14	5	9	2.39814e-05	TRUE	0.292542	FALSE	FALSE	TRUE	TRUE	RIF,RIF,RIF,RIF,RIF,RIF,RIF,RIF,RIF,RIF,RIF,RIF	TRUE	RIF	FALSE	FALSE	TRUE	STM	TRUE	STM	between_known_AB
54012	2155168	katG	4407967	gid	2098	45	12564	614	0	5	18	4.50781e-12	TRUE		FALSE	FALSE	TRUE	TRUE	INH,INH,INH,INH,INH	TRUE	INH	FALSE	FALSE	TRUE	STM	TRUE	STM	between_known_AB
54015	7582	gyrA	4407967	gid	779	45	743	614	32	0	1	0.438751	FALSE	4.53313e-12	TRUE	FALSE	FALSE	TRUE	LEV,LEV,MXF,MXF	TRUE	MXF,LEV	FALSE	FALSE	TRUE	STM	TRUE	STM	between_known_AB
54025	1473246	None	4407967	gid	589	45	1893	614	12	0	2	0.0730834	FALSE	7.08388e-05	TRUE	FALSE	FALSE	TRUE	AMI,CAP,KAN	TRUE	LZD,KAN,AMI,STM,CAP	FALSE	FALSE	TRUE	STM	TRUE	STM	between_known_AB
54026	761110	rpoB	4407967	gid	331	45	1265	614	11	0	1	0.217296	FALSE	1.40869e-05	TRUE	FALSE	TRUE	TRUE	RIF,RIF,RIF,RIF,RIF	TRUE	RIF	FALSE	FALSE	TRUE	STM	TRUE	STM	between_known_AB
54027	7570	gyrA	4407967	gid	389	45	519	614	21	0	1	0.248479	FALSE	3.169e-10	TRUE	FALSE	FALSE	TRUE	LEV,MXF	TRUE	MXF,LEV	FALSE	FALSE	TRUE	STM	TRUE	STM	between_known_AB
54033	764817	rpoC	4407967	gid	281	45	921	614	11	0	1	0.186934	FALSE	1.66567e-05	TRUE	FALSE	FALSE	FALSE		TRUE	RIF	FALSE	FALSE	TRUE	STM	TRUE	STM	known_AB_first
54040	1673425	None	4407967	gid	786	45	3817	614	3	2	10	1.18697e-09	TRUE	0.969295	FALSE	FALSE	FALSE	TRUE	ETH,INH	FALSE		FALSE	FALSE	TRUE	STM	TRUE	STM	between_known_AB
54041	7581	gyrA	4407967	gid	232	45	120	614	19	0	1	0.155319	FALSE	8.09411e-13	TRUE	FALSE	FALSE	TRUE	LEV,LEV,LEV,MXF,MXF,MXF	TRUE	MXF,LEV	FALSE	FALSE	TRUE	STM	TRUE	STM	between_known_AB
54059	4247431	embB	4407967	gid	821	45	2090	614	22	1	4	0.00376312	TRUE	3.22347e-11	TRUE	FALSE	FALSE	TRUE	EMB,EMB,EMB	TRUE	EMB	FALSE	FALSE	TRUE	STM	TRUE	STM	between_known_AB
54161	761155	rpoB	2289040	pncA	1687	47	9165	84	1	28	14	1.03234e-09	TRUE	0.0913246	FALSE	FALSE	TRUE	TRUE	RIF,RIF,RIF,RIF,RIF,RIF,RIF,RIF,RIF,RIF,RIF,RIF	TRUE	RIF	FALSE	FALSE	TRUE	PZA,PZA,PZA	TRUE	PZA	between_known_AB
54163	781687	rpsL	2289040	pncA	918	47	5303	84	0	28	6	0.00014273	TRUE		FALSE	FALSE	FALSE	TRUE	STM,STM	TRUE	STM	FALSE	FALSE	TRUE	PZA,PZA,PZA	TRUE	PZA	between_known_AB
54168	2155168	katG	2289040	pncA	2098	47	12564	84	0	26	10	5.66039e-05	TRUE		FALSE	FALSE	TRUE	TRUE	INH,INH,INH,INH,INH	TRUE	INH	FALSE	FALSE	TRUE	PZA,PZA,PZA	TRUE	PZA	between_known_AB
54169	7582	gyrA	2289040	pncA	779	47	743	84	5	0	4	0.00332342	TRUE	0.00284142	FALSE	FALSE	FALSE	TRUE	LEV,LEV,MXF,MXF	TRUE	MXF,LEV	FALSE	FALSE	TRUE	PZA,PZA,PZA	TRUE	PZA	between_known_AB
54171	1473246	None	2289040	pncA	589	47	1893	84	6	4	2	0.0781711	FALSE	4.66636e-05	TRUE	FALSE	FALSE	TRUE	AMI,CAP,KAN	TRUE	LZD,KAN,AMI,STM,CAP	FALSE	FALSE	TRUE	PZA,PZA,PZA	TRUE	PZA	between_known_AB
54175	7570	gyrA	2289040	pncA	389	47	519	84	6	0	2	0.0359994	FALSE	7.59499e-06	TRUE	FALSE	FALSE	TRUE	LEV,MXF	TRUE	MXF,LEV	FALSE	FALSE	TRUE	PZA,PZA,PZA	TRUE	PZA	between_known_AB
54186	1853001	rpmI	2289040	pncA	28	47	280	84	0	2	2	0.000219227	TRUE		FALSE	TRUE	TRUE	FALSE		FALSE		FALSE	FALSE	TRUE	PZA,PZA,PZA	TRUE	PZA	known_AB_first
54207	2235801	ctpG	2289040	pncA	6	47	2	84	2	0	2	1.00812e-05	TRUE	1.37768e-05	TRUE	FALSE	FALSE	FALSE		FALSE		FALSE	FALSE	TRUE	PZA,PZA,PZA	TRUE	PZA	known_AB_first
54224	973061	Rv0874c	2289040	pncA	5	47	42	84	4	0	1	0.00374034	TRUE	6.52404e-15	TRUE	FALSE	FALSE	FALSE		FALSE		FALSE	FALSE	TRUE	PZA,PZA,PZA	TRUE	PZA	known_AB_first
54582	761155	rpoB	4248002	embB	1687	71	9165	80	0	23	18	6.14778e-11	TRUE		FALSE	FALSE	TRUE	TRUE	RIF,RIF,RIF,RIF,RIF,RIF,RIF,RIF,RIF,RIF,RIF,RIF	TRUE	RIF	FALSE	FALSE	TRUE	EMB	TRUE	EMB	between_known_AB
54584	781687	rpsL	4248002	embB	918	71	5303	80	0	15	9	3.54839e-06	TRUE		FALSE	FALSE	FALSE	TRUE	STM,STM	TRUE	STM	FALSE	FALSE	TRUE	EMB	TRUE	EMB	between_known_AB
54589	2155168	katG	4248002	embB	2098	71	12564	80	0	36	16	1.87795e-07	TRUE		FALSE	FALSE	TRUE	TRUE	INH,INH,INH,INH,INH	TRUE	INH	FALSE	FALSE	TRUE	EMB	TRUE	EMB	between_known_AB
54591	7582	gyrA	4248002	embB	779	71	743	80	3	2	6	0.000351645	TRUE	0.0681686	FALSE	FALSE	FALSE	TRUE	LEV,LEV,MXF,MXF	TRUE	MXF,LEV	FALSE	FALSE	TRUE	EMB	TRUE	EMB	between_known_AB
54596	761139	rpoB	4248002	embB	511	71	634	80	1	2	7	2.93245e-06	TRUE	0.452115	FALSE	FALSE	TRUE	TRUE	RIF,RIF,RIF,RIF,RIF,RIF,RIF,RIF,RIF	TRUE	RIF	FALSE	FALSE	TRUE	EMB	TRUE	EMB	between_known_AB
54597	781822	rpsL	4248002	embB	329	71	1338	80	0	5	4	0.000659327	TRUE		FALSE	FALSE	FALSE	TRUE	STM,STM	TRUE	STM	FALSE	FALSE	TRUE	EMB	TRUE	EMB	between_known_AB
54599	1473246	None	4248002	embB	589	71	1893	80	3	1	6	8.62372e-05	TRUE	0.0385589	FALSE	FALSE	FALSE	TRUE	AMI,CAP,KAN	TRUE	LZD,KAN,AMI,STM,CAP	FALSE	FALSE	TRUE	EMB	TRUE	EMB	between_known_AB
54603	1472359	None	4248002	embB	234	71	870	80	0	3	3	0.00267512	TRUE		FALSE	FALSE	FALSE	TRUE	STM	TRUE	LZD,KAN,AMI,STM,CAP	FALSE	FALSE	TRUE	EMB	TRUE	EMB	between_known_AB
54610	764817	rpoC	4248002	embB	281	71	921	80	0	1	7	5.65148e-08	TRUE		FALSE	FALSE	FALSE	FALSE		TRUE	RIF	FALSE	FALSE	TRUE	EMB	TRUE	EMB	known_AB_first
54616	1673425	None	4248002	embB	786	71	3817	80	0	2	9	8.06706e-07	TRUE		FALSE	FALSE	FALSE	TRUE	ETH,INH	FALSE		FALSE	FALSE	TRUE	EMB	TRUE	EMB	between_known_AB
54619	7581	gyrA	4248002	embB	232	71	120	80	1	0	4	0.000164443	TRUE	0.236367	FALSE	FALSE	FALSE	TRUE	LEV,LEV,LEV,MXF,MXF,MXF	TRUE	MXF,LEV	FALSE	FALSE	TRUE	EMB	TRUE	EMB	between_known_AB
54622	2289252	None	4248002	embB	174	71	134	80	1	0	4	5.47026e-05	TRUE	0.196298	FALSE	FALSE	FALSE	TRUE	PZA,PZA,PZA	TRUE	PZA	FALSE	FALSE	TRUE	EMB	TRUE	EMB	between_known_AB
54628	3073679	None	4248002	embB	53	71	192	80	0	3	3	3.48445e-05	TRUE		FALSE	FALSE	FALSE	FALSE		FALSE		FALSE	FALSE	TRUE	EMB	TRUE	EMB	known_AB_first
54637	807681	atsA	4248002	embB	6	71	2	80	1	0	4	8.83552e-11	TRUE	0.00611575	FALSE	FALSE	FALSE	FALSE		FALSE		FALSE	FALSE	TRUE	EMB	TRUE	EMB	known_AB_first
54638	1922936	mctB	4248002	embB	6	71	8	80	1	0	4	8.8389e-11	TRUE	0.00611633	FALSE	FALSE	FALSE	FALSE		FALSE		FALSE	FALSE	TRUE	EMB	TRUE	EMB	known_AB_first
54657	3823338	Rv3403c	4248002	embB	5	71	2	80	1	0	4	4.26455e-11	TRUE	0.00489556	FALSE	FALSE	FALSE	FALSE		FALSE		FALSE	FALSE	TRUE	EMB	TRUE	EMB	known_AB_first
54661	4243217	None	4248002	embB	238	71	446	80	1	1	3	0.00275275	TRUE	0.259937	FALSE	FALSE	FALSE	FALSE		TRUE	EMB	FALSE	FALSE	TRUE	EMB	TRUE	EMB	known_AB_first
54675	2976575	None	4248002	embB	137	71	992	80	0	2	3	0.000584018	TRUE		FALSE	FALSE	FALSE	FALSE		FALSE		FALSE	FALSE	TRUE	EMB	TRUE	EMB	known_AB_first
54680	761277	rpoB	4248002	embB	50	71	208	80	1	0	2	0.00155603	TRUE	0.0555926	FALSE	FALSE	TRUE	TRUE	RIF	TRUE	RIF	FALSE	FALSE	TRUE	EMB	TRUE	EMB	between_known_AB
54690	2726142	None	4248002	embB	39	71	20	80	1	0	2	0.000948734	TRUE	0.0455754	FALSE	FALSE	FALSE	FALSE		TRUE	INH	FALSE	FALSE	TRUE	EMB	TRUE	EMB	known_AB_first
54894	7582	gyrA	761140	rpoB	779	207	743	172	3	0	9	0.0016688	TRUE	0.314349	FALSE	FALSE	FALSE	TRUE	LEV,LEV,MXF,MXF	TRUE	MXF,LEV	FALSE	TRUE	TRUE	RIF,RIF,RIF,RIF,RIF,RIF,RIF,RIF,RIF	TRUE	RIF	between_known_AB
54896	761139	rpoB	761140	rpoB	511	207	634	172	1	5	45	6.69991e-47	TRUE	0.666452	FALSE	FALSE	TRUE	TRUE	RIF,RIF,RIF,RIF,RIF,RIF,RIF,RIF,RIF	TRUE	RIF	FALSE	TRUE	TRUE	RIF,RIF,RIF,RIF,RIF,RIF,RIF,RIF,RIF	TRUE	RIF	between_known_AB
54901	7570	gyrA	761140	rpoB	389	207	519	172	5	2	7	0.000417672	TRUE	0.00276431	FALSE	FALSE	FALSE	TRUE	LEV,MXF	TRUE	MXF,LEV	FALSE	TRUE	TRUE	RIF,RIF,RIF,RIF,RIF,RIF,RIF,RIF,RIF	TRUE	RIF	between_known_AB
54948	1524	dnaA	761140	rpoB	5	207	12	172	2	0	1	0.0164359	FALSE	3.23647e-05	TRUE	FALSE	FALSE	FALSE		FALSE		FALSE	TRUE	TRUE	RIF,RIF,RIF,RIF,RIF,RIF,RIF,RIF,RIF	TRUE	RIF	known_AB_first
55010	761155	rpoB	1472359	None	1687	234	9165	870	25	23	61	1.32133e-33	TRUE	0.0963416	FALSE	FALSE	TRUE	TRUE	RIF,RIF,RIF,RIF,RIF,RIF,RIF,RIF,RIF,RIF,RIF,RIF	TRUE	RIF	FALSE	FALSE	TRUE	STM	TRUE	LZD,KAN,AMI,STM,CAP	between_known_AB
55029	7582	gyrA	1472359	None	779	234	743	870	38	4	21	1.3552e-11	TRUE	2.84258e-12	TRUE	FALSE	FALSE	TRUE	LEV,LEV,MXF,MXF	TRUE	MXF,LEV	FALSE	FALSE	TRUE	STM	TRUE	LZD,KAN,AMI,STM,CAP	between_known_AB
55039	761139	rpoB	1472359	None	511	234	634	870	10	0	12	1.16453e-06	TRUE	0.0894069	FALSE	FALSE	TRUE	TRUE	RIF,RIF,RIF,RIF,RIF,RIF,RIF,RIF,RIF	TRUE	RIF	FALSE	FALSE	TRUE	STM	TRUE	LZD,KAN,AMI,STM,CAP	between_known_AB
55042	761110	rpoB	1472359	None	331	234	1265	870	11	8	16	7.71363e-13	TRUE	0.000794986	FALSE	FALSE	TRUE	TRUE	RIF,RIF,RIF,RIF,RIF	TRUE	RIF	FALSE	FALSE	TRUE	STM	TRUE	LZD,KAN,AMI,STM,CAP	between_known_AB
55043	7570	gyrA	1472359	None	389	234	519	870	34	1	6	0.00439616	TRUE	5.34127e-18	TRUE	FALSE	FALSE	TRUE	LEV,MXF	TRUE	MXF,LEV	FALSE	FALSE	TRUE	STM	TRUE	LZD,KAN,AMI,STM,CAP	between_known_AB
55048	764817	rpoC	1472359	None	281	234	921	870	11	0	14	1.28918e-11	TRUE	0.000584988	FALSE	FALSE	FALSE	FALSE		TRUE	RIF	FALSE	FALSE	TRUE	STM	TRUE	LZD,KAN,AMI,STM,CAP	known_AB_first
55051	7581	gyrA	1472359	None	232	234	120	870	20	0	7	3.88206e-05	TRUE	4.51386e-11	TRUE	FALSE	FALSE	TRUE	LEV,LEV,LEV,MXF,MXF,MXF	TRUE	MXF,LEV	FALSE	FALSE	TRUE	STM	TRUE	LZD,KAN,AMI,STM,CAP	between_known_AB
55054	761095	rpoB	1472359	None	128	234	72	870	1	0	4	0.00158859	TRUE	0.831461	FALSE	FALSE	TRUE	TRUE	RIF,RIF	TRUE	RIF	FALSE	FALSE	TRUE	STM	TRUE	LZD,KAN,AMI,STM,CAP	between_known_AB
55061	761161	rpoB	1472359	None	153	234	304	870	2	1	5	0.000349616	TRUE	0.627849	FALSE	FALSE	TRUE	TRUE	RIF,RIF	TRUE	RIF	FALSE	FALSE	TRUE	STM	TRUE	LZD,KAN,AMI,STM,CAP	between_known_AB
55069	1273215	mmpL13a	1472359	None	6	234	4	870	1	0	4	1.0943e-08	TRUE	0.0674126	FALSE	FALSE	FALSE	FALSE		FALSE		FALSE	FALSE	TRUE	STM	TRUE	LZD,KAN,AMI,STM,CAP	known_AB_first
55070	769504	Rv0669c	1472359	None	6	234	4	870	1	0	4	1.0943e-08	TRUE	0.0674126	FALSE	FALSE	FALSE	FALSE		FALSE		FALSE	FALSE	TRUE	STM	TRUE	LZD,KAN,AMI,STM,CAP	known_AB_first
55088	7572	gyrA	1472359	None	101	234	126	870	8	0	2	0.0573608	FALSE	6.40579e-05	TRUE	FALSE	FALSE	TRUE	LEV,MXF	TRUE	MXF,LEV	FALSE	FALSE	TRUE	STM	TRUE	LZD,KAN,AMI,STM,CAP	between_known_AB
55097	766487	rpoC	1472359	None	45	234	234	870	5	0	2	0.0131003	FALSE	0.000287002	TRUE	FALSE	FALSE	FALSE		TRUE	RIF	FALSE	FALSE	TRUE	STM	TRUE	LZD,KAN,AMI,STM,CAP	known_AB_first
55127	6620	gyrB	1472359	None	41	234	4	870	3	0	3	0.000557911	TRUE	0.0169663	FALSE	FALSE	FALSE	TRUE	LEV,MXF	TRUE	MXF,LEV	FALSE	FALSE	TRUE	STM	TRUE	LZD,KAN,AMI,STM,CAP	between_known_AB
55145	1254056	Rv1129c	1472359	None	50	234	42	870	1	0	4	4.64409e-05	TRUE	0.495722	FALSE	FALSE	FALSE	FALSE		FALSE		FALSE	FALSE	TRUE	STM	TRUE	LZD,KAN,AMI,STM,CAP	known_AB_first
55150	852468	phoR	1472359	None	19	234	8	870	1	0	2	0.0024735	TRUE	0.223117	FALSE	FALSE	FALSE	FALSE		FALSE		FALSE	FALSE	TRUE	STM	TRUE	LZD,KAN,AMI,STM,CAP	known_AB_first
55156	1254131	Rv1129c	1472359	None	25	234	44	870	1	0	2	0.00422394	TRUE	0.285972	FALSE	FALSE	FALSE	FALSE		FALSE		FALSE	FALSE	TRUE	STM	TRUE	LZD,KAN,AMI,STM,CAP	known_AB_first
55172	1338877	None	1472359	None	15	234	10	870	1	0	2	0.00155704	TRUE	0.177909	FALSE	FALSE	FALSE	FALSE		FALSE		FALSE	FALSE	TRUE	STM	TRUE	LZD,KAN,AMI,STM,CAP	known_AB_first
55207	13624	None	1472359	None	12	234	48	870	0	1	2	0.00100512	TRUE		FALSE	FALSE	FALSE	FALSE		FALSE		FALSE	FALSE	TRUE	STM	TRUE	LZD,KAN,AMI,STM,CAP	known_AB_first
55376	761155	rpoB	4247429	embB	1687	865	9165	2866	21	288	287	1.77209e-176	TRUE	0.646917	FALSE	FALSE	TRUE	TRUE	RIF,RIF,RIF,RIF,RIF,RIF,RIF,RIF,RIF,RIF,RIF,RIF	TRUE	RIF	FALSE	FALSE	TRUE	EMB,EMB,EMB	TRUE	EMB	between_known_AB
55381	781687	rpsL	4247429	embB	918	865	5303	2866	21	260	132	3.39364e-77	TRUE	0.862542	FALSE	FALSE	FALSE	TRUE	STM,STM	TRUE	STM	FALSE	FALSE	TRUE	EMB,EMB,EMB	TRUE	EMB	between_known_AB
55382	1339435	PPE18	4247429	embB	109	865	4036	2866	2	48	9	7.47027e-05	TRUE	0.963417	FALSE	FALSE	TRUE	FALSE		FALSE		FALSE	FALSE	TRUE	EMB,EMB,EMB	TRUE	EMB	known_AB_first
55383	1339432	PPE18	4247429	embB	113	865	3938	2866	2	48	9	9.65217e-05	TRUE	0.968606	FALSE	FALSE	TRUE	FALSE		FALSE		FALSE	FALSE	TRUE	EMB,EMB,EMB	TRUE	EMB	known_AB_first
55400	2155168	katG	4247429	embB	2098	865	12564	2866	4	417	255	4.25963e-117	TRUE	1	FALSE	FALSE	TRUE	TRUE	INH,INH,INH,INH,INH	TRUE	INH	FALSE	FALSE	TRUE	EMB,EMB,EMB	TRUE	EMB	between_known_AB
55415	7582	gyrA	4247429	embB	779	865	743	2866	124	6	116	1.16055e-72	TRUE	6.34946e-41	TRUE	FALSE	FALSE	TRUE	LEV,LEV,MXF,MXF	TRUE	MXF,LEV	FALSE	FALSE	TRUE	EMB,EMB,EMB	TRUE	EMB	between_known_AB
55427	1339399	PPE18	4247429	embB	245	865	4944	2866	8	38	12	0.000762036	TRUE	0.880402	FALSE	FALSE	TRUE	FALSE		FALSE		FALSE	FALSE	TRUE	EMB,EMB,EMB	TRUE	EMB	known_AB_first
55437	2197230	Rv1945	4247429	embB	109	865	3307	2866	1	9	7	0.00181493	TRUE	0.994976	FALSE	FALSE	TRUE	FALSE		FALSE		FALSE	FALSE	TRUE	EMB,EMB,EMB	TRUE	EMB	known_AB_first
55444	761139	rpoB	4247429	embB	511	865	634	2866	14	8	62	8.11417e-35	TRUE	0.986537	FALSE	FALSE	TRUE	TRUE	RIF,RIF,RIF,RIF,RIF,RIF,RIF,RIF,RIF	TRUE	RIF	FALSE	FALSE	TRUE	EMB,EMB,EMB	TRUE	EMB	between_known_AB
55450	332882	vapC25	4247429	embB	42	865	72	2866	2	1	4	0.00367784	TRUE	0.569246	FALSE	FALSE	FALSE	FALSE		FALSE		FALSE	FALSE	TRUE	EMB,EMB,EMB	TRUE	EMB	known_AB_first
55457	781822	rpsL	4247429	embB	329	865	1338	2866	6	39	41	6.86028e-24	TRUE	0.997564	FALSE	FALSE	FALSE	TRUE	STM,STM	TRUE	STM	FALSE	FALSE	TRUE	EMB,EMB,EMB	TRUE	EMB	between_known_AB
55458	2241091	ctpF	4247429	embB	21	865	632	2866	0	37	4	0.00030076	TRUE		FALSE	FALSE	TRUE	FALSE		FALSE		FALSE	FALSE	TRUE	EMB,EMB,EMB	TRUE	EMB	known_AB_first
55459	2487024	Rv2219A	4247429	embB	21	865	632	2866	0	37	4	0.00030076	TRUE		FALSE	FALSE	FALSE	FALSE		FALSE		FALSE	FALSE	TRUE	EMB,EMB,EMB	TRUE	EMB	known_AB_first
55470	332951	vapC25	4247429	embB	38	865	678	2866	0	8	4	0.00267243	TRUE		FALSE	FALSE	FALSE	FALSE		FALSE		FALSE	FALSE	TRUE	EMB,EMB,EMB	TRUE	EMB	known_AB_first
55471	2620781	dnaG	4247429	embB	18	865	128	2866	0	7	4	0.000163365	TRUE		FALSE	FALSE	FALSE	FALSE		FALSE		FALSE	FALSE	TRUE	EMB,EMB,EMB	TRUE	EMB	known_AB_first
55475	1473246	None	4247429	embB	589	865	1893	2866	85	15	89	2.50214e-56	TRUE	2.79417e-29	TRUE	FALSE	FALSE	TRUE	AMI,CAP,KAN	TRUE	LZD,KAN,AMI,STM,CAP	FALSE	FALSE	TRUE	EMB,EMB,EMB	TRUE	EMB	between_known_AB
55478	1340093	PPE18	4247429	embB	70	865	910	2866	1	5	6	0.000728856	TRUE	0.962477	FALSE	TRUE	TRUE	FALSE		FALSE		FALSE	FALSE	TRUE	EMB,EMB,EMB	TRUE	EMB	known_AB_first
55481	2699402	Rv2402	4247429	embB	19	865	204	2866	8	10	1	0.243374	FALSE	8.27935e-08	TRUE	FALSE	FALSE	FALSE		FALSE		FALSE	FALSE	TRUE	EMB,EMB,EMB	TRUE	EMB	known_AB_first
55483	666107	pncB2	4247429	embB	18	865	196	2866	8	10	1	0.232162	FALSE	4.04529e-08	TRUE	FALSE	FALSE	FALSE		FALSE		FALSE	FALSE	TRUE	EMB,EMB,EMB	TRUE	EMB	known_AB_first
55493	761110	rpoB	4247429	embB	331	865	1265	2866	16	22	44	1.01307e-26	TRUE	0.241394	FALSE	FALSE	TRUE	TRUE	RIF,RIF,RIF,RIF,RIF	TRUE	RIF	FALSE	FALSE	TRUE	EMB,EMB,EMB	TRUE	EMB	between_known_AB
55496	7570	gyrA	4247429	embB	389	865	519	2866	53	8	47	7.41412e-27	TRUE	1.16817e-14	TRUE	FALSE	FALSE	TRUE	LEV,MXF	TRUE	MXF,LEV	FALSE	FALSE	TRUE	EMB,EMB,EMB	TRUE	EMB	between_known_AB
55498	1684184	mutB	4247429	embB	22	865	800	2866	9	15	4	0.000359509	TRUE	1.12837e-08	TRUE	FALSE	TRUE	FALSE		FALSE		FALSE	FALSE	TRUE	EMB,EMB,EMB	TRUE	EMB	known_AB_first
55504	1472359	None	4247429	embB	234	865	870	2866	10	9	36	2.99083e-24	TRUE	0.616928	FALSE	FALSE	FALSE	TRUE	STM	TRUE	LZD,KAN,AMI,STM,CAP	FALSE	FALSE	TRUE	EMB,EMB,EMB	TRUE	EMB	between_known_AB
55510	96899	None	4247429	embB	14	865	208	2866	0	10	3	0.00123974	TRUE		FALSE	FALSE	FALSE	FALSE		FALSE		FALSE	FALSE	TRUE	EMB,EMB,EMB	TRUE	EMB	known_AB_first
55511	254705	Rv0213c	4247429	embB	14	865	12	2866	0	2	4	6.24183e-05	TRUE		FALSE	FALSE	FALSE	FALSE		FALSE		FALSE	FALSE	TRUE	EMB,EMB,EMB	TRUE	EMB	known_AB_first
55512	2747471	folC	4247429	embB	74	865	86	2866	12	2	11	2.2864e-08	TRUE	5.88168e-05	TRUE	FALSE	FALSE	FALSE		FALSE		FALSE	FALSE	TRUE	EMB,EMB,EMB	TRUE	EMB	known_AB_first
55531	761109	rpoB	4247429	embB	167	865	356	2866	6	8	22	3.49853e-14	TRUE	0.776541	FALSE	FALSE	TRUE	TRUE	RIF,RIF,RIF,RIF,RIF,RIF,RIF	TRUE	RIF	FALSE	FALSE	TRUE	EMB,EMB,EMB	TRUE	EMB	between_known_AB
55538	764817	rpoC	4247429	embB	281	865	921	2866	31	7	43	1.50211e-28	TRUE	1.29011e-06	TRUE	FALSE	FALSE	FALSE		TRUE	RIF	FALSE	FALSE	TRUE	EMB,EMB,EMB	TRUE	EMB	known_AB_first
55539	1674782	inhA	4247429	embB	48	865	286	2866	11	4	10	4.31653e-09	TRUE	1.12458e-06	TRUE	FALSE	TRUE	FALSE		TRUE	INH,ETH	FALSE	FALSE	TRUE	EMB,EMB,EMB	TRUE	EMB	known_AB_first
55546	764918	rpoC	4247429	embB	38	865	54	2866	2	1	8	1.39871e-07	TRUE	0.511871	FALSE	FALSE	FALSE	FALSE		TRUE	RIF	FALSE	FALSE	TRUE	EMB,EMB,EMB	TRUE	EMB	known_AB_first
55547	2747480	folC	4247429	embB	38	865	74	2866	4	2	7	2.02839e-06	TRUE	0.0809142	FALSE	FALSE	FALSE	FALSE		FALSE		FALSE	FALSE	TRUE	EMB,EMB,EMB	TRUE	EMB	known_AB_first
55548	1983317	PPE24	4247429	embB	60	865	998	2866	0	13	6	0.000330686	TRUE		FALSE	FALSE	TRUE	FALSE		FALSE		FALSE	FALSE	TRUE	EMB,EMB,EMB	TRUE	EMB	known_AB_first
55549	2155167	katG	4247429	embB	56	865	136	2866	0	2	8	2.48422e-06	TRUE		FALSE	FALSE	TRUE	TRUE	INH,INH,INH	TRUE	INH	FALSE	FALSE	TRUE	EMB,EMB,EMB	TRUE	EMB	between_known_AB
55551	1673425	None	4247429	embB	786	865	3817	2866	11	80	66	1.08961e-26	TRUE	0.999995	FALSE	FALSE	FALSE	TRUE	ETH,INH	FALSE		FALSE	FALSE	TRUE	EMB,EMB,EMB	TRUE	EMB	between_known_AB
55553	1010054	Rv0906	4247429	embB	8	865	70	2866	5	0	1	0.110516	FALSE	4.09452e-07	TRUE	FALSE	FALSE	FALSE		FALSE		FALSE	FALSE	TRUE	EMB,EMB,EMB	TRUE	EMB	known_AB_first
55554	935234	lpqR	4247429	embB	8	865	70	2866	5	0	1	0.110516	FALSE	4.09452e-07	TRUE	FALSE	FALSE	FALSE		FALSE		FALSE	FALSE	TRUE	EMB,EMB,EMB	TRUE	EMB	known_AB_first
55560	1011592	Rv0907	4247429	embB	9	865	10	2866	3	0	3	0.000345189	TRUE	0.00315583	FALSE	FALSE	FALSE	FALSE		FALSE		FALSE	FALSE	TRUE	EMB,EMB,EMB	TRUE	EMB	known_AB_first
55571	1472362	None	4247429	embB	116	865	948	2866	4	9	12	2.90789e-07	TRUE	0.731433	FALSE	FALSE	FALSE	TRUE	STM	TRUE	LZD,KAN,AMI,STM,CAP	FALSE	FALSE	TRUE	EMB,EMB,EMB	TRUE	EMB	between_known_AB
55572	7581	gyrA	4247429	embB	232	865	120	2866	28	0	23	2.70216e-12	TRUE	1.05537e-06	TRUE	FALSE	FALSE	TRUE	LEV,LEV,LEV,MXF,MXF,MXF	TRUE	MXF,LEV	FALSE	FALSE	TRUE	EMB,EMB,EMB	TRUE	EMB	between_known_AB
55576	3073715	thyA	4247429	embB	15	865	308	2866	9	13	4	8.16584e-05	TRUE	1.33437e-11	TRUE	FALSE	FALSE	FALSE		FALSE		FALSE	FALSE	TRUE	EMB,EMB,EMB	TRUE	EMB	known_AB_first
55581	2288933	pncA	4247429	embB	39	865	8	2866	11	1	4	0.00281914	TRUE	1.77481e-07	TRUE	FALSE	FALSE	TRUE	PZA,PZA	TRUE	PZA	FALSE	FALSE	TRUE	EMB,EMB,EMB	TRUE	EMB	between_known_AB
55584	1998906	None	4247429	embB	8	865	30	2866	5	0	2	0.00634176	FALSE	4.26273e-07	TRUE	FALSE	FALSE	FALSE		FALSE		FALSE	FALSE	TRUE	EMB,EMB,EMB	TRUE	EMB	known_AB_first
55589	2289252	None	4247429	embB	174	865	134	2866	21	2	26	8.48016e-18	TRUE	2.19002e-05	TRUE	FALSE	FALSE	TRUE	PZA,PZA,PZA	TRUE	PZA	FALSE	FALSE	TRUE	EMB,EMB,EMB	TRUE	EMB	between_known_AB
55590	2102417	ndh	4247429	embB	14	865	12	2866	0	2	4	6.24183e-05	TRUE		FALSE	FALSE	FALSE	FALSE		TRUE	INH,ETH	FALSE	FALSE	TRUE	EMB,EMB,EMB	TRUE	EMB	known_AB_first
55592	761095	rpoB	4247429	embB	128	865	72	2866	7	0	18	2.24535e-12	TRUE	0.353615	FALSE	FALSE	TRUE	TRUE	RIF,RIF	TRUE	RIF	FALSE	FALSE	TRUE	EMB,EMB,EMB	TRUE	EMB	between_known_AB
55593	766488	rpoC	4247429	embB	58	865	38	2866	6	0	7	3.03566e-05	TRUE	0.0406424	FALSE	FALSE	FALSE	FALSE		TRUE	RIF	FALSE	FALSE	TRUE	EMB,EMB,EMB	TRUE	EMB	known_AB_first
55594	732110	hadA	4247429	embB	57	865	84	2866	2	3	10	2.14903e-08	TRUE	0.736172	FALSE	FALSE	FALSE	FALSE		FALSE		FALSE	FALSE	TRUE	EMB,EMB,EMB	TRUE	EMB	known_AB_first
55595	2289213	pncA	4247429	embB	68	865	624	2866	13	0	19	3.49664e-18	TRUE	3.22408e-06	TRUE	FALSE	FALSE	TRUE	PZA,PZA	TRUE	PZA	FALSE	FALSE	TRUE	EMB,EMB,EMB	TRUE	EMB	between_known_AB
55601	1235400	xseA	4247429	embB	6	865	138	2866	5	0	1	0.0840582	FALSE	1.55324e-09	TRUE	FALSE	FALSE	FALSE		FALSE		FALSE	FALSE	TRUE	EMB,EMB,EMB	TRUE	EMB	known_AB_first
55602	1877831	pks7	4247429	embB	6	865	138	2866	5	0	1	0.0840582	FALSE	1.55324e-09	TRUE	FALSE	FALSE	FALSE		FALSE		FALSE	FALSE	TRUE	EMB,EMB,EMB	TRUE	EMB	known_AB_first
55603	761140	rpoB	4247429	embB	207	865	172	2866	9	0	30	6.49334e-20	TRUE	0.597716	FALSE	FALSE	TRUE	TRUE	RIF,RIF,RIF,RIF,RIF,RIF,RIF,RIF,RIF	TRUE	RIF	FALSE	FALSE	TRUE	EMB,EMB,EMB	TRUE	EMB	between_known_AB
55606	2895305	Rv2571c	4247429	embB	6	865	10	2866	3	0	3	0.000105636	TRUE	0.000435834	FALSE	FALSE	FALSE	FALSE		FALSE		FALSE	FALSE	TRUE	EMB,EMB,EMB	TRUE	EMB	known_AB_first
55609	1050996	Rv0940c	4247429	embB	6	865	124	2866	0	7	2	0.0036477	TRUE		FALSE	FALSE	FALSE	FALSE		FALSE		FALSE	FALSE	TRUE	EMB,EMB,EMB	TRUE	EMB	known_AB_first
55614	1998972	None	4247429	embB	7	865	26	2866	5	0	2	0.00490177	FALSE	5.83636e-08	TRUE	FALSE	FALSE	FALSE		FALSE		FALSE	FALSE	TRUE	EMB,EMB,EMB	TRUE	EMB	known_AB_first
55617	1861709	pheT	4247429	embB	8	865	10	2866	2	0	3	0.000245084	TRUE	0.0339198	FALSE	FALSE	FALSE	FALSE		FALSE		FALSE	FALSE	TRUE	EMB,EMB,EMB	TRUE	EMB	known_AB_first
55618	4088497	cspA	4247429	embB	10	865	140	2866	6	0	1	0.136147	FALSE	4.27952e-08	TRUE	FALSE	FALSE	FALSE		FALSE		FALSE	FALSE	TRUE	EMB,EMB,EMB	TRUE	EMB	known_AB_first
55619	761161	rpoB	4247429	embB	153	865	304	2866	5	3	21	5.59821e-14	TRUE	0.782023	FALSE	FALSE	TRUE	TRUE	RIF,RIF	TRUE	RIF	FALSE	FALSE	TRUE	EMB,EMB,EMB	TRUE	EMB	between_known_AB
55622	3073679	None	4247429	embB	53	865	192	2866	2	4	7	1.74652e-05	TRUE	0.698137	FALSE	FALSE	FALSE	FALSE		FALSE		FALSE	FALSE	TRUE	EMB,EMB,EMB	TRUE	EMB	known_AB_first
55623	2289222	pncA	4247429	embB	18	865	28	2866	2	2	5	8.50979e-06	TRUE	0.177564	FALSE	FALSE	FALSE	TRUE	PZA,PZA,PZA	TRUE	PZA	FALSE	FALSE	TRUE	EMB,EMB,EMB	TRUE	EMB	between_known_AB
55625	2921394	None	4247429	embB	7	865	16	2866	6	0	1	0.0973659	FALSE	1.52371e-11	TRUE	FALSE	FALSE	FALSE		FALSE		FALSE	FALSE	TRUE	EMB,EMB,EMB	TRUE	EMB	known_AB_first
55631	3062556	Rv2749	4247429	embB	5	865	20	2866	1	0	3	6.18006e-05	TRUE	0.172831	FALSE	FALSE	FALSE	FALSE		FALSE		FALSE	FALSE	TRUE	EMB,EMB,EMB	TRUE	EMB	known_AB_first
55633	1402823	Rv1255c	4247429	embB	5	865	48	2866	2	0	3	6.18006e-05	TRUE	0.00903931	FALSE	FALSE	TRUE	FALSE		FALSE		FALSE	FALSE	TRUE	EMB,EMB,EMB	TRUE	EMB	known_AB_first
55634	1377129	Rv1234	4247429	embB	5	865	48	2866	2	0	3	6.18006e-05	TRUE	0.00903931	FALSE	FALSE	FALSE	FALSE		FALSE		FALSE	FALSE	TRUE	EMB,EMB,EMB	TRUE	EMB	known_AB_first
55635	1268475	echA11	4247429	embB	5	865	48	2866	2	0	3	6.18006e-05	TRUE	0.00903931	FALSE	FALSE	FALSE	FALSE		FALSE		FALSE	FALSE	TRUE	EMB,EMB,EMB	TRUE	EMB	known_AB_first
55639	2288826	pncA	4247429	embB	61	865	38	2866	9	0	11	3.22061e-09	TRUE	0.00106285	FALSE	FALSE	FALSE	TRUE	PZA,PZA	TRUE	PZA	FALSE	FALSE	TRUE	EMB,EMB,EMB	TRUE	EMB	between_known_AB
55642	1222864	None	4247429	embB	5	865	4	2866	1	0	5	1.64392e-08	TRUE	0.173718	FALSE	FALSE	FALSE	FALSE		FALSE		FALSE	FALSE	TRUE	EMB,EMB,EMB	TRUE	EMB	known_AB_first
55643	563435	None	4247429	embB	6	865	8	2866	3	0	2	0.0036362	TRUE	0.000436697	FALSE	FALSE	FALSE	FALSE		FALSE		FALSE	FALSE	TRUE	EMB,EMB,EMB	TRUE	EMB	known_AB_first
55646	3567546	Rv3197	4247429	embB	5	865	20	2866	0	1	4	1.12638e-06	TRUE		FALSE	FALSE	FALSE	FALSE		FALSE		FALSE	FALSE	TRUE	EMB,EMB,EMB	TRUE	EMB	known_AB_first
55647	725680	recC	4247429	embB	6	865	28	2866	4	0	1	0.0840773	FALSE	3.15103e-06	TRUE	FALSE	FALSE	FALSE		FALSE		FALSE	FALSE	TRUE	EMB,EMB,EMB	TRUE	EMB	known_AB_first
55649	3370081	gatA	4247429	embB	5	865	48	2866	2	0	3	6.18006e-05	TRUE	0.00903931	FALSE	FALSE	FALSE	FALSE		FALSE		FALSE	FALSE	TRUE	EMB,EMB,EMB	TRUE	EMB	known_AB_first
55650	964177	moaE2	4247429	embB	6	865	48	2866	2	0	3	0.000105636	TRUE	0.0155816	FALSE	FALSE	FALSE	FALSE		FALSE		FALSE	FALSE	TRUE	EMB,EMB,EMB	TRUE	EMB	known_AB_first
55655	1519832	Rv1353c	4247429	embB	5	865	36	2866	1	0	4	1.12623e-06	TRUE	0.17195	FALSE	FALSE	FALSE	FALSE		FALSE		FALSE	FALSE	TRUE	EMB,EMB,EMB	TRUE	EMB	known_AB_first
55657	1674048	fabG1	4247429	embB	139	865	602	2866	12	14	12	1.78708e-06	TRUE	0.0152258	FALSE	FALSE	FALSE	TRUE	ETH,INH	FALSE		FALSE	FALSE	TRUE	EMB,EMB,EMB	TRUE	EMB	between_known_AB
55658	2715342	None	4247429	embB	141	865	350	2866	29	6	25	7.37338e-19	TRUE	2.26335e-13	TRUE	FALSE	FALSE	TRUE	KAN	TRUE	AMI,KAN	FALSE	FALSE	TRUE	EMB,EMB,EMB	TRUE	EMB	between_known_AB
55659	761998	rpoB	4247429	embB	30	865	212	2866	3	0	5	9.50692e-05	TRUE	0.125615	FALSE	FALSE	TRUE	FALSE		TRUE	RIF	FALSE	FALSE	TRUE	EMB,EMB,EMB	TRUE	EMB	known_AB_first
55660	3111656	Rv2802c	4247429	embB	6	865	6	2866	1	0	5	4.04212e-08	TRUE	0.212218	FALSE	FALSE	FALSE	FALSE		FALSE		FALSE	FALSE	TRUE	EMB,EMB,EMB	TRUE	EMB	known_AB_first
55661	2289231	pncA	4247429	embB	37	865	82	2866	2	1	4	0.00234513	TRUE	0.495683	FALSE	FALSE	FALSE	TRUE	PZA,PZA	TRUE	PZA	FALSE	FALSE	TRUE	EMB,EMB,EMB	TRUE	EMB	between_known_AB
55664	1073865	vapC9	4247429	embB	5	865	8	2866	3	0	2	0.00254964	TRUE	0.000134064	TRUE	FALSE	FALSE	FALSE		FALSE		FALSE	FALSE	TRUE	EMB,EMB,EMB	TRUE	EMB	known_AB_first
55666	765462	rpoC	4247429	embB	43	865	156	2866	11	0	4	0.00398217	TRUE	4.00048e-07	TRUE	FALSE	FALSE	FALSE		TRUE	RIF	FALSE	FALSE	TRUE	EMB,EMB,EMB	TRUE	EMB	known_AB_first
55671	761406	rpoB	4247429	embB	15	865	44	2866	0	1	3	0.00150014	TRUE		FALSE	FALSE	TRUE	FALSE		TRUE	RIF	FALSE	FALSE	TRUE	EMB,EMB,EMB	TRUE	EMB	known_AB_first
55672	764841	rpoC	4247429	embB	35	865	184	2866	9	0	15	2.15062e-17	TRUE	5.50565e-06	TRUE	FALSE	FALSE	FALSE		TRUE	RIF	FALSE	FALSE	TRUE	EMB,EMB,EMB	TRUE	EMB	known_AB_first
55673	4060466	esxW	4247429	embB	92	865	1874	2866	0	21	6	0.00305542	TRUE		FALSE	FALSE	TRUE	FALSE		FALSE		FALSE	FALSE	TRUE	EMB,EMB,EMB	TRUE	EMB	known_AB_first
55676	2289031	pncA	4247429	embB	19	865	60	2866	3	0	3	0.0029218	TRUE	0.0423563	FALSE	FALSE	FALSE	TRUE	PZA,PZA	TRUE	PZA	FALSE	FALSE	TRUE	EMB,EMB,EMB	TRUE	EMB	between_known_AB
55677	764840	rpoC	4247429	embB	63	865	192	2866	7	4	5	0.0026351	TRUE	0.0183783	FALSE	FALSE	FALSE	FALSE		TRUE	RIF	FALSE	FALSE	TRUE	EMB,EMB,EMB	TRUE	EMB	known_AB_first
55680	2726141	None	4247429	embB	76	865	224	2866	2	1	9	2.75663e-06	TRUE	0.869042	FALSE	FALSE	FALSE	FALSE		TRUE	INH	FALSE	FALSE	TRUE	EMB,EMB,EMB	TRUE	EMB	known_AB_first
55681	764724	rpoC	4247429	embB	23	865	68	2866	6	0	7	7.25514e-08	TRUE	0.000177831	TRUE	FALSE	FALSE	FALSE		TRUE	RIF	FALSE	FALSE	TRUE	EMB,EMB,EMB	TRUE	EMB	known_AB_first
55683	259092	Rv0216	4247429	embB	13	865	208	2866	0	10	3	0.00100343	TRUE		FALSE	FALSE	FALSE	FALSE		FALSE		FALSE	FALSE	TRUE	EMB,EMB,EMB	TRUE	EMB	known_AB_first
55690	2986827	Rv2670c	4247429	embB	96	865	671	2866	13	8	8	0.000116193	TRUE	0.000130441	TRUE	FALSE	FALSE	FALSE		FALSE		FALSE	FALSE	TRUE	EMB,EMB,EMB	TRUE	EMB	known_AB_first
55691	965248	rpfA	4247429	embB	5	865	44	2866	2	0	3	6.18006e-05	TRUE	0.00906381	FALSE	FALSE	TRUE	FALSE		FALSE		FALSE	FALSE	TRUE	EMB,EMB,EMB	TRUE	EMB	known_AB_first
55701	3989683	echA20	4247429	embB	6	865	20	2866	0	1	5	4.04212e-08	TRUE		FALSE	FALSE	FALSE	FALSE		FALSE		FALSE	FALSE	TRUE	EMB,EMB,EMB	TRUE	EMB	known_AB_first
55703	4167689	Rv3722c	4247429	embB	6	865	48	2866	2	0	3	0.000105636	TRUE	0.0155816	FALSE	FALSE	FALSE	FALSE		FALSE		FALSE	FALSE	TRUE	EMB,EMB,EMB	TRUE	EMB	known_AB_first
55708	767123	rpoC	4247429	embB	62	865	124	2866	6	0	16	4.40168e-15	TRUE	0.0493052	FALSE	FALSE	FALSE	FALSE		TRUE	RIF	FALSE	FALSE	TRUE	EMB,EMB,EMB	TRUE	EMB	known_AB_first
55709	2611488	Rv2336	4247429	embB	6	865	540	2866	0	7	4	2.39124e-06	TRUE		FALSE	FALSE	FALSE	FALSE		FALSE		FALSE	FALSE	TRUE	EMB,EMB,EMB	TRUE	EMB	known_AB_first
55714	1339436	PPE18	4247429	embB	119	865	4052	2866	2	47	9	0.0001438	TRUE	0.975599	FALSE	FALSE	TRUE	FALSE		FALSE		FALSE	FALSE	TRUE	EMB,EMB,EMB	TRUE	EMB	known_AB_first
55720	759939	rpoB	4247429	embB	30	865	32	2866	3	0	5	9.47115e-05	TRUE	0.138722	FALSE	FALSE	TRUE	FALSE		TRUE	RIF	FALSE	FALSE	TRUE	EMB,EMB,EMB	TRUE	EMB	known_AB_first
55721	3877949	rpoA	4247429	embB	55	865	50	2866	14	0	5	0.00145589	TRUE	1.94098e-08	TRUE	FALSE	FALSE	FALSE		TRUE	RIF	FALSE	FALSE	TRUE	EMB,EMB,EMB	TRUE	EMB	known_AB_first
55722	2289207	pncA	4247429	embB	55	865	54	2866	7	0	11	1.11789e-09	TRUE	0.00896292	FALSE	FALSE	FALSE	TRUE	PZA,PZA,PZA	TRUE	PZA	FALSE	FALSE	TRUE	EMB,EMB,EMB	TRUE	EMB	between_known_AB
55725	761101	rpoB	4247429	embB	28	865	34	2866	1	0	6	4.64984e-06	TRUE	0.723135	FALSE	FALSE	TRUE	TRUE	RIF,RIF	TRUE	RIF	FALSE	FALSE	TRUE	EMB,EMB,EMB	TRUE	EMB	between_known_AB
55734	761128	rpoB	4247429	embB	43	865	24	2866	1	0	8	3.51716e-07	TRUE	0.865735	FALSE	FALSE	TRUE	TRUE	RIF,RIF,RIF,RIF	TRUE	RIF	FALSE	FALSE	TRUE	EMB,EMB,EMB	TRUE	EMB	between_known_AB
55735	506980	None	4247429	embB	5	865	32	2866	1	0	3	6.18006e-05	TRUE	0.172168	FALSE	FALSE	FALSE	FALSE		FALSE		FALSE	FALSE	TRUE	EMB,EMB,EMB	TRUE	EMB	known_AB_first
55736	2715369	None	4247429	embB	41	865	506	2866	5	3	13	1.33246e-13	TRUE	0.0298347	FALSE	FALSE	FALSE	TRUE	KAN	TRUE	AMI,KAN	FALSE	FALSE	TRUE	EMB,EMB,EMB	TRUE	EMB	between_known_AB
55738	2288844	pncA	4247429	embB	20	865	74	2866	8	0	2	0.0353414	FALSE	1.43324e-07	TRUE	FALSE	FALSE	TRUE	PZA,PZA,PZA,PZA,PZA	TRUE	PZA	FALSE	FALSE	TRUE	EMB,EMB,EMB	TRUE	EMB	between_known_AB
55743	2289220	pncA	4247429	embB	12	865	20	2866	4	0	4	3.44625e-05	TRUE	0.000641504	FALSE	FALSE	FALSE	TRUE	PZA	TRUE	PZA	FALSE	FALSE	TRUE	EMB,EMB,EMB	TRUE	EMB	between_known_AB
55745	3568759	None	4247429	embB	31	865	62	2866	11	0	4	0.00123343	TRUE	5.14467e-09	TRUE	FALSE	FALSE	FALSE		TRUE	AMI,STM,KAN	FALSE	FALSE	TRUE	EMB,EMB,EMB	TRUE	EMB	known_AB_first
55746	7572	gyrA	4247429	embB	101	865	126	2866	21	0	10	3.71136e-06	TRUE	7.59705e-10	TRUE	FALSE	FALSE	TRUE	LEV,MXF	TRUE	MXF,LEV	FALSE	FALSE	TRUE	EMB,EMB,EMB	TRUE	EMB	between_known_AB
55747	761156	rpoB	4247429	embB	37	865	152	2866	4	9	10	3.71253e-10	TRUE	0.0702758	FALSE	FALSE	TRUE	TRUE	RIF,RIF,RIF,RIF,RIF	TRUE	RIF	FALSE	FALSE	TRUE	EMB,EMB,EMB	TRUE	EMB	between_known_AB
55750	2288820	pncA	4247429	embB	41	865	80	2866	5	0	9	1.64036e-08	TRUE	0.0299382	FALSE	FALSE	FALSE	TRUE	PZA	TRUE	PZA	FALSE	FALSE	TRUE	EMB,EMB,EMB	TRUE	EMB	between_known_AB
55751	764916	rpoC	4247429	embB	46	865	36	2866	0	2	10	2.89145e-09	TRUE		FALSE	FALSE	FALSE	FALSE		TRUE	RIF	FALSE	FALSE	TRUE	EMB,EMB,EMB	TRUE	EMB	known_AB_first
55754	43587	leuS	4247429	embB	5	865	8	2866	1	0	3	6.18006e-05	TRUE	0.173492	FALSE	FALSE	FALSE	FALSE		FALSE		FALSE	FALSE	TRUE	EMB,EMB,EMB	TRUE	EMB	known_AB_first
55757	2676427	mbtA	4247429	embB	5	865	14	2866	4	0	1	0.0705548	FALSE	2.04356e-07	TRUE	FALSE	FALSE	FALSE		FALSE		FALSE	FALSE	TRUE	EMB,EMB,EMB	TRUE	EMB	known_AB_first
55758	3013415	Rv2696c	4247429	embB	5	865	2	2866	3	0	1	0.0705548	FALSE	0.000134884	TRUE	FALSE	FALSE	FALSE		FALSE		FALSE	FALSE	TRUE	EMB,EMB,EMB	TRUE	EMB	known_AB_first
55759	626309	menA	4247429	embB	6	865	8	2866	1	0	2	0.0036362	TRUE	0.21194	FALSE	FALSE	FALSE	FALSE		FALSE		FALSE	FALSE	TRUE	EMB,EMB,EMB	TRUE	EMB	known_AB_first
55764	2715344	None	4247429	embB	76	865	526	2866	20	2	14	2.00867e-11	TRUE	6.5241e-12	TRUE	FALSE	FALSE	TRUE	KAN	TRUE	AMI,KAN	FALSE	FALSE	TRUE	EMB,EMB,EMB	TRUE	EMB	between_known_AB
55766	764948	rpoC	4247429	embB	51	865	70	2866	9	1	5	0.00104904	TRUE	0.000229331	TRUE	FALSE	FALSE	FALSE		TRUE	RIF	FALSE	FALSE	TRUE	EMB,EMB,EMB	TRUE	EMB	known_AB_first
55778	852727	phoR	4247429	embB	7	865	2	2866	4	0	1	0.097369	FALSE	1.56431e-05	TRUE	FALSE	FALSE	FALSE		FALSE		FALSE	FALSE	TRUE	EMB,EMB,EMB	TRUE	EMB	known_AB_first
55781	3067961	None	4247429	embB	78	865	286	2866	4	13	11	3.9874e-08	TRUE	0.461823	FALSE	FALSE	FALSE	FALSE		FALSE		FALSE	FALSE	TRUE	EMB,EMB,EMB	TRUE	EMB	known_AB_first
55784	4243222	None	4247429	embB	58	865	110	2866	3	1	7	3.05636e-05	TRUE	0.486347	FALSE	FALSE	FALSE	FALSE		TRUE	EMB	FALSE	FALSE	TRUE	EMB,EMB,EMB	TRUE	EMB	known_AB_first
55789	530598	Rv0441c	4247429	embB	5	865	26	2866	2	0	2	0.00254964	TRUE	0.00917414	FALSE	FALSE	FALSE	FALSE		FALSE		FALSE	FALSE	TRUE	EMB,EMB,EMB	TRUE	EMB	known_AB_first
55791	4243217	None	4247429	embB	238	865	446	2866	14	1	19	7.03036e-09	TRUE	0.163872	FALSE	FALSE	FALSE	FALSE		TRUE	EMB	FALSE	FALSE	TRUE	EMB,EMB,EMB	TRUE	EMB	known_AB_first
55794	2289040	pncA	4247429	embB	47	865	84	2866	8	2	8	6.84704e-07	TRUE	0.000679929	FALSE	FALSE	FALSE	TRUE	PZA,PZA,PZA	TRUE	PZA	FALSE	FALSE	TRUE	EMB,EMB,EMB	TRUE	EMB	between_known_AB
55796	3447564	virS	4247429	embB	7	865	0	2866	5	0	2	0.00490177	FALSE	6.10435e-08	TRUE	FALSE	FALSE	FALSE		FALSE		FALSE	FALSE	TRUE	EMB,EMB,EMB	TRUE	EMB	known_AB_first
55798	2288883	pncA	4247429	embB	18	865	117	2866	2	0	6	3.72625e-07	TRUE	0.172609	FALSE	FALSE	FALSE	TRUE	PZA,PZA,PZA	TRUE	PZA	FALSE	FALSE	TRUE	EMB,EMB,EMB	TRUE	EMB	between_known_AB
55799	2288935	pncA	4247429	embB	16	865	38	2866	2	0	3	0.00179794	TRUE	0.142475	FALSE	FALSE	FALSE	TRUE	PZA,PZA	TRUE	PZA	FALSE	FALSE	TRUE	EMB,EMB,EMB	TRUE	EMB	between_known_AB
55800	2289016	pncA	4247429	embB	55	865	60	2866	10	0	11	1.1175e-09	TRUE	7.78817e-05	TRUE	FALSE	FALSE	TRUE	PZA	TRUE	PZA	FALSE	FALSE	TRUE	EMB,EMB,EMB	TRUE	EMB	between_known_AB
55803	3774261	Rv3363c	4247429	embB	27	865	12	2866	9	0	3	0.00767451	FALSE	3.15045e-07	TRUE	FALSE	FALSE	FALSE		FALSE		FALSE	FALSE	TRUE	EMB,EMB,EMB	TRUE	EMB	known_AB_first
55804	2289054	pncA	4247429	embB	28	865	30	2866	4	1	6	4.65073e-06	TRUE	0.0290626	FALSE	FALSE	FALSE	TRUE	PZA,PZA	TRUE	PZA	FALSE	FALSE	TRUE	EMB,EMB,EMB	TRUE	EMB	between_known_AB
55805	766485	rpoC	4247429	embB	21	865	70	2866	11	0	2	0.0386622	FALSE	4.57429e-12	TRUE	FALSE	FALSE	FALSE		TRUE	RIF	FALSE	FALSE	TRUE	EMB,EMB,EMB	TRUE	EMB	known_AB_first
55806	2288805	pncA	4247429	embB	19	865	84	2866	1	0	4	0.000200761	TRUE	0.57707	FALSE	FALSE	FALSE	TRUE	PZA	TRUE	PZA	FALSE	FALSE	TRUE	EMB,EMB,EMB	TRUE	EMB	between_known_AB
55810	1254144	Rv1129c	4247429	embB	33	865	54	2866	1	0	6	1.17307e-05	TRUE	0.781126	FALSE	FALSE	FALSE	FALSE		FALSE		FALSE	FALSE	TRUE	EMB,EMB,EMB	TRUE	EMB	known_AB_first
55814	4243221	None	4247429	embB	147	865	479	2866	10	2	13	5.19815e-07	TRUE	0.12584	FALSE	FALSE	FALSE	TRUE	EMB	TRUE	EMB	FALSE	FALSE	TRUE	EMB,EMB,EMB	TRUE	EMB	between_known_AB
55815	2288752	pncA	4247429	embB	17	865	0	2866	6	0	4	0.00013098	TRUE	1.85935e-05	TRUE	FALSE	FALSE	TRUE	PZA	TRUE	PZA	FALSE	FALSE	TRUE	EMB,EMB,EMB	TRUE	EMB	between_known_AB
55817	766487	rpoC	4247429	embB	45	865	234	2866	1	3	7	6.15721e-06	TRUE	0.875081	FALSE	FALSE	FALSE	FALSE		TRUE	RIF	FALSE	FALSE	TRUE	EMB,EMB,EMB	TRUE	EMB	known_AB_first
55818	762285	rpoB	4247429	embB	18	865	92	2866	1	0	5	8.55816e-06	TRUE	0.556147	FALSE	FALSE	TRUE	FALSE		TRUE	RIF	FALSE	FALSE	TRUE	EMB,EMB,EMB	TRUE	EMB	known_AB_first
55819	3811039	Rv3395c	4247429	embB	18	865	128	2866	0	7	4	0.000163365	TRUE		FALSE	FALSE	FALSE	FALSE		FALSE		FALSE	FALSE	TRUE	EMB,EMB,EMB	TRUE	EMB	known_AB_first
55821	2747151	folC	4247429	embB	39	865	88	2866	6	1	9	1.0721e-08	TRUE	0.00526201	FALSE	FALSE	FALSE	FALSE		FALSE		FALSE	FALSE	TRUE	EMB,EMB,EMB	TRUE	EMB	known_AB_first
55824	1673406	None	4247429	embB	22	865	26	2866	2	0	3	0.00438258	TRUE	0.246178	FALSE	FALSE	FALSE	FALSE		FALSE		FALSE	FALSE	TRUE	EMB,EMB,EMB	TRUE	EMB	known_AB_first
55826	1673432	None	4247429	embB	107	865	523	2866	15	3	13	1.36805e-08	TRUE	1.74494e-05	TRUE	FALSE	FALSE	TRUE	ETH,ETH,INH,INH	FALSE		FALSE	FALSE	TRUE	EMB,EMB,EMB	TRUE	EMB	between_known_AB
55827	2265585	Rv2018	4247429	embB	7	865	32	2866	4	0	3	0.000165932	TRUE	1.49745e-05	TRUE	FALSE	FALSE	FALSE		FALSE		FALSE	FALSE	TRUE	EMB,EMB,EMB	TRUE	EMB	known_AB_first
55832	764616	rpoC	4247429	embB	30	865	16	2866	4	1	8	2.32785e-08	TRUE	0.0372789	FALSE	FALSE	FALSE	FALSE		TRUE	RIF	FALSE	FALSE	TRUE	EMB,EMB,EMB	TRUE	EMB	known_AB_first
55833	2289036	pncA	4247429	embB	11	865	12	2866	1	0	4	2.46129e-05	TRUE	0.378786	FALSE	FALSE	FALSE	TRUE	PZA	TRUE	PZA	FALSE	FALSE	TRUE	EMB,EMB,EMB	TRUE	EMB	between_known_AB
55838	2726112	None	4247429	embB	37	865	22	2866	2	0	4	0.00233719	TRUE	0.495929	FALSE	FALSE	FALSE	FALSE		TRUE	INH	FALSE	FALSE	TRUE	EMB,EMB,EMB	TRUE	EMB	known_AB_first
55839	2715346	None	4247429	embB	83	865	190	2866	14	0	11	7.17302e-08	TRUE	5.75213e-06	TRUE	FALSE	FALSE	TRUE	AMI,KAN	TRUE	AMI,KAN	FALSE	FALSE	TRUE	EMB,EMB,EMB	TRUE	EMB	between_known_AB
55843	3877963	rpoA	4247429	embB	5	865	10	2866	1	0	2	0.00254981	TRUE	0.173495	FALSE	FALSE	FALSE	FALSE		TRUE	RIF	FALSE	FALSE	TRUE	EMB,EMB,EMB	TRUE	EMB	known_AB_first
55847	4243190	None	4247429	embB	66	865	112	2866	5	2	5	0.00319698	TRUE	0.168165	FALSE	FALSE	FALSE	FALSE		TRUE	EMB	FALSE	FALSE	TRUE	EMB,EMB,EMB	TRUE	EMB	known_AB_first
55848	6579	gyrB	4247429	embB	22	865	8	2866	3	0	4	0.000346917	TRUE	0.0639974	FALSE	FALSE	FALSE	FALSE		TRUE	MXF,LEV	FALSE	FALSE	TRUE	EMB,EMB,EMB	TRUE	EMB	known_AB_first
55862	764363	rpoC	4247429	embB	58	865	78	2866	9	0	8	3.19764e-06	TRUE	0.000704909	FALSE	FALSE	FALSE	FALSE		TRUE	RIF	FALSE	FALSE	TRUE	EMB,EMB,EMB	TRUE	EMB	known_AB_first
55863	2289046	pncA	4247429	embB	6	865	2	2866	3	0	2	0.0036362	TRUE	0.000439357	FALSE	FALSE	FALSE	TRUE	PZA	TRUE	PZA	FALSE	FALSE	TRUE	EMB,EMB,EMB	TRUE	EMB	between_known_AB
55865	2439204	None	4247429	embB	227	865	1650	2866	4	31	10	0.00283811	TRUE	0.992664	FALSE	FALSE	FALSE	FALSE		FALSE		FALSE	FALSE	TRUE	EMB,EMB,EMB	TRUE	EMB	known_AB_first
55876	764925	rpoC	4247429	embB	22	865	22	2866	3	0	4	0.000347225	TRUE	0.0640326	FALSE	FALSE	FALSE	FALSE		TRUE	RIF	FALSE	FALSE	TRUE	EMB,EMB,EMB	TRUE	EMB	known_AB_first
55878	764923	rpoC	4247429	embB	9	865	12	2866	1	0	3	0.000345257	TRUE	0.317484	FALSE	FALSE	FALSE	FALSE		TRUE	RIF	FALSE	FALSE	TRUE	EMB,EMB,EMB	TRUE	EMB	known_AB_first
55883	1684436	mutB	4247429	embB	9	865	114	2866	5	0	1	0.123452	FALSE	1.54883e-06	TRUE	FALSE	TRUE	FALSE		FALSE		FALSE	FALSE	TRUE	EMB,EMB,EMB	TRUE	EMB	known_AB_first
55899	764660	rpoC	4247429	embB	23	865	36	2866	8	0	3	0.00495424	FALSE	8.53148e-07	TRUE	FALSE	FALSE	FALSE		TRUE	RIF	FALSE	FALSE	TRUE	EMB,EMB,EMB	TRUE	EMB	known_AB_first
55900	764942	rpoC	4247429	embB	10	865	14	2866	1	0	5	4.95223e-07	TRUE	0.348098	FALSE	FALSE	FALSE	FALSE		TRUE	RIF	FALSE	FALSE	TRUE	EMB,EMB,EMB	TRUE	EMB	known_AB_first
55901	764670	rpoC	4247429	embB	31	865	28	2866	4	0	7	5.30645e-07	TRUE	0.0417378	FALSE	FALSE	FALSE	FALSE		TRUE	RIF	FALSE	FALSE	TRUE	EMB,EMB,EMB	TRUE	EMB	known_AB_first
55902	734624	nusG	4247429	embB	14	865	32	2866	1	0	3	0.0012321	TRUE	0.462313	FALSE	FALSE	FALSE	FALSE		FALSE		FALSE	FALSE	TRUE	EMB,EMB,EMB	TRUE	EMB	known_AB_first
55903	761314	rpoB	4247429	embB	13	865	8	2866	2	0	4	4.69152e-05	TRUE	0.0976712	FALSE	FALSE	TRUE	FALSE		TRUE	RIF	FALSE	FALSE	TRUE	EMB,EMB,EMB	TRUE	EMB	known_AB_first
55904	761277	rpoB	4247429	embB	50	865	208	2866	3	0	7	1.20837e-05	TRUE	0.387988	FALSE	FALSE	TRUE	TRUE	RIF	TRUE	RIF	FALSE	FALSE	TRUE	EMB,EMB,EMB	TRUE	EMB	between_known_AB
55906	6737	gyrB	4247429	embB	10	865	0	2866	2	0	3	0.000468263	TRUE	0.0568193	FALSE	FALSE	FALSE	FALSE		TRUE	MXF,LEV	FALSE	FALSE	TRUE	EMB,EMB,EMB	TRUE	EMB	known_AB_first
55915	2288827	pncA	4247429	embB	11	865	32	2866	1	0	5	7.88384e-07	TRUE	0.377151	FALSE	FALSE	FALSE	TRUE	PZA	TRUE	PZA	FALSE	FALSE	TRUE	EMB,EMB,EMB	TRUE	EMB	between_known_AB
55925	4235607	Rv3789	4247429	embB	16	865	30	2866	0	3	3	0.00179949	TRUE		FALSE	FALSE	FALSE	FALSE		FALSE		FALSE	FALSE	TRUE	EMB,EMB,EMB	TRUE	EMB	known_AB_first
55927	1099931	pepD	4247429	embB	5	865	6	2866	1	0	4	1.12623e-06	TRUE	0.173605	FALSE	FALSE	FALSE	FALSE		FALSE		FALSE	FALSE	TRUE	EMB,EMB,EMB	TRUE	EMB	known_AB_first
55929	4088558	None	4247429	embB	5	865	8	2866	1	0	2	0.00254964	TRUE	0.17349	FALSE	FALSE	FALSE	FALSE		FALSE		FALSE	FALSE	TRUE	EMB,EMB,EMB	TRUE	EMB	known_AB_first
55930	1913595	None	4247429	embB	9	865	0	2866	4	0	4	1.12867e-05	TRUE	0.000111895	TRUE	FALSE	FALSE	FALSE		FALSE		FALSE	FALSE	TRUE	EMB,EMB,EMB	TRUE	EMB	known_AB_first
55934	2288953	pncA	4247429	embB	21	865	62	2866	3	1	5	1.77807e-05	TRUE	0.0557374	FALSE	FALSE	FALSE	TRUE	PZA,PZA,PZA	TRUE	PZA	FALSE	FALSE	TRUE	EMB,EMB,EMB	TRUE	EMB	between_known_AB
55941	2288944	pncA	4247429	embB	14	865	4	2866	2	0	3	0.00123068	TRUE	0.113163	FALSE	FALSE	FALSE	FALSE		TRUE	PZA	FALSE	FALSE	TRUE	EMB,EMB,EMB	TRUE	EMB	known_AB_first
55945	2154974	katG	4247429	embB	6	865	2	2866	2	0	2	0.0036362	TRUE	0.0160618	FALSE	FALSE	TRUE	FALSE		TRUE	INH	FALSE	FALSE	TRUE	EMB,EMB,EMB	TRUE	EMB	known_AB_first
55948	2289096	pncA	4247429	embB	13	865	86	2866	2	0	5	1.78475e-06	TRUE	0.0977664	FALSE	FALSE	FALSE	TRUE	PZA,PZA	TRUE	PZA	FALSE	FALSE	TRUE	EMB,EMB,EMB	TRUE	EMB	between_known_AB
55951	2288697	pncA	4247429	embB	11	865	10	2866	2	0	3	0.000616658	TRUE	0.0694925	FALSE	FALSE	FALSE	TRUE	PZA,PZA	TRUE	PZA	FALSE	FALSE	TRUE	EMB,EMB,EMB	TRUE	EMB	between_known_AB
55954	1674481	inhA	4247429	embB	78	865	360	2866	2	8	9	3.42691e-06	TRUE	0.870948	FALSE	FALSE	TRUE	TRUE	ETH	TRUE	INH,ETH	FALSE	FALSE	TRUE	EMB,EMB,EMB	TRUE	EMB	between_known_AB
55956	438430	Rv0360c	4247429	embB	8	865	2	2866	4	0	1	0.110484	FALSE	4.75989e-05	TRUE	FALSE	FALSE	FALSE		FALSE		FALSE	FALSE	TRUE	EMB,EMB,EMB	TRUE	EMB	known_AB_first
55959	764666	rpoC	4247429	embB	26	865	30	2866	3	0	6	3.0554e-06	TRUE	0.0985954	FALSE	FALSE	FALSE	FALSE		TRUE	RIF	FALSE	FALSE	TRUE	EMB,EMB,EMB	TRUE	EMB	known_AB_first
55960	2726142	None	4247429	embB	39	865	20	2866	1	0	6	2.96367e-05	TRUE	0.837185	FALSE	FALSE	FALSE	FALSE		TRUE	INH	FALSE	FALSE	TRUE	EMB,EMB,EMB	TRUE	EMB	known_AB_first
55962	2288754	pncA	4247429	embB	14	865	6	2866	2	0	5	2.53798e-06	TRUE	0.112769	FALSE	FALSE	FALSE	FALSE		TRUE	PZA	FALSE	FALSE	TRUE	EMB,EMB,EMB	TRUE	EMB	known_AB_first
55963	2289090	pncA	4247429	embB	21	865	318	2866	1	4	4	0.000297126	TRUE	0.616812	FALSE	FALSE	FALSE	TRUE	PZA,PZA	TRUE	PZA	FALSE	FALSE	TRUE	EMB,EMB,EMB	TRUE	EMB	between_known_AB
55965	6620	gyrB	4247429	embB	41	865	4	2866	6	0	7	3.30489e-06	TRUE	0.007368	FALSE	FALSE	FALSE	TRUE	LEV,MXF	TRUE	MXF,LEV	FALSE	FALSE	TRUE	EMB,EMB,EMB	TRUE	EMB	between_known_AB
55968	764819	rpoC	4247429	embB	26	865	40	2866	2	0	4	0.000647604	TRUE	0.317925	FALSE	FALSE	FALSE	FALSE		TRUE	RIF	FALSE	FALSE	TRUE	EMB,EMB,EMB	TRUE	EMB	known_AB_first
55970	2288955	pncA	4247429	embB	32	865	14	2866	5	0	4	0.00138483	TRUE	0.0102949	FALSE	FALSE	FALSE	TRUE	PZA,PZA,PZA	TRUE	PZA	FALSE	FALSE	TRUE	EMB,EMB,EMB	TRUE	EMB	between_known_AB
55971	2289081	pncA	4247429	embB	32	865	54	2866	3	0	5	0.000127743	TRUE	0.159107	FALSE	FALSE	FALSE	TRUE	PZA,PZA	TRUE	PZA	FALSE	FALSE	TRUE	EMB,EMB,EMB	TRUE	EMB	between_known_AB
55980	75247	None	4247429	embB	24	865	250	2866	0	3	4	0.000487236	TRUE		FALSE	FALSE	FALSE	FALSE		FALSE		FALSE	FALSE	TRUE	EMB,EMB,EMB	TRUE	EMB	known_AB_first
55983	13638	None	4247429	embB	35	865	14	2866	3	0	4	0.0019149	TRUE	0.198144	FALSE	FALSE	FALSE	FALSE		FALSE		FALSE	FALSE	TRUE	EMB,EMB,EMB	TRUE	EMB	known_AB_first
55984	2155541	katG	4247429	embB	35	865	32	2866	1	3	6	1.6281e-05	TRUE	0.802725	FALSE	FALSE	TRUE	FALSE		TRUE	INH	FALSE	FALSE	TRUE	EMB,EMB,EMB	TRUE	EMB	known_AB_first
55990	2723312	Rv2426c	4247429	embB	7	865	48	2866	1	0	4	4.23063e-06	TRUE	0.246544	FALSE	FALSE	FALSE	FALSE		FALSE		FALSE	FALSE	TRUE	EMB,EMB,EMB	TRUE	EMB	known_AB_first
55992	2288988	pncA	4247429	embB	32	865	10	2866	6	0	4	0.00138432	TRUE	0.00176328	FALSE	FALSE	FALSE	TRUE	PZA,PZA	TRUE	PZA	FALSE	FALSE	TRUE	EMB,EMB,EMB	TRUE	EMB	between_known_AB
55994	761093	rpoB	4247429	embB	9	865	4	2866	1	0	3	0.000345088	TRUE	0.317258	FALSE	FALSE	TRUE	TRUE	RIF,RIF	TRUE	RIF	FALSE	FALSE	TRUE	EMB,EMB,EMB	TRUE	EMB	between_known_AB
55996	761100	rpoB	4247429	embB	30	865	18	2866	0	2	5	9.47263e-05	TRUE		FALSE	FALSE	TRUE	TRUE	RIF,RIF,RIF,RIF	TRUE	RIF	FALSE	FALSE	TRUE	EMB,EMB,EMB	TRUE	EMB	between_known_AB
56003	1674263	inhA	4247429	embB	40	865	172	2866	1	1	4	0.00311244	TRUE	0.844233	FALSE	FALSE	TRUE	FALSE		TRUE	INH,ETH	FALSE	FALSE	TRUE	EMB,EMB,EMB	TRUE	EMB	known_AB_first
56005	765463	rpoC	4247429	embB	17	865	18	2866	2	1	3	0.00213382	TRUE	0.160898	FALSE	FALSE	FALSE	FALSE		TRUE	RIF	FALSE	FALSE	TRUE	EMB,EMB,EMB	TRUE	EMB	known_AB_first
56019	2235801	ctpG	4247429	embB	6	865	2	2866	1	0	3	0.000105646	TRUE	0.212474	FALSE	FALSE	FALSE	FALSE		FALSE		FALSE	FALSE	TRUE	EMB,EMB,EMB	TRUE	EMB	known_AB_first
56027	3841083	alr	4247429	embB	21	865	234	2866	4	0	3	0.00388822	TRUE	0.00933461	FALSE	FALSE	FALSE	FALSE		FALSE		FALSE	FALSE	TRUE	EMB,EMB,EMB	TRUE	EMB	known_AB_first
56034	3521253	nuoJ	4247429	embB	21	865	632	2866	0	37	4	0.00030076	TRUE		FALSE	FALSE	FALSE	FALSE		FALSE		FALSE	FALSE	TRUE	EMB,EMB,EMB	TRUE	EMB	known_AB_first
56036	3877960	rpoA	4247429	embB	37	865	27	2866	4	0	6	2.21493e-05	TRUE	0.0749426	FALSE	FALSE	FALSE	FALSE		TRUE	RIF	FALSE	FALSE	TRUE	EMB,EMB,EMB	TRUE	EMB	known_AB_first
56048	3690947	None	4247429	embB	37	865	6	2866	3	0	6	2.21244e-05	TRUE	0.222929	FALSE	FALSE	FALSE	FALSE		FALSE		FALSE	FALSE	TRUE	EMB,EMB,EMB	TRUE	EMB	known_AB_first
56053	2289043	pncA	4247429	embB	19	865	8	2866	1	1	3	0.00291517	TRUE	0.576869	FALSE	FALSE	FALSE	TRUE	PZA	TRUE	PZA	FALSE	FALSE	TRUE	EMB,EMB,EMB	TRUE	EMB	between_known_AB
56061	2147653	None	4247429	embB	14	865	32	2866	2	0	3	0.00123163	TRUE	0.112437	FALSE	FALSE	FALSE	FALSE		FALSE		FALSE	FALSE	TRUE	EMB,EMB,EMB	TRUE	EMB	known_AB_first
56071	1638364	None	4247429	embB	81	865	16346	2866	0	171	9	5.13947e-05	TRUE		FALSE	FALSE	FALSE	FALSE		FALSE		FALSE	FALSE	TRUE	EMB,EMB,EMB	TRUE	EMB	known_AB_first
56072	761076	rpoB	4247429	embB	5	865	10	2866	0	1	2	0.00254998	TRUE		FALSE	FALSE	TRUE	FALSE		TRUE	RIF	FALSE	FALSE	TRUE	EMB,EMB,EMB	TRUE	EMB	known_AB_first
56078	3228223	Rv2917	4247429	embB	5	865	20	2866	1	0	3	6.18006e-05	TRUE	0.172831	FALSE	FALSE	FALSE	FALSE		FALSE		FALSE	FALSE	TRUE	EMB,EMB,EMB	TRUE	EMB	known_AB_first
56079	2289162	pncA	4247429	embB	14	865	2	2866	2	0	4	6.23697e-05	TRUE	0.113024	FALSE	FALSE	FALSE	TRUE	PZA	TRUE	PZA	FALSE	FALSE	TRUE	EMB,EMB,EMB	TRUE	EMB	between_known_AB
56088	1473247	None	4247429	embB	16	865	6	2866	2	0	3	0.00179794	TRUE	0.14503	FALSE	FALSE	FALSE	TRUE	AMI,CAP,KAN	TRUE	LZD,KAN,AMI,STM,CAP	FALSE	FALSE	TRUE	EMB,EMB,EMB	TRUE	EMB	between_known_AB
56090	2288806	pncA	4247429	embB	15	865	14	2866	4	0	4	8.12995e-05	TRUE	0.00208181	FALSE	FALSE	FALSE	TRUE	PZA	TRUE	PZA	FALSE	FALSE	TRUE	EMB,EMB,EMB	TRUE	EMB	between_known_AB
56098	2289253	None	4247429	embB	16	865	10	2866	2	0	4	0.000104036	TRUE	0.145049	FALSE	FALSE	FALSE	TRUE	PZA	TRUE	PZA	FALSE	FALSE	TRUE	EMB,EMB,EMB	TRUE	EMB	between_known_AB
56099	2288835	pncA	4247429	embB	16	865	24	2866	1	0	4	0.00010409	TRUE	0.510974	FALSE	FALSE	FALSE	TRUE	PZA,PZA	TRUE	PZA	FALSE	FALSE	TRUE	EMB,EMB,EMB	TRUE	EMB	between_known_AB
56100	765619	rpoC	4247429	embB	6	865	12	2866	1	0	3	0.000105636	TRUE	0.21168	FALSE	FALSE	FALSE	FALSE		TRUE	RIF	FALSE	FALSE	TRUE	EMB,EMB,EMB	TRUE	EMB	known_AB_first
56116	4203252	proW	4247429	embB	7	865	10	2866	3	0	3	0.000165932	TRUE	0.000997191	FALSE	FALSE	FALSE	FALSE		FALSE		FALSE	FALSE	TRUE	EMB,EMB,EMB	TRUE	EMB	known_AB_first
56118	765050	rpoC	4247429	embB	7	865	30	2866	1	0	3	0.000166178	TRUE	0.249314	FALSE	FALSE	FALSE	FALSE		TRUE	RIF	FALSE	FALSE	TRUE	EMB,EMB,EMB	TRUE	EMB	known_AB_first
56123	2289057	pncA	4247429	embB	22	865	8	2866	4	1	3	0.00438176	TRUE	0.0115572	FALSE	FALSE	FALSE	TRUE	PZA,PZA	TRUE	PZA	FALSE	FALSE	TRUE	EMB,EMB,EMB	TRUE	EMB	between_known_AB
56129	2289219	pncA	4247429	embB	12	865	16	2866	5	0	2	0.0137312	FALSE	2.58021e-05	TRUE	FALSE	FALSE	TRUE	PZA,PZA,PZA	TRUE	PZA	FALSE	FALSE	TRUE	EMB,EMB,EMB	TRUE	EMB	between_known_AB
56132	2289030	pncA	4247429	embB	20	865	38	2866	2	0	4	0.000242876	TRUE	0.212365	FALSE	FALSE	FALSE	TRUE	PZA,PZA,PZA	TRUE	PZA	FALSE	FALSE	TRUE	EMB,EMB,EMB	TRUE	EMB	between_known_AB
56133	3774291	Rv3363c	4247429	embB	8	865	0	2866	1	0	3	0.000245012	TRUE	0.284231	FALSE	FALSE	FALSE	FALSE		FALSE		FALSE	FALSE	TRUE	EMB,EMB,EMB	TRUE	EMB	known_AB_first
56134	2289200	pncA	4247429	embB	8	865	16	2866	1	0	3	0.000245012	TRUE	0.282893	FALSE	FALSE	FALSE	TRUE	PZA	TRUE	PZA	FALSE	FALSE	TRUE	EMB,EMB,EMB	TRUE	EMB	between_known_AB
56143	3073527	dfrA	4247429	embB	9	865	0	2866	1	0	3	0.000345088	TRUE	0.317622	FALSE	FALSE	FALSE	FALSE		FALSE		FALSE	FALSE	TRUE	EMB,EMB,EMB	TRUE	EMB	known_AB_first
56145	1674262	inhA	4247429	embB	46	865	88	2866	3	7	5	0.00066468	TRUE	0.330647	FALSE	FALSE	TRUE	FALSE		TRUE	INH,ETH	FALSE	FALSE	TRUE	EMB,EMB,EMB	TRUE	EMB	known_AB_first
56152	2156484	furA	4247429	embB	5	865	2	2866	1	0	2	0.00254964	TRUE	0.17382	FALSE	FALSE	FALSE	FALSE		FALSE		FALSE	FALSE	TRUE	EMB,EMB,EMB	TRUE	EMB	known_AB_first
56215	3878417	rpoA	4247429	embB	16	865	4	2866	2	0	3	0.00179777	TRUE	0.145022	FALSE	FALSE	FALSE	FALSE		TRUE	RIF	FALSE	FALSE	TRUE	EMB,EMB,EMB	TRUE	EMB	known_AB_first
56229	761528	rpoB	4247429	embB	6	865	0	2866	1	0	2	0.0036362	TRUE	0.212465	FALSE	FALSE	TRUE	FALSE		TRUE	RIF	FALSE	FALSE	TRUE	EMB,EMB,EMB	TRUE	EMB	known_AB_first
56294	784100	fusA1	4247429	embB	6	865	0	2866	1	0	2	0.0036362	TRUE	0.212465	FALSE	FALSE	FALSE	FALSE		FALSE		FALSE	FALSE	TRUE	EMB,EMB,EMB	TRUE	EMB	known_AB_first
56355	3003147	arsB1	4247429	embB	6	865	68	2866	1	3	2	0.0036429	TRUE	0.211852	FALSE	FALSE	FALSE	FALSE		FALSE		FALSE	FALSE	TRUE	EMB,EMB,EMB	TRUE	EMB	known_AB_first
56362	764931	rpoC	4247429	embB	11	865	12	2866	2	0	3	0.000616658	TRUE	0.0694087	FALSE	FALSE	FALSE	FALSE		TRUE	RIF	FALSE	FALSE	TRUE	EMB,EMB,EMB	TRUE	EMB	known_AB_first
56363	761115	rpoB	4247429	embB	11	865	6	2866	1	0	3	0.000616718	TRUE	0.379836	FALSE	FALSE	TRUE	TRUE	RIF,RIF,RIF	TRUE	RIF	FALSE	FALSE	TRUE	EMB,EMB,EMB	TRUE	EMB	between_known_AB
56453	3685983	Rv3300c	4247429	embB	12	865	42	2866	9	0	3	0.000791809	TRUE	5.34981e-14	TRUE	FALSE	FALSE	FALSE		FALSE		FALSE	FALSE	TRUE	EMB,EMB,EMB	TRUE	EMB	known_AB_first
56459	2289216	pncA	4247429	embB	10	865	8	2866	4	0	2	0.00972025	FALSE	0.000222266	TRUE	FALSE	FALSE	TRUE	PZA	TRUE	PZA	FALSE	FALSE	TRUE	EMB,EMB,EMB	TRUE	EMB	between_known_AB
56491	1731431	adh	4247429	embB	8	865	70	2866	5	0	1	0.110516	FALSE	4.09452e-07	TRUE	FALSE	FALSE	FALSE		FALSE		FALSE	FALSE	TRUE	EMB,EMB,EMB	TRUE	EMB	known_AB_first
56505	852982	phoR	4247429	embB	13	865	8	2866	1	0	3	0.000996165	TRUE	0.436132	FALSE	FALSE	FALSE	FALSE		FALSE		FALSE	FALSE	TRUE	EMB,EMB,EMB	TRUE	EMB	known_AB_first
56538	2288730	pncA	4247429	embB	15	865	6	2866	2	0	3	0.00149741	TRUE	0.128715	FALSE	FALSE	FALSE	TRUE	PZA	TRUE	PZA	FALSE	FALSE	TRUE	EMB,EMB,EMB	TRUE	EMB	between_known_AB
56541	3568795	None	4247429	embB	15	865	64	2866	5	0	2	0.0208875	FALSE	0.000139804	TRUE	FALSE	FALSE	FALSE		TRUE	AMI,STM,KAN	FALSE	FALSE	TRUE	EMB,EMB,EMB	TRUE	EMB	known_AB_first
56545	3324245	Rv2969c	4247429	embB	6	865	34	2866	0	5	2	0.00363883	TRUE		FALSE	FALSE	FALSE	FALSE		FALSE		FALSE	FALSE	TRUE	EMB,EMB,EMB	TRUE	EMB	known_AB_first
56586	2288886	pncA	4247429	embB	5	865	6	2866	1	0	2	0.00254998	TRUE	0.173831	FALSE	FALSE	FALSE	TRUE	PZA,PZA	TRUE	PZA	FALSE	FALSE	TRUE	EMB,EMB,EMB	TRUE	EMB	between_known_AB
56606	3877964	rpoA	4247429	embB	6	865	4	2866	0	1	2	0.00363644	TRUE		FALSE	FALSE	FALSE	FALSE		TRUE	RIF	FALSE	FALSE	TRUE	EMB,EMB,EMB	TRUE	EMB	known_AB_first
56661	761155	rpoB	1473246	None	1687	589	9165	1893	12	326	106	3.02498e-42	TRUE	0.996459	FALSE	FALSE	TRUE	TRUE	RIF,RIF,RIF,RIF,RIF,RIF,RIF,RIF,RIF,RIF,RIF,RIF	TRUE	RIF	FALSE	FALSE	TRUE	AMI,CAP,KAN	TRUE	LZD,KAN,AMI,STM,CAP	between_known_AB
56663	781687	rpsL	1473246	None	918	589	5303	1893	2	267	48	3.1821e-18	TRUE	1	FALSE	FALSE	FALSE	TRUE	STM,STM	TRUE	STM	FALSE	FALSE	TRUE	AMI,CAP,KAN	TRUE	LZD,KAN,AMI,STM,CAP	between_known_AB
56675	7582	gyrA	1473246	None	779	589	743	1893	100	18	121	2.51061e-97	TRUE	5.01641e-41	TRUE	FALSE	FALSE	TRUE	LEV,LEV,MXF,MXF	TRUE	MXF,LEV	FALSE	FALSE	TRUE	AMI,CAP,KAN	TRUE	LZD,KAN,AMI,STM,CAP	between_known_AB
56686	761139	rpoB	1473246	None	511	589	634	1893	5	8	15	0.000266791	TRUE	0.999503	FALSE	FALSE	TRUE	TRUE	RIF,RIF,RIF,RIF,RIF,RIF,RIF,RIF,RIF	TRUE	RIF	FALSE	FALSE	TRUE	AMI,CAP,KAN	TRUE	LZD,KAN,AMI,STM,CAP	between_known_AB
56703	761110	rpoB	1473246	None	331	589	1265	1893	8	24	44	7.85149e-34	TRUE	0.384672	FALSE	FALSE	TRUE	TRUE	RIF,RIF,RIF,RIF,RIF	TRUE	RIF	FALSE	FALSE	TRUE	AMI,CAP,KAN	TRUE	LZD,KAN,AMI,STM,CAP	between_known_AB
56705	7570	gyrA	1473246	None	389	589	519	1893	58	10	59	4.63794e-48	TRUE	4.96776e-28	TRUE	FALSE	FALSE	TRUE	LEV,MXF	TRUE	MXF,LEV	FALSE	FALSE	TRUE	AMI,CAP,KAN	TRUE	LZD,KAN,AMI,STM,CAP	between_known_AB
56707	1472359	None	1473246	None	234	589	870	1893	3	26	22	9.94606e-15	TRUE	0.933598	FALSE	FALSE	FALSE	TRUE	STM	TRUE	LZD,KAN,AMI,STM,CAP	FALSE	FALSE	TRUE	AMI,CAP,KAN	TRUE	LZD,KAN,AMI,STM,CAP	between_known_AB
56717	761109	rpoB	1473246	None	167	589	356	1893	2	19	10	8.94929e-06	TRUE	0.961991	FALSE	FALSE	TRUE	TRUE	RIF,RIF,RIF,RIF,RIF,RIF,RIF	TRUE	RIF	FALSE	FALSE	TRUE	AMI,CAP,KAN	TRUE	LZD,KAN,AMI,STM,CAP	between_known_AB
56718	764817	rpoC	1473246	None	281	589	921	1893	12	23	22	3.91362e-13	TRUE	0.0882228	FALSE	FALSE	FALSE	FALSE		TRUE	RIF	FALSE	FALSE	TRUE	AMI,CAP,KAN	TRUE	LZD,KAN,AMI,STM,CAP	known_AB_first
56724	764918	rpoC	1473246	None	38	589	54	1893	1	2	5	4.32365e-05	TRUE	0.683349	FALSE	FALSE	FALSE	FALSE		TRUE	RIF	FALSE	FALSE	TRUE	AMI,CAP,KAN	TRUE	LZD,KAN,AMI,STM,CAP	known_AB_first
56728	7581	gyrA	1473246	None	232	589	120	1893	32	1	33	7.65524e-27	TRUE	1.19038e-13	TRUE	FALSE	FALSE	TRUE	LEV,LEV,LEV,MXF,MXF,MXF	TRUE	MXF,LEV	FALSE	FALSE	TRUE	AMI,CAP,KAN	TRUE	LZD,KAN,AMI,STM,CAP	between_known_AB
56733	761095	rpoB	1473246	None	128	589	72	1893	1	1	10	8.44844e-07	TRUE	0.980272	FALSE	FALSE	TRUE	TRUE	RIF,RIF	TRUE	RIF	FALSE	FALSE	TRUE	AMI,CAP,KAN	TRUE	LZD,KAN,AMI,STM,CAP	between_known_AB
56735	732110	hadA	1473246	None	57	589	84	1893	0	3	4	0.00258587	TRUE		FALSE	FALSE	FALSE	FALSE		FALSE		FALSE	FALSE	TRUE	AMI,CAP,KAN	TRUE	LZD,KAN,AMI,STM,CAP	known_AB_first
56740	761140	rpoB	1473246	None	207	589	172	1893	3	1	9	0.000266377	TRUE	0.951011	FALSE	FALSE	TRUE	TRUE	RIF,RIF,RIF,RIF,RIF,RIF,RIF,RIF,RIF	TRUE	RIF	FALSE	FALSE	TRUE	AMI,CAP,KAN	TRUE	LZD,KAN,AMI,STM,CAP	between_known_AB
56741	445994	Rv0368c	1473246	None	7	589	12	1893	0	2	2	0.00223018	TRUE		FALSE	FALSE	FALSE	FALSE		FALSE		FALSE	FALSE	TRUE	AMI,CAP,KAN	TRUE	LZD,KAN,AMI,STM,CAP	known_AB_first
56746	765678	rpoC	1473246	None	9	589	14	1893	0	1	2	0.00363974	TRUE		FALSE	FALSE	FALSE	FALSE		TRUE	RIF	FALSE	FALSE	TRUE	AMI,CAP,KAN	TRUE	LZD,KAN,AMI,STM,CAP	known_AB_first
56747	761161	rpoB	1473246	None	153	589	304	1893	4	4	10	4.10592e-06	TRUE	0.616761	FALSE	FALSE	TRUE	TRUE	RIF,RIF	TRUE	RIF	FALSE	FALSE	TRUE	AMI,CAP,KAN	TRUE	LZD,KAN,AMI,STM,CAP	between_known_AB
56752	125404	Rv0106	1473246	None	5	589	4	1893	0	1	2	0.0011523	TRUE		FALSE	FALSE	FALSE	FALSE		FALSE		FALSE	FALSE	TRUE	AMI,CAP,KAN	TRUE	LZD,KAN,AMI,STM,CAP	known_AB_first
56754	513609	ctpH	1473246	None	5	589	6	1893	0	1	2	0.00115238	TRUE		FALSE	FALSE	FALSE	FALSE		FALSE		FALSE	FALSE	TRUE	AMI,CAP,KAN	TRUE	LZD,KAN,AMI,STM,CAP	known_AB_first
56755	339837	PPE3	1473246	None	5	589	6	1893	0	1	2	0.00115238	TRUE		FALSE	FALSE	TRUE	FALSE		FALSE		FALSE	FALSE	TRUE	AMI,CAP,KAN	TRUE	LZD,KAN,AMI,STM,CAP	known_AB_first
56767	761998	rpoB	1473246	None	30	589	212	1893	0	3	3	0.00338311	TRUE		FALSE	FALSE	TRUE	FALSE		TRUE	RIF	FALSE	FALSE	TRUE	AMI,CAP,KAN	TRUE	LZD,KAN,AMI,STM,CAP	known_AB_first
56768	982536	serC	1473246	None	9	589	52	1893	1	2	2	0.00364302	TRUE	0.218808	FALSE	FALSE	FALSE	FALSE		FALSE		FALSE	FALSE	TRUE	AMI,CAP,KAN	TRUE	LZD,KAN,AMI,STM,CAP	known_AB_first
56772	764841	rpoC	1473246	None	35	589	184	1893	1	8	5	2.94936e-05	TRUE	0.638899	FALSE	FALSE	FALSE	FALSE		TRUE	RIF	FALSE	FALSE	TRUE	AMI,CAP,KAN	TRUE	LZD,KAN,AMI,STM,CAP	known_AB_first
56776	764840	rpoC	1473246	None	63	589	192	1893	2	5	7	3.95785e-06	TRUE	0.566283	FALSE	FALSE	FALSE	FALSE		TRUE	RIF	FALSE	FALSE	TRUE	AMI,CAP,KAN	TRUE	LZD,KAN,AMI,STM,CAP	known_AB_first
56787	767123	rpoC	1473246	None	62	589	124	1893	0	1	4	0.00349407	TRUE		FALSE	FALSE	FALSE	FALSE		TRUE	RIF	FALSE	FALSE	TRUE	AMI,CAP,KAN	TRUE	LZD,KAN,AMI,STM,CAP	known_AB_first
56798	7572	gyrA	1473246	None	101	589	126	1893	10	0	13	5.56555e-11	TRUE	0.000691235	FALSE	FALSE	FALSE	TRUE	LEV,MXF	TRUE	MXF,LEV	FALSE	FALSE	TRUE	AMI,CAP,KAN	TRUE	LZD,KAN,AMI,STM,CAP	between_known_AB
56799	761156	rpoB	1473246	None	37	589	152	1893	1	8	4	0.000536316	TRUE	0.6675	FALSE	FALSE	TRUE	TRUE	RIF,RIF,RIF,RIF,RIF	TRUE	RIF	FALSE	FALSE	TRUE	AMI,CAP,KAN	TRUE	LZD,KAN,AMI,STM,CAP	between_known_AB
56801	7521	gyrA	1473246	None	6	589	6	1893	1	0	2	0.00164887	TRUE	0.14378	FALSE	FALSE	FALSE	FALSE		TRUE	MXF,LEV	FALSE	FALSE	TRUE	AMI,CAP,KAN	TRUE	LZD,KAN,AMI,STM,CAP	known_AB_first
56819	762285	rpoB	1473246	None	18	589	92	1893	4	0	5	1.21311e-06	TRUE	0.00103908	FALSE	FALSE	TRUE	FALSE		TRUE	RIF	FALSE	FALSE	TRUE	AMI,CAP,KAN	TRUE	LZD,KAN,AMI,STM,CAP	known_AB_first
56821	764616	rpoC	1473246	None	30	589	16	1893	2	2	4	0.000243001	TRUE	0.216336	FALSE	FALSE	FALSE	FALSE		TRUE	RIF	FALSE	FALSE	TRUE	AMI,CAP,KAN	TRUE	LZD,KAN,AMI,STM,CAP	known_AB_first
56822	764822	rpoC	1473246	None	28	589	158	1893	0	11	5	1.02251e-05	TRUE		FALSE	FALSE	FALSE	FALSE		TRUE	RIF	FALSE	FALSE	TRUE	AMI,CAP,KAN	TRUE	LZD,KAN,AMI,STM,CAP	known_AB_first
56826	6579	gyrB	1473246	None	22	589	8	1893	2	0	6	1.13349e-07	TRUE	0.128374	FALSE	FALSE	FALSE	FALSE		TRUE	MXF,LEV	FALSE	FALSE	TRUE	AMI,CAP,KAN	TRUE	LZD,KAN,AMI,STM,CAP	known_AB_first
56830	764363	rpoC	1473246	None	58	589	78	1893	1	6	8	1.60437e-07	TRUE	0.828134	FALSE	FALSE	FALSE	FALSE		TRUE	RIF	FALSE	FALSE	TRUE	AMI,CAP,KAN	TRUE	LZD,KAN,AMI,STM,CAP	known_AB_first
56841	764670	rpoC	1473246	None	31	589	28	1893	1	0	5	1.64852e-05	TRUE	0.605812	FALSE	FALSE	FALSE	FALSE		TRUE	RIF	FALSE	FALSE	TRUE	AMI,CAP,KAN	TRUE	LZD,KAN,AMI,STM,CAP	known_AB_first
56844	46877	Rv0042c	1473246	None	5	589	8	1893	1	0	2	0.00115245	TRUE	0.116665	FALSE	FALSE	FALSE	FALSE		FALSE		FALSE	FALSE	TRUE	AMI,CAP,KAN	TRUE	LZD,KAN,AMI,STM,CAP	known_AB_first
56851	764714	rpoC	1473246	None	12	589	10	1893	1	0	4	7.14001e-06	TRUE	0.288805	FALSE	FALSE	FALSE	FALSE		TRUE	RIF	FALSE	FALSE	TRUE	AMI,CAP,KAN	TRUE	LZD,KAN,AMI,STM,CAP	known_AB_first
56855	1341295	None	1473246	None	113	589	8221	1893	0	36	8	5.7184e-05	TRUE		FALSE	FALSE	FALSE	FALSE		FALSE		FALSE	FALSE	TRUE	AMI,CAP,KAN	TRUE	LZD,KAN,AMI,STM,CAP	known_AB_first
56856	762286	rpoB	1473246	None	15	589	14	1893	6	0	4	1.70376e-05	TRUE	5.10617e-07	TRUE	FALSE	TRUE	FALSE		TRUE	RIF	FALSE	FALSE	TRUE	AMI,CAP,KAN	TRUE	LZD,KAN,AMI,STM,CAP	known_AB_first
56865	766467	rpoC	1473246	None	17	589	44	1893	4	0	3	0.000673885	TRUE	0.000798773	FALSE	FALSE	FALSE	FALSE		TRUE	RIF	FALSE	FALSE	TRUE	AMI,CAP,KAN	TRUE	LZD,KAN,AMI,STM,CAP	known_AB_first
56866	6620	gyrB	1473246	None	41	589	4	1893	2	0	4	0.000778682	TRUE	0.341272	FALSE	FALSE	FALSE	TRUE	LEV,MXF	TRUE	MXF,LEV	FALSE	FALSE	TRUE	AMI,CAP,KAN	TRUE	LZD,KAN,AMI,STM,CAP	between_known_AB
56867	6738	gyrB	1473246	None	15	589	4	1893	1	0	3	0.000468715	TRUE	0.351904	FALSE	FALSE	FALSE	FALSE		TRUE	MXF,LEV	FALSE	FALSE	TRUE	AMI,CAP,KAN	TRUE	LZD,KAN,AMI,STM,CAP	known_AB_first
56868	764819	rpoC	1473246	None	26	589	40	1893	1	2	4	0.00014151	TRUE	0.538532	FALSE	FALSE	FALSE	FALSE		TRUE	RIF	FALSE	FALSE	TRUE	AMI,CAP,KAN	TRUE	LZD,KAN,AMI,STM,CAP	known_AB_first
56875	853660	phoR	1473246	None	9	589	2	1893	3	0	2	0.00363834	TRUE	0.000932895	FALSE	FALSE	FALSE	FALSE		FALSE		FALSE	FALSE	TRUE	AMI,CAP,KAN	TRUE	LZD,KAN,AMI,STM,CAP	known_AB_first
56885	6575	gyrB	1473246	None	17	589	2	1893	6	0	3	0.000672537	TRUE	1.62297e-06	TRUE	FALSE	FALSE	FALSE		TRUE	MXF,LEV	FALSE	FALSE	TRUE	AMI,CAP,KAN	TRUE	LZD,KAN,AMI,STM,CAP	known_AB_first
56888	8164	gyrA	1473246	None	14	589	6	1893	1	0	4	1.30237e-05	TRUE	0.331817	FALSE	FALSE	FALSE	FALSE		TRUE	MXF,LEV	FALSE	FALSE	TRUE	AMI,CAP,KAN	TRUE	LZD,KAN,AMI,STM,CAP	known_AB_first
56891	13629	None	1473246	None	30	589	28	1893	1	0	5	1.40937e-05	TRUE	0.591385	FALSE	FALSE	FALSE	FALSE		FALSE		FALSE	FALSE	TRUE	AMI,CAP,KAN	TRUE	LZD,KAN,AMI,STM,CAP	known_AB_first
56892	6750	gyrB	1473246	None	20	589	12	1893	6	0	3	0.0010721	TRUE	6.3412e-06	TRUE	FALSE	FALSE	TRUE	LEV,MXF	TRUE	MXF,LEV	FALSE	FALSE	TRUE	AMI,CAP,KAN	TRUE	LZD,KAN,AMI,STM,CAP	between_known_AB
56897	1254056	Rv1129c	1473246	None	50	589	42	1893	2	0	4	0.00161164	TRUE	0.439243	FALSE	FALSE	FALSE	FALSE		FALSE		FALSE	FALSE	TRUE	AMI,CAP,KAN	TRUE	LZD,KAN,AMI,STM,CAP	known_AB_first
56901	766744	rpoC	1473246	None	13	589	14	1893	0	3	3	0.000309733	TRUE		FALSE	FALSE	FALSE	FALSE		TRUE	RIF	FALSE	FALSE	TRUE	AMI,CAP,KAN	TRUE	LZD,KAN,AMI,STM,CAP	known_AB_first
56910	765050	rpoC	1473246	None	7	589	30	1893	1	0	2	0.00223163	TRUE	0.170016	FALSE	FALSE	FALSE	FALSE		TRUE	RIF	FALSE	FALSE	TRUE	AMI,CAP,KAN	TRUE	LZD,KAN,AMI,STM,CAP	known_AB_first
56936	8175	gyrA	1473246	None	6	589	0	1893	2	0	2	0.00164855	TRUE	0.00709603	FALSE	FALSE	FALSE	FALSE		TRUE	MXF,LEV	FALSE	FALSE	TRUE	AMI,CAP,KAN	TRUE	LZD,KAN,AMI,STM,CAP	known_AB_first
56939	761278	rpoB	1473246	None	5	589	2	1893	1	0	2	0.00115223	TRUE	0.116654	FALSE	FALSE	TRUE	FALSE		TRUE	RIF	FALSE	FALSE	TRUE	AMI,CAP,KAN	TRUE	LZD,KAN,AMI,STM,CAP	known_AB_first
56982	853090	phoR	1473246	None	9	589	4	1893	2	0	2	0.00363857	TRUE	0.020404	FALSE	FALSE	FALSE	FALSE		FALSE		FALSE	FALSE	TRUE	AMI,CAP,KAN	TRUE	LZD,KAN,AMI,STM,CAP	known_AB_first
56984	853231	phoR	1473246	None	9	589	44	1893	5	0	1	0.0840825	FALSE	1.96619e-07	TRUE	FALSE	FALSE	FALSE		FALSE		FALSE	FALSE	TRUE	AMI,CAP,KAN	TRUE	LZD,KAN,AMI,STM,CAP	known_AB_first
56987	7615	gyrA	1473246	None	6	589	2	1893	3	0	1	0.0568686	FALSE	0.000124958	TRUE	FALSE	FALSE	FALSE		TRUE	MXF,LEV	FALSE	FALSE	TRUE	AMI,CAP,KAN	TRUE	LZD,KAN,AMI,STM,CAP	known_AB_first
56994	7564	gyrA	1473246	None	10	589	2	1893	1	0	2	0.0044633	TRUE	0.243764	FALSE	FALSE	FALSE	TRUE	LEV,MXF	TRUE	MXF,LEV	FALSE	FALSE	TRUE	AMI,CAP,KAN	TRUE	LZD,KAN,AMI,STM,CAP	between_known_AB
57010	761155	rpoB	1674048	fabG1	1687	139	9165	602	17	29	25	2.34872e-11	TRUE	0.0552062	FALSE	FALSE	TRUE	TRUE	RIF,RIF,RIF,RIF,RIF,RIF,RIF,RIF,RIF,RIF,RIF,RIF	TRUE	RIF	FALSE	FALSE	TRUE	ETH,INH	FALSE		between_known_AB
57011	781687	rpsL	1674048	fabG1	918	139	5303	602	5	12	18	5.01892e-11	TRUE	0.920148	FALSE	FALSE	FALSE	TRUE	STM,STM	TRUE	STM	FALSE	FALSE	TRUE	ETH,INH	FALSE		between_known_AB
57020	7582	gyrA	1674048	fabG1	779	139	743	602	17	0	10	1.82136e-05	TRUE	0.00122842	FALSE	FALSE	FALSE	TRUE	LEV,LEV,MXF,MXF	TRUE	MXF,LEV	FALSE	FALSE	TRUE	ETH,INH	FALSE		between_known_AB
57030	761139	rpoB	1674048	fabG1	511	139	634	602	7	0	6	0.00129411	TRUE	0.225136	FALSE	FALSE	TRUE	TRUE	RIF,RIF,RIF,RIF,RIF,RIF,RIF,RIF,RIF	TRUE	RIF	FALSE	FALSE	TRUE	ETH,INH	FALSE		between_known_AB
57032	781822	rpsL	1674048	fabG1	329	139	1338	602	0	2	6	0.000136033	TRUE		FALSE	FALSE	FALSE	TRUE	STM,STM	TRUE	STM	FALSE	FALSE	TRUE	ETH,INH	FALSE		between_known_AB
57036	1473246	None	1674048	fabG1	589	139	1893	602	3	1	13	2.76543e-09	TRUE	0.919837	FALSE	FALSE	FALSE	TRUE	AMI,CAP,KAN	TRUE	LZD,KAN,AMI,STM,CAP	FALSE	FALSE	TRUE	ETH,INH	FALSE		between_known_AB
57040	7570	gyrA	1674048	fabG1	389	139	519	602	7	1	6	0.000311619	TRUE	0.080723	FALSE	FALSE	FALSE	TRUE	LEV,MXF	TRUE	MXF,LEV	FALSE	FALSE	TRUE	ETH,INH	FALSE		between_known_AB
57055	761140	rpoB	1674048	fabG1	207	139	172	602	5	0	4	0.00135874	TRUE	0.048479	FALSE	FALSE	TRUE	TRUE	RIF,RIF,RIF,RIF,RIF,RIF,RIF,RIF,RIF	TRUE	RIF	FALSE	FALSE	TRUE	ETH,INH	FALSE		between_known_AB
57072	761156	rpoB	1674048	fabG1	37	139	152	602	0	1	2	0.00326426	TRUE		FALSE	FALSE	TRUE	TRUE	RIF,RIF,RIF,RIF,RIF	TRUE	RIF	FALSE	FALSE	TRUE	ETH,INH	FALSE		between_known_AB
57090	1341295	None	1674048	fabG1	113	139	8221	602	0	13	3	0.00334059	TRUE		FALSE	FALSE	FALSE	FALSE		FALSE		FALSE	FALSE	TRUE	ETH,INH	FALSE		known_AB_first
57201	761155	rpoB	4247431	embB	1687	821	9165	2090	33	237	256	1.62044e-151	TRUE	0.0159312	FALSE	FALSE	TRUE	TRUE	RIF,RIF,RIF,RIF,RIF,RIF,RIF,RIF,RIF,RIF,RIF,RIF	TRUE	RIF	FALSE	FALSE	TRUE	EMB,EMB,EMB	TRUE	EMB	between_known_AB
57205	781687	rpsL	4247431	embB	918	821	5303	2090	5	160	107	1.33439e-56	TRUE	1	FALSE	FALSE	FALSE	TRUE	STM,STM	TRUE	STM	FALSE	FALSE	TRUE	EMB,EMB,EMB	TRUE	EMB	between_known_AB
57224	2155168	katG	4247431	embB	2098	821	12564	2090	6	383	268	5.61362e-134	TRUE	0.83826	FALSE	FALSE	TRUE	TRUE	INH,INH,INH,INH,INH	TRUE	INH	FALSE	FALSE	TRUE	EMB,EMB,EMB	TRUE	EMB	between_known_AB
57230	332759	vapC25	4247431	embB	75	821	1468	2090	0	3	5	0.00453143	TRUE		FALSE	FALSE	FALSE	FALSE		FALSE		FALSE	FALSE	TRUE	EMB,EMB,EMB	TRUE	EMB	known_AB_first
57241	7582	gyrA	4247431	embB	779	821	743	2090	85	3	93	5.46237e-53	TRUE	1.61604e-25	TRUE	FALSE	FALSE	TRUE	LEV,LEV,MXF,MXF	TRUE	MXF,LEV	FALSE	FALSE	TRUE	EMB,EMB,EMB	TRUE	EMB	between_known_AB
57267	2197230	Rv1945	4247431	embB	109	821	3307	2090	2	20	8	0.000241445	TRUE	0.89208	FALSE	FALSE	TRUE	FALSE		FALSE		FALSE	FALSE	TRUE	EMB,EMB,EMB	TRUE	EMB	known_AB_first
57277	761139	rpoB	4247431	embB	511	821	634	2090	16	7	71	3.65426e-45	TRUE	0.592699	FALSE	FALSE	TRUE	TRUE	RIF,RIF,RIF,RIF,RIF,RIF,RIF,RIF,RIF	TRUE	RIF	FALSE	FALSE	TRUE	EMB,EMB,EMB	TRUE	EMB	between_known_AB
57283	781822	rpsL	4247431	embB	329	821	1338	2090	7	32	31	5.75883e-16	TRUE	0.903928	FALSE	FALSE	FALSE	TRUE	STM,STM	TRUE	STM	FALSE	FALSE	TRUE	EMB,EMB,EMB	TRUE	EMB	between_known_AB
57296	2620781	dnaG	4247431	embB	18	821	128	2090	2	7	7	8.96411e-09	TRUE	0.102517	FALSE	FALSE	FALSE	FALSE		FALSE		FALSE	FALSE	TRUE	EMB,EMB,EMB	TRUE	EMB	known_AB_first
57301	1473246	None	4247431	embB	589	821	1893	2090	47	19	76	1.45268e-45	TRUE	9.6911e-12	TRUE	FALSE	FALSE	TRUE	AMI,CAP,KAN	TRUE	LZD,KAN,AMI,STM,CAP	FALSE	FALSE	TRUE	EMB,EMB,EMB	TRUE	EMB	between_known_AB
57315	761110	rpoB	4247431	embB	331	821	1265	2090	11	11	50	7.23121e-34	TRUE	0.410338	FALSE	FALSE	TRUE	TRUE	RIF,RIF,RIF,RIF,RIF	TRUE	RIF	FALSE	FALSE	TRUE	EMB,EMB,EMB	TRUE	EMB	between_known_AB
57320	7570	gyrA	4247431	embB	389	821	519	2090	60	5	29	1.08085e-12	TRUE	2.07238e-25	TRUE	FALSE	FALSE	TRUE	LEV,MXF	TRUE	MXF,LEV	FALSE	FALSE	TRUE	EMB,EMB,EMB	TRUE	EMB	between_known_AB
57324	1472359	None	4247431	embB	234	821	870	2090	3	22	22	7.11664e-12	TRUE	0.960996	FALSE	FALSE	FALSE	TRUE	STM	TRUE	LZD,KAN,AMI,STM,CAP	FALSE	FALSE	TRUE	EMB,EMB,EMB	TRUE	EMB	between_known_AB
57332	2747471	folC	4247431	embB	74	821	86	2090	3	1	16	2.36851e-14	TRUE	0.435863	FALSE	FALSE	FALSE	FALSE		FALSE		FALSE	FALSE	TRUE	EMB,EMB,EMB	TRUE	EMB	known_AB_first
57336	806172	None	4247431	embB	14	821	92	2090	1	3	3	0.00102146	TRUE	0.354092	FALSE	FALSE	FALSE	FALSE		FALSE		FALSE	FALSE	TRUE	EMB,EMB,EMB	TRUE	EMB	known_AB_first
57349	761109	rpoB	4247431	embB	167	821	356	2090	4	3	28	5.13073e-21	TRUE	0.804374	FALSE	FALSE	TRUE	TRUE	RIF,RIF,RIF,RIF,RIF,RIF,RIF	TRUE	RIF	FALSE	FALSE	TRUE	EMB,EMB,EMB	TRUE	EMB	between_known_AB
57359	761293	rpoB	4247431	embB	12	821	26	2090	2	0	8	1.14417e-11	TRUE	0.0462825	FALSE	FALSE	TRUE	FALSE		TRUE	RIF	FALSE	FALSE	TRUE	EMB,EMB,EMB	TRUE	EMB	known_AB_first
57360	764817	rpoC	4247431	embB	281	821	921	2090	16	6	47	5.98937e-34	TRUE	0.0123354	FALSE	FALSE	FALSE	FALSE		TRUE	RIF	FALSE	FALSE	TRUE	EMB,EMB,EMB	TRUE	EMB	known_AB_first
57362	2232657	None	4247431	embB	14	821	22	2090	2	0	8	3.83174e-11	TRUE	0.0637779	FALSE	FALSE	FALSE	FALSE		FALSE		FALSE	FALSE	TRUE	EMB,EMB,EMB	TRUE	EMB	known_AB_first
57366	2055253	Rv1812c	4247431	embB	9	821	10	2090	0	1	5	2.14328e-07	TRUE		FALSE	FALSE	FALSE	FALSE		FALSE		FALSE	FALSE	TRUE	EMB,EMB,EMB	TRUE	EMB	known_AB_first
57367	2871778	aroE	4247431	embB	9	821	10	2090	0	1	5	2.14328e-07	TRUE		FALSE	FALSE	FALSE	FALSE		FALSE		FALSE	FALSE	TRUE	EMB,EMB,EMB	TRUE	EMB	known_AB_first
57371	2747480	folC	4247431	embB	38	821	74	2090	1	1	5	0.000208269	TRUE	0.715731	FALSE	FALSE	FALSE	FALSE		FALSE		FALSE	FALSE	TRUE	EMB,EMB,EMB	TRUE	EMB	known_AB_first
57378	2155167	katG	4247431	embB	56	821	136	2090	0	3	8	1.54141e-06	TRUE		FALSE	FALSE	TRUE	TRUE	INH,INH,INH	TRUE	INH	FALSE	FALSE	TRUE	EMB,EMB,EMB	TRUE	EMB	between_known_AB
57380	1673425	None	4247431	embB	786	821	3817	2090	10	57	58	2.4427e-22	TRUE	0.999351	FALSE	FALSE	FALSE	TRUE	ETH,INH	FALSE		FALSE	FALSE	TRUE	EMB,EMB,EMB	TRUE	EMB	between_known_AB
57393	1472362	None	4247431	embB	116	821	948	2090	1	4	11	1.1356e-06	TRUE	0.981711	FALSE	FALSE	FALSE	TRUE	STM	TRUE	LZD,KAN,AMI,STM,CAP	FALSE	FALSE	TRUE	EMB,EMB,EMB	TRUE	EMB	between_known_AB
57395	7581	gyrA	4247431	embB	232	821	120	2090	40	0	25	1.22504e-14	TRUE	5.66991e-19	TRUE	FALSE	FALSE	TRUE	LEV,LEV,LEV,MXF,MXF,MXF	TRUE	MXF,LEV	FALSE	FALSE	TRUE	EMB,EMB,EMB	TRUE	EMB	between_known_AB
57399	2288933	pncA	4247431	embB	39	821	8	2090	2	0	4	0.0022282	TRUE	0.363411	FALSE	FALSE	FALSE	TRUE	PZA,PZA	TRUE	PZA	FALSE	FALSE	TRUE	EMB,EMB,EMB	TRUE	EMB	between_known_AB
57403	2289252	None	4247431	embB	174	821	134	2090	11	0	32	5.09043e-25	TRUE	0.0269524	FALSE	FALSE	FALSE	TRUE	PZA,PZA,PZA	TRUE	PZA	FALSE	FALSE	TRUE	EMB,EMB,EMB	TRUE	EMB	between_known_AB
57407	761095	rpoB	4247431	embB	128	821	72	2090	4	3	12	3.641e-07	TRUE	0.616026	FALSE	FALSE	TRUE	TRUE	RIF,RIF	TRUE	RIF	FALSE	FALSE	TRUE	EMB,EMB,EMB	TRUE	EMB	between_known_AB
57408	766488	rpoC	4247431	embB	58	821	38	2090	0	3	5	0.00137867	TRUE		FALSE	FALSE	FALSE	FALSE		TRUE	RIF	FALSE	FALSE	TRUE	EMB,EMB,EMB	TRUE	EMB	known_AB_first
57409	732110	hadA	4247431	embB	57	821	84	2090	0	2	6	0.000163563	TRUE		FALSE	FALSE	FALSE	FALSE		FALSE		FALSE	FALSE	TRUE	EMB,EMB,EMB	TRUE	EMB	known_AB_first
57414	394005	cyp135A1	4247431	embB	6	821	12	2090	2	0	4	1.78086e-06	TRUE	0.00853694	FALSE	FALSE	FALSE	FALSE		FALSE		FALSE	FALSE	TRUE	EMB,EMB,EMB	TRUE	EMB	known_AB_first
57419	761140	rpoB	4247431	embB	207	821	172	2090	7	3	32	8.53955e-23	TRUE	0.492448	FALSE	FALSE	TRUE	TRUE	RIF,RIF,RIF,RIF,RIF,RIF,RIF,RIF,RIF	TRUE	RIF	FALSE	FALSE	TRUE	EMB,EMB,EMB	TRUE	EMB	between_known_AB
57420	526622	moeA2	4247431	embB	7	821	14	2090	3	0	4	3.26362e-06	TRUE	0.000383256	FALSE	FALSE	FALSE	FALSE		FALSE		FALSE	FALSE	TRUE	EMB,EMB,EMB	TRUE	EMB	known_AB_first
57427	761161	rpoB	4247431	embB	153	821	304	2090	2	4	27	6.93714e-21	TRUE	0.965492	FALSE	FALSE	TRUE	TRUE	RIF,RIF	TRUE	RIF	FALSE	FALSE	TRUE	EMB,EMB,EMB	TRUE	EMB	between_known_AB
57431	3108350	Rv2799	4247431	embB	14	821	98	2090	0	3	3	0.00102175	TRUE		FALSE	FALSE	FALSE	FALSE		FALSE		FALSE	FALSE	TRUE	EMB,EMB,EMB	TRUE	EMB	known_AB_first
57442	3293046	pks1	4247431	embB	5	821	6	2090	2	0	3	5.08793e-05	TRUE	0.00493881	FALSE	FALSE	FALSE	FALSE		FALSE		FALSE	FALSE	TRUE	EMB,EMB,EMB	TRUE	EMB	known_AB_first
57443	1884260	pks8	4247431	embB	5	821	6	2090	2	0	3	5.08793e-05	TRUE	0.00493881	FALSE	FALSE	FALSE	FALSE		FALSE		FALSE	FALSE	TRUE	EMB,EMB,EMB	TRUE	EMB	known_AB_first
57455	2288826	pncA	4247431	embB	61	821	38	2090	4	1	5	0.00171585	TRUE	0.135522	FALSE	FALSE	FALSE	TRUE	PZA,PZA	TRUE	PZA	FALSE	FALSE	TRUE	EMB,EMB,EMB	TRUE	EMB	between_known_AB
57459	2566396	Rv2294	4247431	embB	6	821	6	2090	2	0	3	8.70284e-05	TRUE	0.00858384	FALSE	FALSE	FALSE	FALSE		FALSE		FALSE	FALSE	TRUE	EMB,EMB,EMB	TRUE	EMB	known_AB_first
57466	4243225	None	4247431	embB	59	821	80	2090	3	0	5	0.00148875	TRUE	0.3013	FALSE	FALSE	FALSE	FALSE		TRUE	EMB	FALSE	FALSE	TRUE	EMB,EMB,EMB	TRUE	EMB	known_AB_first
57474	1674048	fabG1	4247431	embB	139	821	602	2090	0	14	13	1.36873e-07	TRUE		FALSE	FALSE	FALSE	TRUE	ETH,INH	FALSE		FALSE	FALSE	TRUE	EMB,EMB,EMB	TRUE	EMB	between_known_AB
57476	2715342	None	4247431	embB	141	821	350	2090	5	1	15	2.69969e-09	TRUE	0.490751	FALSE	FALSE	FALSE	TRUE	KAN	TRUE	AMI,KAN	FALSE	FALSE	TRUE	EMB,EMB,EMB	TRUE	EMB	between_known_AB
57477	761998	rpoB	4247431	embB	30	821	212	2090	2	2	9	6.56836e-10	TRUE	0.247956	FALSE	FALSE	TRUE	FALSE		TRUE	RIF	FALSE	FALSE	TRUE	EMB,EMB,EMB	TRUE	EMB	known_AB_first
57487	1490804	glgB	4247431	embB	18	821	254	2090	0	4	3	0.00210359	TRUE		FALSE	FALSE	FALSE	FALSE		FALSE		FALSE	FALSE	TRUE	EMB,EMB,EMB	TRUE	EMB	known_AB_first
57498	764840	rpoC	4247431	embB	63	821	192	2090	4	3	10	2.98094e-08	TRUE	0.140819	FALSE	FALSE	FALSE	FALSE		TRUE	RIF	FALSE	FALSE	TRUE	EMB,EMB,EMB	TRUE	EMB	known_AB_first
57500	2726141	None	4247431	embB	76	821	224	2090	1	12	18	1.29719e-16	TRUE	0.92229	FALSE	FALSE	FALSE	FALSE		TRUE	INH	FALSE	FALSE	TRUE	EMB,EMB,EMB	TRUE	EMB	known_AB_first
57509	2986827	Rv2670c	4247431	embB	96	821	671	2090	5	23	17	1.01456e-13	TRUE	0.181799	FALSE	FALSE	FALSE	FALSE		FALSE		FALSE	FALSE	TRUE	EMB,EMB,EMB	TRUE	EMB	known_AB_first
57514	1848379	Rv1639c	4247431	embB	5	821	62	2090	0	2	4	8.69007e-07	TRUE		FALSE	FALSE	TRUE	FALSE		FALSE		FALSE	FALSE	TRUE	EMB,EMB,EMB	TRUE	EMB	known_AB_first
57516	3469744	smpB	4247431	embB	10	821	22	2090	2	0	8	2.72432e-12	TRUE	0.0309542	FALSE	FALSE	FALSE	FALSE		FALSE		FALSE	FALSE	TRUE	EMB,EMB,EMB	TRUE	EMB	known_AB_first
57517	886670	None	4247431	embB	5	821	12	2090	4	0	1	0.0662023	FALSE	5.52209e-08	TRUE	FALSE	FALSE	FALSE		FALSE		FALSE	FALSE	TRUE	EMB,EMB,EMB	TRUE	EMB	known_AB_first
57522	767123	rpoC	4247431	embB	62	821	124	2090	7	0	9	3.03188e-07	TRUE	0.00334581	FALSE	FALSE	FALSE	FALSE		TRUE	RIF	FALSE	FALSE	TRUE	EMB,EMB,EMB	TRUE	EMB	known_AB_first
57532	3877949	rpoA	4247431	embB	55	821	50	2090	2	1	10	8.31482e-09	TRUE	0.54121	FALSE	FALSE	FALSE	FALSE		TRUE	RIF	FALSE	FALSE	TRUE	EMB,EMB,EMB	TRUE	EMB	known_AB_first
57533	2289207	pncA	4247431	embB	55	821	54	2090	4	0	5	0.00109385	TRUE	0.100466	FALSE	FALSE	FALSE	TRUE	PZA,PZA,PZA	TRUE	PZA	FALSE	FALSE	TRUE	EMB,EMB,EMB	TRUE	EMB	between_known_AB
57540	761154	rpoB	4247431	embB	17	821	22	2090	1	0	5	4.71546e-06	TRUE	0.422997	FALSE	FALSE	TRUE	TRUE	RIF,RIF,RIF,RIF,RIF,RIF	TRUE	RIF	FALSE	FALSE	TRUE	EMB,EMB,EMB	TRUE	EMB	between_known_AB
57542	761128	rpoB	4247431	embB	43	821	24	2090	1	0	13	9.66741e-14	TRUE	0.763693	FALSE	FALSE	TRUE	TRUE	RIF,RIF,RIF,RIF	TRUE	RIF	FALSE	FALSE	TRUE	EMB,EMB,EMB	TRUE	EMB	between_known_AB
57549	2289202	pncA	4247431	embB	26	821	168	2090	3	2	9	1.86407e-10	TRUE	0.0400598	FALSE	FALSE	FALSE	TRUE	PZA	TRUE	PZA	FALSE	FALSE	TRUE	EMB,EMB,EMB	TRUE	EMB	between_known_AB
57552	1472753	None	4247431	embB	31	821	24	2090	2	0	4	0.000969871	TRUE	0.262623	FALSE	FALSE	FALSE	FALSE		TRUE	LZD,KAN,AMI,STM,CAP	FALSE	FALSE	TRUE	EMB,EMB,EMB	TRUE	EMB	known_AB_first
57554	7572	gyrA	4247431	embB	101	821	126	2090	5	0	9	1.52657e-05	TRUE	0.234619	FALSE	FALSE	FALSE	TRUE	LEV,MXF	TRUE	MXF,LEV	FALSE	FALSE	TRUE	EMB,EMB,EMB	TRUE	EMB	between_known_AB
57555	761156	rpoB	4247431	embB	37	821	152	2090	1	3	5	0.000185543	TRUE	0.7078	FALSE	FALSE	TRUE	TRUE	RIF,RIF,RIF,RIF,RIF	TRUE	RIF	FALSE	FALSE	TRUE	EMB,EMB,EMB	TRUE	EMB	between_known_AB
57556	2288820	pncA	4247431	embB	41	821	80	2090	6	0	6	2.72293e-05	TRUE	0.00142981	FALSE	FALSE	FALSE	TRUE	PZA	TRUE	PZA	FALSE	FALSE	TRUE	EMB,EMB,EMB	TRUE	EMB	between_known_AB
57557	764916	rpoC	4247431	embB	46	821	36	2090	3	1	8	3.56004e-07	TRUE	0.185264	FALSE	FALSE	FALSE	FALSE		TRUE	RIF	FALSE	FALSE	TRUE	EMB,EMB,EMB	TRUE	EMB	known_AB_first
57559	4174359	Rv3727	4247431	embB	5	821	0	2090	1	0	3	5.08793e-05	TRUE	0.128505	FALSE	FALSE	FALSE	FALSE		FALSE		FALSE	FALSE	TRUE	EMB,EMB,EMB	TRUE	EMB	known_AB_first
57562	2715344	None	4247431	embB	76	821	526	2090	4	6	6	0.000768181	TRUE	0.237073	FALSE	FALSE	FALSE	TRUE	KAN	TRUE	AMI,KAN	FALSE	FALSE	TRUE	EMB,EMB,EMB	TRUE	EMB	between_known_AB
57580	3067961	None	4247431	embB	78	821	286	2090	3	4	13	1.50863e-10	TRUE	0.470453	FALSE	FALSE	FALSE	FALSE		FALSE		FALSE	FALSE	TRUE	EMB,EMB,EMB	TRUE	EMB	known_AB_first
57584	1472751	None	4247431	embB	37	821	62	2090	2	4	8	6.94254e-08	TRUE	0.331364	FALSE	FALSE	FALSE	FALSE		TRUE	LZD,KAN,AMI,STM,CAP	FALSE	FALSE	TRUE	EMB,EMB,EMB	TRUE	EMB	known_AB_first
57592	4243217	None	4247431	embB	238	821	446	2090	15	0	19	2.47506e-09	TRUE	0.00842347	FALSE	FALSE	FALSE	FALSE		TRUE	EMB	FALSE	FALSE	TRUE	EMB,EMB,EMB	TRUE	EMB	known_AB_first
57594	2289040	pncA	4247431	embB	47	821	84	2090	6	0	4	0.00431898	TRUE	0.00286826	FALSE	FALSE	FALSE	TRUE	PZA,PZA,PZA	TRUE	PZA	FALSE	FALSE	TRUE	EMB,EMB,EMB	TRUE	EMB	between_known_AB
57599	2289016	pncA	4247431	embB	55	821	60	2090	3	0	6	0.000135011	TRUE	0.264751	FALSE	FALSE	FALSE	TRUE	PZA	TRUE	PZA	FALSE	FALSE	TRUE	EMB,EMB,EMB	TRUE	EMB	between_known_AB
57603	760663	rpoB	4247431	embB	19	821	4	2090	2	0	3	0.00242255	TRUE	0.116645	FALSE	FALSE	TRUE	FALSE		TRUE	RIF	FALSE	FALSE	TRUE	EMB,EMB,EMB	TRUE	EMB	known_AB_first
57610	2726116	None	4247431	embB	15	821	4	2090	1	0	7	2.56818e-09	TRUE	0.382151	FALSE	FALSE	FALSE	FALSE		TRUE	INH	FALSE	FALSE	TRUE	EMB,EMB,EMB	TRUE	EMB	known_AB_first
57616	4243221	None	4247431	embB	147	821	479	2090	5	2	11	9.69368e-06	TRUE	0.53545	FALSE	FALSE	FALSE	TRUE	EMB	TRUE	EMB	FALSE	FALSE	TRUE	EMB,EMB,EMB	TRUE	EMB	between_known_AB
57619	766487	rpoC	4247431	embB	45	821	234	2090	1	5	7	4.00717e-06	TRUE	0.768305	FALSE	FALSE	FALSE	FALSE		TRUE	RIF	FALSE	FALSE	TRUE	EMB,EMB,EMB	TRUE	EMB	known_AB_first
57620	762285	rpoB	4247431	embB	18	821	92	2090	2	0	7	8.8812e-09	TRUE	0.0984977	FALSE	FALSE	TRUE	FALSE		TRUE	RIF	FALSE	FALSE	TRUE	EMB,EMB,EMB	TRUE	EMB	known_AB_first
57621	3811039	Rv3395c	4247431	embB	18	821	128	2090	2	7	7	8.96411e-09	TRUE	0.102517	FALSE	FALSE	FALSE	FALSE		FALSE		FALSE	FALSE	TRUE	EMB,EMB,EMB	TRUE	EMB	known_AB_first
57622	2747151	folC	4247431	embB	39	821	88	2090	3	2	6	2.06994e-05	TRUE	0.128643	FALSE	FALSE	FALSE	FALSE		FALSE		FALSE	FALSE	TRUE	EMB,EMB,EMB	TRUE	EMB	known_AB_first
57626	1673432	None	4247431	embB	107	821	523	2090	5	6	11	4.77362e-07	TRUE	0.236104	FALSE	FALSE	FALSE	TRUE	ETH,ETH,INH,INH	FALSE		FALSE	FALSE	TRUE	EMB,EMB,EMB	TRUE	EMB	between_known_AB
57631	764616	rpoC	4247431	embB	30	821	16	2090	1	0	6	4.72666e-06	TRUE	0.630551	FALSE	FALSE	FALSE	FALSE		TRUE	RIF	FALSE	FALSE	TRUE	EMB,EMB,EMB	TRUE	EMB	known_AB_first
57635	2289192	pncA	4247431	embB	13	821	2	2090	1	0	6	3.80725e-08	TRUE	0.338137	FALSE	FALSE	FALSE	TRUE	PZA	TRUE	PZA	FALSE	FALSE	TRUE	EMB,EMB,EMB	TRUE	EMB	between_known_AB
57641	2726112	None	4247431	embB	37	821	22	2090	2	0	8	6.93553e-08	TRUE	0.337983	FALSE	FALSE	FALSE	FALSE		TRUE	INH	FALSE	FALSE	TRUE	EMB,EMB,EMB	TRUE	EMB	known_AB_first
57642	2715346	None	4247431	embB	83	821	190	2090	13	1	6	0.00116785	TRUE	1.39124e-06	TRUE	FALSE	FALSE	TRUE	AMI,KAN	TRUE	AMI,KAN	FALSE	FALSE	TRUE	EMB,EMB,EMB	TRUE	EMB	between_known_AB
57643	764822	rpoC	4247431	embB	28	821	158	2090	0	1	7	1.76681e-07	TRUE		FALSE	FALSE	FALSE	FALSE		TRUE	RIF	FALSE	FALSE	TRUE	EMB,EMB,EMB	TRUE	EMB	known_AB_first
57650	4243190	None	4247431	embB	66	821	112	2090	3	0	6	0.000356971	TRUE	0.367621	FALSE	FALSE	FALSE	FALSE		TRUE	EMB	FALSE	FALSE	TRUE	EMB,EMB,EMB	TRUE	EMB	known_AB_first
57658	2288839	pncA	4247431	embB	27	821	86	2090	1	1	7	1.37647e-07	TRUE	0.591247	FALSE	FALSE	FALSE	TRUE	PZA,PZA	TRUE	PZA	FALSE	FALSE	TRUE	EMB,EMB,EMB	TRUE	EMB	between_known_AB
57661	764363	rpoC	4247431	embB	58	821	78	2090	6	0	7	2.00861e-05	TRUE	0.00951993	FALSE	FALSE	FALSE	FALSE		TRUE	RIF	FALSE	FALSE	TRUE	EMB,EMB,EMB	TRUE	EMB	known_AB_first
57666	3136828	vapC22	4247431	embB	7	821	6	2090	0	1	2	0.00431522	TRUE		FALSE	FALSE	FALSE	FALSE		FALSE		FALSE	FALSE	TRUE	EMB,EMB,EMB	TRUE	EMB	known_AB_first
57683	3841356	alr	4247431	embB	12	821	14	2090	1	0	4	2.67188e-05	TRUE	0.314762	FALSE	FALSE	FALSE	FALSE		FALSE		FALSE	FALSE	TRUE	EMB,EMB,EMB	TRUE	EMB	known_AB_first
57685	761268	rpoB	4247431	embB	9	821	52	2090	1	0	3	0.000285308	TRUE	0.238402	FALSE	FALSE	TRUE	FALSE		TRUE	RIF	FALSE	FALSE	TRUE	EMB,EMB,EMB	TRUE	EMB	known_AB_first
57686	764670	rpoC	4247431	embB	31	821	28	2090	1	0	4	0.000969515	TRUE	0.641256	FALSE	FALSE	FALSE	FALSE		TRUE	RIF	FALSE	FALSE	TRUE	EMB,EMB,EMB	TRUE	EMB	known_AB_first
57688	761314	rpoB	4247431	embB	13	821	8	2090	1	0	3	0.000824669	TRUE	0.33788	FALSE	FALSE	TRUE	FALSE		TRUE	RIF	FALSE	FALSE	TRUE	EMB,EMB,EMB	TRUE	EMB	known_AB_first
57691	761277	rpoB	4247431	embB	50	821	208	2090	2	1	7	7.82375e-06	TRUE	0.456643	FALSE	FALSE	TRUE	TRUE	RIF	TRUE	RIF	FALSE	FALSE	TRUE	EMB,EMB,EMB	TRUE	EMB	between_known_AB
57699	764888	rpoC	4247431	embB	12	821	48	2090	1	0	3	0.000656368	TRUE	0.314389	FALSE	FALSE	FALSE	FALSE		TRUE	RIF	FALSE	FALSE	TRUE	EMB,EMB,EMB	TRUE	EMB	known_AB_first
57707	7563	gyrA	4247431	embB	18	821	4	2090	7	0	3	0.00208072	TRUE	1.55589e-07	TRUE	FALSE	FALSE	TRUE	LEV,MXF	TRUE	MXF,LEV	FALSE	FALSE	TRUE	EMB,EMB,EMB	TRUE	EMB	between_known_AB
57712	2288764	pncA	4247431	embB	25	821	40	2090	2	0	5	2.96288e-05	TRUE	0.184739	FALSE	FALSE	FALSE	TRUE	PZA	TRUE	PZA	FALSE	FALSE	TRUE	EMB,EMB,EMB	TRUE	EMB	between_known_AB
57715	1545349	Rv1372	4247431	embB	5	821	8	2090	3	0	1	0.0662023	FALSE	5.08322e-05	TRUE	FALSE	FALSE	FALSE		FALSE		FALSE	FALSE	TRUE	EMB,EMB,EMB	TRUE	EMB	known_AB_first
57717	6576	gyrB	4247431	embB	13	821	2	2090	4	0	5	1.28793e-06	TRUE	0.000296979	TRUE	FALSE	FALSE	FALSE		TRUE	MXF,LEV	FALSE	FALSE	TRUE	EMB,EMB,EMB	TRUE	EMB	known_AB_first
57720	2288953	pncA	4247431	embB	21	821	62	2090	0	1	3	0.00321277	TRUE		FALSE	FALSE	FALSE	TRUE	PZA,PZA,PZA	TRUE	PZA	FALSE	FALSE	TRUE	EMB,EMB,EMB	TRUE	EMB	between_known_AB
57723	2289073	pncA	4247431	embB	20	821	8	2090	1	0	3	0.00279796	TRUE	0.479781	FALSE	FALSE	FALSE	TRUE	PZA,PZA,PZA	TRUE	PZA	FALSE	FALSE	TRUE	EMB,EMB,EMB	TRUE	EMB	between_known_AB
57729	3074495	None	4247431	embB	25	821	198	2090	0	10	6	1.70174e-06	TRUE		FALSE	FALSE	FALSE	FALSE		FALSE		FALSE	FALSE	TRUE	EMB,EMB,EMB	TRUE	EMB	known_AB_first
57730	2355314	None	4247431	embB	6	821	12	2090	2	0	4	1.78086e-06	TRUE	0.00853694	FALSE	FALSE	FALSE	FALSE		FALSE		FALSE	FALSE	TRUE	EMB,EMB,EMB	TRUE	EMB	known_AB_first
57738	1674481	inhA	4247431	embB	78	821	360	2090	1	3	9	2.03448e-06	TRUE	0.92969	FALSE	FALSE	TRUE	TRUE	ETH	TRUE	INH,ETH	FALSE	FALSE	TRUE	EMB,EMB,EMB	TRUE	EMB	between_known_AB
57744	766467	rpoC	4247431	embB	17	821	44	2090	2	1	5	4.70865e-06	TRUE	0.0918397	FALSE	FALSE	FALSE	FALSE		TRUE	RIF	FALSE	FALSE	TRUE	EMB,EMB,EMB	TRUE	EMB	known_AB_first
57748	2288754	pncA	4247431	embB	14	821	6	2090	1	0	3	0.00101961	TRUE	0.360519	FALSE	FALSE	FALSE	FALSE		TRUE	PZA	FALSE	FALSE	TRUE	EMB,EMB,EMB	TRUE	EMB	known_AB_first
57749	2289090	pncA	4247431	embB	21	821	318	2090	2	8	3	0.00325197	TRUE	0.140017	FALSE	FALSE	FALSE	TRUE	PZA,PZA	TRUE	PZA	FALSE	FALSE	TRUE	EMB,EMB,EMB	TRUE	EMB	between_known_AB
57753	6620	gyrB	4247431	embB	41	821	4	2090	4	0	4	0.00266308	TRUE	0.0402149	FALSE	FALSE	FALSE	TRUE	LEV,MXF	TRUE	MXF,LEV	FALSE	FALSE	TRUE	EMB,EMB,EMB	TRUE	EMB	between_known_AB
57756	2288955	pncA	4247431	embB	32	821	14	2090	3	0	5	9.4046e-05	TRUE	0.0792428	FALSE	FALSE	FALSE	TRUE	PZA,PZA,PZA	TRUE	PZA	FALSE	FALSE	TRUE	EMB,EMB,EMB	TRUE	EMB	between_known_AB
57757	2289081	pncA	4247431	embB	32	821	54	2090	3	0	5	9.43087e-05	TRUE	0.0790013	FALSE	FALSE	FALSE	TRUE	PZA,PZA	TRUE	PZA	FALSE	FALSE	TRUE	EMB,EMB,EMB	TRUE	EMB	between_known_AB
57758	1093488	PE_PGRS17	4247431	embB	18	821	186	2090	0	1	4	0.000128138	TRUE		FALSE	FALSE	FALSE	FALSE		FALSE		FALSE	FALSE	TRUE	EMB,EMB,EMB	TRUE	EMB	known_AB_first
57762	2288718	pncA	4247431	embB	15	821	6	2090	2	0	3	0.00124144	TRUE	0.0745776	FALSE	FALSE	FALSE	TRUE	PZA,PZA	TRUE	PZA	FALSE	FALSE	TRUE	EMB,EMB,EMB	TRUE	EMB	between_known_AB
57789	1674263	inhA	4247431	embB	40	821	172	2090	0	1	4	0.00246283	TRUE		FALSE	FALSE	TRUE	FALSE		TRUE	INH,ETH	FALSE	FALSE	TRUE	EMB,EMB,EMB	TRUE	EMB	known_AB_first
57791	765463	rpoC	4247431	embB	17	821	18	2090	1	1	3	0.00177148	TRUE	0.422336	FALSE	FALSE	FALSE	FALSE		TRUE	RIF	FALSE	FALSE	TRUE	EMB,EMB,EMB	TRUE	EMB	known_AB_first
57799	2288841	pncA	4247431	embB	19	821	16	2090	3	0	5	8.03743e-06	TRUE	0.0184758	FALSE	FALSE	FALSE	TRUE	PZA	TRUE	PZA	FALSE	FALSE	TRUE	EMB,EMB,EMB	TRUE	EMB	between_known_AB
57803	2288778	pncA	4247431	embB	18	821	4	2090	2	0	4	0.000126663	TRUE	0.105429	FALSE	FALSE	FALSE	TRUE	PZA,PZA,PZA,PZA,PZA	TRUE	PZA	FALSE	FALSE	TRUE	EMB,EMB,EMB	TRUE	EMB	between_known_AB
57807	832109	Rv0740	4247431	embB	74	821	870	2090	0	9	8	1.2527e-05	TRUE		FALSE	FALSE	FALSE	FALSE		FALSE		FALSE	FALSE	TRUE	EMB,EMB,EMB	TRUE	EMB	known_AB_first
57811	3841083	alr	4247431	embB	21	821	234	2090	7	0	5	1.3061e-05	TRUE	5.26947e-07	TRUE	FALSE	FALSE	FALSE		FALSE		FALSE	FALSE	TRUE	EMB,EMB,EMB	TRUE	EMB	known_AB_first
57812	6742	gyrB	4247431	embB	23	821	20	2090	1	0	4	0.000320036	TRUE	0.528401	FALSE	FALSE	FALSE	TRUE	LEV,MXF	TRUE	MXF,LEV	FALSE	FALSE	TRUE	EMB,EMB,EMB	TRUE	EMB	between_known_AB
57814	922528	Rv0830	4247431	embB	46	821	286	2090	0	1	4	0.00406753	TRUE		FALSE	FALSE	FALSE	FALSE		FALSE		FALSE	FALSE	TRUE	EMB,EMB,EMB	TRUE	EMB	known_AB_first
57820	3877960	rpoA	4247431	embB	37	821	27	2090	1	1	6	1.53586e-05	TRUE	0.709569	FALSE	FALSE	FALSE	FALSE		TRUE	RIF	FALSE	FALSE	TRUE	EMB,EMB,EMB	TRUE	EMB	known_AB_first
57822	3067954	None	4247431	embB	22	821	32	2090	1	3	5	1.61729e-05	TRUE	0.511733	FALSE	FALSE	FALSE	FALSE		FALSE		FALSE	FALSE	TRUE	EMB,EMB,EMB	TRUE	EMB	known_AB_first
57828	2289186	pncA	4247431	embB	11	821	18	2090	1	0	4	1.90758e-05	TRUE	0.29082	FALSE	FALSE	FALSE	TRUE	PZA	TRUE	PZA	FALSE	FALSE	TRUE	EMB,EMB,EMB	TRUE	EMB	between_known_AB
57835	3067949	None	4247431	embB	24	821	18	2090	0	1	5	2.44318e-05	TRUE		FALSE	FALSE	FALSE	FALSE		FALSE		FALSE	FALSE	TRUE	EMB,EMB,EMB	TRUE	EMB	known_AB_first
57840	2726139	None	4247431	embB	26	821	6	2090	1	0	4	0.000505927	TRUE	0.576437	FALSE	FALSE	FALSE	FALSE		TRUE	INH	FALSE	FALSE	TRUE	EMB,EMB,EMB	TRUE	EMB	known_AB_first
57845	3594344	None	4247431	embB	102	821	1854	2090	0	8	6	0.00371784	TRUE		FALSE	FALSE	FALSE	FALSE		FALSE		FALSE	FALSE	TRUE	EMB,EMB,EMB	TRUE	EMB	known_AB_first
57859	733294	hadC	4247431	embB	6	821	30	2090	1	2	2	0.00320017	TRUE	0.157029	FALSE	FALSE	TRUE	FALSE		FALSE		FALSE	FALSE	TRUE	EMB,EMB,EMB	TRUE	EMB	known_AB_first
57867	2289162	pncA	4247431	embB	14	821	2	2090	1	0	3	0.00101941	TRUE	0.3605	FALSE	FALSE	FALSE	TRUE	PZA	TRUE	PZA	FALSE	FALSE	TRUE	EMB,EMB,EMB	TRUE	EMB	between_known_AB
57881	3070325	vapC21	4247431	embB	6	821	118	2090	1	0	3	8.70284e-05	TRUE	0.149747	FALSE	FALSE	FALSE	FALSE		FALSE		FALSE	FALSE	TRUE	EMB,EMB,EMB	TRUE	EMB	known_AB_first
57882	2289055	pncA	4247431	embB	6	821	16	2090	0	1	3	8.70626e-05	TRUE		FALSE	FALSE	FALSE	FALSE		TRUE	PZA	FALSE	FALSE	TRUE	EMB,EMB,EMB	TRUE	EMB	known_AB_first
57883	761248	rpoB	4247431	embB	6	821	10	2090	0	1	3	8.70626e-05	TRUE		FALSE	FALSE	TRUE	FALSE		TRUE	RIF	FALSE	FALSE	TRUE	EMB,EMB,EMB	TRUE	EMB	known_AB_first
57892	2289105	pncA	4247431	embB	14	821	10	2090	1	0	3	0.00101971	TRUE	0.360255	FALSE	FALSE	FALSE	TRUE	PZA,PZA	TRUE	PZA	FALSE	FALSE	TRUE	EMB,EMB,EMB	TRUE	EMB	between_known_AB
57897	2289010	pncA	4247431	embB	13	821	2	2090	2	0	3	0.000824511	TRUE	0.0558023	FALSE	FALSE	FALSE	TRUE	PZA,PZA	TRUE	PZA	FALSE	FALSE	TRUE	EMB,EMB,EMB	TRUE	EMB	between_known_AB
57910	2289057	pncA	4247431	embB	22	821	8	2090	0	1	3	0.00364976	TRUE		FALSE	FALSE	FALSE	TRUE	PZA,PZA	TRUE	PZA	FALSE	FALSE	TRUE	EMB,EMB,EMB	TRUE	EMB	between_known_AB
57919	2289030	pncA	4247431	embB	20	821	38	2090	6	0	3	0.00280084	TRUE	1.11813e-05	TRUE	FALSE	FALSE	TRUE	PZA,PZA,PZA	TRUE	PZA	FALSE	FALSE	TRUE	EMB,EMB,EMB	TRUE	EMB	between_known_AB
57928	3877969	rpoA	4247431	embB	9	821	0	2090	2	0	3	0.000284893	TRUE	0.0247047	FALSE	FALSE	FALSE	FALSE		TRUE	RIF	FALSE	FALSE	TRUE	EMB,EMB,EMB	TRUE	EMB	known_AB_first
57930	2288790	pncA	4247431	embB	9	821	60	2090	0	3	3	0.000285641	TRUE		FALSE	FALSE	FALSE	TRUE	PZA	TRUE	PZA	FALSE	FALSE	TRUE	EMB,EMB,EMB	TRUE	EMB	between_known_AB
57947	761832	rpoB	4247431	embB	5	821	2	2090	1	0	2	0.00224151	TRUE	0.128507	FALSE	FALSE	TRUE	FALSE		TRUE	RIF	FALSE	FALSE	TRUE	EMB,EMB,EMB	TRUE	EMB	known_AB_first
57972	2289042	pncA	4247431	embB	5	821	2	2090	1	0	2	0.00224136	TRUE	0.128388	FALSE	FALSE	FALSE	FALSE		TRUE	PZA	FALSE	FALSE	TRUE	EMB,EMB,EMB	TRUE	EMB	known_AB_first
58027	2288868	pncA	4247431	embB	8	821	142	2090	4	0	1	0.104039	FALSE	1.34455e-05	TRUE	FALSE	FALSE	TRUE	PZA	TRUE	PZA	FALSE	FALSE	TRUE	EMB,EMB,EMB	TRUE	EMB	between_known_AB
58035	761973	rpoB	4247431	embB	6	821	2	2090	1	0	2	0.00319872	TRUE	0.157967	FALSE	FALSE	TRUE	FALSE		TRUE	RIF	FALSE	FALSE	TRUE	EMB,EMB,EMB	TRUE	EMB	known_AB_first
58054	765920	rpoC	4247431	embB	6	821	6	2090	1	0	2	0.00319913	TRUE	0.157976	FALSE	FALSE	FALSE	FALSE		TRUE	RIF	FALSE	FALSE	TRUE	EMB,EMB,EMB	TRUE	EMB	known_AB_first
58090	2155787	katG	4247431	embB	6	821	28	2090	0	1	2	0.00319996	TRUE		FALSE	FALSE	TRUE	FALSE		TRUE	INH	FALSE	FALSE	TRUE	EMB,EMB,EMB	TRUE	EMB	known_AB_first
58103	2288821	pncA	4247431	embB	11	821	2	2090	1	0	3	0.000509696	TRUE	0.290752	FALSE	FALSE	FALSE	TRUE	PZA	TRUE	PZA	FALSE	FALSE	TRUE	EMB,EMB,EMB	TRUE	EMB	between_known_AB
58105	2288930	pncA	4247431	embB	14	821	64	2090	0	2	3	0.00102234	TRUE		FALSE	FALSE	FALSE	TRUE	PZA,PZA	TRUE	PZA	FALSE	FALSE	TRUE	EMB,EMB,EMB	TRUE	EMB	between_known_AB
58136	2288848	pncA	4247431	embB	7	821	4	2090	0	1	2	0.00431438	TRUE		FALSE	FALSE	FALSE	TRUE	PZA,PZA,PZA	TRUE	PZA	FALSE	FALSE	TRUE	EMB,EMB,EMB	TRUE	EMB	between_known_AB
58146	684363	None	4247431	embB	7	821	248	2090	0	3	2	0.00434888	TRUE		FALSE	FALSE	FALSE	FALSE		FALSE		FALSE	FALSE	TRUE	EMB,EMB,EMB	TRUE	EMB	known_AB_first
58157	2288836	pncA	4247431	embB	6	821	14	2090	1	0	2	0.00319934	TRUE	0.157565	FALSE	FALSE	FALSE	TRUE	PZA	TRUE	PZA	FALSE	FALSE	TRUE	EMB,EMB,EMB	TRUE	EMB	between_known_AB
58228	2289193	pncA	4247431	embB	5	821	0	2090	1	0	2	0.00224136	TRUE	0.128503	FALSE	FALSE	FALSE	FALSE		TRUE	PZA	FALSE	FALSE	TRUE	EMB,EMB,EMB	TRUE	EMB	known_AB_first
58256	2289223	pncA	4247431	embB	6	821	4	2090	3	0	1	0.0789085	FALSE	0.000168174	TRUE	FALSE	FALSE	TRUE	PZA	TRUE	PZA	FALSE	FALSE	TRUE	EMB,EMB,EMB	TRUE	EMB	between_known_AB
58315	2288920	pncA	4247431	embB	7	821	4	2090	2	0	2	0.00431494	TRUE	0.0131859	FALSE	FALSE	FALSE	TRUE	PZA,PZA	TRUE	PZA	FALSE	FALSE	TRUE	EMB,EMB,EMB	TRUE	EMB	between_known_AB
58321	3840952	alr	4247431	embB	14	821	14	2090	1	0	3	0.00102	TRUE	0.360557	FALSE	FALSE	FALSE	FALSE		FALSE		FALSE	FALSE	TRUE	EMB,EMB,EMB	TRUE	EMB	known_AB_first
58353	2908831	relA	4247431	embB	16	821	68	2090	0	2	3	0.00149459	TRUE		FALSE	FALSE	FALSE	FALSE		FALSE		FALSE	FALSE	TRUE	EMB,EMB,EMB	TRUE	EMB	known_AB_first
58375	2288727	pncA	4247431	embB	21	821	28	2090	7	0	1	0.250079	FALSE	7.2251e-07	TRUE	FALSE	FALSE	TRUE	PZA,PZA	TRUE	PZA	FALSE	FALSE	TRUE	EMB,EMB,EMB	TRUE	EMB	between_known_AB
58386	2270408	None	4247431	embB	8	821	0	2090	7	0	1	0.103806	FALSE	1.08312e-14	TRUE	FALSE	FALSE	FALSE		FALSE		FALSE	FALSE	TRUE	EMB,EMB,EMB	TRUE	EMB	known_AB_first
58390	4201381	Rv3755c	4247431	embB	5	821	22	2090	0	1	2	0.00224297	TRUE		FALSE	FALSE	FALSE	FALSE		FALSE		FALSE	FALSE	TRUE	EMB,EMB,EMB	TRUE	EMB	known_AB_first
58392	4243218	None	4247431	embB	24	821	10	2090	2	0	3	0.00464351	TRUE	0.175151	FALSE	FALSE	FALSE	FALSE		TRUE	EMB	FALSE	FALSE	TRUE	EMB,EMB,EMB	TRUE	EMB	known_AB_first
58393	2976582	None	4247431	embB	66	821	348	2090	1	5	5	0.00246028	TRUE	0.894045	FALSE	FALSE	FALSE	FALSE		FALSE		FALSE	FALSE	TRUE	EMB,EMB,EMB	TRUE	EMB	known_AB_first
58394	2287684	Rv2041c	4247431	embB	6	821	18	2090	4	0	1	0.0789161	FALSE	8.60118e-07	TRUE	FALSE	FALSE	FALSE		FALSE		FALSE	FALSE	TRUE	EMB,EMB,EMB	TRUE	EMB	known_AB_first
58398	3538853	aofH	4247431	embB	6	821	14	2090	2	0	2	0.00319872	TRUE	0.00853694	FALSE	FALSE	FALSE	FALSE		FALSE		FALSE	FALSE	TRUE	EMB,EMB,EMB	TRUE	EMB	known_AB_first
58424	761155	rpoB	4248003	embB	1687	277	9165	536	6	101	84	9.70547e-51	TRUE	0.429251	FALSE	FALSE	TRUE	TRUE	RIF,RIF,RIF,RIF,RIF,RIF,RIF,RIF,RIF,RIF,RIF,RIF	TRUE	RIF	FALSE	FALSE	TRUE	EMB	TRUE	EMB	between_known_AB
58429	781687	rpsL	4248003	embB	918	277	5303	536	2	67	28	1.0122e-13	TRUE	0.950363	FALSE	FALSE	FALSE	TRUE	STM,STM	TRUE	STM	FALSE	FALSE	TRUE	EMB	TRUE	EMB	between_known_AB
58436	2626600	None	4248003	embB	266	277	10196	536	1	46	6	0.00350562	TRUE	0.904354	FALSE	FALSE	FALSE	FALSE		FALSE		FALSE	FALSE	TRUE	EMB	TRUE	EMB	known_AB_first
58439	2155168	katG	4248003	embB	2098	277	12564	536	1	143	84	2.25386e-41	TRUE	0.965837	FALSE	FALSE	TRUE	TRUE	INH,INH,INH,INH,INH	TRUE	INH	FALSE	FALSE	TRUE	EMB	TRUE	EMB	between_known_AB
58443	7582	gyrA	4248003	embB	779	277	743	536	27	3	39	5.04033e-27	TRUE	2.24263e-10	TRUE	FALSE	FALSE	TRUE	LEV,LEV,MXF,MXF	TRUE	MXF,LEV	FALSE	FALSE	TRUE	EMB	TRUE	EMB	between_known_AB
58461	761139	rpoB	4248003	embB	511	277	634	536	2	0	20	9.3097e-13	TRUE	0.87717	FALSE	FALSE	TRUE	TRUE	RIF,RIF,RIF,RIF,RIF,RIF,RIF,RIF,RIF	TRUE	RIF	FALSE	FALSE	TRUE	EMB	TRUE	EMB	between_known_AB
58466	781822	rpsL	4248003	embB	329	277	1338	536	1	10	17	7.32003e-13	TRUE	0.922723	FALSE	FALSE	FALSE	TRUE	STM,STM	TRUE	STM	FALSE	FALSE	TRUE	EMB	TRUE	EMB	between_known_AB
58471	1473246	None	4248003	embB	589	277	1893	536	29	5	26	4.13517e-17	TRUE	1.82279e-15	TRUE	FALSE	FALSE	TRUE	AMI,CAP,KAN	TRUE	LZD,KAN,AMI,STM,CAP	FALSE	FALSE	TRUE	EMB	TRUE	EMB	between_known_AB
58476	761110	rpoB	4248003	embB	331	277	1265	536	0	8	12	7.67694e-08	TRUE		FALSE	FALSE	TRUE	TRUE	RIF,RIF,RIF,RIF,RIF	TRUE	RIF	FALSE	FALSE	TRUE	EMB	TRUE	EMB	between_known_AB
58477	7570	gyrA	4248003	embB	389	277	519	536	17	3	21	5.32801e-16	TRUE	1.93296e-08	TRUE	FALSE	FALSE	TRUE	LEV,MXF	TRUE	MXF,LEV	FALSE	FALSE	TRUE	EMB	TRUE	EMB	between_known_AB
58479	2197248	Rv1945	4248003	embB	69	277	3065	536	0	4	3	0.00447016	TRUE		FALSE	FALSE	TRUE	FALSE		FALSE		FALSE	FALSE	TRUE	EMB	TRUE	EMB	known_AB_first
58480	1472359	None	4248003	embB	234	277	870	536	0	7	9	1.82924e-06	TRUE		FALSE	FALSE	FALSE	TRUE	STM	TRUE	LZD,KAN,AMI,STM,CAP	FALSE	FALSE	TRUE	EMB	TRUE	EMB	between_known_AB
58491	1968190	Rv1742	4248003	embB	11	277	26	536	0	2	4	2.3354e-07	TRUE		FALSE	FALSE	FALSE	FALSE		FALSE		FALSE	FALSE	TRUE	EMB	TRUE	EMB	known_AB_first
58495	2629847	plcB	4248003	embB	12	277	26	536	0	2	4	3.29605e-07	TRUE		FALSE	FALSE	TRUE	FALSE		FALSE		FALSE	FALSE	TRUE	EMB	TRUE	EMB	known_AB_first
58498	761109	rpoB	4248003	embB	167	277	356	536	3	1	6	0.000132335	TRUE	0.163812	FALSE	FALSE	TRUE	TRUE	RIF,RIF,RIF,RIF,RIF,RIF,RIF	TRUE	RIF	FALSE	FALSE	TRUE	EMB	TRUE	EMB	between_known_AB
58503	764817	rpoC	4248003	embB	281	277	921	536	3	4	14	1.0957e-10	TRUE	0.424657	FALSE	FALSE	FALSE	FALSE		TRUE	RIF	FALSE	FALSE	TRUE	EMB	TRUE	EMB	known_AB_first
58512	1673425	None	4248003	embB	786	277	3817	536	4	27	17	5.29929e-07	TRUE	0.709624	FALSE	FALSE	FALSE	TRUE	ETH,INH	FALSE		FALSE	FALSE	TRUE	EMB	TRUE	EMB	between_known_AB
58518	1472362	None	4248003	embB	116	277	948	536	0	4	11	1.34102e-11	TRUE		FALSE	FALSE	FALSE	TRUE	STM	TRUE	LZD,KAN,AMI,STM,CAP	FALSE	FALSE	TRUE	EMB	TRUE	EMB	between_known_AB
58519	7581	gyrA	4248003	embB	232	277	120	536	15	0	6	0.000733188	TRUE	1.14965e-09	TRUE	FALSE	FALSE	TRUE	LEV,LEV,LEV,MXF,MXF,MXF	TRUE	MXF,LEV	FALSE	FALSE	TRUE	EMB	TRUE	EMB	between_known_AB
58525	2289252	None	4248003	embB	174	277	134	536	7	1	11	8.05203e-10	TRUE	0.000632565	FALSE	FALSE	FALSE	TRUE	PZA,PZA,PZA	TRUE	PZA	FALSE	FALSE	TRUE	EMB	TRUE	EMB	between_known_AB
58531	2289213	pncA	4248003	embB	68	277	624	536	3	0	3	0.00383857	TRUE	0.0190479	FALSE	FALSE	FALSE	TRUE	PZA,PZA	TRUE	PZA	FALSE	FALSE	TRUE	EMB	TRUE	EMB	between_known_AB
58534	53130	Rv0049	4248003	embB	6	277	32	536	1	0	5	1.12531e-10	TRUE	0.0395636	FALSE	FALSE	FALSE	FALSE		FALSE		FALSE	FALSE	TRUE	EMB	TRUE	EMB	known_AB_first
58540	761140	rpoB	4248003	embB	207	277	172	536	3	0	13	2.62794e-11	TRUE	0.240153	FALSE	FALSE	TRUE	TRUE	RIF,RIF,RIF,RIF,RIF,RIF,RIF,RIF,RIF	TRUE	RIF	FALSE	FALSE	TRUE	EMB	TRUE	EMB	between_known_AB
58546	2771957	Rv2468c	4248003	embB	11	277	52	536	0	1	6	1.87263e-11	TRUE		FALSE	FALSE	FALSE	FALSE		FALSE		FALSE	FALSE	TRUE	EMB	TRUE	EMB	known_AB_first
58553	2659440	mbtF	4248003	embB	5	277	0	536	1	0	4	1.01721e-08	TRUE	0.0337645	FALSE	FALSE	FALSE	FALSE		FALSE		FALSE	FALSE	TRUE	EMB	TRUE	EMB	known_AB_first
58554	125404	Rv0106	4248003	embB	5	277	4	536	1	0	4	1.01721e-08	TRUE	0.0335164	FALSE	FALSE	FALSE	FALSE		FALSE		FALSE	FALSE	TRUE	EMB	TRUE	EMB	known_AB_first
58555	513609	ctpH	4248003	embB	5	277	6	536	1	0	4	1.01721e-08	TRUE	0.0333923	FALSE	FALSE	FALSE	FALSE		FALSE		FALSE	FALSE	TRUE	EMB	TRUE	EMB	known_AB_first
58556	339837	PPE3	4248003	embB	5	277	6	536	1	0	4	1.01721e-08	TRUE	0.0333923	FALSE	FALSE	TRUE	FALSE		FALSE		FALSE	FALSE	TRUE	EMB	TRUE	EMB	known_AB_first
58562	761244	rpoB	4248003	embB	22	277	38	536	1	0	5	7.03993e-08	TRUE	0.155982	FALSE	FALSE	TRUE	FALSE		TRUE	RIF	FALSE	FALSE	TRUE	EMB	TRUE	EMB	known_AB_first
58563	2288826	pncA	4248003	embB	61	277	38	536	1	0	4	0.000185714	TRUE	0.401792	FALSE	FALSE	FALSE	TRUE	PZA,PZA	TRUE	PZA	FALSE	FALSE	TRUE	EMB	TRUE	EMB	between_known_AB
58565	3248028	ppsA	4248003	embB	130	277	1072	536	1	3	5	0.000370979	TRUE	0.672253	FALSE	FALSE	FALSE	FALSE		FALSE		FALSE	FALSE	TRUE	EMB	TRUE	EMB	known_AB_first
58572	3727113	metC	4248003	embB	6	277	32	536	1	0	5	1.12531e-10	TRUE	0.0395636	FALSE	FALSE	FALSE	FALSE		FALSE		FALSE	FALSE	TRUE	EMB	TRUE	EMB	known_AB_first
58574	2715342	None	4248003	embB	141	277	350	536	4	0	5	0.000507483	TRUE	0.0317711	FALSE	FALSE	FALSE	TRUE	KAN	TRUE	AMI,KAN	FALSE	FALSE	TRUE	EMB	TRUE	EMB	between_known_AB
58579	2289231	pncA	4248003	embB	37	277	82	536	1	0	8	1.20102e-11	TRUE	0.250714	FALSE	FALSE	FALSE	TRUE	PZA,PZA	TRUE	PZA	FALSE	FALSE	TRUE	EMB	TRUE	EMB	between_known_AB
58582	765462	rpoC	4248003	embB	43	277	156	536	1	0	5	1.88266e-06	TRUE	0.30349	FALSE	FALSE	FALSE	FALSE		TRUE	RIF	FALSE	FALSE	TRUE	EMB	TRUE	EMB	known_AB_first
58583	2358782	Rv2100	4248003	embB	8	277	4	536	0	1	2	0.000623239	TRUE		FALSE	FALSE	FALSE	FALSE		FALSE		FALSE	FALSE	TRUE	EMB	TRUE	EMB	known_AB_first
58585	761406	rpoB	4248003	embB	15	277	44	536	1	0	5	1.06728e-08	TRUE	0.113358	FALSE	FALSE	TRUE	FALSE		TRUE	RIF	FALSE	FALSE	TRUE	EMB	TRUE	EMB	known_AB_first
58596	2561476	Rv2288	4248003	embB	5	277	6	536	1	0	4	1.01721e-08	TRUE	0.0333923	FALSE	FALSE	FALSE	FALSE		FALSE		FALSE	FALSE	TRUE	EMB	TRUE	EMB	known_AB_first
58622	7572	gyrA	4248003	embB	101	277	126	536	4	0	7	5.20277e-07	TRUE	0.0102694	FALSE	FALSE	FALSE	TRUE	LEV,MXF	TRUE	MXF,LEV	FALSE	FALSE	TRUE	EMB	TRUE	EMB	between_known_AB
58632	764948	rpoC	4248003	embB	51	277	70	536	1	0	3	0.00166995	TRUE	0.348423	FALSE	FALSE	FALSE	FALSE		TRUE	RIF	FALSE	FALSE	TRUE	EMB	TRUE	EMB	known_AB_first
58638	2277474	Rv2030c	4248003	embB	9	277	8	536	0	1	5	8.45526e-10	TRUE		FALSE	FALSE	TRUE	FALSE		FALSE		FALSE	FALSE	TRUE	EMB	TRUE	EMB	known_AB_first
58641	3305380	Rv2953	4248003	embB	11	277	26	536	0	2	4	2.3354e-07	TRUE		FALSE	FALSE	FALSE	FALSE		FALSE		FALSE	FALSE	TRUE	EMB	TRUE	EMB	known_AB_first
58642	3067961	None	4248003	embB	78	277	286	536	1	3	4	0.000474382	TRUE	0.469838	FALSE	FALSE	FALSE	FALSE		FALSE		FALSE	FALSE	TRUE	EMB	TRUE	EMB	known_AB_first
58643	1472751	None	4248003	embB	37	277	62	536	0	1	3	0.000667283	TRUE		FALSE	FALSE	FALSE	FALSE		TRUE	LZD,KAN,AMI,STM,CAP	FALSE	FALSE	TRUE	EMB	TRUE	EMB	known_AB_first
58646	2956148	Rv2629	4248003	embB	5	277	0	536	1	0	4	1.01721e-08	TRUE	0.0337645	FALSE	FALSE	TRUE	FALSE		FALSE		FALSE	FALSE	TRUE	EMB	TRUE	EMB	known_AB_first
58649	2289040	pncA	4248003	embB	47	277	84	536	0	1	3	0.00132523	TRUE		FALSE	FALSE	FALSE	TRUE	PZA,PZA,PZA	TRUE	PZA	FALSE	FALSE	TRUE	EMB	TRUE	EMB	between_known_AB
58650	2289016	pncA	4248003	embB	55	277	60	536	2	0	4	0.0001255	TRUE	0.0764689	FALSE	FALSE	FALSE	TRUE	PZA	TRUE	PZA	FALSE	FALSE	TRUE	EMB	TRUE	EMB	between_known_AB
58656	2288805	pncA	4248003	embB	19	277	84	536	1	0	2	0.00341269	TRUE	0.143401	FALSE	FALSE	FALSE	TRUE	PZA	TRUE	PZA	FALSE	FALSE	TRUE	EMB	TRUE	EMB	between_known_AB
58658	1254144	Rv1129c	4248003	embB	33	277	54	536	1	0	3	0.000479584	TRUE	0.240487	FALSE	FALSE	FALSE	FALSE		FALSE		FALSE	FALSE	TRUE	EMB	TRUE	EMB	known_AB_first
58659	4243221	None	4248003	embB	147	277	479	536	2	1	8	5.09529e-07	TRUE	0.279775	FALSE	FALSE	FALSE	TRUE	EMB	TRUE	EMB	FALSE	FALSE	TRUE	EMB	TRUE	EMB	between_known_AB
58661	4043113	Rv3600c	4248003	embB	5	277	4	536	1	0	4	1.01721e-08	TRUE	0.0335164	FALSE	FALSE	FALSE	FALSE		FALSE		FALSE	FALSE	TRUE	EMB	TRUE	EMB	known_AB_first
58667	2289072	pncA	4248003	embB	19	277	72	536	0	1	2	0.00341055	TRUE		FALSE	FALSE	FALSE	TRUE	PZA,PZA,PZA,PZA	TRUE	PZA	FALSE	FALSE	TRUE	EMB	TRUE	EMB	between_known_AB
58672	2715346	None	4248003	embB	83	277	190	536	4	2	4	0.000594846	TRUE	0.00490929	FALSE	FALSE	FALSE	TRUE	AMI,KAN	TRUE	AMI,KAN	FALSE	FALSE	TRUE	EMB	TRUE	EMB	between_known_AB
58678	147616	fusA2	4248003	embB	5	277	28	536	1	0	2	0.000245624	TRUE	0.0322756	FALSE	FALSE	FALSE	FALSE		FALSE		FALSE	FALSE	TRUE	EMB	TRUE	EMB	known_AB_first
58695	2155017	katG	4248003	embB	6	277	86	536	0	6	2	0.000353518	TRUE		FALSE	FALSE	TRUE	FALSE		TRUE	INH	FALSE	FALSE	TRUE	EMB	TRUE	EMB	known_AB_first
58709	4235607	Rv3789	4248003	embB	16	277	30	536	0	2	4	1.02814e-06	TRUE		FALSE	FALSE	FALSE	FALSE		FALSE		FALSE	FALSE	TRUE	EMB	TRUE	EMB	known_AB_first
58751	762310	rpoB	4248003	embB	10	277	16	536	0	1	2	0.000968356	TRUE		FALSE	FALSE	TRUE	FALSE		TRUE	RIF	FALSE	FALSE	TRUE	EMB	TRUE	EMB	known_AB_first
58803	852468	phoR	4248003	embB	19	277	8	536	1	0	3	9.56265e-05	TRUE	0.142742	FALSE	FALSE	FALSE	FALSE		FALSE		FALSE	FALSE	TRUE	EMB	TRUE	EMB	known_AB_first
58868	1338877	None	4248003	embB	15	277	10	536	1	0	2	0.00214695	TRUE	0.112892	FALSE	FALSE	FALSE	FALSE		FALSE		FALSE	FALSE	TRUE	EMB	TRUE	EMB	known_AB_first
58958	3840391	alr	4248003	embB	9	277	6	536	1	0	2	0.000786524	TRUE	0.0661533	FALSE	FALSE	FALSE	FALSE		FALSE		FALSE	FALSE	TRUE	EMB	TRUE	EMB	known_AB_first
59010	3840393	alr	4248003	embB	20	277	66	536	1	0	2	0.00376819	TRUE	0.150697	FALSE	FALSE	FALSE	FALSE		FALSE		FALSE	FALSE	TRUE	EMB	TRUE	EMB	known_AB_first
59029	761155	rpoB	4247730	embB	1687	337	9165	839	4	138	89	6.58403e-49	TRUE	0.543871	FALSE	FALSE	TRUE	TRUE	RIF,RIF,RIF,RIF,RIF,RIF,RIF,RIF,RIF,RIF,RIF,RIF	TRUE	RIF	FALSE	FALSE	TRUE	EMB,EMB	TRUE	EMB	between_known_AB
59034	781687	rpsL	4247730	embB	918	337	5303	839	1	96	35	5.29368e-17	TRUE	0.999982	FALSE	FALSE	FALSE	TRUE	STM,STM	TRUE	STM	FALSE	FALSE	TRUE	EMB,EMB	TRUE	EMB	between_known_AB
59049	2155168	katG	4247730	embB	2098	337	12564	839	0	192	74	5.19332e-28	TRUE		FALSE	FALSE	TRUE	TRUE	INH,INH,INH,INH,INH	TRUE	INH	FALSE	FALSE	TRUE	EMB,EMB	TRUE	EMB	between_known_AB
59058	7582	gyrA	4247730	embB	779	337	743	839	25	4	29	5.9514e-15	TRUE	2.99879e-05	TRUE	FALSE	FALSE	TRUE	LEV,LEV,MXF,MXF	TRUE	MXF,LEV	FALSE	FALSE	TRUE	EMB,EMB	TRUE	EMB	between_known_AB
59075	761139	rpoB	4247730	embB	511	337	634	839	0	7	24	8.26535e-15	TRUE		FALSE	FALSE	TRUE	TRUE	RIF,RIF,RIF,RIF,RIF,RIF,RIF,RIF,RIF	TRUE	RIF	FALSE	FALSE	TRUE	EMB,EMB	TRUE	EMB	between_known_AB
59079	781822	rpsL	4247730	embB	329	337	1338	839	0	21	14	1.10056e-08	TRUE		FALSE	FALSE	FALSE	TRUE	STM,STM	TRUE	STM	FALSE	FALSE	TRUE	EMB,EMB	TRUE	EMB	between_known_AB
59087	1473246	None	4247730	embB	589	337	1893	839	19	11	30	7.27995e-19	TRUE	2.75818e-07	TRUE	FALSE	FALSE	TRUE	AMI,CAP,KAN	TRUE	LZD,KAN,AMI,STM,CAP	FALSE	FALSE	TRUE	EMB,EMB	TRUE	EMB	between_known_AB
59096	761110	rpoB	4247730	embB	331	337	1265	839	3	7	24	7.53646e-19	TRUE	0.807138	FALSE	FALSE	TRUE	TRUE	RIF,RIF,RIF,RIF,RIF	TRUE	RIF	FALSE	FALSE	TRUE	EMB,EMB	TRUE	EMB	between_known_AB
59099	7570	gyrA	4247730	embB	389	337	519	839	7	3	13	4.79082e-07	TRUE	0.256908	FALSE	FALSE	FALSE	TRUE	LEV,MXF	TRUE	MXF,LEV	FALSE	FALSE	TRUE	EMB,EMB	TRUE	EMB	between_known_AB
59104	1472359	None	4247730	embB	234	337	870	839	2	4	6	0.0022446	TRUE	0.819516	FALSE	FALSE	FALSE	TRUE	STM	TRUE	LZD,KAN,AMI,STM,CAP	FALSE	FALSE	TRUE	EMB,EMB	TRUE	EMB	between_known_AB
59118	3895181	PPE60	4247730	embB	11	337	196	839	0	1	2	0.00174711	TRUE		FALSE	FALSE	TRUE	FALSE		FALSE		FALSE	FALSE	TRUE	EMB,EMB	TRUE	EMB	known_AB_first
59121	3895182	PPE60	4247730	embB	11	337	196	839	0	1	2	0.00174711	TRUE		FALSE	FALSE	TRUE	FALSE		FALSE		FALSE	FALSE	TRUE	EMB,EMB	TRUE	EMB	known_AB_first
59122	3895183	PPE60	4247730	embB	12	337	196	839	0	1	2	0.00207173	TRUE		FALSE	FALSE	TRUE	FALSE		FALSE		FALSE	FALSE	TRUE	EMB,EMB	TRUE	EMB	known_AB_first
59123	761109	rpoB	4247730	embB	167	337	356	839	2	0	8	5.647e-06	TRUE	0.645743	FALSE	FALSE	TRUE	TRUE	RIF,RIF,RIF,RIF,RIF,RIF,RIF	TRUE	RIF	FALSE	FALSE	TRUE	EMB,EMB	TRUE	EMB	between_known_AB
59125	764817	rpoC	4247730	embB	281	337	921	839	4	3	18	1.1183e-13	TRUE	0.464162	FALSE	FALSE	FALSE	FALSE		TRUE	RIF	FALSE	FALSE	TRUE	EMB,EMB	TRUE	EMB	known_AB_first
59134	764918	rpoC	4247730	embB	38	337	54	839	1	0	3	0.00128349	TRUE	0.393863	FALSE	FALSE	FALSE	FALSE		TRUE	RIF	FALSE	FALSE	TRUE	EMB,EMB	TRUE	EMB	known_AB_first
59138	2155167	katG	4247730	embB	56	337	136	839	0	1	4	0.000289254	TRUE		FALSE	FALSE	TRUE	TRUE	INH,INH,INH	TRUE	INH	FALSE	FALSE	TRUE	EMB,EMB	TRUE	EMB	between_known_AB
59139	1673425	None	4247730	embB	786	337	3817	839	4	32	26	6.08786e-12	TRUE	0.994053	FALSE	FALSE	FALSE	TRUE	ETH,INH	FALSE		FALSE	FALSE	TRUE	EMB,EMB	TRUE	EMB	between_known_AB
59145	3894818	PPE60	4247730	embB	58	337	185	839	0	1	3	0.00423058	TRUE		FALSE	FALSE	TRUE	FALSE		FALSE		FALSE	FALSE	TRUE	EMB,EMB	TRUE	EMB	known_AB_first
59150	1472362	None	4247730	embB	116	337	948	839	0	7	4	0.00432184	TRUE		FALSE	FALSE	FALSE	TRUE	STM	TRUE	LZD,KAN,AMI,STM,CAP	FALSE	FALSE	TRUE	EMB,EMB	TRUE	EMB	between_known_AB
59151	7581	gyrA	4247730	embB	232	337	120	839	10	0	14	1.04645e-10	TRUE	0.000961808	FALSE	FALSE	FALSE	TRUE	LEV,LEV,LEV,MXF,MXF,MXF	TRUE	MXF,LEV	FALSE	FALSE	TRUE	EMB,EMB	TRUE	EMB	between_known_AB
59160	2289252	None	4247730	embB	174	337	134	839	4	0	14	2.48316e-12	TRUE	0.193169	FALSE	FALSE	FALSE	TRUE	PZA,PZA,PZA	TRUE	PZA	FALSE	FALSE	TRUE	EMB,EMB	TRUE	EMB	between_known_AB
59162	766488	rpoC	4247730	embB	58	337	38	839	1	1	5	2.06213e-05	TRUE	0.534089	FALSE	FALSE	FALSE	FALSE		TRUE	RIF	FALSE	FALSE	TRUE	EMB,EMB	TRUE	EMB	known_AB_first
59171	396765	Rv0331	4247730	embB	6	337	26	839	1	0	5	3.07326e-10	TRUE	0.0633863	FALSE	FALSE	FALSE	FALSE		FALSE		FALSE	FALSE	TRUE	EMB,EMB	TRUE	EMB	known_AB_first
59173	396766	Rv0331	4247730	embB	6	337	26	839	1	0	5	3.07326e-10	TRUE	0.0633863	FALSE	FALSE	FALSE	FALSE		FALSE		FALSE	FALSE	TRUE	EMB,EMB	TRUE	EMB	known_AB_first
59182	761161	rpoB	4247730	embB	153	337	304	839	0	1	8	2.98128e-06	TRUE		FALSE	FALSE	TRUE	TRUE	RIF,RIF	TRUE	RIF	FALSE	FALSE	TRUE	EMB,EMB	TRUE	EMB	between_known_AB
59183	764703	rpoC	4247730	embB	27	337	28	839	1	0	13	2.20808e-21	TRUE	0.288074	FALSE	FALSE	FALSE	FALSE		TRUE	RIF	FALSE	FALSE	TRUE	EMB,EMB	TRUE	EMB	known_AB_first
59186	3073679	None	4247730	embB	53	337	192	839	0	6	5	1.36038e-05	TRUE		FALSE	FALSE	FALSE	FALSE		FALSE		FALSE	FALSE	TRUE	EMB,EMB	TRUE	EMB	known_AB_first
59200	374004	PPE6	4247730	embB	21	337	116	839	0	1	6	2.90426e-09	TRUE		FALSE	FALSE	FALSE	FALSE		FALSE		FALSE	FALSE	TRUE	EMB,EMB	TRUE	EMB	known_AB_first
59203	2288826	pncA	4247730	embB	61	337	38	839	1	3	4	0.00039679	TRUE	0.553327	FALSE	FALSE	FALSE	TRUE	PZA,PZA	TRUE	PZA	FALSE	FALSE	TRUE	EMB,EMB	TRUE	EMB	between_known_AB
59210	4243225	None	4247730	embB	59	337	80	839	0	1	4	0.000351257	TRUE		FALSE	FALSE	FALSE	FALSE		TRUE	EMB	FALSE	FALSE	TRUE	EMB,EMB	TRUE	EMB	known_AB_first
59211	1674048	fabG1	4247730	embB	139	337	602	839	0	8	7	1.60758e-05	TRUE		FALSE	FALSE	FALSE	TRUE	ETH,INH	FALSE		FALSE	FALSE	TRUE	EMB,EMB	TRUE	EMB	between_known_AB
59212	2715342	None	4247730	embB	141	337	350	839	3	2	12	4.88889e-11	TRUE	0.272662	FALSE	FALSE	FALSE	TRUE	KAN	TRUE	AMI,KAN	FALSE	FALSE	TRUE	EMB,EMB	TRUE	EMB	between_known_AB
59225	764840	rpoC	4247730	embB	63	337	192	839	2	2	5	3.0871e-05	TRUE	0.200196	FALSE	FALSE	FALSE	FALSE		TRUE	RIF	FALSE	FALSE	TRUE	EMB,EMB	TRUE	EMB	known_AB_first
59230	2986827	Rv2670c	4247730	embB	96	337	671	839	1	4	6	1.97064e-05	TRUE	0.69601	FALSE	FALSE	FALSE	FALSE		FALSE		FALSE	FALSE	TRUE	EMB,EMB	TRUE	EMB	known_AB_first
59231	371372	PPE5	4247730	embB	5	337	0	839	1	0	3	3.33117e-06	TRUE	0.0526274	FALSE	FALSE	FALSE	FALSE		FALSE		FALSE	FALSE	TRUE	EMB,EMB	TRUE	EMB	known_AB_first
59232	761547	rpoB	4247730	embB	6	337	8	839	3	0	1	0.0322593	FALSE	1.05125e-05	TRUE	FALSE	TRUE	FALSE		TRUE	RIF	FALSE	FALSE	TRUE	EMB,EMB	TRUE	EMB	known_AB_first
59234	1853001	rpmI	4247730	embB	28	337	280	839	0	12	4	2.05693e-05	TRUE		FALSE	TRUE	TRUE	FALSE		FALSE		FALSE	FALSE	TRUE	EMB,EMB	TRUE	EMB	known_AB_first
59238	3895185	PPE60	4247730	embB	13	337	224	839	0	1	2	0.00242482	TRUE		FALSE	FALSE	TRUE	FALSE		FALSE		FALSE	FALSE	TRUE	EMB,EMB	TRUE	EMB	known_AB_first
59239	3894593	PPE60	4247730	embB	46	337	613	839	0	3	3	0.00226111	TRUE		FALSE	FALSE	TRUE	FALSE		FALSE		FALSE	FALSE	TRUE	EMB,EMB	TRUE	EMB	known_AB_first
59260	2289202	pncA	4247730	embB	26	337	168	839	1	0	3	0.000433715	TRUE	0.286839	FALSE	FALSE	FALSE	TRUE	PZA	TRUE	PZA	FALSE	FALSE	TRUE	EMB,EMB	TRUE	EMB	between_known_AB
59264	4247431	embB	4247730	embB	821	337	2090	839	9	3	26	8.33326e-12	TRUE	0.765297	FALSE	FALSE	FALSE	TRUE	EMB,EMB,EMB	TRUE	EMB	FALSE	FALSE	TRUE	EMB,EMB	TRUE	EMB	between_known_AB
59265	7572	gyrA	4247730	embB	101	337	126	839	3	0	5	0.00027467	TRUE	0.146835	FALSE	FALSE	FALSE	TRUE	LEV,MXF	TRUE	MXF,LEV	FALSE	FALSE	TRUE	EMB,EMB	TRUE	EMB	between_known_AB
59268	764916	rpoC	4247730	embB	46	337	36	839	1	0	3	0.00220265	TRUE	0.454371	FALSE	FALSE	FALSE	FALSE		TRUE	RIF	FALSE	FALSE	TRUE	EMB,EMB	TRUE	EMB	known_AB_first
59275	798563	None	4247730	embB	5	337	16	839	2	0	3	3.33117e-06	TRUE	0.000769343	FALSE	FALSE	FALSE	FALSE		FALSE		FALSE	FALSE	TRUE	EMB,EMB	TRUE	EMB	known_AB_first
59281	3067961	None	4247730	embB	78	337	286	839	1	4	6	5.98028e-06	TRUE	0.646948	FALSE	FALSE	FALSE	FALSE		FALSE		FALSE	FALSE	TRUE	EMB,EMB	TRUE	EMB	known_AB_first
59287	3957374	None	4247730	embB	6	337	26	839	1	0	5	3.07326e-10	TRUE	0.0633863	FALSE	FALSE	FALSE	FALSE		FALSE		FALSE	FALSE	TRUE	EMB,EMB	TRUE	EMB	known_AB_first
59294	2289016	pncA	4247730	embB	55	337	60	839	2	0	3	0.00363509	TRUE	0.159268	FALSE	FALSE	FALSE	TRUE	PZA	TRUE	PZA	FALSE	FALSE	TRUE	EMB,EMB	TRUE	EMB	between_known_AB
59297	3774261	Rv3363c	4247730	embB	27	337	12	839	1	0	3	0.000480223	TRUE	0.295797	FALSE	FALSE	FALSE	FALSE		FALSE		FALSE	FALSE	TRUE	EMB,EMB	TRUE	EMB	known_AB_first
59302	4243221	None	4247730	embB	147	337	479	839	5	0	6	0.000198662	TRUE	0.0443835	FALSE	FALSE	FALSE	TRUE	EMB	TRUE	EMB	FALSE	FALSE	TRUE	EMB,EMB	TRUE	EMB	between_known_AB
59305	766487	rpoC	4247730	embB	45	337	234	839	2	0	3	0.00208924	TRUE	0.115487	FALSE	FALSE	FALSE	FALSE		TRUE	RIF	FALSE	FALSE	TRUE	EMB,EMB	TRUE	EMB	known_AB_first
59308	2747151	folC	4247730	embB	39	337	88	839	0	2	3	0.00138386	TRUE		FALSE	FALSE	FALSE	FALSE		FALSE		FALSE	FALSE	TRUE	EMB,EMB	TRUE	EMB	known_AB_first
59312	1673432	None	4247730	embB	107	337	523	839	0	1	5	0.000367692	TRUE		FALSE	FALSE	FALSE	TRUE	ETH,ETH,INH,INH	FALSE		FALSE	FALSE	TRUE	EMB,EMB	TRUE	EMB	between_known_AB
59318	3029167	None	4247730	embB	6	337	6	839	1	0	4	4.6917e-08	TRUE	0.0648948	FALSE	FALSE	FALSE	FALSE		FALSE		FALSE	FALSE	TRUE	EMB,EMB	TRUE	EMB	known_AB_first
59321	2715346	None	4247730	embB	83	337	190	839	2	3	7	5.41897e-07	TRUE	0.291557	FALSE	FALSE	FALSE	TRUE	AMI,KAN	TRUE	AMI,KAN	FALSE	FALSE	TRUE	EMB,EMB	TRUE	EMB	between_known_AB
59328	2289218	pncA	4247730	embB	10	337	18	839	2	0	4	3.56113e-07	TRUE	0.00536219	FALSE	FALSE	FALSE	TRUE	PZA	TRUE	PZA	FALSE	FALSE	TRUE	EMB,EMB	TRUE	EMB	between_known_AB
59351	1684436	mutB	4247730	embB	9	337	114	839	0	3	2	0.00117441	TRUE		FALSE	FALSE	TRUE	FALSE		FALSE		FALSE	FALSE	TRUE	EMB,EMB	TRUE	EMB	known_AB_first
59354	2288938	pncA	4247730	embB	10	337	4	839	0	1	4	3.55885e-07	TRUE		FALSE	FALSE	FALSE	TRUE	PZA	TRUE	PZA	FALSE	FALSE	TRUE	EMB,EMB	TRUE	EMB	between_known_AB
59365	761277	rpoB	4247730	embB	50	337	208	839	1	0	5	1.03154e-05	TRUE	0.485604	FALSE	FALSE	TRUE	TRUE	RIF	TRUE	RIF	FALSE	FALSE	TRUE	EMB,EMB	TRUE	EMB	between_known_AB
59370	764888	rpoC	4247730	embB	12	337	48	839	0	2	4	7.32019e-07	TRUE		FALSE	FALSE	FALSE	FALSE		TRUE	RIF	FALSE	FALSE	TRUE	EMB,EMB	TRUE	EMB	known_AB_first
59372	762286	rpoB	4247730	embB	15	337	14	839	1	0	2	0.00318272	TRUE	0.169785	FALSE	FALSE	TRUE	FALSE		TRUE	RIF	FALSE	FALSE	TRUE	EMB,EMB	TRUE	EMB	known_AB_first
59373	4235607	Rv3789	4247730	embB	16	337	30	839	0	3	4	2.27701e-06	TRUE		FALSE	FALSE	FALSE	FALSE		FALSE		FALSE	FALSE	TRUE	EMB,EMB	TRUE	EMB	known_AB_first
59377	2288953	pncA	4247730	embB	21	337	62	839	0	1	3	0.000231868	TRUE		FALSE	FALSE	FALSE	TRUE	PZA,PZA,PZA	TRUE	PZA	FALSE	FALSE	TRUE	EMB,EMB	TRUE	EMB	between_known_AB
59390	1674481	inhA	4247730	embB	78	337	360	839	1	3	4	0.00100542	TRUE	0.643786	FALSE	FALSE	TRUE	TRUE	ETH	TRUE	INH,ETH	FALSE	FALSE	TRUE	EMB,EMB	TRUE	EMB	between_known_AB
59396	766467	rpoC	4247730	embB	17	337	44	839	1	0	3	0.000124996	TRUE	0.194608	FALSE	FALSE	FALSE	FALSE		TRUE	RIF	FALSE	FALSE	TRUE	EMB,EMB	TRUE	EMB	known_AB_first
59405	542779	Rv0452	4247730	embB	5	337	4	839	1	0	3	3.33181e-06	TRUE	0.0526307	FALSE	FALSE	FALSE	FALSE		FALSE		FALSE	FALSE	TRUE	EMB,EMB	TRUE	EMB	known_AB_first
59418	1674263	inhA	4247730	embB	40	337	172	839	0	4	3	0.00149245	TRUE		FALSE	FALSE	TRUE	FALSE		TRUE	INH,ETH	FALSE	FALSE	TRUE	EMB,EMB	TRUE	EMB	known_AB_first
59425	4056258	espA	4247730	embB	5	337	14	839	0	3	2	0.000366698	TRUE		FALSE	FALSE	TRUE	FALSE		FALSE		FALSE	FALSE	TRUE	EMB,EMB	TRUE	EMB	known_AB_first
59433	2288703	pncA	4247730	embB	15	337	18	839	4	0	2	0.00318373	TRUE	1.73102e-05	TRUE	FALSE	FALSE	TRUE	PZA,PZA,PZA	TRUE	PZA	FALSE	FALSE	TRUE	EMB,EMB	TRUE	EMB	between_known_AB
59434	3877960	rpoA	4247730	embB	37	337	27	839	1	0	4	5.94798e-05	TRUE	0.384029	FALSE	FALSE	FALSE	FALSE		TRUE	RIF	FALSE	FALSE	TRUE	EMB,EMB	TRUE	EMB	known_AB_first
59436	6750	gyrB	4247730	embB	20	337	12	839	6	0	2	0.0055584	FALSE	5.04073e-08	TRUE	FALSE	FALSE	TRUE	LEV,MXF	TRUE	MXF,LEV	FALSE	FALSE	TRUE	EMB,EMB	TRUE	EMB	between_known_AB
59506	3589131	rhlE	4247730	embB	5	337	28	839	0	1	2	0.00036691	TRUE		FALSE	FALSE	FALSE	FALSE		FALSE		FALSE	FALSE	TRUE	EMB,EMB	TRUE	EMB	known_AB_first
59599	4088543	None	4247730	embB	7	337	12	839	1	0	2	0.000713387	TRUE	0.0770028	FALSE	FALSE	FALSE	FALSE		FALSE		FALSE	FALSE	TRUE	EMB,EMB	TRUE	EMB	known_AB_first
59637	2155783	katG	4247730	embB	9	337	16	839	0	1	2	0.00117112	TRUE		FALSE	FALSE	TRUE	FALSE		TRUE	INH	FALSE	FALSE	TRUE	EMB,EMB	TRUE	EMB	known_AB_first
59661	2289140	pncA	4247730	embB	8	337	6	839	1	0	2	0.000928542	TRUE	0.0902812	FALSE	FALSE	FALSE	TRUE	PZA	TRUE	PZA	FALSE	FALSE	TRUE	EMB,EMB	TRUE	EMB	between_known_AB
59693	2540745	cyp124	4247730	embB	5	337	6	839	3	0	1	0.0269547	FALSE	3.14584e-06	TRUE	FALSE	FALSE	FALSE		FALSE		FALSE	FALSE	TRUE	EMB,EMB	TRUE	EMB	known_AB_first
59712	4007219	aspB	4247730	embB	6	337	16	839	4	0	1	0.0322666	FALSE	2.16342e-08	TRUE	FALSE	FALSE	FALSE		FALSE		FALSE	FALSE	TRUE	EMB,EMB	TRUE	EMB	known_AB_first
59935	2155168	katG	4408114	gid	2098	15	12564	12	0	3	4	0.00452966	TRUE		FALSE	FALSE	TRUE	TRUE	INH,INH,INH,INH,INH	TRUE	INH	FALSE	FALSE	TRUE	STM	TRUE	STM	between_known_AB
60292	761155	rpoB	2289214	pncA	1687	9	9165	2	0	4	3	0.00334055	TRUE		FALSE	FALSE	TRUE	TRUE	RIF,RIF,RIF,RIF,RIF,RIF,RIF,RIF,RIF,RIF,RIF,RIF	TRUE	RIF	FALSE	FALSE	TRUE	PZA	TRUE	PZA	between_known_AB
60401	2155168	katG	4408094	gid	2098	11	12564	106	0	2	4	0.00150065	TRUE		FALSE	FALSE	TRUE	TRUE	INH,INH,INH,INH,INH	TRUE	INH	FALSE	FALSE	TRUE	STM	TRUE	STM	between_known_AB
60566	761155	rpoB	2289010	pncA	1687	13	9165	2	0	4	6	5.46192e-06	TRUE		FALSE	FALSE	TRUE	TRUE	RIF,RIF,RIF,RIF,RIF,RIF,RIF,RIF,RIF,RIF,RIF,RIF	TRUE	RIF	FALSE	FALSE	TRUE	PZA,PZA	TRUE	PZA	between_known_AB
60583	50116	ino1	2289010	pncA	7	13	16	2	0	1	1	0.00144779	TRUE		FALSE	FALSE	FALSE	FALSE		FALSE		FALSE	FALSE	TRUE	PZA,PZA	TRUE	PZA	known_AB_first
60609	1532777	PPE19	4407929	gid	54	13	5562	12	0	1	2	7.46641e-05	TRUE		FALSE	TRUE	TRUE	FALSE		FALSE		FALSE	FALSE	TRUE	STM	TRUE	STM	known_AB_first
60623	1532778	PPE19	4407929	gid	45	13	5158	12	0	1	2	5.11817e-05	TRUE		FALSE	TRUE	TRUE	FALSE		FALSE		FALSE	FALSE	TRUE	STM	TRUE	STM	known_AB_first
60772	761155	rpoB	2289222	pncA	1687	18	9165	28	0	10	4	0.00305787	TRUE		FALSE	FALSE	TRUE	TRUE	RIF,RIF,RIF,RIF,RIF,RIF,RIF,RIF,RIF,RIF,RIF,RIF	TRUE	RIF	FALSE	FALSE	TRUE	PZA,PZA,PZA	TRUE	PZA	between_known_AB
60773	781687	rpsL	2289222	pncA	918	18	5303	28	0	8	4	0.000239796	TRUE		FALSE	FALSE	FALSE	TRUE	STM,STM	TRUE	STM	FALSE	FALSE	TRUE	PZA,PZA,PZA	TRUE	PZA	between_known_AB
60781	764817	rpoC	2289222	pncA	281	18	921	28	0	1	2	0.00319194	TRUE		FALSE	FALSE	FALSE	FALSE		TRUE	RIF	FALSE	FALSE	TRUE	PZA,PZA,PZA	TRUE	PZA	known_AB_first
60787	7521	gyrA	2289222	pncA	6	18	6	28	1	0	1	0.00171857	TRUE	0.00214708	FALSE	FALSE	FALSE	FALSE		TRUE	MXF,LEV	FALSE	FALSE	TRUE	PZA,PZA,PZA	TRUE	PZA	known_AB_first
60789	1684436	mutB	2289222	pncA	9	18	114	28	0	1	1	0.00258122	TRUE		FALSE	FALSE	TRUE	FALSE		FALSE		FALSE	FALSE	TRUE	PZA,PZA,PZA	TRUE	PZA	known_AB_first
61094	761155	rpoB	2288820	pncA	1687	41	9165	80	0	24	7	0.000464098	TRUE		FALSE	FALSE	TRUE	TRUE	RIF,RIF,RIF,RIF,RIF,RIF,RIF,RIF,RIF,RIF,RIF,RIF	TRUE	RIF	FALSE	FALSE	TRUE	PZA	TRUE	PZA	between_known_AB
61098	7582	gyrA	2288820	pncA	779	41	743	80	3	1	4	0.00204191	TRUE	0.0597968	FALSE	FALSE	FALSE	TRUE	LEV,LEV,MXF,MXF	TRUE	MXF,LEV	FALSE	FALSE	TRUE	PZA	TRUE	PZA	between_known_AB
61102	1473246	None	2288820	pncA	589	41	1893	80	0	1	10	2.04944e-11	TRUE		FALSE	FALSE	FALSE	TRUE	AMI,CAP,KAN	TRUE	LZD,KAN,AMI,STM,CAP	FALSE	FALSE	TRUE	PZA	TRUE	PZA	between_known_AB
61104	7570	gyrA	2288820	pncA	389	41	519	80	0	2	5	7.68717e-06	TRUE		FALSE	FALSE	FALSE	TRUE	LEV,MXF	TRUE	MXF,LEV	FALSE	FALSE	TRUE	PZA	TRUE	PZA	between_known_AB
61105	96899	None	2288820	pncA	14	41	208	80	0	2	2	4.18829e-05	TRUE		FALSE	FALSE	FALSE	FALSE		FALSE		FALSE	FALSE	TRUE	PZA	TRUE	PZA	known_AB_first
61111	7581	gyrA	2288820	pncA	232	41	120	80	2	1	3	0.000527124	TRUE	0.0254478	FALSE	FALSE	FALSE	TRUE	LEV,LEV,LEV,MXF,MXF,MXF	TRUE	MXF,LEV	FALSE	FALSE	TRUE	PZA	TRUE	PZA	between_known_AB
61112	1998906	None	2288820	pncA	8	41	30	80	0	1	3	2.37789e-08	TRUE		FALSE	FALSE	FALSE	FALSE		FALSE		FALSE	FALSE	TRUE	PZA	TRUE	PZA	known_AB_first
61114	1123008	pabB	2288820	pncA	6	41	34	80	0	1	3	1.00329e-08	TRUE		FALSE	FALSE	FALSE	FALSE		FALSE		FALSE	FALSE	TRUE	PZA	TRUE	PZA	known_AB_first
61115	1998972	None	2288820	pncA	7	41	26	80	0	1	3	1.5934e-08	TRUE		FALSE	FALSE	FALSE	FALSE		FALSE		FALSE	FALSE	TRUE	PZA	TRUE	PZA	known_AB_first
61118	259092	Rv0216	2288820	pncA	13	41	208	80	0	2	2	3.61279e-05	TRUE		FALSE	FALSE	FALSE	FALSE		FALSE		FALSE	FALSE	TRUE	PZA	TRUE	PZA	known_AB_first
61123	761156	rpoB	2288820	pncA	37	41	152	80	0	1	3	2.3338e-06	TRUE		FALSE	FALSE	TRUE	TRUE	RIF,RIF,RIF,RIF,RIF	TRUE	RIF	FALSE	FALSE	TRUE	PZA	TRUE	PZA	between_known_AB
61125	2265585	Rv2018	2288820	pncA	7	41	32	80	0	1	3	1.59386e-08	TRUE		FALSE	FALSE	FALSE	FALSE		FALSE		FALSE	FALSE	TRUE	PZA	TRUE	PZA	known_AB_first
61220	761155	rpoB	2715342	None	1687	141	9165	350	0	109	19	4.02709e-07	TRUE		FALSE	FALSE	TRUE	TRUE	RIF,RIF,RIF,RIF,RIF,RIF,RIF,RIF,RIF,RIF,RIF,RIF	TRUE	RIF	FALSE	FALSE	TRUE	KAN	TRUE	AMI,KAN	between_known_AB
61226	7582	gyrA	2715342	None	779	141	743	350	16	5	16	1.10107e-10	TRUE	6.2631e-07	TRUE	FALSE	FALSE	TRUE	LEV,LEV,MXF,MXF	TRUE	MXF,LEV	FALSE	FALSE	TRUE	KAN	TRUE	AMI,KAN	between_known_AB
61231	2241091	ctpF	2715342	None	21	141	632	350	0	32	2	0.00111231	TRUE		FALSE	FALSE	TRUE	FALSE		FALSE		FALSE	FALSE	TRUE	KAN	TRUE	AMI,KAN	known_AB_first
61232	2487024	Rv2219A	2715342	None	21	141	632	350	0	32	2	0.00111231	TRUE		FALSE	FALSE	FALSE	FALSE		FALSE		FALSE	FALSE	TRUE	KAN	TRUE	AMI,KAN	known_AB_first
61237	7570	gyrA	2715342	None	389	141	519	350	3	1	8	4.53746e-06	TRUE	0.370423	FALSE	FALSE	FALSE	TRUE	LEV,MXF	TRUE	MXF,LEV	FALSE	FALSE	TRUE	KAN	TRUE	AMI,KAN	between_known_AB
61241	254705	Rv0213c	2715342	None	14	141	12	350	2	0	12	2.05736e-27	TRUE	0.00200072	FALSE	FALSE	FALSE	FALSE		FALSE		FALSE	FALSE	TRUE	KAN	TRUE	AMI,KAN	known_AB_first
61247	764817	rpoC	2715342	None	281	141	921	350	1	2	7	5.39711e-06	TRUE	0.780737	FALSE	FALSE	FALSE	FALSE		TRUE	RIF	FALSE	FALSE	TRUE	KAN	TRUE	AMI,KAN	known_AB_first
61254	1472362	None	2715342	None	116	141	948	350	0	11	3	0.00259491	TRUE		FALSE	FALSE	FALSE	TRUE	STM	TRUE	LZD,KAN,AMI,STM,CAP	FALSE	FALSE	TRUE	KAN	TRUE	AMI,KAN	between_known_AB
61255	7581	gyrA	2715342	None	232	141	120	350	4	0	7	1.42171e-06	TRUE	0.0336848	FALSE	FALSE	FALSE	TRUE	LEV,LEV,LEV,MXF,MXF,MXF	TRUE	MXF,LEV	FALSE	FALSE	TRUE	KAN	TRUE	AMI,KAN	between_known_AB
61258	2289252	None	2715342	None	174	141	134	350	5	0	9	4.55893e-10	TRUE	0.00270562	FALSE	FALSE	FALSE	TRUE	PZA,PZA,PZA	TRUE	PZA	FALSE	FALSE	TRUE	KAN	TRUE	AMI,KAN	between_known_AB
61259	2102417	ndh	2715342	None	14	141	12	350	2	0	11	7.79991e-25	TRUE	0.00200065	FALSE	FALSE	FALSE	FALSE		TRUE	INH,ETH	FALSE	FALSE	TRUE	KAN	TRUE	AMI,KAN	known_AB_first
61264	396765	Rv0331	2715342	None	6	141	26	350	3	0	3	4.12109e-07	TRUE	6.08527e-07	TRUE	FALSE	FALSE	FALSE		FALSE		FALSE	FALSE	TRUE	KAN	TRUE	AMI,KAN	known_AB_first
61265	396766	Rv0331	2715342	None	6	141	26	350	3	0	3	4.12109e-07	TRUE	6.08527e-07	TRUE	FALSE	FALSE	FALSE		FALSE		FALSE	FALSE	TRUE	KAN	TRUE	AMI,KAN	known_AB_first
61268	1001915	Rv0897c	2715342	None	6	141	28	350	2	0	4	1.39691e-09	TRUE	0.000207582	TRUE	FALSE	FALSE	FALSE		FALSE		FALSE	FALSE	TRUE	KAN	TRUE	AMI,KAN	known_AB_first
61271	764703	rpoC	2715342	None	27	141	28	350	3	0	6	6.84222e-11	TRUE	0.000282379	TRUE	FALSE	FALSE	FALSE		TRUE	RIF	FALSE	FALSE	TRUE	KAN	TRUE	AMI,KAN	known_AB_first
61277	474326	Rv0394c	2715342	None	5	141	24	350	2	0	3	2.38882e-07	TRUE	0.000120086	TRUE	FALSE	FALSE	FALSE		FALSE		FALSE	FALSE	TRUE	KAN	TRUE	AMI,KAN	known_AB_first
61278	1594097	uvrC	2715342	None	5	141	24	350	2	0	3	2.38882e-07	TRUE	0.000120086	TRUE	FALSE	TRUE	FALSE		FALSE		FALSE	FALSE	TRUE	KAN	TRUE	AMI,KAN	known_AB_first
61282	374004	PPE6	2715342	None	21	141	116	350	2	0	4	2.05359e-07	TRUE	0.00446373	FALSE	FALSE	FALSE	FALSE		FALSE		FALSE	FALSE	TRUE	KAN	TRUE	AMI,KAN	known_AB_first
61288	2489679	glnE	2715342	None	8	141	28	350	2	0	5	1.59088e-11	TRUE	0.000463912	FALSE	FALSE	FALSE	FALSE		FALSE		FALSE	FALSE	TRUE	KAN	TRUE	AMI,KAN	known_AB_first
61290	764841	rpoC	2715342	None	35	141	184	350	2	1	5	2.45976e-08	TRUE	0.0131781	FALSE	FALSE	FALSE	FALSE		TRUE	RIF	FALSE	FALSE	TRUE	KAN	TRUE	AMI,KAN	known_AB_first
61296	965248	rpfA	2715342	None	5	141	44	350	1	0	4	6.74842e-10	TRUE	0.0193338	FALSE	FALSE	TRUE	FALSE		FALSE		FALSE	FALSE	TRUE	KAN	TRUE	AMI,KAN	known_AB_first
61297	1853001	rpmI	2715342	None	28	141	280	350	2	14	2	0.00193636	TRUE	0.00643357	FALSE	TRUE	TRUE	FALSE		FALSE		FALSE	FALSE	TRUE	KAN	TRUE	AMI,KAN	known_AB_first
61301	2284075	Rv2038c	2715342	None	5	141	24	350	2	0	3	2.38882e-07	TRUE	0.000120086	TRUE	FALSE	FALSE	FALSE		FALSE		FALSE	FALSE	TRUE	KAN	TRUE	AMI,KAN	known_AB_first
61303	7572	gyrA	2715342	None	101	141	126	350	8	0	2	0.0225267	FALSE	1.04897e-08	TRUE	FALSE	FALSE	TRUE	LEV,MXF	TRUE	MXF,LEV	FALSE	FALSE	TRUE	KAN	TRUE	AMI,KAN	between_known_AB
61307	73893	icd2	2715342	None	5	141	36	350	2	0	2	6.34428e-05	TRUE	0.000111408	TRUE	FALSE	FALSE	FALSE		FALSE		FALSE	FALSE	TRUE	KAN	TRUE	AMI,KAN	known_AB_first
61310	798563	None	2715342	None	5	141	16	350	4	0	1	0.0112433	FALSE	3.28476e-11	TRUE	FALSE	FALSE	FALSE		FALSE		FALSE	FALSE	TRUE	KAN	TRUE	AMI,KAN	known_AB_first
61316	2289016	pncA	2715342	None	55	141	60	350	2	0	5	2.25484e-07	TRUE	0.0352981	FALSE	FALSE	FALSE	TRUE	PZA	TRUE	PZA	FALSE	FALSE	TRUE	KAN	TRUE	AMI,KAN	between_known_AB
61318	1673432	None	2715342	None	107	141	523	350	0	2	4	0.000122368	TRUE		FALSE	FALSE	FALSE	TRUE	ETH,ETH,INH,INH	FALSE		FALSE	FALSE	TRUE	KAN	TRUE	AMI,KAN	between_known_AB
61322	764822	rpoC	2715342	None	28	141	158	350	0	3	2	0.00193294	TRUE		FALSE	FALSE	FALSE	FALSE		TRUE	RIF	FALSE	FALSE	TRUE	KAN	TRUE	AMI,KAN	known_AB_first
61330	2289240	pncA	2715342	None	16	141	34	350	4	0	1	0.0355462	FALSE	5.76507e-07	TRUE	FALSE	FALSE	TRUE	PZA	TRUE	PZA	FALSE	FALSE	TRUE	KAN	TRUE	AMI,KAN	between_known_AB
61352	2289081	pncA	2715342	None	32	141	54	350	2	0	2	0.00250151	TRUE	0.0124165	FALSE	FALSE	FALSE	TRUE	PZA,PZA	TRUE	PZA	FALSE	FALSE	TRUE	KAN	TRUE	AMI,KAN	between_known_AB
61365	2288703	pncA	2715342	None	15	141	18	350	5	0	1	0.0333657	FALSE	4.08721e-09	TRUE	FALSE	FALSE	TRUE	PZA,PZA,PZA	TRUE	PZA	FALSE	FALSE	TRUE	KAN	TRUE	AMI,KAN	between_known_AB
61372	1679660	Rv1490	2715342	None	5	141	4	350	0	1	2	6.34469e-05	TRUE		FALSE	FALSE	TRUE	FALSE		FALSE		FALSE	FALSE	TRUE	KAN	TRUE	AMI,KAN	known_AB_first
61400	762423	rpoB	2715342	None	6	141	8	350	2	0	1	0.0134786	FALSE	0.000245183	TRUE	FALSE	TRUE	FALSE		TRUE	RIF	FALSE	FALSE	TRUE	KAN	TRUE	AMI,KAN	known_AB_first
61432	761155	rpoB	4243221	None	1687	147	9165	479	7	68	42	2.5621e-25	TRUE	0.112625	FALSE	FALSE	TRUE	TRUE	RIF,RIF,RIF,RIF,RIF,RIF,RIF,RIF,RIF,RIF,RIF,RIF	TRUE	RIF	FALSE	FALSE	TRUE	EMB	TRUE	EMB	between_known_AB
61435	781687	rpsL	4243221	None	918	147	5303	479	0	42	14	2.64441e-07	TRUE		FALSE	FALSE	FALSE	TRUE	STM,STM	TRUE	STM	FALSE	FALSE	TRUE	EMB	TRUE	EMB	between_known_AB
61440	2155168	katG	4243221	None	2098	147	12564	479	0	95	28	2.91219e-10	TRUE		FALSE	FALSE	TRUE	TRUE	INH,INH,INH,INH,INH	TRUE	INH	FALSE	FALSE	TRUE	EMB	TRUE	EMB	between_known_AB
61443	7582	gyrA	4243221	None	779	147	743	479	17	2	14	1.42924e-08	TRUE	7.39444e-05	TRUE	FALSE	FALSE	TRUE	LEV,LEV,MXF,MXF	TRUE	MXF,LEV	FALSE	FALSE	TRUE	EMB	TRUE	EMB	between_known_AB
61453	761139	rpoB	4243221	None	511	147	634	479	2	0	8	4.34212e-05	TRUE	0.833597	FALSE	FALSE	TRUE	TRUE	RIF,RIF,RIF,RIF,RIF,RIF,RIF,RIF,RIF	TRUE	RIF	FALSE	FALSE	TRUE	EMB	TRUE	EMB	between_known_AB
61460	1473246	None	4243221	None	589	147	1893	479	20	1	13	5.19971e-09	TRUE	2.09118e-08	TRUE	FALSE	FALSE	TRUE	AMI,CAP,KAN	TRUE	LZD,KAN,AMI,STM,CAP	FALSE	FALSE	TRUE	EMB	TRUE	EMB	between_known_AB
61466	1516145	irtB	4243221	None	15	147	66	479	0	1	2	0.000614865	TRUE		FALSE	FALSE	TRUE	FALSE		FALSE		FALSE	FALSE	TRUE	EMB	TRUE	EMB	known_AB_first
61467	2573793	None	4243221	None	15	147	66	479	0	1	2	0.000614865	TRUE		FALSE	FALSE	FALSE	FALSE		FALSE		FALSE	FALSE	TRUE	EMB	TRUE	EMB	known_AB_first
61468	3497859	devS	4243221	None	15	147	66	479	0	1	2	0.000614865	TRUE		FALSE	FALSE	TRUE	FALSE		FALSE		FALSE	FALSE	TRUE	EMB	TRUE	EMB	known_AB_first
61470	3798062	idsB	4243221	None	17	147	76	479	0	1	2	0.00078758	TRUE		FALSE	FALSE	FALSE	FALSE		FALSE		FALSE	FALSE	TRUE	EMB	TRUE	EMB	known_AB_first
61472	3799523	vapC46	4243221	None	15	147	66	479	0	1	2	0.000614865	TRUE		FALSE	FALSE	FALSE	FALSE		FALSE		FALSE	FALSE	TRUE	EMB	TRUE	EMB	known_AB_first
61473	7570	gyrA	4243221	None	389	147	519	479	20	2	5	0.00272482	TRUE	1.51837e-11	TRUE	FALSE	FALSE	TRUE	LEV,MXF	TRUE	MXF,LEV	FALSE	FALSE	TRUE	EMB	TRUE	EMB	between_known_AB
61476	1472359	None	4243221	None	234	147	870	479	0	3	6	2.70926e-05	TRUE		FALSE	FALSE	FALSE	TRUE	STM	TRUE	LZD,KAN,AMI,STM,CAP	FALSE	FALSE	TRUE	EMB	TRUE	EMB	between_known_AB
61479	2216485	mce3F	4243221	None	13	147	66	479	0	1	2	0.000463257	TRUE		FALSE	FALSE	FALSE	FALSE		FALSE		FALSE	FALSE	TRUE	EMB	TRUE	EMB	known_AB_first
61487	764817	rpoC	4243221	None	281	147	921	479	3	3	11	1.78719e-10	TRUE	0.148655	FALSE	FALSE	FALSE	FALSE		TRUE	RIF	FALSE	FALSE	TRUE	EMB	TRUE	EMB	known_AB_first
61489	2747480	folC	4243221	None	38	147	74	479	0	2	3	0.000113258	TRUE		FALSE	FALSE	FALSE	FALSE		FALSE		FALSE	FALSE	TRUE	EMB	TRUE	EMB	known_AB_first
61495	7581	gyrA	4243221	None	232	147	120	479	11	0	3	0.0185694	FALSE	1.58661e-06	TRUE	FALSE	FALSE	TRUE	LEV,LEV,LEV,MXF,MXF,MXF	TRUE	MXF,LEV	FALSE	FALSE	TRUE	EMB	TRUE	EMB	between_known_AB
61497	2289252	None	4243221	None	174	147	134	479	3	0	9	6.62308e-10	TRUE	0.119706	FALSE	FALSE	FALSE	TRUE	PZA,PZA,PZA	TRUE	PZA	FALSE	FALSE	TRUE	EMB	TRUE	EMB	between_known_AB
61501	2160990	aceAa	4243221	None	6	147	24	479	0	2	3	4.69957e-07	TRUE		FALSE	FALSE	FALSE	FALSE		FALSE		FALSE	FALSE	TRUE	EMB	TRUE	EMB	known_AB_first
61510	3073679	None	4243221	None	53	147	192	479	1	3	3	0.000301385	TRUE	0.329654	FALSE	FALSE	FALSE	FALSE		FALSE		FALSE	FALSE	TRUE	EMB	TRUE	EMB	known_AB_first
61518	2386859	Rv2125	4243221	None	5	147	24	479	0	2	3	2.72435e-07	TRUE		FALSE	FALSE	FALSE	FALSE		FALSE		FALSE	FALSE	TRUE	EMB	TRUE	EMB	known_AB_first
61533	980206	Rv0881	4243221	None	5	147	168	479	0	1	3	2.72382e-07	TRUE		FALSE	FALSE	FALSE	FALSE		FALSE		FALSE	FALSE	TRUE	EMB	TRUE	EMB	known_AB_first
61542	2289207	pncA	4243221	None	55	147	54	479	3	0	3	0.000333366	TRUE	0.00747878	FALSE	FALSE	FALSE	TRUE	PZA,PZA,PZA	TRUE	PZA	FALSE	FALSE	TRUE	EMB	TRUE	EMB	between_known_AB
61550	7572	gyrA	4243221	None	101	147	126	479	8	0	1	0.212735	FALSE	2.21868e-07	TRUE	FALSE	FALSE	TRUE	LEV,MXF	TRUE	MXF,LEV	FALSE	FALSE	TRUE	EMB	TRUE	EMB	between_known_AB
61555	2715344	None	4243221	None	76	147	526	479	4	3	3	0.000863607	TRUE	0.00110357	FALSE	FALSE	FALSE	TRUE	KAN	TRUE	AMI,KAN	FALSE	FALSE	TRUE	EMB	TRUE	EMB	between_known_AB
61560	3136908	vapC22	4243221	None	5	147	168	479	0	1	3	2.72382e-07	TRUE		FALSE	FALSE	FALSE	FALSE		FALSE		FALSE	FALSE	TRUE	EMB	TRUE	EMB	known_AB_first
61561	2793111	lipQ	4243221	None	6	147	24	479	0	2	3	4.69957e-07	TRUE		FALSE	FALSE	FALSE	FALSE		FALSE		FALSE	FALSE	TRUE	EMB	TRUE	EMB	known_AB_first
61572	1254144	Rv1129c	4243221	None	33	147	54	479	0	1	2	0.00289286	TRUE		FALSE	FALSE	FALSE	FALSE		FALSE		FALSE	FALSE	TRUE	EMB	TRUE	EMB	known_AB_first
61574	759940	rpoB	4243221	None	23	147	30	479	1	0	2	0.00142585	TRUE	0.152254	FALSE	FALSE	TRUE	FALSE		TRUE	RIF	FALSE	FALSE	TRUE	EMB	TRUE	EMB	known_AB_first
61604	2288847	pncA	4243221	None	15	147	74	479	3	1	1	0.0348633	FALSE	0.000116324	TRUE	FALSE	FALSE	TRUE	PZA,PZA,PZA	TRUE	PZA	FALSE	FALSE	TRUE	EMB	TRUE	EMB	between_known_AB
61615	2289090	pncA	4243221	None	21	147	318	479	1	2	3	1.99285e-05	TRUE	0.14226	FALSE	FALSE	FALSE	TRUE	PZA,PZA	TRUE	PZA	FALSE	FALSE	TRUE	EMB	TRUE	EMB	between_known_AB
61655	3247926	ppsA	4243221	None	5	147	0	479	2	0	2	6.92333e-05	TRUE	0.000259809	TRUE	FALSE	FALSE	FALSE		FALSE		FALSE	FALSE	TRUE	EMB	TRUE	EMB	known_AB_first
61748	4011750	hsaA	4243221	None	10	147	40	479	9	0	1	0.0233523	FALSE	1.04799e-25	TRUE	FALSE	FALSE	FALSE		FALSE		FALSE	FALSE	TRUE	EMB	TRUE	EMB	known_AB_first
61767	761155	rpoB	2289252	None	1687	174	9165	134	2	90	48	4.53969e-28	TRUE	0.324984	FALSE	FALSE	TRUE	TRUE	RIF,RIF,RIF,RIF,RIF,RIF,RIF,RIF,RIF,RIF,RIF,RIF	TRUE	RIF	FALSE	FALSE	TRUE	PZA,PZA,PZA	TRUE	PZA	between_known_AB
61769	781687	rpsL	2289252	None	918	174	5303	134	0	68	10	0.000720912	TRUE		FALSE	FALSE	FALSE	TRUE	STM,STM	TRUE	STM	FALSE	FALSE	TRUE	PZA,PZA,PZA	TRUE	PZA	between_known_AB
61777	2155168	katG	2289252	None	2098	174	12564	134	0	114	36	8.73959e-14	TRUE		FALSE	FALSE	TRUE	TRUE	INH,INH,INH,INH,INH	TRUE	INH	FALSE	FALSE	TRUE	PZA,PZA,PZA	TRUE	PZA	between_known_AB
61779	7582	gyrA	2289252	None	779	174	743	134	7	3	22	4.48651e-15	TRUE	0.00103485	FALSE	FALSE	FALSE	TRUE	LEV,LEV,MXF,MXF	TRUE	MXF,LEV	FALSE	FALSE	TRUE	PZA,PZA,PZA	TRUE	PZA	between_known_AB
61781	761139	rpoB	2289252	None	511	174	634	134	2	2	6	0.0037649	TRUE	0.267363	FALSE	FALSE	TRUE	TRUE	RIF,RIF,RIF,RIF,RIF,RIF,RIF,RIF,RIF	TRUE	RIF	FALSE	FALSE	TRUE	PZA,PZA,PZA	TRUE	PZA	between_known_AB
61784	1473246	None	2289252	None	589	174	1893	134	1	8	23	1.63389e-18	TRUE	0.691409	FALSE	FALSE	FALSE	TRUE	AMI,CAP,KAN	TRUE	LZD,KAN,AMI,STM,CAP	FALSE	FALSE	TRUE	PZA,PZA,PZA	TRUE	PZA	between_known_AB
61788	761110	rpoB	2289252	None	331	174	1265	134	1	7	7	5.86747e-05	TRUE	0.47875	FALSE	FALSE	TRUE	TRUE	RIF,RIF,RIF,RIF,RIF	TRUE	RIF	FALSE	FALSE	TRUE	PZA,PZA,PZA	TRUE	PZA	between_known_AB
61791	7570	gyrA	2289252	None	389	174	519	134	3	0	7	0.000147246	TRUE	0.0434775	FALSE	FALSE	FALSE	TRUE	LEV,MXF	TRUE	MXF,LEV	FALSE	FALSE	TRUE	PZA,PZA,PZA	TRUE	PZA	between_known_AB
61806	764817	rpoC	2289252	None	281	174	921	134	3	2	9	1.74587e-07	TRUE	0.0134109	FALSE	FALSE	FALSE	FALSE		TRUE	RIF	FALSE	FALSE	TRUE	PZA,PZA,PZA	TRUE	PZA	known_AB_first
61811	1673425	None	2289252	None	786	174	3817	134	0	11	11	3.70785e-05	TRUE		FALSE	FALSE	FALSE	TRUE	ETH,INH	FALSE		FALSE	FALSE	TRUE	PZA,PZA,PZA	TRUE	PZA	between_known_AB
61815	7581	gyrA	2289252	None	232	174	120	134	2	0	5	0.000561411	TRUE	0.0821465	FALSE	FALSE	FALSE	TRUE	LEV,LEV,LEV,MXF,MXF,MXF	TRUE	MXF,LEV	FALSE	FALSE	TRUE	PZA,PZA,PZA	TRUE	PZA	between_known_AB
61824	2160990	aceAa	2289252	None	6	174	24	134	0	2	4	3.19506e-09	TRUE		FALSE	FALSE	FALSE	FALSE		FALSE		FALSE	FALSE	TRUE	PZA,PZA,PZA	TRUE	PZA	known_AB_first
61825	761140	rpoB	2289252	None	207	174	172	134	0	1	4	0.00296679	TRUE		FALSE	FALSE	TRUE	TRUE	RIF,RIF,RIF,RIF,RIF,RIF,RIF,RIF,RIF	TRUE	RIF	FALSE	FALSE	TRUE	PZA,PZA,PZA	TRUE	PZA	between_known_AB
61862	761156	rpoB	2289252	None	37	174	152	134	0	2	3	0.000169787	TRUE		FALSE	FALSE	TRUE	TRUE	RIF,RIF,RIF,RIF,RIF	TRUE	RIF	FALSE	FALSE	TRUE	PZA,PZA,PZA	TRUE	PZA	between_known_AB
61879	1673432	None	2289252	None	107	174	523	134	0	1	5	1.59641e-05	TRUE		FALSE	FALSE	FALSE	TRUE	ETH,ETH,INH,INH	FALSE		FALSE	FALSE	TRUE	PZA,PZA,PZA	TRUE	PZA	between_known_AB
62016	761155	rpoB	2155167	katG	1687	56	9165	136	1	4	21	1.00006e-15	TRUE	0.712344	FALSE	FALSE	TRUE	TRUE	RIF,RIF,RIF,RIF,RIF,RIF,RIF,RIF,RIF,RIF,RIF,RIF	TRUE	RIF	FALSE	TRUE	TRUE	INH,INH,INH	TRUE	INH	between_known_AB
62018	781687	rpsL	2155167	katG	918	56	5303	136	0	1	8	5.21988e-06	TRUE		FALSE	FALSE	FALSE	TRUE	STM,STM	TRUE	STM	FALSE	TRUE	TRUE	INH,INH,INH	TRUE	INH	between_known_AB
62027	761139	rpoB	2155167	katG	511	56	634	136	1	0	6	9.45967e-06	TRUE	0.654999	FALSE	FALSE	TRUE	TRUE	RIF,RIF,RIF,RIF,RIF,RIF,RIF,RIF,RIF	TRUE	RIF	FALSE	TRUE	TRUE	INH,INH,INH	TRUE	INH	between_known_AB
62030	781822	rpsL	2155167	katG	329	56	1338	136	0	1	4	0.000272728	TRUE		FALSE	FALSE	FALSE	TRUE	STM,STM	TRUE	STM	FALSE	TRUE	TRUE	INH,INH,INH	TRUE	INH	between_known_AB
62033	761110	rpoB	2155167	katG	331	56	1265	136	1	0	5	1.66757e-05	TRUE	0.473085	FALSE	FALSE	TRUE	TRUE	RIF,RIF,RIF,RIF,RIF	TRUE	RIF	FALSE	TRUE	TRUE	INH,INH,INH	TRUE	INH	between_known_AB
62046	7581	gyrA	2155167	katG	232	56	120	136	4	0	3	0.00129327	TRUE	0.00142823	FALSE	FALSE	FALSE	TRUE	LEV,LEV,LEV,MXF,MXF,MXF	TRUE	MXF,LEV	FALSE	TRUE	TRUE	INH,INH,INH	TRUE	INH	between_known_AB
62078	2123145	lldD2	2155167	katG	313	56	3348	136	0	2	4	0.000256034	TRUE		FALSE	FALSE	TRUE	FALSE		FALSE		FALSE	TRUE	TRUE	INH,INH,INH	TRUE	INH	known_AB_first
62103	1941738	None	2155167	katG	5	56	38	136	1	0	1	0.00446101	TRUE	0.00769166	FALSE	FALSE	FALSE	FALSE		FALSE		FALSE	TRUE	TRUE	INH,INH,INH	TRUE	INH	known_AB_first
62219	761155	rpoB	761156	rpoB	1687	37	9165	152	0	22	17	2.04359e-14	TRUE		FALSE	FALSE	TRUE	TRUE	RIF,RIF,RIF,RIF,RIF,RIF,RIF,RIF,RIF,RIF,RIF,RIF	TRUE	RIF	FALSE	TRUE	TRUE	RIF,RIF,RIF,RIF,RIF	TRUE	RIF	between_known_AB
62227	96899	None	761156	rpoB	14	37	208	152	0	1	6	4.45839e-16	TRUE		FALSE	FALSE	FALSE	FALSE		FALSE		FALSE	TRUE	TRUE	RIF,RIF,RIF,RIF,RIF	TRUE	RIF	known_AB_first
62229	259092	Rv0216	761156	rpoB	13	37	208	152	0	1	6	2.85922e-16	TRUE		FALSE	FALSE	FALSE	FALSE		FALSE		FALSE	TRUE	TRUE	RIF,RIF,RIF,RIF,RIF	TRUE	RIF	known_AB_first
62274	761155	rpoB	2289081	pncA	1687	32	9165	54	0	11	15	5.12968e-13	TRUE		FALSE	FALSE	TRUE	TRUE	RIF,RIF,RIF,RIF,RIF,RIF,RIF,RIF,RIF,RIF,RIF,RIF	TRUE	RIF	FALSE	FALSE	TRUE	PZA,PZA	TRUE	PZA	between_known_AB
62278	2155168	katG	2289081	pncA	2098	32	12564	54	0	16	9	1.57813e-05	TRUE		FALSE	FALSE	TRUE	TRUE	INH,INH,INH,INH,INH	TRUE	INH	FALSE	FALSE	TRUE	PZA,PZA	TRUE	PZA	between_known_AB
62281	7582	gyrA	2289081	pncA	779	32	743	54	1	1	4	0.000827841	TRUE	0.487669	FALSE	FALSE	FALSE	TRUE	LEV,LEV,MXF,MXF	TRUE	MXF,LEV	FALSE	FALSE	TRUE	PZA,PZA	TRUE	PZA	between_known_AB
62287	1473246	None	2289081	pncA	589	32	1893	54	1	1	6	9.92025e-07	TRUE	0.315001	FALSE	FALSE	FALSE	TRUE	AMI,CAP,KAN	TRUE	LZD,KAN,AMI,STM,CAP	FALSE	FALSE	TRUE	PZA,PZA	TRUE	PZA	between_known_AB
62295	396765	Rv0331	2289081	pncA	6	32	26	54	0	2	1	0.00305601	TRUE		FALSE	FALSE	FALSE	FALSE		FALSE		FALSE	FALSE	TRUE	PZA,PZA	TRUE	PZA	known_AB_first
62296	396766	Rv0331	2289081	pncA	6	32	26	54	0	2	1	0.00305601	TRUE		FALSE	FALSE	FALSE	FALSE		FALSE		FALSE	FALSE	TRUE	PZA,PZA	TRUE	PZA	known_AB_first
62298	1001915	Rv0897c	2289081	pncA	6	32	28	54	0	2	1	0.00305611	TRUE		FALSE	FALSE	FALSE	FALSE		FALSE		FALSE	FALSE	TRUE	PZA,PZA	TRUE	PZA	known_AB_first
62457	761155	rpoB	2289207	pncA	1687	55	9165	54	0	26	14	7.34624e-09	TRUE		FALSE	FALSE	TRUE	TRUE	RIF,RIF,RIF,RIF,RIF,RIF,RIF,RIF,RIF,RIF,RIF,RIF	TRUE	RIF	FALSE	FALSE	TRUE	PZA,PZA,PZA	TRUE	PZA	between_known_AB
62461	2155168	katG	2289207	pncA	2098	55	12564	54	0	38	9	0.000856111	TRUE		FALSE	FALSE	TRUE	TRUE	INH,INH,INH,INH,INH	TRUE	INH	FALSE	FALSE	TRUE	PZA,PZA,PZA	TRUE	PZA	between_known_AB
62474	7570	gyrA	2289207	pncA	389	55	519	54	1	3	5	3.09993e-05	TRUE	0.245154	FALSE	FALSE	FALSE	TRUE	LEV,MXF	TRUE	MXF,LEV	FALSE	FALSE	TRUE	PZA,PZA,PZA	TRUE	PZA	between_known_AB
62477	1472359	None	2289207	pncA	234	55	870	54	0	2	4	6.70474e-05	TRUE		FALSE	FALSE	FALSE	TRUE	STM	TRUE	LZD,KAN,AMI,STM,CAP	FALSE	FALSE	TRUE	PZA,PZA,PZA	TRUE	PZA	between_known_AB
62525	761155	rpoB	2289213	pncA	1687	68	9165	624	0	36	15	1.50857e-08	TRUE		FALSE	FALSE	TRUE	TRUE	RIF,RIF,RIF,RIF,RIF,RIF,RIF,RIF,RIF,RIF,RIF,RIF	TRUE	RIF	FALSE	FALSE	TRUE	PZA,PZA	TRUE	PZA	between_known_AB
62526	781687	rpsL	2289213	pncA	918	68	5303	624	1	27	6	0.00103533	TRUE	0.999885	FALSE	FALSE	FALSE	TRUE	STM,STM	TRUE	STM	FALSE	FALSE	TRUE	PZA,PZA	TRUE	PZA	between_known_AB
62527	2155168	katG	2289213	pncA	2098	68	12564	624	0	43	16	1.06624e-07	TRUE		FALSE	FALSE	TRUE	TRUE	INH,INH,INH,INH,INH	TRUE	INH	FALSE	FALSE	TRUE	PZA,PZA	TRUE	PZA	between_known_AB
62528	7582	gyrA	2289213	pncA	779	68	743	624	6	1	8	3.88472e-06	TRUE	0.792364	FALSE	FALSE	FALSE	TRUE	LEV,LEV,MXF,MXF	TRUE	MXF,LEV	FALSE	FALSE	TRUE	PZA,PZA	TRUE	PZA	between_known_AB
62536	1473246	None	2289213	pncA	589	68	1893	624	3	1	5	0.000639095	TRUE	0.67532	FALSE	FALSE	FALSE	TRUE	AMI,CAP,KAN	TRUE	LZD,KAN,AMI,STM,CAP	FALSE	FALSE	TRUE	PZA,PZA	TRUE	PZA	between_known_AB
62551	1472362	None	2289213	pncA	116	68	948	624	0	2	3	0.000325746	TRUE		FALSE	FALSE	FALSE	TRUE	STM	TRUE	LZD,KAN,AMI,STM,CAP	FALSE	FALSE	TRUE	PZA,PZA	TRUE	PZA	between_known_AB
62552	7581	gyrA	2289213	pncA	232	68	120	624	1	0	4	0.000144308	TRUE	0.900419	FALSE	FALSE	FALSE	TRUE	LEV,LEV,LEV,MXF,MXF,MXF	TRUE	MXF,LEV	FALSE	FALSE	TRUE	PZA,PZA	TRUE	PZA	between_known_AB
62556	1235400	xseA	2289213	pncA	6	68	138	624	0	9	2	2.15137e-05	TRUE		FALSE	FALSE	FALSE	FALSE		FALSE		FALSE	FALSE	TRUE	PZA,PZA	TRUE	PZA	known_AB_first
62557	1877831	pks7	2289213	pncA	6	68	138	624	0	9	2	2.15137e-05	TRUE		FALSE	FALSE	FALSE	FALSE		FALSE		FALSE	FALSE	TRUE	PZA,PZA	TRUE	PZA	known_AB_first
62561	761244	rpoB	2289213	pncA	22	68	38	624	1	0	2	0.000285555	TRUE	0.188661	FALSE	FALSE	TRUE	FALSE		TRUE	RIF	FALSE	FALSE	TRUE	PZA,PZA	TRUE	PZA	known_AB_first
62563	765462	rpoC	2289213	pncA	43	68	156	624	0	9	2	0.00107745	TRUE		FALSE	FALSE	FALSE	FALSE		TRUE	RIF	FALSE	FALSE	TRUE	PZA,PZA	TRUE	PZA	known_AB_first
62575	1673432	None	2289213	pncA	107	68	523	624	2	0	3	0.000252246	TRUE	0.282631	FALSE	FALSE	FALSE	TRUE	ETH,ETH,INH,INH	FALSE		FALSE	FALSE	TRUE	PZA,PZA	TRUE	PZA	between_known_AB
62617	761155	rpoB	2289162	pncA	1687	14	9165	2	0	5	8	3.00962e-08	TRUE		FALSE	FALSE	TRUE	TRUE	RIF,RIF,RIF,RIF,RIF,RIF,RIF,RIF,RIF,RIF,RIF,RIF	TRUE	RIF	FALSE	FALSE	TRUE	PZA	TRUE	PZA	between_known_AB
62620	2155168	katG	2289162	pncA	2098	14	12564	2	0	5	6	4.24369e-05	TRUE		FALSE	FALSE	TRUE	TRUE	INH,INH,INH,INH,INH	TRUE	INH	FALSE	FALSE	TRUE	PZA	TRUE	PZA	between_known_AB
62643	761155	rpoB	2288839	pncA	1687	27	9165	86	0	10	10	3.33278e-08	TRUE		FALSE	FALSE	TRUE	TRUE	RIF,RIF,RIF,RIF,RIF,RIF,RIF,RIF,RIF,RIF,RIF,RIF	TRUE	RIF	FALSE	FALSE	TRUE	PZA,PZA	TRUE	PZA	between_known_AB
62646	7582	gyrA	2288839	pncA	779	27	743	86	2	0	5	3.00084e-05	TRUE	0.288297	FALSE	FALSE	FALSE	TRUE	LEV,LEV,MXF,MXF	TRUE	MXF,LEV	FALSE	FALSE	TRUE	PZA,PZA	TRUE	PZA	between_known_AB
62648	1473246	None	2288839	pncA	589	27	1893	86	0	2	4	0.000163598	TRUE		FALSE	FALSE	FALSE	TRUE	AMI,CAP,KAN	TRUE	LZD,KAN,AMI,STM,CAP	FALSE	FALSE	TRUE	PZA,PZA	TRUE	PZA	between_known_AB
62654	7581	gyrA	2288839	pncA	232	27	120	86	2	0	2	0.00471597	TRUE	0.0377112	FALSE	FALSE	FALSE	TRUE	LEV,LEV,LEV,MXF,MXF,MXF	TRUE	MXF,LEV	FALSE	FALSE	TRUE	PZA,PZA	TRUE	PZA	between_known_AB
62728	761155	rpoB	2715344	None	1687	76	9165	526	3	47	15	6.08126e-08	TRUE	0.715654	FALSE	FALSE	TRUE	TRUE	RIF,RIF,RIF,RIF,RIF,RIF,RIF,RIF,RIF,RIF,RIF,RIF	TRUE	RIF	FALSE	FALSE	TRUE	KAN	TRUE	AMI,KAN	between_known_AB
62733	2155168	katG	2715344	None	2098	76	12564	526	0	59	10	0.00226459	TRUE		FALSE	FALSE	TRUE	TRUE	INH,INH,INH,INH,INH	TRUE	INH	FALSE	FALSE	TRUE	KAN	TRUE	AMI,KAN	between_known_AB
62736	7582	gyrA	2715344	None	779	76	743	526	23	0	9	9.12143e-07	TRUE	1.00871e-07	TRUE	FALSE	FALSE	TRUE	LEV,LEV,MXF,MXF	TRUE	MXF,LEV	FALSE	FALSE	TRUE	KAN	TRUE	AMI,KAN	between_known_AB
62746	7570	gyrA	2715344	None	389	76	519	526	24	1	2	0.0847505	FALSE	1.60761e-14	TRUE	FALSE	FALSE	TRUE	LEV,MXF	TRUE	MXF,LEV	FALSE	FALSE	TRUE	KAN	TRUE	AMI,KAN	between_known_AB
62748	1472359	None	2715344	None	234	76	870	526	0	2	3	0.00328779	TRUE		FALSE	FALSE	FALSE	TRUE	STM	TRUE	LZD,KAN,AMI,STM,CAP	FALSE	FALSE	TRUE	KAN	TRUE	AMI,KAN	between_known_AB
62750	764817	rpoC	2715344	None	281	76	921	526	4	6	6	1.83995e-06	TRUE	0.0261239	FALSE	FALSE	FALSE	FALSE		TRUE	RIF	FALSE	FALSE	TRUE	KAN	TRUE	AMI,KAN	known_AB_first
62755	7581	gyrA	2715344	None	232	76	120	526	9	0	2	0.0336353	FALSE	0.000146168	TRUE	FALSE	FALSE	TRUE	LEV,LEV,LEV,MXF,MXF,MXF	TRUE	MXF,LEV	FALSE	FALSE	TRUE	KAN	TRUE	AMI,KAN	between_known_AB
62763	1235400	xseA	2715344	None	6	76	138	526	0	5	2	2.67684e-05	TRUE		FALSE	FALSE	FALSE	FALSE		FALSE		FALSE	FALSE	TRUE	KAN	TRUE	AMI,KAN	known_AB_first
62764	1877831	pks7	2715344	None	6	76	138	526	0	5	2	2.67684e-05	TRUE		FALSE	FALSE	FALSE	FALSE		FALSE		FALSE	FALSE	TRUE	KAN	TRUE	AMI,KAN	known_AB_first
62770	765462	rpoC	2715344	None	43	76	156	526	0	5	2	0.00133644	TRUE		FALSE	FALSE	FALSE	FALSE		TRUE	RIF	FALSE	FALSE	TRUE	KAN	TRUE	AMI,KAN	known_AB_first
62778	7572	gyrA	2715344	None	101	76	126	526	7	0	4	8.85627e-06	TRUE	1.86392e-05	TRUE	FALSE	FALSE	TRUE	LEV,MXF	TRUE	MXF,LEV	FALSE	FALSE	TRUE	KAN	TRUE	AMI,KAN	between_known_AB
62791	853459	phoR	2715344	None	5	76	0	526	2	0	1	0.0060868	FALSE	0.000313459	TRUE	FALSE	FALSE	FALSE		FALSE		FALSE	FALSE	TRUE	KAN	TRUE	AMI,KAN	known_AB_first
62811	6620	gyrB	2715344	None	41	76	4	526	6	0	1	0.0488623	FALSE	6.91468e-07	TRUE	FALSE	FALSE	TRUE	LEV,MXF	TRUE	MXF,LEV	FALSE	FALSE	TRUE	KAN	TRUE	AMI,KAN	between_known_AB
62812	2288988	pncA	2715344	None	32	76	10	526	4	0	2	0.000744674	TRUE	0.000105894	TRUE	FALSE	FALSE	TRUE	PZA,PZA	TRUE	PZA	FALSE	FALSE	TRUE	KAN	TRUE	AMI,KAN	between_known_AB
62840	2268382	Rv2023A	2715344	None	5	76	0	526	4	0	1	0.0060868	FALSE	2.06094e-10	TRUE	FALSE	FALSE	FALSE		FALSE		FALSE	FALSE	TRUE	KAN	TRUE	AMI,KAN	known_AB_first
62917	761155	rpoB	2289150	pncA	1687	14	9165	52	0	7	7	5.33462e-07	TRUE		FALSE	FALSE	TRUE	TRUE	RIF,RIF,RIF,RIF,RIF,RIF,RIF,RIF,RIF,RIF,RIF,RIF	TRUE	RIF	FALSE	FALSE	TRUE	PZA,PZA	TRUE	PZA	between_known_AB
62922	781822	rpsL	2289150	pncA	329	14	1338	52	0	1	2	0.00270116	TRUE		FALSE	FALSE	FALSE	TRUE	STM,STM	TRUE	STM	FALSE	FALSE	TRUE	PZA,PZA	TRUE	PZA	between_known_AB
62923	764817	rpoC	2289150	pncA	281	14	921	52	1	0	2	0.00195578	TRUE	0.20652	FALSE	FALSE	FALSE	FALSE		TRUE	RIF	FALSE	FALSE	TRUE	PZA,PZA	TRUE	PZA	known_AB_first
63002	761155	rpoB	2288826	pncA	1687	61	9165	38	0	39	12	1.24269e-06	TRUE		FALSE	FALSE	TRUE	TRUE	RIF,RIF,RIF,RIF,RIF,RIF,RIF,RIF,RIF,RIF,RIF,RIF	TRUE	RIF	FALSE	FALSE	TRUE	PZA,PZA	TRUE	PZA	between_known_AB
63003	781687	rpsL	2288826	pncA	918	61	5303	38	0	17	5	0.00351696	TRUE		FALSE	FALSE	FALSE	TRUE	STM,STM	TRUE	STM	FALSE	FALSE	TRUE	PZA,PZA	TRUE	PZA	between_known_AB
63007	7582	gyrA	2288826	pncA	779	61	743	38	1	1	5	0.00123648	TRUE	0.356947	FALSE	FALSE	FALSE	TRUE	LEV,LEV,MXF,MXF	TRUE	MXF,LEV	FALSE	FALSE	TRUE	PZA,PZA	TRUE	PZA	between_known_AB
63011	781822	rpsL	2288826	pncA	329	61	1338	38	0	4	4	0.000373681	TRUE		FALSE	FALSE	FALSE	TRUE	STM,STM	TRUE	STM	FALSE	FALSE	TRUE	PZA,PZA	TRUE	PZA	between_known_AB
63012	1473246	None	2288826	pncA	589	61	1893	38	1	4	8	2.33249e-07	TRUE	0.28789	FALSE	FALSE	FALSE	TRUE	AMI,CAP,KAN	TRUE	LZD,KAN,AMI,STM,CAP	FALSE	FALSE	TRUE	PZA,PZA	TRUE	PZA	between_known_AB
63013	666107	pncB2	2288826	pncA	18	61	196	38	0	1	2	0.000152355	TRUE		FALSE	FALSE	FALSE	FALSE		FALSE		FALSE	FALSE	TRUE	PZA,PZA	TRUE	PZA	known_AB_first
63017	764817	rpoC	2288826	pncA	281	61	921	38	0	2	3	0.00292568	TRUE		FALSE	FALSE	FALSE	FALSE		TRUE	RIF	FALSE	FALSE	TRUE	PZA,PZA	TRUE	PZA	known_AB_first
63034	1263387	PPE16	2288826	pncA	6	61	4	38	3	0	2	1.69481e-05	TRUE	5.93975e-10	TRUE	FALSE	TRUE	FALSE		FALSE		FALSE	FALSE	TRUE	PZA,PZA	TRUE	PZA	known_AB_first
63044	761156	rpoB	2288826	pncA	37	61	152	38	0	1	4	6.85262e-08	TRUE		FALSE	FALSE	TRUE	TRUE	RIF,RIF,RIF,RIF,RIF	TRUE	RIF	FALSE	FALSE	TRUE	PZA,PZA	TRUE	PZA	between_known_AB
63047	154191	None	2288826	pncA	25	61	6689	38	0	5	2	0.000363636	TRUE		FALSE	FALSE	FALSE	FALSE		FALSE		FALSE	FALSE	TRUE	PZA,PZA	TRUE	PZA	known_AB_first
63051	1673432	None	2288826	pncA	107	61	523	38	0	6	3	0.000178691	TRUE		FALSE	FALSE	FALSE	TRUE	ETH,ETH,INH,INH	FALSE		FALSE	FALSE	TRUE	PZA,PZA	TRUE	PZA	between_known_AB
63081	761155	rpoB	2288955	pncA	1687	32	9165	14	0	14	9	1.53281e-06	TRUE		FALSE	FALSE	TRUE	TRUE	RIF,RIF,RIF,RIF,RIF,RIF,RIF,RIF,RIF,RIF,RIF,RIF	TRUE	RIF	FALSE	FALSE	TRUE	PZA,PZA,PZA	TRUE	PZA	between_known_AB
63084	2155168	katG	2288955	pncA	2098	32	12564	14	0	19	9	1.57711e-05	TRUE		FALSE	FALSE	TRUE	TRUE	INH,INH,INH,INH,INH	TRUE	INH	FALSE	FALSE	TRUE	PZA,PZA,PZA	TRUE	PZA	between_known_AB
63088	7582	gyrA	2288955	pncA	779	32	743	14	0	1	6	4.4451e-06	TRUE		FALSE	FALSE	FALSE	TRUE	LEV,LEV,MXF,MXF	TRUE	MXF,LEV	FALSE	FALSE	TRUE	PZA,PZA,PZA	TRUE	PZA	between_known_AB
63099	1473246	None	2288955	pncA	589	32	1893	14	0	1	5	1.91493e-05	TRUE		FALSE	FALSE	FALSE	TRUE	AMI,CAP,KAN	TRUE	LZD,KAN,AMI,STM,CAP	FALSE	FALSE	TRUE	PZA,PZA,PZA	TRUE	PZA	between_known_AB
63179	761155	rpoB	2289036	pncA	1687	11	9165	12	0	2	6	2.11803e-06	TRUE		FALSE	FALSE	TRUE	TRUE	RIF,RIF,RIF,RIF,RIF,RIF,RIF,RIF,RIF,RIF,RIF,RIF	TRUE	RIF	FALSE	FALSE	TRUE	PZA	TRUE	PZA	between_known_AB
63200	1404601	cyp130	2289036	pncA	10	11	16	12	0	1	1	0.00175011	TRUE		FALSE	FALSE	TRUE	FALSE		FALSE		FALSE	FALSE	TRUE	PZA	TRUE	PZA	known_AB_first
63205	761155	rpoB	2289016	pncA	1687	55	9165	60	0	23	11	2.91769e-06	TRUE		FALSE	FALSE	TRUE	TRUE	RIF,RIF,RIF,RIF,RIF,RIF,RIF,RIF,RIF,RIF,RIF,RIF	TRUE	RIF	FALSE	FALSE	TRUE	PZA	TRUE	PZA	between_known_AB
63206	781687	rpsL	2289016	pncA	918	55	5303	60	0	17	7	4.1397e-05	TRUE		FALSE	FALSE	FALSE	TRUE	STM,STM	TRUE	STM	FALSE	FALSE	TRUE	PZA	TRUE	PZA	between_known_AB
63208	2155168	katG	2289016	pncA	2098	55	12564	60	0	32	15	4.05827e-08	TRUE		FALSE	FALSE	TRUE	TRUE	INH,INH,INH,INH,INH	TRUE	INH	FALSE	FALSE	TRUE	PZA	TRUE	PZA	between_known_AB
63209	7582	gyrA	2289016	pncA	779	55	743	60	4	1	6	8.99547e-05	TRUE	0.00500373	FALSE	FALSE	FALSE	TRUE	LEV,LEV,MXF,MXF	TRUE	MXF,LEV	FALSE	FALSE	TRUE	PZA	TRUE	PZA	between_known_AB
63212	1473246	None	2289016	pncA	589	55	1893	60	3	7	10	3.40366e-10	TRUE	0.00628669	FALSE	FALSE	FALSE	TRUE	AMI,CAP,KAN	TRUE	LZD,KAN,AMI,STM,CAP	FALSE	FALSE	TRUE	PZA	TRUE	PZA	between_known_AB
63214	761110	rpoB	2289016	pncA	331	55	1265	60	0	3	5	1.52303e-05	TRUE		FALSE	FALSE	TRUE	TRUE	RIF,RIF,RIF,RIF,RIF	TRUE	RIF	FALSE	FALSE	TRUE	PZA	TRUE	PZA	between_known_AB
63347	761155	rpoB	2289073	pncA	1687	20	9165	8	0	10	7	5.47449e-06	TRUE		FALSE	FALSE	TRUE	TRUE	RIF,RIF,RIF,RIF,RIF,RIF,RIF,RIF,RIF,RIF,RIF,RIF	TRUE	RIF	FALSE	FALSE	TRUE	PZA,PZA,PZA	TRUE	PZA	between_known_AB
63348	781687	rpsL	2289073	pncA	918	20	5303	8	0	6	3	0.00446773	TRUE		FALSE	FALSE	FALSE	TRUE	STM,STM	TRUE	STM	FALSE	FALSE	TRUE	PZA,PZA,PZA	TRUE	PZA	between_known_AB
63351	7582	gyrA	2289073	pncA	779	20	743	8	2	0	6	3.0126e-07	TRUE	0.00315412	FALSE	FALSE	FALSE	TRUE	LEV,LEV,MXF,MXF	TRUE	MXF,LEV	FALSE	FALSE	TRUE	PZA,PZA,PZA	TRUE	PZA	between_known_AB
63369	1533197	PPE19	2289073	pncA	11	20	74	8	0	1	1	0.00350073	TRUE		FALSE	TRUE	TRUE	FALSE		FALSE		FALSE	FALSE	TRUE	PZA,PZA,PZA	TRUE	PZA	known_AB_first
63425	761155	rpoB	4326632	ethA	1687	15	9165	296	4	5	6	1.22397e-05	TRUE	0.0122934	FALSE	FALSE	TRUE	TRUE	RIF,RIF,RIF,RIF,RIF,RIF,RIF,RIF,RIF,RIF,RIF,RIF	TRUE	RIF	FALSE	FALSE	TRUE	ETH	TRUE	ETH	between_known_AB
63434	7582	gyrA	4326632	ethA	779	15	743	296	20	0	3	0.00101425	TRUE	7.06335e-10	TRUE	FALSE	FALSE	TRUE	LEV,LEV,MXF,MXF	TRUE	MXF,LEV	FALSE	FALSE	TRUE	ETH	TRUE	ETH	between_known_AB
63440	7570	gyrA	4326632	ethA	389	15	519	296	11	0	1	0.0903286	FALSE	2.21863e-06	TRUE	FALSE	FALSE	TRUE	LEV,MXF	TRUE	MXF,LEV	FALSE	FALSE	TRUE	ETH	TRUE	ETH	between_known_AB
63447	4071176	Rv3631	4326632	ethA	5	15	8	296	0	1	1	0.00119884	TRUE		FALSE	FALSE	FALSE	FALSE		FALSE		FALSE	FALSE	TRUE	ETH	TRUE	ETH	known_AB_first
63448	642022	fadD8	4326632	ethA	5	15	8	296	0	1	1	0.00119884	TRUE		FALSE	FALSE	TRUE	FALSE		FALSE		FALSE	FALSE	TRUE	ETH	TRUE	ETH	known_AB_first
63455	4160974	None	4326632	ethA	5	15	8	296	0	1	1	0.00119884	TRUE		FALSE	FALSE	FALSE	FALSE		FALSE		FALSE	FALSE	TRUE	ETH	TRUE	ETH	known_AB_first
63456	4243217	None	4326632	ethA	238	15	446	296	10	0	1	0.0560491	FALSE	5.23872e-08	TRUE	FALSE	FALSE	FALSE		TRUE	EMB	FALSE	FALSE	TRUE	ETH	TRUE	ETH	known_AB_first
63464	4247730	embB	4326632	ethA	337	15	839	296	3	2	3	8.75941e-05	TRUE	0.209894	FALSE	FALSE	FALSE	TRUE	EMB,EMB	TRUE	EMB	FALSE	FALSE	TRUE	ETH	TRUE	ETH	between_known_AB
63474	2288817	pncA	4326632	ethA	12	15	4	296	1	0	1	0.00287494	TRUE	0.050564	FALSE	FALSE	FALSE	TRUE	PZA,PZA	TRUE	PZA	FALSE	FALSE	TRUE	ETH	TRUE	ETH	between_known_AB
63476	4247402	embB	4326632	ethA	6	15	256	296	1	0	1	0.00143883	TRUE	0.00502552	FALSE	FALSE	FALSE	FALSE		TRUE	EMB	FALSE	FALSE	TRUE	ETH	TRUE	ETH	known_AB_first
63478	4269311	ubiA	4326632	ethA	11	15	4	296	1	0	1	0.00263563	TRUE	0.0460746	FALSE	FALSE	FALSE	FALSE		TRUE	EMB	FALSE	FALSE	TRUE	ETH	TRUE	ETH	known_AB_first
63512	761155	rpoB	1473247	None	1687	16	9165	6	0	7	6	1.74907e-05	TRUE		FALSE	FALSE	TRUE	TRUE	RIF,RIF,RIF,RIF,RIF,RIF,RIF,RIF,RIF,RIF,RIF,RIF	TRUE	RIF	FALSE	FALSE	TRUE	AMI,CAP,KAN	TRUE	LZD,KAN,AMI,STM,CAP	between_known_AB
63513	781687	rpsL	1473247	None	918	16	5303	6	0	5	3	0.00240001	TRUE		FALSE	FALSE	FALSE	TRUE	STM,STM	TRUE	STM	FALSE	FALSE	TRUE	AMI,CAP,KAN	TRUE	LZD,KAN,AMI,STM,CAP	between_known_AB
63520	761110	rpoB	1473247	None	331	16	1265	6	1	0	2	0.00353155	TRUE	0.0159919	FALSE	FALSE	TRUE	TRUE	RIF,RIF,RIF,RIF,RIF	TRUE	RIF	FALSE	FALSE	TRUE	AMI,CAP,KAN	TRUE	LZD,KAN,AMI,STM,CAP	between_known_AB
63522	1472359	None	1473247	None	234	16	870	6	1	1	2	0.00176683	TRUE	0.00375976	FALSE	FALSE	FALSE	TRUE	STM	TRUE	LZD,KAN,AMI,STM,CAP	FALSE	FALSE	TRUE	AMI,CAP,KAN	TRUE	LZD,KAN,AMI,STM,CAP	between_known_AB
63553	761155	rpoB	4247469	embB	1687	44	9165	320	4	19	9	1.98167e-05	TRUE	0.964099	FALSE	FALSE	TRUE	TRUE	RIF,RIF,RIF,RIF,RIF,RIF,RIF,RIF,RIF,RIF,RIF,RIF	TRUE	RIF	FALSE	FALSE	TRUE	EMB,EMB	TRUE	EMB	between_known_AB
63556	2155168	katG	4247469	embB	2098	44	12564	320	0	20	12	8.88275e-07	TRUE		FALSE	FALSE	TRUE	TRUE	INH,INH,INH,INH,INH	TRUE	INH	FALSE	FALSE	TRUE	EMB,EMB	TRUE	EMB	between_known_AB
63559	7582	gyrA	4247469	embB	779	44	743	320	10	1	4	0.00266686	TRUE	0.00705335	FALSE	FALSE	FALSE	TRUE	LEV,LEV,MXF,MXF	TRUE	MXF,LEV	FALSE	FALSE	TRUE	EMB,EMB	TRUE	EMB	between_known_AB
63560	761139	rpoB	4247469	embB	511	44	634	320	3	0	6	2.46287e-06	TRUE	0.486856	FALSE	FALSE	TRUE	TRUE	RIF,RIF,RIF,RIF,RIF,RIF,RIF,RIF,RIF	TRUE	RIF	FALSE	FALSE	TRUE	EMB,EMB	TRUE	EMB	between_known_AB
63564	1473246	None	4247469	embB	589	44	1893	320	12	0	9	9.75164e-10	TRUE	4.06453e-05	TRUE	FALSE	FALSE	TRUE	AMI,CAP,KAN	TRUE	LZD,KAN,AMI,STM,CAP	FALSE	FALSE	TRUE	EMB,EMB	TRUE	EMB	between_known_AB
63571	7570	gyrA	4247469	embB	389	44	519	320	2	1	4	0.000199304	TRUE	0.585542	FALSE	FALSE	FALSE	TRUE	LEV,MXF	TRUE	MXF,LEV	FALSE	FALSE	TRUE	EMB,EMB	TRUE	EMB	between_known_AB
63580	1673425	None	4247469	embB	786	44	3817	320	1	7	4	0.00330448	TRUE	0.981625	FALSE	FALSE	FALSE	TRUE	ETH,INH	FALSE		FALSE	FALSE	TRUE	EMB,EMB	TRUE	EMB	between_known_AB
63596	1674048	fabG1	4247469	embB	139	44	602	320	0	1	2	0.00459356	TRUE		FALSE	FALSE	FALSE	TRUE	ETH,INH	FALSE		FALSE	FALSE	TRUE	EMB,EMB	TRUE	EMB	between_known_AB
63602	2289207	pncA	4247469	embB	55	44	54	320	1	0	2	0.000733452	TRUE	0.241087	FALSE	FALSE	FALSE	TRUE	PZA,PZA,PZA	TRUE	PZA	FALSE	FALSE	TRUE	EMB,EMB	TRUE	EMB	between_known_AB
63616	1704929	epiA	4247469	embB	5	44	106	320	0	1	3	7.2886e-09	TRUE		FALSE	FALSE	FALSE	FALSE		FALSE		FALSE	FALSE	TRUE	EMB,EMB	TRUE	EMB	known_AB_first
63623	966883	moaA2	4247469	embB	6	44	54	320	0	2	2	8.90639e-06	TRUE		FALSE	FALSE	FALSE	FALSE		FALSE		FALSE	FALSE	TRUE	EMB,EMB	TRUE	EMB	known_AB_first
63627	764667	rpoC	4247469	embB	5	44	8	320	1	0	1	0.00351538	TRUE	0.0200782	FALSE	FALSE	FALSE	FALSE		TRUE	RIF	FALSE	FALSE	TRUE	EMB,EMB	TRUE	EMB	known_AB_first
63647	2895318	Rv2571c	4247469	embB	5	44	8	320	1	0	1	0.00351527	TRUE	0.0199521	FALSE	FALSE	FALSE	FALSE		FALSE		FALSE	FALSE	TRUE	EMB,EMB	TRUE	EMB	known_AB_first
63728	761155	rpoB	2288805	pncA	1687	19	9165	84	0	10	6	4.51549e-05	TRUE		FALSE	FALSE	TRUE	TRUE	RIF,RIF,RIF,RIF,RIF,RIF,RIF,RIF,RIF,RIF,RIF,RIF	TRUE	RIF	FALSE	FALSE	TRUE	PZA	TRUE	PZA	between_known_AB
63732	7582	gyrA	2288805	pncA	779	19	743	84	4	1	4	0.000117332	TRUE	0.0146813	FALSE	FALSE	FALSE	TRUE	LEV,LEV,MXF,MXF	TRUE	MXF,LEV	FALSE	FALSE	TRUE	PZA	TRUE	PZA	between_known_AB
63735	1473246	None	2288805	pncA	589	19	1893	84	7	0	1	0.169477	FALSE	1.36849e-05	TRUE	FALSE	FALSE	TRUE	AMI,CAP,KAN	TRUE	LZD,KAN,AMI,STM,CAP	FALSE	FALSE	TRUE	PZA	TRUE	PZA	between_known_AB
63739	764817	rpoC	2288805	pncA	281	19	921	84	1	1	3	0.000101898	TRUE	0.262127	FALSE	FALSE	FALSE	FALSE		TRUE	RIF	FALSE	FALSE	TRUE	PZA	TRUE	PZA	known_AB_first
63761	761155	rpoB	2289043	pncA	1687	19	9165	8	1	9	6	4.51739e-05	TRUE	0.0913114	FALSE	FALSE	TRUE	TRUE	RIF,RIF,RIF,RIF,RIF,RIF,RIF,RIF,RIF,RIF,RIF,RIF	TRUE	RIF	FALSE	FALSE	TRUE	PZA	TRUE	PZA	between_known_AB
63765	7582	gyrA	2289043	pncA	779	19	743	8	0	2	4	0.000116808	TRUE		FALSE	FALSE	FALSE	TRUE	LEV,LEV,MXF,MXF	TRUE	MXF,LEV	FALSE	FALSE	TRUE	PZA	TRUE	PZA	between_known_AB
63797	761155	rpoB	2288841	pncA	1687	19	9165	16	1	7	6	4.5212e-05	TRUE	0.29612	FALSE	FALSE	TRUE	TRUE	RIF,RIF,RIF,RIF,RIF,RIF,RIF,RIF,RIF,RIF,RIF,RIF	TRUE	RIF	FALSE	FALSE	TRUE	PZA	TRUE	PZA	between_known_AB
63798	781687	rpsL	2288841	pncA	918	19	5303	16	0	1	5	1.79238e-05	TRUE		FALSE	FALSE	FALSE	TRUE	STM,STM	TRUE	STM	FALSE	FALSE	TRUE	PZA	TRUE	PZA	between_known_AB
63799	2155168	katG	2288841	pncA	2098	19	12564	16	0	12	6	0.00022069	TRUE		FALSE	FALSE	TRUE	TRUE	INH,INH,INH,INH,INH	TRUE	INH	FALSE	FALSE	TRUE	PZA	TRUE	PZA	between_known_AB
63986	761155	rpoB	2289103	pncA	1687	20	9165	12	0	9	6	5.97934e-05	TRUE		FALSE	FALSE	TRUE	TRUE	RIF,RIF,RIF,RIF,RIF,RIF,RIF,RIF,RIF,RIF,RIF,RIF	TRUE	RIF	FALSE	FALSE	TRUE	PZA,PZA	TRUE	PZA	between_known_AB
63987	781687	rpsL	2289103	pncA	918	20	5303	12	0	5	7	5.64584e-08	TRUE		FALSE	FALSE	FALSE	TRUE	STM,STM	TRUE	STM	FALSE	FALSE	TRUE	PZA,PZA	TRUE	PZA	between_known_AB
63988	2155168	katG	2289103	pncA	2098	20	12564	12	0	9	5	0.00203975	TRUE		FALSE	FALSE	TRUE	TRUE	INH,INH,INH,INH,INH	TRUE	INH	FALSE	FALSE	TRUE	PZA,PZA	TRUE	PZA	between_known_AB
63990	7582	gyrA	2289103	pncA	779	20	743	12	1	0	4	0.000142033	TRUE	0.107283	FALSE	FALSE	FALSE	TRUE	LEV,LEV,MXF,MXF	TRUE	MXF,LEV	FALSE	FALSE	TRUE	PZA,PZA	TRUE	PZA	between_known_AB
63994	1473246	None	2289103	pncA	589	20	1893	12	1	0	4	5.18135e-05	TRUE	0.0835636	FALSE	FALSE	FALSE	TRUE	AMI,CAP,KAN	TRUE	LZD,KAN,AMI,STM,CAP	FALSE	FALSE	TRUE	PZA,PZA	TRUE	PZA	between_known_AB
64021	1684436	mutB	2289103	pncA	9	20	114	12	0	1	1	0.00286697	TRUE		FALSE	FALSE	TRUE	FALSE		FALSE		FALSE	FALSE	TRUE	PZA,PZA	TRUE	PZA	known_AB_first
64093	761155	rpoB	4327268	ethA	1687	7	9165	20	0	1	4	9.26434e-05	TRUE		FALSE	FALSE	TRUE	TRUE	RIF,RIF,RIF,RIF,RIF,RIF,RIF,RIF,RIF,RIF,RIF,RIF	TRUE	RIF	FALSE	FALSE	TRUE	ETH	TRUE	ETH	between_known_AB
64124	761155	rpoB	2289105	pncA	1687	14	9165	10	0	5	5	0.000110718	TRUE		FALSE	FALSE	TRUE	TRUE	RIF,RIF,RIF,RIF,RIF,RIF,RIF,RIF,RIF,RIF,RIF,RIF	TRUE	RIF	FALSE	FALSE	TRUE	PZA,PZA	TRUE	PZA	between_known_AB
64138	1673425	None	2289105	pncA	786	14	3817	10	0	2	3	0.000976938	TRUE		FALSE	FALSE	FALSE	TRUE	ETH,INH	FALSE		FALSE	FALSE	TRUE	PZA,PZA	TRUE	PZA	between_known_AB
64164	761155	rpoB	2288806	pncA	1687	15	9165	14	0	6	5	0.000152271	TRUE		FALSE	FALSE	TRUE	TRUE	RIF,RIF,RIF,RIF,RIF,RIF,RIF,RIF,RIF,RIF,RIF,RIF	TRUE	RIF	FALSE	FALSE	TRUE	PZA	TRUE	PZA	between_known_AB
64202	761155	rpoB	2288962	pncA	1687	8	9165	0	0	3	4	0.000153882	TRUE		FALSE	FALSE	TRUE	TRUE	RIF,RIF,RIF,RIF,RIF,RIF,RIF,RIF,RIF,RIF,RIF,RIF	TRUE	RIF	FALSE	FALSE	TRUE	PZA	TRUE	PZA	between_known_AB
64258	761155	rpoB	2289240	pncA	1687	16	9165	34	0	11	5	0.000204667	TRUE		FALSE	FALSE	TRUE	TRUE	RIF,RIF,RIF,RIF,RIF,RIF,RIF,RIF,RIF,RIF,RIF,RIF	TRUE	RIF	FALSE	FALSE	TRUE	PZA	TRUE	PZA	between_known_AB
64259	781687	rpsL	2289240	pncA	918	16	5303	34	0	7	3	0.00240001	TRUE		FALSE	FALSE	FALSE	TRUE	STM,STM	TRUE	STM	FALSE	FALSE	TRUE	PZA	TRUE	PZA	between_known_AB
64272	7581	gyrA	2289240	pncA	232	16	120	34	1	0	2	0.00169809	TRUE	0.101519	FALSE	FALSE	FALSE	TRUE	LEV,LEV,LEV,MXF,MXF,MXF	TRUE	MXF,LEV	FALSE	FALSE	TRUE	PZA	TRUE	PZA	between_known_AB
64283	761155	rpoB	2288835	pncA	1687	16	9165	24	0	6	5	0.000204703	TRUE		FALSE	FALSE	TRUE	TRUE	RIF,RIF,RIF,RIF,RIF,RIF,RIF,RIF,RIF,RIF,RIF,RIF	TRUE	RIF	FALSE	FALSE	TRUE	PZA,PZA	TRUE	PZA	between_known_AB
64284	781687	rpsL	2288835	pncA	918	16	5303	24	0	3	4	0.000153745	TRUE		FALSE	FALSE	FALSE	TRUE	STM,STM	TRUE	STM	FALSE	FALSE	TRUE	PZA,PZA	TRUE	PZA	between_known_AB
64287	781822	rpsL	2288835	pncA	329	16	1338	24	0	2	2	0.00349875	TRUE		FALSE	FALSE	FALSE	TRUE	STM,STM	TRUE	STM	FALSE	FALSE	TRUE	PZA,PZA	TRUE	PZA	between_known_AB
64305	2155169	katG	2288835	pncA	17	16	12	24	0	1	1	0.00432322	TRUE		FALSE	FALSE	TRUE	FALSE		TRUE	INH	FALSE	FALSE	TRUE	PZA,PZA	TRUE	PZA	known_AB_first
64312	761155	rpoB	2288935	pncA	1687	16	9165	38	0	8	5	0.000204703	TRUE		FALSE	FALSE	TRUE	TRUE	RIF,RIF,RIF,RIF,RIF,RIF,RIF,RIF,RIF,RIF,RIF,RIF	TRUE	RIF	FALSE	FALSE	TRUE	PZA,PZA	TRUE	PZA	between_known_AB
64316	2155168	katG	2288935	pncA	2098	16	12564	38	0	4	6	8.81919e-05	TRUE		FALSE	FALSE	TRUE	TRUE	INH,INH,INH,INH,INH	TRUE	INH	FALSE	FALSE	TRUE	PZA,PZA	TRUE	PZA	between_known_AB
64331	761110	rpoB	2288935	pncA	331	16	1265	38	0	1	2	0.00353514	TRUE		FALSE	FALSE	TRUE	TRUE	RIF,RIF,RIF,RIF,RIF	TRUE	RIF	FALSE	FALSE	TRUE	PZA,PZA	TRUE	PZA	between_known_AB
64342	1519832	Rv1353c	2288935	pncA	5	16	36	38	0	1	3	3.44458e-10	TRUE		FALSE	FALSE	FALSE	FALSE		FALSE		FALSE	FALSE	TRUE	PZA,PZA	TRUE	PZA	known_AB_first
64349	530598	Rv0441c	2288935	pncA	5	16	26	38	1	0	3	3.44392e-10	TRUE	0.000700358	FALSE	FALSE	FALSE	FALSE		FALSE		FALSE	FALSE	TRUE	PZA,PZA	TRUE	PZA	known_AB_first
64364	761155	rpoB	2288782	pncA	1687	9	9165	76	0	4	4	0.000240249	TRUE		FALSE	FALSE	TRUE	TRUE	RIF,RIF,RIF,RIF,RIF,RIF,RIF,RIF,RIF,RIF,RIF,RIF	TRUE	RIF	FALSE	FALSE	TRUE	PZA	TRUE	PZA	between_known_AB
64441	761155	rpoB	2288778	pncA	1687	18	9165	4	0	11	5	0.000349719	TRUE		FALSE	FALSE	TRUE	TRUE	RIF,RIF,RIF,RIF,RIF,RIF,RIF,RIF,RIF,RIF,RIF,RIF	TRUE	RIF	FALSE	FALSE	TRUE	PZA,PZA,PZA,PZA,PZA	TRUE	PZA	between_known_AB
64497	761155	rpoB	2288827	pncA	1687	11	9165	32	0	3	4	0.000509436	TRUE		FALSE	FALSE	TRUE	TRUE	RIF,RIF,RIF,RIF,RIF,RIF,RIF,RIF,RIF,RIF,RIF,RIF	TRUE	RIF	FALSE	FALSE	TRUE	PZA	TRUE	PZA	between_known_AB
64500	2155168	katG	2288827	pncA	2098	11	12564	32	0	7	4	0.00150043	TRUE		FALSE	FALSE	TRUE	TRUE	INH,INH,INH,INH,INH	TRUE	INH	FALSE	FALSE	TRUE	PZA	TRUE	PZA	between_known_AB
64503	7582	gyrA	2288827	pncA	779	11	743	32	5	0	2	0.00891069	FALSE	3.90887e-05	TRUE	FALSE	FALSE	TRUE	LEV,LEV,MXF,MXF	TRUE	MXF,LEV	FALSE	FALSE	TRUE	PZA	TRUE	PZA	between_known_AB
64527	761155	rpoB	2289186	pncA	1687	11	9165	18	0	7	4	0.000509581	TRUE		FALSE	FALSE	TRUE	TRUE	RIF,RIF,RIF,RIF,RIF,RIF,RIF,RIF,RIF,RIF,RIF,RIF	TRUE	RIF	FALSE	FALSE	TRUE	PZA	TRUE	PZA	between_known_AB
64628	2155168	katG	2289119	pncA	2098	5	12564	6	0	1	4	7.8706e-05	TRUE		FALSE	FALSE	TRUE	TRUE	INH,INH,INH,INH,INH	TRUE	INH	FALSE	FALSE	TRUE	PZA	TRUE	PZA	between_known_AB
64668	761155	rpoB	2289090	pncA	1687	21	9165	318	6	14	5	0.000703446	TRUE	0.0613595	FALSE	FALSE	TRUE	TRUE	RIF,RIF,RIF,RIF,RIF,RIF,RIF,RIF,RIF,RIF,RIF,RIF	TRUE	RIF	FALSE	FALSE	TRUE	PZA,PZA	TRUE	PZA	between_known_AB
64670	7582	gyrA	2289090	pncA	779	21	743	318	0	1	4	0.000174193	TRUE		FALSE	FALSE	FALSE	TRUE	LEV,LEV,MXF,MXF	TRUE	MXF,LEV	FALSE	FALSE	TRUE	PZA,PZA	TRUE	PZA	between_known_AB
64672	1473246	None	2289090	pncA	589	21	1893	318	1	1	4	6.372e-05	TRUE	0.952645	FALSE	FALSE	FALSE	TRUE	AMI,CAP,KAN	TRUE	LZD,KAN,AMI,STM,CAP	FALSE	FALSE	TRUE	PZA,PZA	TRUE	PZA	between_known_AB
64676	1581895	Rv1405c	2289090	pncA	9	21	6	318	0	1	1	0.00301977	TRUE		FALSE	FALSE	TRUE	FALSE		FALSE		FALSE	FALSE	TRUE	PZA,PZA	TRUE	PZA	known_AB_first
64687	765639	rpoC	2289090	pncA	8	21	28	318	0	1	1	0.00268551	TRUE		FALSE	FALSE	FALSE	FALSE		TRUE	RIF	FALSE	FALSE	TRUE	PZA,PZA	TRUE	PZA	known_AB_first
64766	761155	rpoB	2289192	pncA	1687	13	9165	2	0	6	4	0.000944159	TRUE		FALSE	FALSE	TRUE	TRUE	RIF,RIF,RIF,RIF,RIF,RIF,RIF,RIF,RIF,RIF,RIF,RIF	TRUE	RIF	FALSE	FALSE	TRUE	PZA	TRUE	PZA	between_known_AB
64777	2241091	ctpF	2289192	pncA	21	13	632	2	0	3	1	0.00438093	TRUE		FALSE	FALSE	TRUE	FALSE		FALSE		FALSE	FALSE	TRUE	PZA	TRUE	PZA	known_AB_first
64808	761155	rpoB	2289096	pncA	1687	13	9165	86	0	5	4	0.000949775	TRUE		FALSE	FALSE	TRUE	TRUE	RIF,RIF,RIF,RIF,RIF,RIF,RIF,RIF,RIF,RIF,RIF,RIF	TRUE	RIF	FALSE	FALSE	TRUE	PZA,PZA	TRUE	PZA	between_known_AB
64809	781687	rpsL	2289096	pncA	918	13	5303	86	0	3	4	6.99201e-05	TRUE		FALSE	FALSE	FALSE	TRUE	STM,STM	TRUE	STM	FALSE	FALSE	TRUE	PZA,PZA	TRUE	PZA	between_known_AB
64811	2155168	katG	2289096	pncA	2098	13	12564	86	0	6	5	0.000303415	TRUE		FALSE	FALSE	TRUE	TRUE	INH,INH,INH,INH,INH	TRUE	INH	FALSE	FALSE	TRUE	PZA,PZA	TRUE	PZA	between_known_AB
64816	1473246	None	2289096	pncA	589	13	1893	86	2	0	3	0.00031078	TRUE	0.184065	FALSE	FALSE	FALSE	TRUE	AMI,CAP,KAN	TRUE	LZD,KAN,AMI,STM,CAP	FALSE	FALSE	TRUE	PZA,PZA	TRUE	PZA	between_known_AB
64818	7570	gyrA	2289096	pncA	389	13	519	86	8	0	1	0.0785164	FALSE	4.2605e-08	TRUE	FALSE	FALSE	TRUE	LEV,MXF	TRUE	MXF,LEV	FALSE	FALSE	TRUE	PZA,PZA	TRUE	PZA	between_known_AB
64822	7581	gyrA	2289096	pncA	232	13	120	86	4	0	2	0.00113107	TRUE	0.000233511	TRUE	FALSE	FALSE	TRUE	LEV,LEV,LEV,MXF,MXF,MXF	TRUE	MXF,LEV	FALSE	FALSE	TRUE	PZA,PZA	TRUE	PZA	between_known_AB
64873	761155	rpoB	2289049	pncA	1687	6	9165	0	0	2	3	0.00106362	TRUE		FALSE	FALSE	TRUE	TRUE	RIF,RIF,RIF,RIF,RIF,RIF,RIF,RIF,RIF,RIF,RIF,RIF	TRUE	RIF	FALSE	FALSE	TRUE	PZA,PZA,PZA	TRUE	PZA	between_known_AB
64930	2123145	lldD2	4407756	gid	313	14	3348	4	0	2	2	0.00261071	TRUE		FALSE	FALSE	TRUE	FALSE		FALSE		FALSE	FALSE	TRUE	STM	TRUE	STM	known_AB_first
65014	761155	rpoB	2288952	pncA	1687	15	9165	70	0	8	4	0.00159039	TRUE		FALSE	FALSE	TRUE	TRUE	RIF,RIF,RIF,RIF,RIF,RIF,RIF,RIF,RIF,RIF,RIF,RIF	TRUE	RIF	FALSE	FALSE	TRUE	PZA,PZA	TRUE	PZA	between_known_AB
65023	7570	gyrA	2288952	pncA	389	15	519	70	1	0	2	0.00417879	TRUE	0.333923	FALSE	FALSE	FALSE	TRUE	LEV,MXF	TRUE	MXF,LEV	FALSE	FALSE	TRUE	PZA,PZA	TRUE	PZA	between_known_AB
65073	761155	rpoB	2288703	pncA	1687	15	9165	18	0	9	4	0.00159061	TRUE		FALSE	FALSE	TRUE	TRUE	RIF,RIF,RIF,RIF,RIF,RIF,RIF,RIF,RIF,RIF,RIF,RIF	TRUE	RIF	FALSE	FALSE	TRUE	PZA,PZA,PZA	TRUE	PZA	between_known_AB
65092	798563	None	2288703	pncA	5	15	16	18	0	3	1	0.00119365	TRUE		FALSE	FALSE	FALSE	FALSE		FALSE		FALSE	FALSE	TRUE	PZA,PZA,PZA	TRUE	PZA	known_AB_first
65131	761155	rpoB	2288848	pncA	1687	7	9165	4	0	2	3	0.00164891	TRUE		FALSE	FALSE	TRUE	TRUE	RIF,RIF,RIF,RIF,RIF,RIF,RIF,RIF,RIF,RIF,RIF,RIF	TRUE	RIF	FALSE	FALSE	TRUE	PZA,PZA,PZA	TRUE	PZA	between_known_AB
65149	781395	None	2288848	pncA	8	7	394	4	0	1	1	0.000896545	TRUE		FALSE	FALSE	FALSE	FALSE		TRUE	STM	FALSE	FALSE	TRUE	PZA,PZA,PZA	TRUE	PZA	known_AB_first
65165	761155	rpoB	2289058	pncA	1687	7	9165	8	0	3	3	0.00164891	TRUE		FALSE	FALSE	TRUE	TRUE	RIF,RIF,RIF,RIF,RIF,RIF,RIF,RIF,RIF,RIF,RIF,RIF	TRUE	RIF	FALSE	FALSE	TRUE	PZA,PZA	TRUE	PZA	between_known_AB
65170	7582	gyrA	2289058	pncA	779	7	743	8	0	1	2	0.00372764	TRUE		FALSE	FALSE	FALSE	TRUE	LEV,LEV,MXF,MXF	TRUE	MXF,LEV	FALSE	FALSE	TRUE	PZA,PZA	TRUE	PZA	between_known_AB
65176	1010054	Rv0906	2289058	pncA	8	7	70	8	0	1	1	0.000891947	TRUE		FALSE	FALSE	FALSE	FALSE		FALSE		FALSE	FALSE	TRUE	PZA,PZA	TRUE	PZA	known_AB_first
65177	935234	lpqR	2289058	pncA	8	7	70	8	0	1	1	0.000891947	TRUE		FALSE	FALSE	FALSE	FALSE		FALSE		FALSE	FALSE	TRUE	PZA,PZA	TRUE	PZA	known_AB_first
65187	1731431	adh	2289058	pncA	8	7	70	8	0	1	1	0.000891947	TRUE		FALSE	FALSE	FALSE	FALSE		FALSE		FALSE	FALSE	TRUE	PZA,PZA	TRUE	PZA	known_AB_first
65195	761155	rpoB	4408126	gid	1687	7	9165	8	0	1	3	0.00164945	TRUE		FALSE	FALSE	TRUE	TRUE	RIF,RIF,RIF,RIF,RIF,RIF,RIF,RIF,RIF,RIF,RIF,RIF	TRUE	RIF	FALSE	FALSE	TRUE	STM	TRUE	STM	between_known_AB
65196	2155168	katG	4408126	gid	2098	7	12564	8	1	0	4	0.000282273	TRUE	0.0417098	FALSE	FALSE	TRUE	TRUE	INH,INH,INH,INH,INH	TRUE	INH	FALSE	FALSE	TRUE	STM	TRUE	STM	between_known_AB
65225	761155	rpoB	2289142	pncA	1687	7	9165	84	0	3	3	0.00165017	TRUE		FALSE	FALSE	TRUE	TRUE	RIF,RIF,RIF,RIF,RIF,RIF,RIF,RIF,RIF,RIF,RIF,RIF	TRUE	RIF	FALSE	FALSE	TRUE	PZA	TRUE	PZA	between_known_AB
65229	2155168	katG	2289142	pncA	2098	7	12564	84	0	4	3	0.00376247	TRUE		FALSE	FALSE	TRUE	TRUE	INH,INH,INH,INH,INH	TRUE	INH	FALSE	FALSE	TRUE	PZA	TRUE	PZA	between_known_AB
65371	761155	rpoB	2288868	pncA	1687	8	9165	142	0	3	3	0.0024038	TRUE		FALSE	FALSE	TRUE	TRUE	RIF,RIF,RIF,RIF,RIF,RIF,RIF,RIF,RIF,RIF,RIF,RIF	TRUE	RIF	FALSE	FALSE	TRUE	PZA	TRUE	PZA	between_known_AB
65379	732111	hadA	2288868	pncA	16	8	42	142	0	1	1	0.00204117	TRUE		FALSE	FALSE	FALSE	FALSE		FALSE		FALSE	FALSE	TRUE	PZA	TRUE	PZA	known_AB_first
65408	761155	rpoB	4407992	gid	1687	9	9165	8	0	2	3	0.00334055	TRUE		FALSE	FALSE	TRUE	TRUE	RIF,RIF,RIF,RIF,RIF,RIF,RIF,RIF,RIF,RIF,RIF,RIF	TRUE	RIF	FALSE	FALSE	TRUE	STM	TRUE	STM	between_known_AB
65424	633562	Rv0541c	4407992	gid	5	9	5484	8	0	2	1	0.000784416	TRUE		FALSE	FALSE	FALSE	FALSE		FALSE		FALSE	FALSE	TRUE	STM	TRUE	STM	known_AB_first
65425	485730	fadD30	4407992	gid	5	9	5646	8	0	2	1	0.000786638	TRUE		FALSE	FALSE	FALSE	FALSE		FALSE		FALSE	FALSE	TRUE	STM	TRUE	STM	known_AB_first
65426	3964930	Rv3528c	4407992	gid	5	9	5646	8	0	2	1	0.000786638	TRUE		FALSE	FALSE	FALSE	FALSE		FALSE		FALSE	FALSE	TRUE	STM	TRUE	STM	known_AB_first
65427	1692960	Rv1502	4407992	gid	5	9	5700	8	0	2	1	0.000787381	TRUE		FALSE	FALSE	FALSE	FALSE		FALSE		FALSE	FALSE	TRUE	STM	TRUE	STM	known_AB_first
65428	3488122	Rv3122	4407992	gid	6	9	6388	8	0	2	1	0.000956311	TRUE		FALSE	FALSE	FALSE	FALSE		FALSE		FALSE	FALSE	TRUE	STM	TRUE	STM	known_AB_first
65429	2289047	pncA	4407992	gid	8	9	5646	8	0	2	1	0.00125839	TRUE		FALSE	FALSE	FALSE	FALSE		TRUE	PZA	FALSE	FALSE	TRUE	STM	TRUE	STM	known_AB_first
65432	4282707	Rv3818	4407992	gid	5	9	5482	8	0	2	1	0.000784389	TRUE		FALSE	FALSE	FALSE	FALSE		FALSE		FALSE	FALSE	TRUE	STM	TRUE	STM	known_AB_first
65433	1761765	mmpL6	4407992	gid	5	9	5688	8	0	2	1	0.000787216	TRUE		FALSE	FALSE	FALSE	FALSE		FALSE		FALSE	FALSE	TRUE	STM	TRUE	STM	known_AB_first
65434	1735739	None	4407992	gid	5	9	5688	8	0	2	1	0.000787216	TRUE		FALSE	FALSE	FALSE	FALSE		FALSE		FALSE	FALSE	TRUE	STM	TRUE	STM	known_AB_first
65445	2339255	Rv2082	4407992	gid	44	9	20062	8	0	3	2	4.26818e-05	TRUE		FALSE	FALSE	FALSE	FALSE		FALSE		FALSE	FALSE	TRUE	STM	TRUE	STM	known_AB_first
65456	784100	fusA1	4407992	gid	6	9	0	8	1	0	1	0.000859175	TRUE	0.000556864	FALSE	FALSE	FALSE	FALSE		FALSE		FALSE	FALSE	TRUE	STM	TRUE	STM	known_AB_first
65462	4386248	Rv3900c	4407992	gid	5	9	5646	8	0	2	1	0.000786638	TRUE		FALSE	FALSE	FALSE	FALSE		FALSE		FALSE	FALSE	TRUE	STM	TRUE	STM	known_AB_first
65472	2155168	katG	4407854	gid	2098	9	12564	8	0	1	4	0.000720141	TRUE		FALSE	FALSE	TRUE	TRUE	INH,INH,INH,INH,INH	TRUE	INH	FALSE	FALSE	TRUE	STM	TRUE	STM	between_known_AB
65523	761155	rpoB	4326341	ethA	1687	9	9165	175	1	5	3	0.00336989	TRUE	0.994405	FALSE	FALSE	TRUE	TRUE	RIF,RIF,RIF,RIF,RIF,RIF,RIF,RIF,RIF,RIF,RIF,RIF	TRUE	RIF	FALSE	FALSE	TRUE	ETH	TRUE	ETH	between_known_AB
65528	2747471	folC	4326341	ethA	74	9	86	175	1	0	4	5.32184e-10	TRUE	0.174186	FALSE	FALSE	FALSE	FALSE		FALSE		FALSE	FALSE	TRUE	ETH	TRUE	ETH	known_AB_first
65535	4247429	embB	4326341	ethA	865	9	2866	175	0	1	4	1.12882e-05	TRUE		FALSE	FALSE	FALSE	TRUE	EMB,EMB,EMB	TRUE	EMB	FALSE	FALSE	TRUE	ETH	TRUE	ETH	between_known_AB
65539	1040491	pstS2	4326341	ethA	7	9	36	175	0	1	2	5.05578e-07	TRUE		FALSE	FALSE	FALSE	FALSE		FALSE		FALSE	FALSE	TRUE	ETH	TRUE	ETH	known_AB_first
65542	43587	leuS	4326341	ethA	5	9	8	175	1	0	3	6.17024e-11	TRUE	0.0105399	FALSE	FALSE	FALSE	FALSE		FALSE		FALSE	FALSE	TRUE	ETH	TRUE	ETH	known_AB_first
65580	761155	rpoB	2289030	pncA	1687	20	9165	38	0	14	4	0.00442799	TRUE		FALSE	FALSE	TRUE	TRUE	RIF,RIF,RIF,RIF,RIF,RIF,RIF,RIF,RIF,RIF,RIF,RIF	TRUE	RIF	FALSE	FALSE	TRUE	PZA,PZA,PZA	TRUE	PZA	between_known_AB
65582	7582	gyrA	2289030	pncA	779	20	743	38	4	1	7	1.09113e-08	TRUE	0.000339005	FALSE	FALSE	FALSE	TRUE	LEV,LEV,MXF,MXF	TRUE	MXF,LEV	FALSE	FALSE	TRUE	PZA,PZA,PZA	TRUE	PZA	between_known_AB
65586	764817	rpoC	2289030	pncA	281	20	921	38	0	5	3	0.000118124	TRUE		FALSE	FALSE	FALSE	FALSE		TRUE	RIF	FALSE	FALSE	TRUE	PZA,PZA,PZA	TRUE	PZA	known_AB_first
65598	1545349	Rv1372	2289030	pncA	5	20	8	38	0	3	2	1.26732e-06	TRUE		FALSE	FALSE	FALSE	FALSE		FALSE		FALSE	FALSE	TRUE	PZA,PZA,PZA	TRUE	PZA	known_AB_first
65612	761155	rpoB	2289097	pncA	1687	10	9165	38	0	7	3	0.00447416	TRUE		FALSE	FALSE	TRUE	TRUE	RIF,RIF,RIF,RIF,RIF,RIF,RIF,RIF,RIF,RIF,RIF,RIF	TRUE	RIF	FALSE	FALSE	TRUE	PZA	TRUE	PZA	between_known_AB
65626	761155	rpoB	2288887	pncA	1687	10	9165	6	0	6	3	0.00447416	TRUE		FALSE	FALSE	TRUE	TRUE	RIF,RIF,RIF,RIF,RIF,RIF,RIF,RIF,RIF,RIF,RIF,RIF	TRUE	RIF	FALSE	FALSE	TRUE	PZA,PZA	TRUE	PZA	between_known_AB
65638	401678	Rv0336	2288887	pncA	310	10	3064	6	0	1	2	0.00131268	TRUE		FALSE	FALSE	FALSE	FALSE		FALSE		FALSE	FALSE	TRUE	PZA,PZA	TRUE	PZA	known_AB_first
65666	761155	rpoB	2288954	pncA	1687	10	9165	8	0	4	3	0.00447416	TRUE		FALSE	FALSE	TRUE	TRUE	RIF,RIF,RIF,RIF,RIF,RIF,RIF,RIF,RIF,RIF,RIF,RIF	TRUE	RIF	FALSE	FALSE	TRUE	PZA,PZA	TRUE	PZA	between_known_AB
65699	761155	rpoB	4326452	ethA	1687	10	9165	18	1	1	3	0.00447559	TRUE	0.147502	FALSE	FALSE	TRUE	TRUE	RIF,RIF,RIF,RIF,RIF,RIF,RIF,RIF,RIF,RIF,RIF,RIF	TRUE	RIF	FALSE	FALSE	TRUE	ETH	TRUE	ETH	between_known_AB
65701	2155168	katG	4326452	ethA	2098	10	12564	18	0	3	5	9.09681e-05	TRUE		FALSE	FALSE	TRUE	TRUE	INH,INH,INH,INH,INH	TRUE	INH	FALSE	FALSE	TRUE	ETH	TRUE	ETH	between_known_AB
65717	3760557	PPE56	4326452	ethA	13	10	70	18	0	1	1	0.00207003	TRUE		FALSE	FALSE	FALSE	FALSE		FALSE		FALSE	FALSE	TRUE	ETH	TRUE	ETH	known_AB_first
65837	2155168	katG	4407695	gid	2098	11	12564	6	0	1	4	0.00150088	TRUE		FALSE	FALSE	TRUE	TRUE	INH,INH,INH,INH,INH	TRUE	INH	FALSE	FALSE	TRUE	STM,STM	TRUE	STM	between_known_AB
65891	2155168	katG	2288817	pncA	2098	12	12564	4	0	6	4	0.00205369	TRUE		FALSE	FALSE	TRUE	TRUE	INH,INH,INH,INH,INH	TRUE	INH	FALSE	FALSE	TRUE	PZA,PZA	TRUE	PZA	between_known_AB
65902	6575	gyrB	2288817	pncA	17	12	2	4	1	0	1	0.00324252	TRUE	0.000763662	FALSE	FALSE	FALSE	FALSE		TRUE	MXF,LEV	FALSE	FALSE	TRUE	PZA,PZA	TRUE	PZA	known_AB_first
65915	1339435	PPE18	2289219	pncA	109	12	4036	16	0	1	2	0.000244815	TRUE		FALSE	FALSE	TRUE	FALSE		FALSE		FALSE	FALSE	TRUE	PZA,PZA,PZA	TRUE	PZA	known_AB_first
65916	1339432	PPE18	2289219	pncA	113	12	3938	16	0	1	2	0.000262136	TRUE		FALSE	FALSE	TRUE	FALSE		FALSE		FALSE	FALSE	TRUE	PZA,PZA,PZA	TRUE	PZA	known_AB_first
65919	1339741	PPE18	2289219	pncA	169	12	6850	16	0	1	4	7.05485e-08	TRUE		FALSE	TRUE	TRUE	FALSE		FALSE		FALSE	FALSE	TRUE	PZA,PZA,PZA	TRUE	PZA	known_AB_first
65921	1339399	PPE18	2289219	pncA	245	12	4944	16	0	1	4	2.70727e-07	TRUE		FALSE	FALSE	TRUE	FALSE		FALSE		FALSE	FALSE	TRUE	PZA,PZA,PZA	TRUE	PZA	known_AB_first
65923	1340093	PPE18	2289219	pncA	70	12	910	16	0	1	2	9.13899e-05	TRUE		FALSE	TRUE	TRUE	FALSE		FALSE		FALSE	FALSE	TRUE	PZA,PZA,PZA	TRUE	PZA	known_AB_first
65926	1339774	PPE18	2289219	pncA	149	12	13154	16	0	1	4	6.87494e-08	TRUE		FALSE	FALSE	TRUE	FALSE		FALSE		FALSE	FALSE	TRUE	PZA,PZA,PZA	TRUE	PZA	known_AB_first
65929	1339436	PPE18	2289219	pncA	119	12	4052	16	0	1	2	0.000291656	TRUE		FALSE	FALSE	TRUE	FALSE		FALSE		FALSE	FALSE	TRUE	PZA,PZA,PZA	TRUE	PZA	known_AB_first
65951	2155168	katG	4407979	gid	2098	12	12564	20	0	2	5	0.000211093	TRUE		FALSE	FALSE	TRUE	TRUE	INH,INH,INH,INH,INH	TRUE	INH	FALSE	FALSE	TRUE	STM	TRUE	STM	between_known_AB
65971	3247316	ppsA	4407979	gid	9	12	7015	20	0	2	1	0.00193385	TRUE		FALSE	FALSE	FALSE	FALSE		FALSE		FALSE	FALSE	TRUE	STM	TRUE	STM	known_AB_first
66062	2155168	katG	4408009	gid	2098	25	12564	28	0	3	8	1.87726e-05	TRUE		FALSE	FALSE	TRUE	TRUE	INH,INH,INH,INH,INH	TRUE	INH	FALSE	FALSE	TRUE	STM	TRUE	STM	between_known_AB
66078	1673425	None	4408009	gid	786	25	3817	28	1	0	7	7.39196e-08	TRUE	0.265145	FALSE	FALSE	FALSE	TRUE	ETH,INH	FALSE		FALSE	FALSE	TRUE	STM	TRUE	STM	between_known_AB
66141	781687	rpsL	2288933	pncA	918	39	5303	8	0	8	14	1.04645e-14	TRUE		FALSE	FALSE	FALSE	TRUE	STM,STM	TRUE	STM	FALSE	FALSE	TRUE	PZA,PZA	TRUE	PZA	between_known_AB
66178	766488	rpoC	2288933	pncA	58	39	38	8	1	0	10	9.94311e-22	TRUE	0.00453056	FALSE	FALSE	FALSE	FALSE		TRUE	RIF	FALSE	FALSE	TRUE	PZA,PZA	TRUE	PZA	known_AB_first
66220	7582	gyrA	2289202	pncA	779	26	743	168	17	0	1	0.281941	FALSE	4.44999e-12	TRUE	FALSE	FALSE	TRUE	LEV,LEV,MXF,MXF	TRUE	MXF,LEV	FALSE	FALSE	TRUE	PZA	TRUE	PZA	between_known_AB
66223	1473246	None	2289202	pncA	589	26	1893	168	2	4	5	7.1299e-06	TRUE	0.0594703	FALSE	FALSE	FALSE	TRUE	AMI,CAP,KAN	TRUE	LZD,KAN,AMI,STM,CAP	FALSE	FALSE	TRUE	PZA	TRUE	PZA	between_known_AB
66225	7570	gyrA	2289202	pncA	389	26	519	168	9	2	3	0.000647825	TRUE	6.68217e-07	TRUE	FALSE	FALSE	TRUE	LEV,MXF	TRUE	MXF,LEV	FALSE	FALSE	TRUE	PZA	TRUE	PZA	between_known_AB
66227	1472359	None	2289202	pncA	234	26	870	168	0	4	2	0.00455931	TRUE		FALSE	FALSE	FALSE	TRUE	STM	TRUE	LZD,KAN,AMI,STM,CAP	FALSE	FALSE	TRUE	PZA	TRUE	PZA	between_known_AB
66228	764817	rpoC	2289202	pncA	281	26	921	168	1	2	4	7.51881e-06	TRUE	0.234829	FALSE	FALSE	FALSE	FALSE		TRUE	RIF	FALSE	FALSE	TRUE	PZA	TRUE	PZA	known_AB_first
66235	886670	None	2289202	pncA	5	26	12	168	3	0	1	0.00207293	TRUE	1.97051e-08	TRUE	FALSE	FALSE	FALSE		FALSE		FALSE	FALSE	TRUE	PZA	TRUE	PZA	known_AB_first
66245	2155541	katG	2289202	pncA	35	26	32	168	1	0	2	0.000104685	TRUE	0.0866753	FALSE	FALSE	TRUE	FALSE		TRUE	INH	FALSE	FALSE	TRUE	PZA	TRUE	PZA	known_AB_first
66252	2287684	Rv2041c	2289202	pncA	6	26	18	168	3	0	1	0.00248728	TRUE	6.64029e-08	TRUE	FALSE	FALSE	FALSE		FALSE		FALSE	FALSE	TRUE	PZA	TRUE	PZA	known_AB_first
66279	2155168	katG	2288930	pncA	2098	14	12564	64	1	8	4	0.00355562	TRUE	0.191876	FALSE	FALSE	TRUE	TRUE	INH,INH,INH,INH,INH	TRUE	INH	FALSE	FALSE	TRUE	PZA,PZA	TRUE	PZA	between_known_AB
66529	2030855	esxN	4326302	ethA	30	5	1323	6	0	1	1	0.00243649	TRUE		FALSE	FALSE	TRUE	FALSE		FALSE		FALSE	FALSE	TRUE	ETH	TRUE	ETH	known_AB_first
66530	1473246	None	4326302	ethA	589	5	1893	6	0	1	2	0.00115238	TRUE		FALSE	FALSE	FALSE	TRUE	AMI,CAP,KAN	TRUE	LZD,KAN,AMI,STM,CAP	FALSE	FALSE	TRUE	ETH	TRUE	ETH	between_known_AB
66531	2030862	esxN	4326302	ethA	39	5	1341	6	0	1	1	0.00316766	TRUE		FALSE	FALSE	TRUE	FALSE		FALSE		FALSE	FALSE	TRUE	ETH	TRUE	ETH	known_AB_first
66626	2288953	pncA	4407935	gid	21	5	62	78	0	1	1	0.00167343	TRUE		FALSE	FALSE	FALSE	TRUE	PZA,PZA,PZA	TRUE	PZA	FALSE	FALSE	TRUE	STM	TRUE	STM	between_known_AB
66677	332802	vapC25	2289054	pncA	92	28	1154	30	1	0	2	0.000851868	TRUE	0.0390911	FALSE	FALSE	FALSE	FALSE		FALSE		FALSE	FALSE	TRUE	PZA,PZA	TRUE	PZA	known_AB_first
66680	332882	vapC25	2289054	pncA	42	28	72	30	1	0	2	0.000173833	TRUE	0.0174941	FALSE	FALSE	FALSE	FALSE		FALSE		FALSE	FALSE	TRUE	PZA,PZA	TRUE	PZA	known_AB_first
66688	764817	rpoC	2289054	pncA	281	28	921	30	0	1	3	0.000315728	TRUE		FALSE	FALSE	FALSE	FALSE		TRUE	RIF	FALSE	FALSE	TRUE	PZA,PZA	TRUE	PZA	known_AB_first
66690	332889	vapC25	2289054	pncA	7	28	6	30	1	0	2	4.86358e-06	TRUE	0.00257601	FALSE	FALSE	FALSE	FALSE		FALSE		FALSE	FALSE	TRUE	PZA,PZA	TRUE	PZA	known_AB_first
66694	333008	vapC25	2289054	pncA	5	28	8	30	1	0	2	2.4829e-06	TRUE	0.0017181	FALSE	FALSE	FALSE	FALSE		FALSE		FALSE	FALSE	TRUE	PZA,PZA	TRUE	PZA	known_AB_first
66696	332891	vapC25	2289054	pncA	8	28	6	30	1	0	2	6.35075e-06	TRUE	0.00300472	FALSE	FALSE	FALSE	FALSE		FALSE		FALSE	FALSE	TRUE	PZA,PZA	TRUE	PZA	known_AB_first
66703	333011	vapC25	2289054	pncA	6	28	4	30	1	0	2	3.57397e-06	TRUE	0.00214705	FALSE	FALSE	FALSE	FALSE		FALSE		FALSE	FALSE	TRUE	PZA,PZA	TRUE	PZA	known_AB_first
66716	333169	None	2289054	pncA	9	28	1565	30	1	0	1	0.00410818	TRUE	0.00378084	FALSE	FALSE	FALSE	FALSE		FALSE		FALSE	FALSE	TRUE	PZA,PZA	TRUE	PZA	known_AB_first
66721	2155168	katG	2289253	None	2098	16	12564	10	0	9	5	0.000770173	TRUE		FALSE	FALSE	TRUE	TRUE	INH,INH,INH,INH,INH	TRUE	INH	FALSE	FALSE	TRUE	PZA	TRUE	PZA	between_known_AB
66734	7521	gyrA	2289253	None	6	16	6	10	1	0	2	1.16664e-06	TRUE	0.000238705	TRUE	FALSE	FALSE	FALSE		TRUE	MXF,LEV	FALSE	FALSE	TRUE	PZA	TRUE	PZA	known_AB_first
66743	820633	serA2	2289253	None	5	16	10	10	1	0	2	8.10381e-07	TRUE	0.000190979	TRUE	FALSE	FALSE	FALSE		FALSE		FALSE	FALSE	TRUE	PZA	TRUE	PZA	known_AB_first
66772	2626600	None	4407796	gid	266	16	10196	28	0	4	2	0.00313175	TRUE		FALSE	FALSE	FALSE	FALSE		FALSE		FALSE	FALSE	TRUE	STM,STM	TRUE	STM	known_AB_first
66774	2155168	katG	4407796	gid	2098	16	12564	28	0	1	7	8.63266e-06	TRUE		FALSE	FALSE	TRUE	TRUE	INH,INH,INH,INH,INH	TRUE	INH	FALSE	FALSE	TRUE	STM,STM	TRUE	STM	between_known_AB
66805	2626095	esxO	4407796	gid	94	16	7693	28	0	3	2	0.000366579	TRUE		FALSE	TRUE	TRUE	FALSE		FALSE		FALSE	FALSE	TRUE	STM,STM	TRUE	STM	known_AB_first
66866	7582	gyrA	2289095	pncA	779	6	743	28	1	0	2	0.00276365	TRUE	0.251794	FALSE	FALSE	FALSE	TRUE	LEV,LEV,MXF,MXF	TRUE	MXF,LEV	FALSE	FALSE	TRUE	PZA,PZA	TRUE	PZA	between_known_AB
67101	7582	gyrA	2288883	pncA	779	18	743	117	3	3	4	9.5276e-05	TRUE	0.0166337	FALSE	FALSE	FALSE	TRUE	LEV,LEV,MXF,MXF	TRUE	MXF,LEV	FALSE	FALSE	TRUE	PZA,PZA,PZA	TRUE	PZA	between_known_AB
67106	764817	rpoC	2288883	pncA	281	18	921	117	1	2	2	0.00319597	TRUE	0.25539	FALSE	FALSE	FALSE	FALSE		TRUE	RIF	FALSE	FALSE	TRUE	PZA,PZA,PZA	TRUE	PZA	known_AB_first
67209	761268	rpoB	2289100	pncA	9	7	52	0	0	2	1	0.00100302	TRUE		FALSE	FALSE	TRUE	FALSE		TRUE	RIF	FALSE	FALSE	TRUE	PZA	TRUE	PZA	known_AB_first
67270	2155168	katG	2289180	pncA	2098	7	12564	42	0	3	3	0.00376247	TRUE		FALSE	FALSE	TRUE	TRUE	INH,INH,INH,INH,INH	TRUE	INH	FALSE	FALSE	TRUE	PZA	TRUE	PZA	between_known_AB
67277	627685	galE3	2289180	pncA	7	7	24	42	0	1	1	0.000780336	TRUE		FALSE	FALSE	FALSE	FALSE		FALSE		FALSE	FALSE	TRUE	PZA	TRUE	PZA	known_AB_first
67281	819438	Rv0726c	2289180	pncA	7	7	24	42	0	1	1	0.000780336	TRUE		FALSE	FALSE	FALSE	FALSE		FALSE		FALSE	FALSE	TRUE	PZA	TRUE	PZA	known_AB_first
67385	2155168	katG	2289031	pncA	2098	19	12564	60	0	14	5	0.00163464	TRUE		FALSE	FALSE	TRUE	TRUE	INH,INH,INH,INH,INH	TRUE	INH	FALSE	FALSE	TRUE	PZA,PZA	TRUE	PZA	between_known_AB
67386	7582	gyrA	2289031	pncA	779	19	743	60	6	0	3	0.00196407	TRUE	6.42575e-05	TRUE	FALSE	FALSE	TRUE	LEV,LEV,MXF,MXF	TRUE	MXF,LEV	FALSE	FALSE	TRUE	PZA,PZA	TRUE	PZA	between_known_AB
67399	765846	rpoC	2289031	pncA	6	19	68	60	0	4	1	0.00181641	TRUE		FALSE	FALSE	FALSE	FALSE		TRUE	RIF	FALSE	FALSE	TRUE	PZA,PZA	TRUE	PZA	known_AB_first
67400	1157092	trcS	2289031	pncA	6	19	72	60	0	4	1	0.00181653	TRUE		FALSE	FALSE	FALSE	FALSE		FALSE		FALSE	FALSE	TRUE	PZA,PZA	TRUE	PZA	known_AB_first
67402	1050374	None	2289031	pncA	5	19	68	60	0	4	1	0.00151388	TRUE		FALSE	FALSE	FALSE	FALSE		FALSE		FALSE	FALSE	TRUE	PZA,PZA	TRUE	PZA	known_AB_first
67419	7582	gyrA	2288844	pncA	779	20	743	74	0	1	5	7.19335e-06	TRUE		FALSE	FALSE	FALSE	TRUE	LEV,LEV,MXF,MXF	TRUE	MXF,LEV	FALSE	FALSE	TRUE	PZA,PZA,PZA,PZA,PZA	TRUE	PZA	between_known_AB
67421	1473246	None	2288844	pncA	589	20	1893	74	1	2	5	2.01975e-06	TRUE	0.497983	FALSE	FALSE	FALSE	TRUE	AMI,CAP,KAN	TRUE	LZD,KAN,AMI,STM,CAP	FALSE	FALSE	TRUE	PZA,PZA,PZA,PZA,PZA	TRUE	PZA	between_known_AB
67425	1235400	xseA	2288844	pncA	6	20	138	74	0	4	2	1.83044e-06	TRUE		FALSE	FALSE	FALSE	FALSE		FALSE		FALSE	FALSE	TRUE	PZA,PZA,PZA,PZA,PZA	TRUE	PZA	known_AB_first
67426	1877831	pks7	2288844	pncA	6	20	138	74	0	4	2	1.83044e-06	TRUE		FALSE	FALSE	FALSE	FALSE		FALSE		FALSE	FALSE	TRUE	PZA,PZA,PZA,PZA,PZA	TRUE	PZA	known_AB_first
67429	765462	rpoC	2288844	pncA	43	20	156	74	0	4	2	9.34399e-05	TRUE		FALSE	FALSE	FALSE	FALSE		TRUE	RIF	FALSE	FALSE	TRUE	PZA,PZA,PZA,PZA,PZA	TRUE	PZA	known_AB_first
67432	2017164	malQ	2288844	pncA	5	20	6	74	0	1	1	0.00159256	TRUE		FALSE	FALSE	FALSE	FALSE		FALSE		FALSE	FALSE	TRUE	PZA,PZA,PZA,PZA,PZA	TRUE	PZA	known_AB_first
67439	2268382	Rv2023A	2288844	pncA	5	20	0	74	4	0	1	0.00159241	TRUE	7.00458e-14	TRUE	FALSE	FALSE	FALSE		FALSE		FALSE	FALSE	TRUE	PZA,PZA,PZA,PZA,PZA	TRUE	PZA	known_AB_first
67683	781822	rpsL	2288895	pncA	329	9	1338	20	2	1	2	0.00113476	TRUE	0.000992939	FALSE	FALSE	FALSE	TRUE	STM,STM	TRUE	STM	FALSE	FALSE	TRUE	PZA,PZA	TRUE	PZA	between_known_AB
67684	2101193	ureD	2288895	pncA	19	9	426	20	0	1	1	0.00273782	TRUE		FALSE	FALSE	FALSE	FALSE		FALSE		FALSE	FALSE	TRUE	PZA,PZA	TRUE	PZA	known_AB_first
67699	781822	rpsL	2288869	pncA	329	9	1338	10	0	1	2	0.00113468	TRUE		FALSE	FALSE	FALSE	TRUE	STM,STM	TRUE	STM	FALSE	FALSE	TRUE	PZA	TRUE	PZA	between_known_AB
67785	2155168	katG	4327472	ethA	2098	9	12564	84	0	5	4	0.00072003	TRUE		FALSE	FALSE	TRUE	TRUE	INH,INH,INH,INH,INH	TRUE	INH	FALSE	FALSE	TRUE	ETH,ETH	TRUE	ETH	between_known_AB
67787	781822	rpsL	4327472	ethA	329	9	1338	84	1	0	2	0.00113732	TRUE	0.344903	FALSE	FALSE	FALSE	TRUE	STM,STM	TRUE	STM	FALSE	FALSE	TRUE	ETH,ETH	TRUE	ETH	between_known_AB
67800	2289072	pncA	4327472	ethA	19	9	72	84	0	3	1	0.00272464	TRUE		FALSE	FALSE	FALSE	TRUE	PZA,PZA,PZA,PZA	TRUE	PZA	FALSE	FALSE	TRUE	ETH,ETH	TRUE	ETH	between_known_AB
67939	1473246	None	2289218	pncA	589	10	1893	18	3	1	3	0.0001441	TRUE	0.000371109	FALSE	FALSE	FALSE	TRUE	AMI,CAP,KAN	TRUE	LZD,KAN,AMI,STM,CAP	FALSE	FALSE	TRUE	PZA	TRUE	PZA	between_known_AB
67941	7570	gyrA	2289218	pncA	389	10	519	18	1	0	2	0.00189314	TRUE	0.10075	FALSE	FALSE	FALSE	TRUE	LEV,MXF	TRUE	MXF,LEV	FALSE	FALSE	TRUE	PZA	TRUE	PZA	between_known_AB
67943	851151	Rv0756c	2289218	pncA	7	10	18	18	0	1	1	0.00111414	TRUE		FALSE	FALSE	FALSE	FALSE		FALSE		FALSE	FALSE	TRUE	PZA	TRUE	PZA	known_AB_first
67944	2176276	lipD	2289218	pncA	7	10	18	18	0	1	1	0.00111414	TRUE		FALSE	FALSE	FALSE	FALSE		FALSE		FALSE	FALSE	TRUE	PZA	TRUE	PZA	known_AB_first
67946	1941738	None	2289218	pncA	5	10	38	18	0	1	1	0.00079609	TRUE		FALSE	FALSE	FALSE	FALSE		FALSE		FALSE	FALSE	TRUE	PZA	TRUE	PZA	known_AB_first
68063	762285	rpoB	2288885	pncA	18	11	92	6	0	1	1	0.00315191	TRUE		FALSE	FALSE	TRUE	FALSE		TRUE	RIF	FALSE	FALSE	TRUE	PZA,PZA,PZA	TRUE	PZA	known_AB_first
68185	781687	rpsL	2288956	pncA	918	12	5303	6	0	2	5	1.97795e-06	TRUE		FALSE	FALSE	FALSE	TRUE	STM,STM	TRUE	STM	FALSE	FALSE	TRUE	PZA,PZA	TRUE	PZA	between_known_AB
68245	761139	rpoB	2288934	pncA	511	12	634	14	0	1	2	0.00462668	TRUE		FALSE	FALSE	TRUE	TRUE	RIF,RIF,RIF,RIF,RIF,RIF,RIF,RIF,RIF	TRUE	RIF	FALSE	FALSE	TRUE	PZA,PZA	TRUE	PZA	between_known_AB
68274	7570	gyrA	2289220	pncA	389	12	519	20	0	1	2	0.00270385	TRUE		FALSE	FALSE	FALSE	TRUE	LEV,MXF	TRUE	MXF,LEV	FALSE	FALSE	TRUE	PZA	TRUE	PZA	between_known_AB
68276	1674782	inhA	2289220	pncA	48	12	286	20	0	1	4	2.98553e-10	TRUE		FALSE	FALSE	TRUE	FALSE		TRUE	INH,ETH	FALSE	FALSE	TRUE	PZA	TRUE	PZA	known_AB_first
68306	2155168	katG	4407832	gid	2098	12	12564	32	0	1	5	0.000210733	TRUE		FALSE	FALSE	TRUE	TRUE	INH,INH,INH,INH,INH	TRUE	INH	FALSE	FALSE	TRUE	STM	TRUE	STM	between_known_AB
68430	2155168	katG	4408069	gid	2098	14	12564	6	0	1	5	0.000424184	TRUE		FALSE	FALSE	TRUE	TRUE	INH,INH,INH,INH,INH	TRUE	INH	FALSE	FALSE	TRUE	STM	TRUE	STM	between_known_AB
68514	7582	gyrA	761277	rpoB	779	50	743	208	2	0	6	5.38789e-05	TRUE	0.448938	FALSE	FALSE	FALSE	TRUE	LEV,LEV,MXF,MXF	TRUE	MXF,LEV	FALSE	TRUE	TRUE	RIF	TRUE	RIF	between_known_AB
68656	2155168	katG	4407830	gid	2098	18	12564	62	0	3	6	0.000165542	TRUE		FALSE	FALSE	TRUE	TRUE	INH,INH,INH,INH,INH	TRUE	INH	FALSE	FALSE	TRUE	STM	TRUE	STM	between_known_AB
68661	1473246	None	4407830	gid	589	18	1893	62	7	0	1	0.161264	FALSE	1.60875e-06	TRUE	FALSE	FALSE	TRUE	AMI,CAP,KAN	TRUE	LZD,KAN,AMI,STM,CAP	FALSE	FALSE	TRUE	STM	TRUE	STM	between_known_AB
68713	3840952	alr	4407830	gid	14	18	14	62	1	0	1	0.00400858	TRUE	0.0125554	FALSE	FALSE	FALSE	FALSE		FALSE		FALSE	FALSE	TRUE	STM	TRUE	STM	known_AB_first
68799	781687	rpsL	2715346	None	918	83	5303	190	7	29	6	0.00269316	TRUE	0.00944309	FALSE	FALSE	FALSE	TRUE	STM,STM	TRUE	STM	FALSE	FALSE	TRUE	AMI,KAN	TRUE	AMI,KAN	between_known_AB
68805	2155168	katG	2715346	None	2098	83	12564	190	0	65	11	0.0013278	TRUE		FALSE	FALSE	TRUE	TRUE	INH,INH,INH,INH,INH	TRUE	INH	FALSE	FALSE	TRUE	AMI,KAN	TRUE	AMI,KAN	between_known_AB
68807	7582	gyrA	2715346	None	779	83	743	190	17	1	15	6.66004e-13	TRUE	2.43933e-11	TRUE	FALSE	FALSE	TRUE	LEV,LEV,MXF,MXF	TRUE	MXF,LEV	FALSE	FALSE	TRUE	AMI,KAN	TRUE	AMI,KAN	between_known_AB
68809	761139	rpoB	2715346	None	511	83	634	190	1	4	6	8.35093e-05	TRUE	0.779313	FALSE	FALSE	TRUE	TRUE	RIF,RIF,RIF,RIF,RIF,RIF,RIF,RIF,RIF	TRUE	RIF	FALSE	FALSE	TRUE	AMI,KAN	TRUE	AMI,KAN	between_known_AB
68813	761110	rpoB	2715346	None	331	83	1265	190	4	3	6	7.8957e-06	TRUE	0.0148073	FALSE	FALSE	TRUE	TRUE	RIF,RIF,RIF,RIF,RIF	TRUE	RIF	FALSE	FALSE	TRUE	AMI,KAN	TRUE	AMI,KAN	between_known_AB
68815	7570	gyrA	2715346	None	389	83	519	190	3	1	8	8.79251e-08	TRUE	0.101433	FALSE	FALSE	FALSE	TRUE	LEV,MXF	TRUE	MXF,LEV	FALSE	FALSE	TRUE	AMI,KAN	TRUE	AMI,KAN	between_known_AB
68829	2127102	Rv1877	2715346	None	9	83	44	190	8	0	1	0.0118686	FALSE	1.67334e-26	TRUE	FALSE	TRUE	FALSE		FALSE		FALSE	FALSE	TRUE	AMI,KAN	TRUE	AMI,KAN	known_AB_first
68831	1472362	None	2715346	None	116	83	948	190	0	10	3	0.000564952	TRUE		FALSE	FALSE	FALSE	TRUE	STM	TRUE	LZD,KAN,AMI,STM,CAP	FALSE	FALSE	TRUE	AMI,KAN	TRUE	AMI,KAN	between_known_AB
68832	7581	gyrA	2715346	None	232	83	120	190	6	0	2	0.0390575	FALSE	6.19518e-05	TRUE	FALSE	FALSE	TRUE	LEV,LEV,LEV,MXF,MXF,MXF	TRUE	MXF,LEV	FALSE	FALSE	TRUE	AMI,KAN	TRUE	AMI,KAN	between_known_AB
68838	761140	rpoB	2715346	None	207	83	172	190	1	0	5	1.06556e-05	TRUE	0.464301	FALSE	FALSE	TRUE	TRUE	RIF,RIF,RIF,RIF,RIF,RIF,RIF,RIF,RIF	TRUE	RIF	FALSE	FALSE	TRUE	AMI,KAN	TRUE	AMI,KAN	between_known_AB
68845	1674048	fabG1	2715346	None	139	83	602	190	3	3	3	0.0009372	TRUE	0.000844424	FALSE	FALSE	FALSE	TRUE	ETH,INH	FALSE		FALSE	FALSE	TRUE	AMI,KAN	TRUE	AMI,KAN	between_known_AB
68846	764840	rpoC	2715346	None	63	83	192	190	0	1	2	0.00332929	TRUE		FALSE	FALSE	FALSE	FALSE		TRUE	RIF	FALSE	FALSE	TRUE	AMI,KAN	TRUE	AMI,KAN	known_AB_first
68854	7572	gyrA	2715346	None	101	83	126	190	2	0	8	2.34718e-12	TRUE	0.0331962	FALSE	FALSE	FALSE	TRUE	LEV,MXF	TRUE	MXF,LEV	FALSE	FALSE	TRUE	AMI,KAN	TRUE	AMI,KAN	between_known_AB
68856	2288820	pncA	2715346	None	41	83	80	190	1	0	2	0.00143166	TRUE	0.113838	FALSE	FALSE	FALSE	TRUE	PZA	TRUE	PZA	FALSE	FALSE	TRUE	AMI,KAN	TRUE	AMI,KAN	between_known_AB
68872	1684436	mutB	2715346	None	9	83	114	190	3	1	3	2.81238e-07	TRUE	8.02648e-08	TRUE	FALSE	TRUE	FALSE		FALSE		FALSE	FALSE	TRUE	AMI,KAN	TRUE	AMI,KAN	known_AB_first
69813	781687	rpsL	2715369	None	918	41	5303	506	0	23	5	0.000649162	TRUE		FALSE	FALSE	FALSE	TRUE	STM,STM	TRUE	STM	FALSE	FALSE	TRUE	KAN	TRUE	AMI,KAN	between_known_AB
69817	7582	gyrA	2715369	None	779	41	743	506	31	1	9	5.24121e-09	TRUE	2.21371e-13	TRUE	FALSE	FALSE	TRUE	LEV,LEV,MXF,MXF	TRUE	MXF,LEV	FALSE	FALSE	TRUE	KAN	TRUE	AMI,KAN	between_known_AB
69825	96899	None	2715369	None	14	41	208	506	0	3	2	4.24495e-05	TRUE		FALSE	FALSE	FALSE	FALSE		FALSE		FALSE	FALSE	TRUE	KAN	TRUE	AMI,KAN	known_AB_first
69829	1673425	None	2715369	None	786	41	3817	506	5	2	7	2.06638e-06	TRUE	0.798292	FALSE	FALSE	FALSE	TRUE	ETH,INH	FALSE		FALSE	FALSE	TRUE	KAN	TRUE	AMI,KAN	between_known_AB
69838	1123008	pabB	2715369	None	6	41	34	506	0	1	4	1.01054e-11	TRUE		FALSE	FALSE	FALSE	FALSE		FALSE		FALSE	FALSE	TRUE	KAN	TRUE	AMI,KAN	known_AB_first
69839	761140	rpoB	2715369	None	207	41	172	506	0	1	4	1.3178e-05	TRUE		FALSE	FALSE	TRUE	TRUE	RIF,RIF,RIF,RIF,RIF,RIF,RIF,RIF,RIF	TRUE	RIF	FALSE	FALSE	TRUE	KAN	TRUE	AMI,KAN	between_known_AB
69844	259092	Rv0216	2715369	None	13	41	208	506	0	3	2	3.66168e-05	TRUE		FALSE	FALSE	FALSE	FALSE		FALSE		FALSE	FALSE	TRUE	KAN	TRUE	AMI,KAN	known_AB_first
69848	7572	gyrA	2715369	None	101	41	126	506	1	0	2	0.00212853	TRUE	0.554764	FALSE	FALSE	FALSE	TRUE	LEV,MXF	TRUE	MXF,LEV	FALSE	FALSE	TRUE	KAN	TRUE	AMI,KAN	between_known_AB
69849	761156	rpoB	2715369	None	37	41	152	506	0	2	3	2.38115e-06	TRUE		FALSE	FALSE	TRUE	TRUE	RIF,RIF,RIF,RIF,RIF	TRUE	RIF	FALSE	FALSE	TRUE	KAN	TRUE	AMI,KAN	between_known_AB
69850	2288820	pncA	2715369	None	41	41	80	506	2	0	3	3.22392e-06	TRUE	0.0377186	FALSE	FALSE	FALSE	TRUE	PZA	TRUE	PZA	FALSE	FALSE	TRUE	KAN	TRUE	AMI,KAN	between_known_AB
69884	1941738	None	2715369	None	5	41	38	506	0	1	1	0.00328718	TRUE		FALSE	FALSE	FALSE	FALSE		FALSE		FALSE	FALSE	TRUE	KAN	TRUE	AMI,KAN	known_AB_first
69938	966883	moaA2	4327054	ethA	6	6	54	40	0	2	2	1.64341e-07	TRUE		FALSE	FALSE	FALSE	FALSE		FALSE		FALSE	FALSE	TRUE	ETH,ETH	TRUE	ETH	known_AB_first
70067	2155168	katG	4407847	gid	2098	6	12564	2	0	1	3	0.00244701	TRUE		FALSE	FALSE	TRUE	TRUE	INH,INH,INH,INH,INH	TRUE	INH	FALSE	FALSE	TRUE	STM	TRUE	STM	between_known_AB
70297	2945167	None	4408125	gid	177	6	11509	40	0	1	2	0.000212666	TRUE		FALSE	FALSE	FALSE	FALSE		FALSE		FALSE	FALSE	TRUE	STM	TRUE	STM	known_AB_first
70418	2155168	katG	2289038	pncA	2098	6	12564	18	0	3	3	0.00244672	TRUE		FALSE	FALSE	TRUE	TRUE	INH,INH,INH,INH,INH	TRUE	INH	FALSE	FALSE	TRUE	PZA,PZA,PZA	TRUE	PZA	between_known_AB
70436	781687	rpsL	4326435	ethA	918	6	5303	24	0	2	2	0.00443568	TRUE		FALSE	FALSE	FALSE	TRUE	STM,STM	TRUE	STM	FALSE	FALSE	TRUE	ETH	TRUE	ETH	between_known_AB
70438	7582	gyrA	4326435	ethA	779	6	743	24	1	0	2	0.00276365	TRUE	0.251794	FALSE	FALSE	FALSE	TRUE	LEV,LEV,MXF,MXF	TRUE	MXF,LEV	FALSE	FALSE	TRUE	ETH	TRUE	ETH	between_known_AB
70439	1473246	None	4326435	ethA	589	6	1893	24	2	0	2	0.00164941	TRUE	0.00896467	FALSE	FALSE	FALSE	TRUE	AMI,CAP,KAN	TRUE	LZD,KAN,AMI,STM,CAP	FALSE	FALSE	TRUE	ETH	TRUE	ETH	between_known_AB
70551	3811327	Rv3395c	4407944	gid	6	6	1505	64	0	1	1	0.000587429	TRUE		FALSE	FALSE	FALSE	FALSE		FALSE		FALSE	FALSE	TRUE	STM,STM,STM	TRUE	STM	known_AB_first
70654	1473246	None	4246734	embB	589	7	1893	36	4	0	1	0.0660452	FALSE	1.06534e-05	TRUE	FALSE	FALSE	TRUE	AMI,CAP,KAN	TRUE	LZD,KAN,AMI,STM,CAP	FALSE	FALSE	TRUE	EMB	TRUE	EMB	between_known_AB
70755	141889	oxyS	4408137	gid	5	7	188	0	0	1	1	0.00055853	TRUE		FALSE	FALSE	FALSE	FALSE		FALSE		FALSE	FALSE	TRUE	STM,STM	TRUE	STM	known_AB_first
70828	761110	rpoB	2155819	katG	331	7	1265	4	1	0	2	0.000697879	TRUE	0.00535914	FALSE	FALSE	TRUE	TRUE	RIF,RIF,RIF,RIF,RIF	TRUE	RIF	FALSE	TRUE	TRUE	INH	TRUE	INH	between_known_AB
70956	4243225	None	4327480	None	59	7	80	568	7	0	1	0.00662478	FALSE	6.67563e-07	TRUE	FALSE	FALSE	FALSE		TRUE	EMB	FALSE	FALSE	TRUE	ETH	TRUE	ETH	known_AB_first
70958	762089	rpoB	4327480	None	7	7	444	568	3	0	1	0.000786649	TRUE	7.97234e-08	TRUE	FALSE	TRUE	FALSE		TRUE	RIF	FALSE	FALSE	TRUE	ETH	TRUE	ETH	known_AB_first
70959	2715369	None	4327480	None	41	7	506	568	5	0	1	0.00460581	TRUE	1.32415e-08	TRUE	FALSE	FALSE	TRUE	KAN	TRUE	AMI,KAN	FALSE	FALSE	TRUE	ETH	TRUE	ETH	between_known_AB
70961	4243217	None	4327480	None	238	7	446	568	13	0	1	0.0266839	FALSE	2.17203e-07	TRUE	FALSE	FALSE	FALSE		TRUE	EMB	FALSE	FALSE	TRUE	ETH	TRUE	ETH	known_AB_first
70965	6620	gyrB	4327480	None	41	7	4	568	1	0	1	0.00460153	TRUE	0.305331	FALSE	FALSE	FALSE	TRUE	LEV,MXF	TRUE	MXF,LEV	FALSE	FALSE	TRUE	ETH	TRUE	ETH	between_known_AB
70967	3297704	pks15	4327480	None	5	7	446	568	3	0	1	0.000561956	TRUE	9.99523e-09	TRUE	FALSE	FALSE	FALSE		FALSE		FALSE	FALSE	TRUE	ETH	TRUE	ETH	known_AB_first
71194	1473246	None	4327033	ethA	589	8	1893	22	2	0	2	0.00289495	TRUE	0.0114651	FALSE	FALSE	FALSE	TRUE	AMI,CAP,KAN	TRUE	LZD,KAN,AMI,STM,CAP	FALSE	FALSE	TRUE	ETH,ETH	TRUE	ETH	between_known_AB
71195	2699402	Rv2402	4327033	ethA	19	8	204	22	0	6	1	0.00242471	TRUE		FALSE	FALSE	FALSE	FALSE		FALSE		FALSE	FALSE	TRUE	ETH,ETH	TRUE	ETH	known_AB_first
71196	666107	pncB2	4327033	ethA	18	8	196	22	0	5	2	2.63987e-06	TRUE		FALSE	FALSE	FALSE	FALSE		FALSE		FALSE	FALSE	TRUE	ETH,ETH	TRUE	ETH	known_AB_first
71203	3807290	acrA1	4327033	ethA	6	8	16	22	1	0	5	2.1702e-18	TRUE	0.000397905	FALSE	FALSE	FALSE	FALSE		FALSE		FALSE	FALSE	TRUE	ETH,ETH	TRUE	ETH	known_AB_first
71204	764840	rpoC	4327033	ethA	63	8	192	22	1	0	5	2.80465e-13	TRUE	0.00493889	FALSE	FALSE	FALSE	FALSE		TRUE	RIF	FALSE	FALSE	TRUE	ETH,ETH	TRUE	ETH	known_AB_first
71206	4195074	ctpJ	4327033	ethA	17	8	198	22	0	6	1	0.00216947	TRUE		FALSE	FALSE	FALSE	FALSE		FALSE		FALSE	FALSE	TRUE	ETH,ETH	TRUE	ETH	known_AB_first
71207	2289218	pncA	4327033	ethA	10	8	18	22	1	0	1	0.0012733	TRUE	0.00300501	FALSE	FALSE	FALSE	TRUE	PZA	TRUE	PZA	FALSE	FALSE	TRUE	ETH,ETH	TRUE	ETH	between_known_AB
71209	4247730	embB	4327033	ethA	337	8	839	22	1	0	2	0.000928898	TRUE	0.0882587	FALSE	FALSE	FALSE	TRUE	EMB,EMB	TRUE	EMB	FALSE	FALSE	TRUE	ETH,ETH	TRUE	ETH	between_known_AB
71374	1339399	PPE18	4407955	gid	245	8	4944	14	0	2	2	0.000565192	TRUE		FALSE	FALSE	TRUE	FALSE		FALSE		FALSE	FALSE	TRUE	STM	TRUE	STM	known_AB_first
71403	1516145	irtB	2288928	pncA	15	8	66	18	0	2	1	0.00191083	TRUE		FALSE	FALSE	TRUE	FALSE		FALSE		FALSE	FALSE	TRUE	PZA,PZA	TRUE	PZA	known_AB_first
71404	2216485	mce3F	2288928	pncA	13	8	66	18	0	2	1	0.00165621	TRUE		FALSE	FALSE	FALSE	FALSE		FALSE		FALSE	FALSE	TRUE	PZA,PZA	TRUE	PZA	known_AB_first
71776	781687	rpsL	2288790	pncA	918	9	5303	60	0	3	3	0.000464489	TRUE		FALSE	FALSE	FALSE	TRUE	STM,STM	TRUE	STM	FALSE	FALSE	TRUE	PZA	TRUE	PZA	between_known_AB
71777	2155168	katG	2288790	pncA	2098	9	12564	60	0	3	6	3.60143e-06	TRUE		FALSE	FALSE	TRUE	TRUE	INH,INH,INH,INH,INH	TRUE	INH	FALSE	FALSE	TRUE	PZA	TRUE	PZA	between_known_AB
71781	1473246	None	2288790	pncA	589	9	1893	60	5	1	1	0.0841625	FALSE	0.00026411	TRUE	FALSE	FALSE	TRUE	AMI,CAP,KAN	TRUE	LZD,KAN,AMI,STM,CAP	FALSE	FALSE	TRUE	PZA	TRUE	PZA	between_known_AB
71782	761110	rpoB	2288790	pncA	331	9	1265	60	2	0	2	0.00114612	TRUE	0.00459777	FALSE	FALSE	TRUE	TRUE	RIF,RIF,RIF,RIF,RIF	TRUE	RIF	FALSE	FALSE	TRUE	PZA	TRUE	PZA	between_known_AB
71786	2139052	None	2288790	pncA	5	9	122	60	0	1	2	2.57381e-07	TRUE		FALSE	FALSE	FALSE	FALSE		FALSE		FALSE	FALSE	TRUE	PZA	TRUE	PZA	known_AB_first
71789	762564	rpoB	2288790	pncA	8	9	2	60	1	0	1	0.00114639	TRUE	0.00633522	FALSE	FALSE	TRUE	FALSE		TRUE	RIF	FALSE	FALSE	TRUE	PZA	TRUE	PZA	known_AB_first
72144	806172	None	2289225	pncA	14	12	92	10	0	1	1	0.00267503	TRUE		FALSE	FALSE	FALSE	FALSE		FALSE		FALSE	FALSE	TRUE	PZA,PZA	TRUE	PZA	known_AB_first
72147	1275896	None	2289225	pncA	6	12	16	10	0	1	1	0.00114579	TRUE		FALSE	FALSE	FALSE	FALSE		FALSE		FALSE	FALSE	TRUE	PZA,PZA	TRUE	PZA	known_AB_first
72149	579964	senX3	2289225	pncA	6	12	14	10	0	1	1	0.00114575	TRUE		FALSE	FALSE	FALSE	FALSE		FALSE		FALSE	FALSE	TRUE	PZA,PZA	TRUE	PZA	known_AB_first
72150	1059548	uvrD1	2289225	pncA	8	12	32	10	0	1	1	0.00152786	TRUE		FALSE	FALSE	FALSE	FALSE		FALSE		FALSE	FALSE	TRUE	PZA,PZA	TRUE	PZA	known_AB_first
72342	608037	Rv0515	4407824	gid	362	14	10002	6	0	1	2	0.00437596	TRUE		FALSE	FALSE	FALSE	FALSE		FALSE		FALSE	FALSE	TRUE	STM	TRUE	STM	known_AB_first
72348	340132	PPE3	4407824	gid	150	14	21827	6	0	1	2	0.00127679	TRUE		FALSE	FALSE	TRUE	FALSE		FALSE		FALSE	FALSE	TRUE	STM	TRUE	STM	known_AB_first
72435	2055253	Rv1812c	2288859	pncA	9	15	10	10	0	1	1	0.00214727	TRUE		FALSE	FALSE	FALSE	FALSE		FALSE		FALSE	FALSE	TRUE	PZA	TRUE	PZA	known_AB_first
72439	125931	ctpI	2288859	pncA	7	15	8	10	0	1	1	0.00167039	TRUE		FALSE	FALSE	FALSE	FALSE		FALSE		FALSE	FALSE	TRUE	PZA	TRUE	PZA	known_AB_first
72441	1891112	None	2288859	pncA	5	15	6	10	0	1	1	0.00119335	TRUE		FALSE	FALSE	FALSE	FALSE		FALSE		FALSE	FALSE	TRUE	PZA	TRUE	PZA	known_AB_first
72593	1473246	None	2288752	pncA	589	17	1893	0	0	3	4	2.76611e-05	TRUE		FALSE	FALSE	FALSE	TRUE	AMI,CAP,KAN	TRUE	LZD,KAN,AMI,STM,CAP	FALSE	FALSE	TRUE	PZA	TRUE	PZA	between_known_AB
72596	1674782	inhA	2288752	pncA	48	17	286	0	0	2	3	3.67359e-07	TRUE		FALSE	FALSE	TRUE	FALSE		TRUE	INH,ETH	FALSE	FALSE	TRUE	PZA	TRUE	PZA	known_AB_first
72742	7572	gyrA	1473329	None	101	22	126	14	0	1	3	7.26163e-06	TRUE		FALSE	FALSE	FALSE	TRUE	LEV,MXF	TRUE	MXF,LEV	FALSE	FALSE	TRUE	AMI,CAP,KAN	TRUE	LZD,KAN,AMI,STM,CAP	between_known_AB
73243	4247429	embB	4327404	ethA	865	5	2866	0	0	2	2	0.00254964	TRUE		FALSE	FALSE	FALSE	TRUE	EMB,EMB,EMB	TRUE	EMB	FALSE	FALSE	TRUE	ETH	TRUE	ETH	between_known_AB
73260	781687	rpsL	4327349	ethA	918	5	5303	2	0	1	2	0.00311367	TRUE		FALSE	FALSE	FALSE	TRUE	STM,STM	TRUE	STM	FALSE	FALSE	TRUE	ETH	TRUE	ETH	between_known_AB
73261	2155168	katG	4327349	ethA	2098	5	12564	2	0	1	3	0.00146243	TRUE		FALSE	FALSE	TRUE	TRUE	INH,INH,INH,INH,INH	TRUE	INH	FALSE	FALSE	TRUE	ETH	TRUE	ETH	between_known_AB
73971	1473246	None	4326855	ethA	589	16	1893	32	5	2	1	0.14463	FALSE	2.35713e-06	TRUE	FALSE	FALSE	TRUE	AMI,CAP,KAN	TRUE	LZD,KAN,AMI,STM,CAP	FALSE	FALSE	TRUE	ETH,ETH	TRUE	ETH	between_known_AB
73974	1684184	mutB	4326855	ethA	22	16	800	32	0	11	2	1.60528e-05	TRUE		FALSE	FALSE	TRUE	FALSE		FALSE		FALSE	FALSE	TRUE	ETH,ETH	TRUE	ETH	known_AB_first
73976	4322886	Rv3848	4326855	ethA	13	16	26	32	1	0	12	3.63316e-39	TRUE	0.000955019	FALSE	FALSE	FALSE	FALSE		FALSE		FALSE	FALSE	TRUE	ETH,ETH	TRUE	ETH	known_AB_first
73978	3073715	thyA	4326855	ethA	15	16	308	32	0	11	2	7.3529e-06	TRUE		FALSE	FALSE	FALSE	FALSE		FALSE		FALSE	FALSE	TRUE	ETH,ETH	TRUE	ETH	known_AB_first
73984	371372	PPE5	4326855	ethA	5	16	0	32	3	0	1	0.0012732	TRUE	1.45004e-10	TRUE	FALSE	FALSE	FALSE		FALSE		FALSE	FALSE	TRUE	ETH,ETH	TRUE	ETH	known_AB_first
73988	4151550	asd	4326855	ethA	6	16	2	32	2	0	3	5.9491e-10	TRUE	1.88363e-06	TRUE	FALSE	FALSE	FALSE		FALSE		FALSE	FALSE	TRUE	ETH,ETH	TRUE	ETH	known_AB_first
73991	3774042	Rv3362c	4326855	ethA	5	16	0	32	3	0	2	8.10845e-07	TRUE	1.45011e-10	TRUE	FALSE	FALSE	FALSE		FALSE		FALSE	FALSE	TRUE	ETH,ETH	TRUE	ETH	known_AB_first
73993	4247730	embB	4326855	ethA	337	16	839	32	5	0	3	0.000104561	TRUE	4.70683e-07	TRUE	FALSE	FALSE	TRUE	EMB,EMB	TRUE	EMB	FALSE	FALSE	TRUE	ETH,ETH	TRUE	ETH	between_known_AB
73994	542779	Rv0452	4326855	ethA	5	16	4	32	3	0	1	0.00127328	TRUE	1.45032e-10	TRUE	FALSE	FALSE	FALSE		FALSE		FALSE	FALSE	TRUE	ETH,ETH	TRUE	ETH	known_AB_first
74032	1340135	PPE18	4326613	ethA	49	5	808	12	0	1	1	0.00394553	TRUE		FALSE	TRUE	TRUE	FALSE		FALSE		FALSE	FALSE	TRUE	ETH	TRUE	ETH	known_AB_first
74034	1340136	PPE18	4326613	ethA	49	5	808	12	0	1	1	0.00394553	TRUE		FALSE	TRUE	TRUE	FALSE		FALSE		FALSE	FALSE	TRUE	ETH	TRUE	ETH	known_AB_first
74493	764817	rpoC	2289052	pncA	281	6	921	4	0	1	2	0.000367354	TRUE		FALSE	FALSE	FALSE	FALSE		TRUE	RIF	FALSE	FALSE	TRUE	PZA,PZA	TRUE	PZA	known_AB_first
74495	2277474	Rv2030c	2289052	pncA	9	6	8	4	0	1	2	3.69214e-07	TRUE		FALSE	FALSE	TRUE	FALSE		FALSE		FALSE	FALSE	TRUE	PZA,PZA	TRUE	PZA	known_AB_first
74497	2155017	katG	2289052	pncA	6	6	86	4	0	2	1	0.000573568	TRUE		FALSE	FALSE	TRUE	FALSE		TRUE	INH	FALSE	FALSE	TRUE	PZA,PZA	TRUE	PZA	known_AB_first
74547	766487	rpoC	4327193	ethA	45	5	234	0	0	1	1	0.00358992	TRUE		FALSE	FALSE	FALSE	FALSE		TRUE	RIF	FALSE	FALSE	TRUE	ETH	TRUE	ETH	known_AB_first
74549	2435076	idsA2	4327193	ethA	5	5	8	0	0	1	1	0.000397826	TRUE		FALSE	FALSE	FALSE	FALSE		FALSE		FALSE	FALSE	TRUE	ETH	TRUE	ETH	known_AB_first
74637	2155168	katG	4408121	gid	2098	5	12564	2	0	1	3	0.00146226	TRUE		FALSE	FALSE	TRUE	TRUE	INH,INH,INH,INH,INH	TRUE	INH	FALSE	FALSE	TRUE	STM	TRUE	STM	between_known_AB
74699	7582	gyrA	2288847	pncA	779	15	743	74	6	0	6	5.68495e-08	TRUE	7.8781e-05	TRUE	FALSE	FALSE	TRUE	LEV,LEV,MXF,MXF	TRUE	MXF,LEV	FALSE	FALSE	TRUE	PZA,PZA,PZA	TRUE	PZA	between_known_AB
74704	1473246	None	2288847	pncA	589	15	1893	74	1	1	3	0.0004702	TRUE	0.467835	FALSE	FALSE	FALSE	TRUE	AMI,CAP,KAN	TRUE	LZD,KAN,AMI,STM,CAP	FALSE	FALSE	TRUE	PZA,PZA,PZA	TRUE	PZA	between_known_AB
74716	980206	Rv0881	2288847	pncA	5	15	168	74	0	3	1	0.00119754	TRUE		FALSE	FALSE	FALSE	FALSE		FALSE		FALSE	FALSE	TRUE	PZA,PZA,PZA	TRUE	PZA	known_AB_first
75972	1473246	None	2289212	pncA	589	7	1893	10	1	1	2	0.00223018	TRUE	0.083561	FALSE	FALSE	FALSE	TRUE	AMI,CAP,KAN	TRUE	LZD,KAN,AMI,STM,CAP	FALSE	FALSE	TRUE	PZA,PZA	TRUE	PZA	between_known_AB
75981	761278	rpoB	2289212	pncA	5	7	2	10	0	1	1	0.000556966	TRUE		FALSE	FALSE	TRUE	FALSE		TRUE	RIF	FALSE	FALSE	TRUE	PZA,PZA	TRUE	PZA	known_AB_first
75982	1473246	None	4326707	ethA	589	10	1893	28	2	0	2	0.00446702	TRUE	0.0277806	FALSE	FALSE	FALSE	TRUE	AMI,CAP,KAN	TRUE	LZD,KAN,AMI,STM,CAP	FALSE	FALSE	TRUE	ETH	TRUE	ETH	between_known_AB
75985	3622795	Rv3243c	4326707	ethA	6	10	22	28	1	0	5	6.6261e-18	TRUE	0.000397943	FALSE	FALSE	FALSE	FALSE		FALSE		FALSE	FALSE	TRUE	ETH	TRUE	ETH	known_AB_first
75986	2289222	pncA	4326707	ethA	18	10	28	28	1	0	5	1.60989e-15	TRUE	0.00135262	FALSE	FALSE	FALSE	TRUE	PZA,PZA,PZA	TRUE	PZA	FALSE	FALSE	TRUE	ETH	TRUE	ETH	between_known_AB
75988	3665594	sseA	4326707	ethA	6	10	22	28	1	0	5	6.6261e-18	TRUE	0.000397943	FALSE	FALSE	FALSE	FALSE		FALSE		FALSE	FALSE	TRUE	ETH	TRUE	ETH	known_AB_first
75990	4260790	pks13	4326707	ethA	5	10	4	28	1	0	4	1.67264e-14	TRUE	0.00146362	FALSE	FALSE	FALSE	FALSE		FALSE		FALSE	FALSE	TRUE	ETH	TRUE	ETH	known_AB_first
75994	7521	gyrA	4326707	ethA	6	10	6	28	1	0	1	0.000955003	TRUE	0.00214708	FALSE	FALSE	FALSE	FALSE		TRUE	MXF,LEV	FALSE	FALSE	TRUE	ETH	TRUE	ETH	known_AB_first
76037	2699402	Rv2402	4326301	ethA	19	8	204	16	0	3	3	2.37987e-09	TRUE		FALSE	FALSE	FALSE	FALSE		FALSE		FALSE	FALSE	TRUE	ETH	TRUE	ETH	known_AB_first
76038	666107	pncB2	4326301	ethA	18	8	196	16	0	2	3	2.02286e-09	TRUE		FALSE	FALSE	FALSE	FALSE		FALSE		FALSE	FALSE	TRUE	ETH	TRUE	ETH	known_AB_first
76039	806172	None	4326301	ethA	14	8	92	16	0	1	5	1.50932e-16	TRUE		FALSE	FALSE	FALSE	FALSE		FALSE		FALSE	FALSE	TRUE	ETH	TRUE	ETH	known_AB_first
76042	1275896	None	4326301	ethA	6	8	16	16	0	1	5	2.16951e-18	TRUE		FALSE	FALSE	FALSE	FALSE		FALSE		FALSE	FALSE	TRUE	ETH	TRUE	ETH	known_AB_first
76043	3143537	dinF	4326301	ethA	6	8	16	16	0	1	5	2.16951e-18	TRUE		FALSE	FALSE	FALSE	FALSE		FALSE		FALSE	FALSE	TRUE	ETH	TRUE	ETH	known_AB_first
76046	3108350	Rv2799	4326301	ethA	14	8	98	16	0	1	5	1.51005e-16	TRUE		FALSE	FALSE	FALSE	FALSE		FALSE		FALSE	FALSE	TRUE	ETH	TRUE	ETH	known_AB_first
76047	4294937	pks2	4326301	ethA	7	8	18	16	0	1	5	4.6898e-18	TRUE		FALSE	FALSE	TRUE	FALSE		FALSE		FALSE	FALSE	TRUE	ETH	TRUE	ETH	known_AB_first
76050	4195074	ctpJ	4326301	ethA	17	8	198	16	0	3	3	1.70434e-09	TRUE		FALSE	FALSE	FALSE	FALSE		FALSE		FALSE	FALSE	TRUE	ETH	TRUE	ETH	known_AB_first
76053	3411900	Rv3050c	4326301	ethA	5	8	10	16	1	0	1	0.000636659	TRUE	0.000954699	FALSE	FALSE	FALSE	FALSE		FALSE		FALSE	FALSE	TRUE	ETH	TRUE	ETH	known_AB_first
76054	764944	rpoC	4326301	ethA	17	8	10	16	1	0	1	0.0021634	TRUE	0.0038137	FALSE	FALSE	FALSE	FALSE		TRUE	RIF	FALSE	FALSE	TRUE	ETH	TRUE	ETH	known_AB_first
76060	2289225	pncA	4326301	ethA	12	8	10	16	1	0	1	0.00152747	TRUE	0.00262338	FALSE	FALSE	FALSE	TRUE	PZA,PZA	TRUE	PZA	FALSE	FALSE	TRUE	ETH	TRUE	ETH	between_known_AB
76071	761110	rpoB	761115	rpoB	331	11	1265	6	0	1	3	3.351e-05	TRUE		FALSE	FALSE	TRUE	TRUE	RIF,RIF,RIF,RIF,RIF	TRUE	RIF	FALSE	TRUE	TRUE	RIF,RIF,RIF	TRUE	RIF	between_known_AB
76073	761109	rpoB	761115	rpoB	167	11	356	6	0	1	6	8.88742e-13	TRUE		FALSE	FALSE	TRUE	TRUE	RIF,RIF,RIF,RIF,RIF,RIF,RIF	TRUE	RIF	FALSE	TRUE	TRUE	RIF,RIF,RIF	TRUE	RIF	between_known_AB
76085	761110	rpoB	761149	rpoB	331	6	1265	10	1	0	2	0.000514689	TRUE	0.0472172	FALSE	FALSE	TRUE	TRUE	RIF,RIF,RIF,RIF,RIF	TRUE	RIF	FALSE	TRUE	TRUE	RIF,RIF	TRUE	RIF	between_known_AB
76117	7570	gyrA	7572	gyrA	389	101	519	126	0	5	5	0.000514688	TRUE		FALSE	FALSE	FALSE	TRUE	LEV,MXF	TRUE	MXF,LEV	FALSE	FALSE	TRUE	LEV,MXF	TRUE	MXF,LEV	between_known_AB
76212	6750	gyrB	7582	gyrA	20	779	12	743	0	1	4	0.000142033	TRUE		FALSE	FALSE	FALSE	TRUE	LEV,MXF	TRUE	MXF,LEV	FALSE	FALSE	TRUE	LEV,LEV,MXF,MXF	TRUE	MXF,LEV	between_known_AB
76278	1094538	None	1918634	tlyA	263	8	2258	68	1	0	2	0.000595723	TRUE	0.252254	FALSE	FALSE	FALSE	FALSE		FALSE		FALSE	TRUE	TRUE	CAP,CAP	TRUE	CAP	known_AB_first
76279	32411	Rv0029	1918634	tlyA	6	8	96	68	0	4	4	1.42676e-14	TRUE		FALSE	FALSE	FALSE	FALSE		FALSE		FALSE	TRUE	TRUE	CAP,CAP	TRUE	CAP	known_AB_first
76280	895936	purL	1918634	tlyA	6	8	4	68	5	0	1	0.000764465	TRUE	7.20356e-18	TRUE	FALSE	FALSE	FALSE		FALSE		FALSE	TRUE	TRUE	CAP,CAP	TRUE	CAP	known_AB_first
76427	6750	gyrB	7570	gyrA	20	389	12	519	1	0	3	0.000301039	TRUE	0.144549	FALSE	FALSE	FALSE	TRUE	LEV,MXF	TRUE	MXF,LEV	FALSE	FALSE	TRUE	LEV,MXF	TRUE	MXF,LEV	between_known_AB
534210	2747471	folC	2715346	None	74	83	86	190	5	1	0			2.12349e-06	TRUE	FALSE	FALSE	FALSE		FALSE		FALSE	FALSE	TRUE	AMI,KAN	TRUE	AMI,KAN	known_AB_first
534227	4295655	pks2	2715346	None	9	83	42	190	8	0	1			1.87219e-26	TRUE	FALSE	TRUE	FALSE		FALSE		FALSE	FALSE	TRUE	AMI,KAN	TRUE	AMI,KAN	known_AB_first
534239	1010054	Rv0906	2715346	None	8	83	70	190	3	1	0			4.27704e-07	TRUE	FALSE	FALSE	FALSE		FALSE		FALSE	FALSE	TRUE	AMI,KAN	TRUE	AMI,KAN	known_AB_first
534240	1731431	adh	2715346	None	8	83	70	190	3	1	0			4.27704e-07	TRUE	FALSE	FALSE	FALSE		FALSE		FALSE	FALSE	TRUE	AMI,KAN	TRUE	AMI,KAN	known_AB_first
534241	935234	lpqR	2715346	None	8	83	70	190	3	1	0			4.27704e-07	TRUE	FALSE	FALSE	FALSE		FALSE		FALSE	FALSE	TRUE	AMI,KAN	TRUE	AMI,KAN	known_AB_first
534278	764660	rpoC	2715346	None	23	83	36	190	6	0	0			1.84374e-11	TRUE	FALSE	FALSE	FALSE		TRUE	RIF	FALSE	FALSE	TRUE	AMI,KAN	TRUE	AMI,KAN	known_AB_first
534320	2747151	folC	2715346	None	39	83	88	190	5	0	0			7.07293e-08	TRUE	FALSE	FALSE	FALSE		FALSE		FALSE	FALSE	TRUE	AMI,KAN	TRUE	AMI,KAN	known_AB_first
534327	764666	rpoC	2715346	None	26	83	30	190	3	0	0			4.73529e-05	TRUE	FALSE	FALSE	FALSE		TRUE	RIF	FALSE	FALSE	TRUE	AMI,KAN	TRUE	AMI,KAN	known_AB_first
534355	3851664	gadB	2715346	None	5	83	6	190	2	0	0			4.04947e-05	TRUE	FALSE	FALSE	FALSE		FALSE		FALSE	FALSE	TRUE	AMI,KAN	TRUE	AMI,KAN	known_AB_first
534382	3841403	alr	2715346	None	7	83	2	190	2	0	0			0.000112025	TRUE	FALSE	FALSE	FALSE		FALSE		FALSE	FALSE	TRUE	AMI,KAN	TRUE	AMI,KAN	known_AB_first
534495	2289058	pncA	2715346	None	7	83	8	190	2	0	0			0.000109686	TRUE	FALSE	FALSE	TRUE	PZA,PZA	TRUE	PZA	FALSE	FALSE	TRUE	AMI,KAN	TRUE	AMI,KAN	between_known_AB
536906	2661419	mbtF	2289220	pncA	6	12	40	20	2	0	0			6.93549e-07	TRUE	FALSE	FALSE	FALSE		FALSE		FALSE	FALSE	TRUE	PZA	TRUE	PZA	known_AB_first
537318	2715369	None	2289218	pncA	41	10	506	18	3	0	1			6.45274e-08	TRUE	FALSE	FALSE	TRUE	KAN	TRUE	AMI,KAN	FALSE	FALSE	TRUE	PZA	TRUE	PZA	between_known_AB
537474	2288820	pncA	761108	rpoB	41	14	80	26	2	0	0			0.000114822	TRUE	FALSE	FALSE	TRUE	PZA	TRUE	PZA	FALSE	TRUE	TRUE	RIF,RIF,RIF,RIF,RIF	TRUE	RIF	between_known_AB
537561	4243218	None	761108	rpoB	24	14	10	26	2	0	0			3.66081e-05	TRUE	FALSE	FALSE	FALSE		TRUE	EMB	FALSE	TRUE	TRUE	RIF,RIF,RIF,RIF,RIF	TRUE	RIF	known_AB_first
538818	4408050	gid	2288930	pncA	12	14	14	64	5	0	0			1.20599e-13	TRUE	FALSE	FALSE	FALSE		TRUE	STM	FALSE	FALSE	TRUE	PZA,PZA	TRUE	PZA	known_AB_first
539290	1473246	None	761155	rpoB	589	1687	1893	9165	326	12	106			6.4581e-178	TRUE	FALSE	FALSE	TRUE	AMI,CAP,KAN	TRUE	LZD,KAN,CAP,STM,AMI	FALSE	TRUE	TRUE	RIF,RIF,RIF,RIF,RIF,RIF,RIF,RIF,RIF,RIF,RIF,RIF	TRUE	RIF	between_known_AB
539294	4247429	embB	761155	rpoB	865	1687	2866	9165	288	21	287			2.67018e-77	TRUE	FALSE	FALSE	TRUE	EMB,EMB,EMB	TRUE	EMB	FALSE	TRUE	TRUE	RIF,RIF,RIF,RIF,RIF,RIF,RIF,RIF,RIF,RIF,RIF,RIF	TRUE	RIF	between_known_AB
539295	4247431	embB	761155	rpoB	821	1687	2090	9165	237	33	256			2.10436e-41	TRUE	FALSE	FALSE	TRUE	EMB,EMB,EMB	TRUE	EMB	FALSE	TRUE	TRUE	RIF,RIF,RIF,RIF,RIF,RIF,RIF,RIF,RIF,RIF,RIF,RIF	TRUE	RIF	between_known_AB
539298	2765888	lipP	761155	rpoB	32	1687	62	9165	31	0	0			1.26032e-58	TRUE	FALSE	FALSE	FALSE		FALSE		FALSE	TRUE	TRUE	RIF,RIF,RIF,RIF,RIF,RIF,RIF,RIF,RIF,RIF,RIF,RIF	TRUE	RIF	known_AB_first
539299	2715342	None	761155	rpoB	141	1687	350	9165	109	0	19			9.42667e-101	TRUE	FALSE	FALSE	TRUE	KAN	TRUE	AMI,KAN	FALSE	TRUE	TRUE	RIF,RIF,RIF,RIF,RIF,RIF,RIF,RIF,RIF,RIF,RIF,RIF	TRUE	RIF	between_known_AB
539311	1853001	rpmI	761155	rpoB	28	1687	280	9165	27	2	0			6.08172e-50	TRUE	TRUE	TRUE	FALSE		FALSE		FALSE	TRUE	TRUE	RIF,RIF,RIF,RIF,RIF,RIF,RIF,RIF,RIF,RIF,RIF,RIF	TRUE	RIF	known_AB_first
539312	4247730	embB	761155	rpoB	337	1687	839	9165	138	4	89			9.68495e-45	TRUE	FALSE	FALSE	TRUE	EMB,EMB	TRUE	EMB	FALSE	TRUE	TRUE	RIF,RIF,RIF,RIF,RIF,RIF,RIF,RIF,RIF,RIF,RIF,RIF	TRUE	RIF	between_known_AB
539315	764817	rpoC	761155	rpoB	281	1687	921	9165	145	0	125			1.94889e-70	TRUE	FALSE	FALSE	FALSE		TRUE	RIF	FALSE	TRUE	TRUE	RIF,RIF,RIF,RIF,RIF,RIF,RIF,RIF,RIF,RIF,RIF,RIF	TRUE	RIF	known_AB_first
539318	2289252	None	761155	rpoB	174	1687	134	9165	90	2	48			2.15098e-41	TRUE	FALSE	FALSE	TRUE	PZA,PZA,PZA	TRUE	PZA	FALSE	TRUE	TRUE	RIF,RIF,RIF,RIF,RIF,RIF,RIF,RIF,RIF,RIF,RIF,RIF	TRUE	RIF	between_known_AB
539319	4243217	None	761155	rpoB	238	1687	446	9165	111	1	55			9.97723e-44	TRUE	FALSE	FALSE	FALSE		TRUE	EMB	FALSE	TRUE	TRUE	RIF,RIF,RIF,RIF,RIF,RIF,RIF,RIF,RIF,RIF,RIF,RIF	TRUE	RIF	known_AB_first
539321	4326533	ethA	761155	rpoB	25	1687	210	9165	16	1	4			7.72173e-12	TRUE	FALSE	FALSE	FALSE		TRUE	ETH	FALSE	TRUE	TRUE	RIF,RIF,RIF,RIF,RIF,RIF,RIF,RIF,RIF,RIF,RIF,RIF	TRUE	RIF	known_AB_first
539324	3521253	nuoJ	761155	rpoB	21	1687	632	9165	20	2	0			3.79861e-35	TRUE	FALSE	FALSE	FALSE		FALSE		FALSE	TRUE	TRUE	RIF,RIF,RIF,RIF,RIF,RIF,RIF,RIF,RIF,RIF,RIF,RIF	TRUE	RIF	known_AB_first
539325	2241091	ctpF	761155	rpoB	21	1687	632	9165	20	2	0			3.79861e-35	TRUE	FALSE	TRUE	FALSE		FALSE		FALSE	TRUE	TRUE	RIF,RIF,RIF,RIF,RIF,RIF,RIF,RIF,RIF,RIF,RIF,RIF	TRUE	RIF	known_AB_first
539326	2487024	Rv2219A	761155	rpoB	21	1687	632	9165	20	2	0			3.79861e-35	TRUE	FALSE	FALSE	FALSE		FALSE		FALSE	TRUE	TRUE	RIF,RIF,RIF,RIF,RIF,RIF,RIF,RIF,RIF,RIF,RIF,RIF	TRUE	RIF	known_AB_first
539329	3073679	None	761155	rpoB	53	1687	192	9165	36	3	7			3.91594e-27	TRUE	FALSE	FALSE	FALSE		FALSE		FALSE	TRUE	TRUE	RIF,RIF,RIF,RIF,RIF,RIF,RIF,RIF,RIF,RIF,RIF,RIF	TRUE	RIF	known_AB_first
539330	2699402	Rv2402	761155	rpoB	19	1687	204	9165	15	5	1			1.04205e-15	TRUE	FALSE	FALSE	FALSE		FALSE		FALSE	TRUE	TRUE	RIF,RIF,RIF,RIF,RIF,RIF,RIF,RIF,RIF,RIF,RIF,RIF	TRUE	RIF	known_AB_first
539332	2101193	ureD	761155	rpoB	19	1687	426	9165	19	1	0			7.34555e-33	TRUE	FALSE	FALSE	FALSE		FALSE		FALSE	TRUE	TRUE	RIF,RIF,RIF,RIF,RIF,RIF,RIF,RIF,RIF,RIF,RIF,RIF	TRUE	RIF	known_AB_first
539333	4090823	Rv3649	761155	rpoB	20	1687	426	9165	19	1	0			7.34813e-33	TRUE	FALSE	FALSE	FALSE		FALSE		FALSE	TRUE	TRUE	RIF,RIF,RIF,RIF,RIF,RIF,RIF,RIF,RIF,RIF,RIF,RIF	TRUE	RIF	known_AB_first
539334	2715346	None	761155	rpoB	83	1687	190	9165	51	0	5			4.97516e-32	TRUE	FALSE	FALSE	TRUE	AMI,KAN	TRUE	AMI,KAN	FALSE	TRUE	TRUE	RIF,RIF,RIF,RIF,RIF,RIF,RIF,RIF,RIF,RIF,RIF,RIF	TRUE	RIF	between_known_AB
539335	3811039	Rv3395c	761155	rpoB	18	1687	128	9165	18	0	0			1.54118e-30	TRUE	FALSE	FALSE	FALSE		FALSE		FALSE	TRUE	TRUE	RIF,RIF,RIF,RIF,RIF,RIF,RIF,RIF,RIF,RIF,RIF,RIF	TRUE	RIF	known_AB_first
539336	2620781	dnaG	761155	rpoB	18	1687	128	9165	18	0	0			1.54118e-30	TRUE	FALSE	FALSE	FALSE		FALSE		FALSE	TRUE	TRUE	RIF,RIF,RIF,RIF,RIF,RIF,RIF,RIF,RIF,RIF,RIF,RIF	TRUE	RIF	known_AB_first
539338	4243221	None	761155	rpoB	147	1687	479	9165	68	7	42			5.63595e-27	TRUE	FALSE	FALSE	TRUE	EMB	TRUE	EMB	FALSE	TRUE	TRUE	RIF,RIF,RIF,RIF,RIF,RIF,RIF,RIF,RIF,RIF,RIF,RIF	TRUE	RIF	between_known_AB
539339	4195074	ctpJ	761155	rpoB	17	1687	198	9165	15	5	1			4.34598e-20	TRUE	FALSE	FALSE	FALSE		FALSE		FALSE	TRUE	TRUE	RIF,RIF,RIF,RIF,RIF,RIF,RIF,RIF,RIF,RIF,RIF,RIF	TRUE	RIF	known_AB_first
539342	2715344	None	761155	rpoB	76	1687	526	9165	47	3	15			1.99381e-30	TRUE	FALSE	FALSE	TRUE	KAN	TRUE	AMI,KAN	FALSE	TRUE	TRUE	RIF,RIF,RIF,RIF,RIF,RIF,RIF,RIF,RIF,RIF,RIF,RIF	TRUE	RIF	between_known_AB
539343	4248003	embB	761155	rpoB	277	1687	536	9165	101	6	84			1.32711e-25	TRUE	FALSE	FALSE	TRUE	EMB	TRUE	EMB	FALSE	TRUE	TRUE	RIF,RIF,RIF,RIF,RIF,RIF,RIF,RIF,RIF,RIF,RIF,RIF	TRUE	RIF	between_known_AB
539345	3073715	thyA	761155	rpoB	15	1687	308	9165	12	9	0			3.03379e-13	TRUE	FALSE	FALSE	FALSE		FALSE		FALSE	TRUE	TRUE	RIF,RIF,RIF,RIF,RIF,RIF,RIF,RIF,RIF,RIF,RIF,RIF	TRUE	RIF	known_AB_first
539348	3685983	Rv3300c	761155	rpoB	12	1687	42	9165	12	0	0			1.0272e-18	TRUE	FALSE	FALSE	FALSE		FALSE		FALSE	TRUE	TRUE	RIF,RIF,RIF,RIF,RIF,RIF,RIF,RIF,RIF,RIF,RIF,RIF	TRUE	RIF	known_AB_first
539349	4137219	Rv3695	761155	rpoB	15	1687	554	9165	15	3	0			8.25473e-25	TRUE	FALSE	FALSE	FALSE		FALSE		FALSE	TRUE	TRUE	RIF,RIF,RIF,RIF,RIF,RIF,RIF,RIF,RIF,RIF,RIF,RIF	TRUE	RIF	known_AB_first
539351	4235607	Rv3789	761155	rpoB	16	1687	30	9165	16	1	0			1.98418e-26	TRUE	FALSE	FALSE	FALSE		FALSE		FALSE	TRUE	TRUE	RIF,RIF,RIF,RIF,RIF,RIF,RIF,RIF,RIF,RIF,RIF,RIF	TRUE	RIF	known_AB_first
539354	2715369	None	761155	rpoB	41	1687	506	9165	29	1	3			3.71316e-24	TRUE	FALSE	FALSE	TRUE	KAN	TRUE	AMI,KAN	FALSE	TRUE	TRUE	RIF,RIF,RIF,RIF,RIF,RIF,RIF,RIF,RIF,RIF,RIF,RIF	TRUE	RIF	between_known_AB
539356	3108350	Rv2799	761155	rpoB	14	1687	98	9165	11	1	1			9.12046e-12	TRUE	FALSE	FALSE	FALSE		FALSE		FALSE	TRUE	TRUE	RIF,RIF,RIF,RIF,RIF,RIF,RIF,RIF,RIF,RIF,RIF,RIF	TRUE	RIF	known_AB_first
539358	2288826	pncA	761155	rpoB	61	1687	38	9165	39	0	12			2.78825e-26	TRUE	FALSE	FALSE	TRUE	PZA,PZA	TRUE	PZA	FALSE	TRUE	TRUE	RIF,RIF,RIF,RIF,RIF,RIF,RIF,RIF,RIF,RIF,RIF,RIF	TRUE	RIF	between_known_AB
539360	3497859	devS	761155	rpoB	15	1687	66	9165	15	0	0			1.7635e-24	TRUE	FALSE	TRUE	FALSE		FALSE		FALSE	TRUE	TRUE	RIF,RIF,RIF,RIF,RIF,RIF,RIF,RIF,RIF,RIF,RIF,RIF	TRUE	RIF	known_AB_first
539361	3799523	vapC46	761155	rpoB	15	1687	66	9165	15	0	0			1.7635e-24	TRUE	FALSE	FALSE	FALSE		FALSE		FALSE	TRUE	TRUE	RIF,RIF,RIF,RIF,RIF,RIF,RIF,RIF,RIF,RIF,RIF,RIF	TRUE	RIF	known_AB_first
539362	2573793	None	761155	rpoB	15	1687	66	9165	15	0	0			1.7635e-24	TRUE	FALSE	FALSE	FALSE		FALSE		FALSE	TRUE	TRUE	RIF,RIF,RIF,RIF,RIF,RIF,RIF,RIF,RIF,RIF,RIF,RIF	TRUE	RIF	known_AB_first
539363	1516145	irtB	761155	rpoB	15	1687	66	9165	15	0	0			1.7635e-24	TRUE	FALSE	TRUE	FALSE		FALSE		FALSE	TRUE	TRUE	RIF,RIF,RIF,RIF,RIF,RIF,RIF,RIF,RIF,RIF,RIF,RIF	TRUE	RIF	known_AB_first
539364	254705	Rv0213c	761155	rpoB	14	1687	12	9165	12	0	0			3.77349e-15	TRUE	FALSE	FALSE	FALSE		FALSE		FALSE	TRUE	TRUE	RIF,RIF,RIF,RIF,RIF,RIF,RIF,RIF,RIF,RIF,RIF,RIF	TRUE	RIF	known_AB_first
539365	3877949	rpoA	761155	rpoB	55	1687	50	9165	35	0	18			1.31093e-23	TRUE	FALSE	FALSE	FALSE		TRUE	RIF	FALSE	TRUE	TRUE	RIF,RIF,RIF,RIF,RIF,RIF,RIF,RIF,RIF,RIF,RIF,RIF	TRUE	RIF	known_AB_first
539370	806172	None	761155	rpoB	14	1687	92	9165	12	1	1			3.46834e-15	TRUE	FALSE	FALSE	FALSE		FALSE		FALSE	TRUE	TRUE	RIF,RIF,RIF,RIF,RIF,RIF,RIF,RIF,RIF,RIF,RIF,RIF	TRUE	RIF	known_AB_first
539371	691388	mce2D	761155	rpoB	12	1687	16	9165	12	0	0			1.06244e-18	TRUE	FALSE	FALSE	FALSE		FALSE		FALSE	TRUE	TRUE	RIF,RIF,RIF,RIF,RIF,RIF,RIF,RIF,RIF,RIF,RIF,RIF	TRUE	RIF	known_AB_first
539373	4322886	Rv3848	761155	rpoB	13	1687	26	9165	9	1	0			4.72169e-08	TRUE	FALSE	FALSE	FALSE		FALSE		FALSE	TRUE	TRUE	RIF,RIF,RIF,RIF,RIF,RIF,RIF,RIF,RIF,RIF,RIF,RIF	TRUE	RIF	known_AB_first
539374	3460335	Rv3091	761155	rpoB	11	1687	10	9165	11	0	0			7.55216e-17	TRUE	FALSE	FALSE	FALSE		FALSE		FALSE	TRUE	TRUE	RIF,RIF,RIF,RIF,RIF,RIF,RIF,RIF,RIF,RIF,RIF,RIF	TRUE	RIF	known_AB_first
539375	764840	rpoC	761155	rpoB	63	1687	192	9165	44	0	19			1.88352e-34	TRUE	FALSE	FALSE	FALSE		TRUE	RIF	FALSE	TRUE	TRUE	RIF,RIF,RIF,RIF,RIF,RIF,RIF,RIF,RIF,RIF,RIF,RIF	TRUE	RIF	known_AB_first
539377	479457	fadE7	761155	rpoB	10	1687	122	9165	10	0	0			4.32561e-15	TRUE	FALSE	FALSE	FALSE		FALSE		FALSE	TRUE	TRUE	RIF,RIF,RIF,RIF,RIF,RIF,RIF,RIF,RIF,RIF,RIF,RIF	TRUE	RIF	known_AB_first
539378	3798062	idsB	761155	rpoB	17	1687	76	9165	15	0	0			4.94658e-20	TRUE	FALSE	FALSE	FALSE		FALSE		FALSE	TRUE	TRUE	RIF,RIF,RIF,RIF,RIF,RIF,RIF,RIF,RIF,RIF,RIF,RIF	TRUE	RIF	known_AB_first
539381	259092	Rv0216	761155	rpoB	13	1687	208	9165	12	0	0			8.26456e-19	TRUE	FALSE	FALSE	FALSE		FALSE		FALSE	TRUE	TRUE	RIF,RIF,RIF,RIF,RIF,RIF,RIF,RIF,RIF,RIF,RIF,RIF	TRUE	RIF	known_AB_first
539382	96899	None	761155	rpoB	14	1687	208	9165	12	0	0			2.90321e-15	TRUE	FALSE	FALSE	FALSE		FALSE		FALSE	TRUE	TRUE	RIF,RIF,RIF,RIF,RIF,RIF,RIF,RIF,RIF,RIF,RIF,RIF	TRUE	RIF	known_AB_first
539384	1968190	Rv1742	761155	rpoB	11	1687	26	9165	11	0	1			7.41166e-17	TRUE	FALSE	FALSE	FALSE		FALSE		FALSE	TRUE	TRUE	RIF,RIF,RIF,RIF,RIF,RIF,RIF,RIF,RIF,RIF,RIF,RIF	TRUE	RIF	known_AB_first
539385	3305380	Rv2953	761155	rpoB	11	1687	26	9165	11	0	1			7.41166e-17	TRUE	FALSE	FALSE	FALSE		FALSE		FALSE	TRUE	TRUE	RIF,RIF,RIF,RIF,RIF,RIF,RIF,RIF,RIF,RIF,RIF,RIF	TRUE	RIF	known_AB_first
539386	2629847	plcB	761155	rpoB	12	1687	26	9165	11	0	1			7.41315e-17	TRUE	FALSE	TRUE	FALSE		FALSE		FALSE	TRUE	TRUE	RIF,RIF,RIF,RIF,RIF,RIF,RIF,RIF,RIF,RIF,RIF,RIF	TRUE	RIF	known_AB_first
539387	4004309	fadE32	761155	rpoB	12	1687	14	9165	11	0	0			7.51795e-17	TRUE	FALSE	FALSE	FALSE		FALSE		FALSE	TRUE	TRUE	RIF,RIF,RIF,RIF,RIF,RIF,RIF,RIF,RIF,RIF,RIF,RIF	TRUE	RIF	known_AB_first
539388	4089971	Rv3649	761155	rpoB	10	1687	2	9165	10	0	0			4.92552e-15	TRUE	FALSE	FALSE	FALSE		FALSE		FALSE	TRUE	TRUE	RIF,RIF,RIF,RIF,RIF,RIF,RIF,RIF,RIF,RIF,RIF,RIF	TRUE	RIF	known_AB_first
539389	4011750	hsaA	761155	rpoB	10	1687	40	9165	10	0	0			4.72795e-15	TRUE	FALSE	FALSE	FALSE		FALSE		FALSE	TRUE	TRUE	RIF,RIF,RIF,RIF,RIF,RIF,RIF,RIF,RIF,RIF,RIF,RIF	TRUE	RIF	known_AB_first
539390	2747471	folC	761155	rpoB	74	1687	86	9165	31	3	17			6.0873e-11	TRUE	FALSE	FALSE	FALSE		FALSE		FALSE	TRUE	TRUE	RIF,RIF,RIF,RIF,RIF,RIF,RIF,RIF,RIF,RIF,RIF,RIF	TRUE	RIF	known_AB_first
539391	2216485	mce3F	761155	rpoB	13	1687	66	9165	13	0	0			1.29508e-20	TRUE	FALSE	FALSE	FALSE		FALSE		FALSE	TRUE	TRUE	RIF,RIF,RIF,RIF,RIF,RIF,RIF,RIF,RIF,RIF,RIF,RIF	TRUE	RIF	known_AB_first
539393	2102417	ndh	761155	rpoB	14	1687	12	9165	12	0	1			3.77431e-15	TRUE	FALSE	FALSE	FALSE		TRUE	ETH,INH	FALSE	TRUE	TRUE	RIF,RIF,RIF,RIF,RIF,RIF,RIF,RIF,RIF,RIF,RIF,RIF	TRUE	RIF	known_AB_first
539395	2289226	pncA	761155	rpoB	9	1687	342	9165	9	0	0			2.07009e-13	TRUE	FALSE	FALSE	FALSE		TRUE	PZA	FALSE	TRUE	TRUE	RIF,RIF,RIF,RIF,RIF,RIF,RIF,RIF,RIF,RIF,RIF,RIF	TRUE	RIF	known_AB_first
539396	2180169	Rv1927	761155	rpoB	9	1687	342	9165	9	0	0			2.07009e-13	TRUE	FALSE	FALSE	FALSE		FALSE		FALSE	TRUE	TRUE	RIF,RIF,RIF,RIF,RIF,RIF,RIF,RIF,RIF,RIF,RIF,RIF	TRUE	RIF	known_AB_first
539397	3447507	virS	761155	rpoB	9	1687	342	9165	9	0	0			2.07009e-13	TRUE	FALSE	FALSE	FALSE		FALSE		FALSE	TRUE	TRUE	RIF,RIF,RIF,RIF,RIF,RIF,RIF,RIF,RIF,RIF,RIF,RIF	TRUE	RIF	known_AB_first
539398	1684184	mutB	761155	rpoB	22	1687	800	9165	12	10	1			2.15801e-07	TRUE	FALSE	TRUE	FALSE		FALSE		FALSE	TRUE	TRUE	RIF,RIF,RIF,RIF,RIF,RIF,RIF,RIF,RIF,RIF,RIF,RIF	TRUE	RIF	known_AB_first
539403	4247399	embB	761155	rpoB	18	1687	66	9165	15	0	0			1.84375e-17	TRUE	FALSE	FALSE	FALSE		TRUE	EMB	FALSE	TRUE	TRUE	RIF,RIF,RIF,RIF,RIF,RIF,RIF,RIF,RIF,RIF,RIF,RIF	TRUE	RIF	known_AB_first
539406	2169751	PPE35	761155	rpoB	10	1687	2	9165	10	0	0			4.92552e-15	TRUE	FALSE	FALSE	FALSE		TRUE	PZA	FALSE	TRUE	TRUE	RIF,RIF,RIF,RIF,RIF,RIF,RIF,RIF,RIF,RIF,RIF,RIF	TRUE	RIF	known_AB_first
539412	4243225	None	761155	rpoB	59	1687	80	9165	30	0	18			1.83003e-14	TRUE	FALSE	FALSE	FALSE		TRUE	EMB	FALSE	TRUE	TRUE	RIF,RIF,RIF,RIF,RIF,RIF,RIF,RIF,RIF,RIF,RIF,RIF	TRUE	RIF	known_AB_first
539415	2644740	amiA2	761155	rpoB	11	1687	8	9165	8	0	1			7.42998e-08	TRUE	FALSE	FALSE	FALSE		FALSE		FALSE	TRUE	TRUE	RIF,RIF,RIF,RIF,RIF,RIF,RIF,RIF,RIF,RIF,RIF,RIF	TRUE	RIF	known_AB_first
539417	4326855	ethA	761155	rpoB	16	1687	32	9165	10	2	0			1.34634e-07	TRUE	FALSE	FALSE	TRUE	ETH,ETH	TRUE	ETH	FALSE	TRUE	TRUE	RIF,RIF,RIF,RIF,RIF,RIF,RIF,RIF,RIF,RIF,RIF,RIF	TRUE	RIF	between_known_AB
539418	2277474	Rv2030c	761155	rpoB	9	1687	8	9165	9	0	0			2.87656e-13	TRUE	FALSE	TRUE	FALSE		FALSE		FALSE	TRUE	TRUE	RIF,RIF,RIF,RIF,RIF,RIF,RIF,RIF,RIF,RIF,RIF,RIF	TRUE	RIF	known_AB_first
539428	3469744	smpB	761155	rpoB	10	1687	22	9165	10	0	0			4.82063e-15	TRUE	FALSE	FALSE	FALSE		FALSE		FALSE	TRUE	TRUE	RIF,RIF,RIF,RIF,RIF,RIF,RIF,RIF,RIF,RIF,RIF,RIF	TRUE	RIF	known_AB_first
539429	2288933	pncA	761155	rpoB	39	1687	8	9165	24	0	5			8.40805e-16	TRUE	FALSE	FALSE	TRUE	PZA,PZA	TRUE	PZA	FALSE	TRUE	TRUE	RIF,RIF,RIF,RIF,RIF,RIF,RIF,RIF,RIF,RIF,RIF,RIF	TRUE	RIF	between_known_AB
539430	764703	rpoC	761155	rpoB	27	1687	28	9165	23	0	4			2.83545e-27	TRUE	FALSE	FALSE	FALSE		TRUE	RIF	FALSE	TRUE	TRUE	RIF,RIF,RIF,RIF,RIF,RIF,RIF,RIF,RIF,RIF,RIF,RIF	TRUE	RIF	known_AB_first
539433	764363	rpoC	761155	rpoB	58	1687	78	9165	38	0	17			8.94577e-27	TRUE	FALSE	FALSE	FALSE		TRUE	RIF	FALSE	TRUE	TRUE	RIF,RIF,RIF,RIF,RIF,RIF,RIF,RIF,RIF,RIF,RIF,RIF	TRUE	RIF	known_AB_first
539434	1674782	inhA	761155	rpoB	48	1687	286	9165	23	3	8			1.15801e-10	TRUE	FALSE	TRUE	FALSE		TRUE	ETH,INH	FALSE	TRUE	TRUE	RIF,RIF,RIF,RIF,RIF,RIF,RIF,RIF,RIF,RIF,RIF,RIF	TRUE	RIF	known_AB_first
539435	764948	rpoC	761155	rpoB	51	1687	70	9165	35	0	16			9.53653e-27	TRUE	FALSE	FALSE	FALSE		TRUE	RIF	FALSE	TRUE	TRUE	RIF,RIF,RIF,RIF,RIF,RIF,RIF,RIF,RIF,RIF,RIF,RIF	TRUE	RIF	known_AB_first
539437	3095493	Rv2787	761155	rpoB	9	1687	0	9165	9	0	0			2.89888e-13	TRUE	FALSE	FALSE	FALSE		FALSE		FALSE	TRUE	TRUE	RIF,RIF,RIF,RIF,RIF,RIF,RIF,RIF,RIF,RIF,RIF,RIF	TRUE	RIF	known_AB_first
539441	2127102	Rv1877	761155	rpoB	9	1687	44	9165	9	0	0			2.82887e-13	TRUE	FALSE	TRUE	FALSE		FALSE		FALSE	TRUE	TRUE	RIF,RIF,RIF,RIF,RIF,RIF,RIF,RIF,RIF,RIF,RIF,RIF	TRUE	RIF	known_AB_first
539443	4295655	pks2	761155	rpoB	9	1687	42	9165	9	0	0			2.83436e-13	TRUE	FALSE	TRUE	FALSE		FALSE		FALSE	TRUE	TRUE	RIF,RIF,RIF,RIF,RIF,RIF,RIF,RIF,RIF,RIF,RIF,RIF	TRUE	RIF	known_AB_first
539445	3568795	None	761155	rpoB	15	1687	64	9165	14	0	0			1.56947e-22	TRUE	FALSE	FALSE	FALSE		TRUE	STM,AMI,KAN	FALSE	TRUE	TRUE	RIF,RIF,RIF,RIF,RIF,RIF,RIF,RIF,RIF,RIF,RIF,RIF	TRUE	RIF	known_AB_first
539447	765462	rpoC	761155	rpoB	43	1687	156	9165	31	0	11			4.41814e-26	TRUE	FALSE	FALSE	FALSE		TRUE	RIF	FALSE	TRUE	TRUE	RIF,RIF,RIF,RIF,RIF,RIF,RIF,RIF,RIF,RIF,RIF,RIF	TRUE	RIF	known_AB_first
539448	2288820	pncA	761155	rpoB	41	1687	80	9165	24	0	7			1.04189e-14	TRUE	FALSE	FALSE	TRUE	PZA	TRUE	PZA	FALSE	TRUE	TRUE	RIF,RIF,RIF,RIF,RIF,RIF,RIF,RIF,RIF,RIF,RIF,RIF	TRUE	RIF	between_known_AB
539449	2871778	aroE	761155	rpoB	9	1687	10	9165	9	0	0			2.87101e-13	TRUE	FALSE	FALSE	FALSE		FALSE		FALSE	TRUE	TRUE	RIF,RIF,RIF,RIF,RIF,RIF,RIF,RIF,RIF,RIF,RIF,RIF	TRUE	RIF	known_AB_first
539450	4326155	ethA	761155	rpoB	9	1687	10	9165	9	0	0			2.87101e-13	TRUE	FALSE	FALSE	FALSE		TRUE	ETH	FALSE	TRUE	TRUE	RIF,RIF,RIF,RIF,RIF,RIF,RIF,RIF,RIF,RIF,RIF,RIF	TRUE	RIF	known_AB_first
539451	2055253	Rv1812c	761155	rpoB	9	1687	10	9165	9	0	0			2.87101e-13	TRUE	FALSE	FALSE	FALSE		FALSE		FALSE	TRUE	TRUE	RIF,RIF,RIF,RIF,RIF,RIF,RIF,RIF,RIF,RIF,RIF,RIF	TRUE	RIF	known_AB_first
539453	1581895	Rv1405c	761155	rpoB	9	1687	6	9165	9	0	0			2.88213e-13	TRUE	FALSE	TRUE	FALSE		FALSE		FALSE	TRUE	TRUE	RIF,RIF,RIF,RIF,RIF,RIF,RIF,RIF,RIF,RIF,RIF,RIF	TRUE	RIF	known_AB_first
539454	4390259	Rv3903c	761155	rpoB	10	1687	18	9165	9	0	0			2.88831e-13	TRUE	FALSE	FALSE	FALSE		FALSE		FALSE	TRUE	TRUE	RIF,RIF,RIF,RIF,RIF,RIF,RIF,RIF,RIF,RIF,RIF,RIF	TRUE	RIF	known_AB_first
539458	764841	rpoC	761155	rpoB	35	1687	184	9165	23	0	12			5.08141e-17	TRUE	FALSE	FALSE	FALSE		TRUE	RIF	FALSE	TRUE	TRUE	RIF,RIF,RIF,RIF,RIF,RIF,RIF,RIF,RIF,RIF,RIF,RIF	TRUE	RIF	known_AB_first
539459	4121642	None	761155	rpoB	10	1687	28	9165	9	1	0			2.867e-13	TRUE	FALSE	FALSE	FALSE		FALSE		FALSE	TRUE	TRUE	RIF,RIF,RIF,RIF,RIF,RIF,RIF,RIF,RIF,RIF,RIF,RIF	TRUE	RIF	known_AB_first
539460	4326707	ethA	761155	rpoB	10	1687	28	9165	9	1	0			2.867e-13	TRUE	FALSE	FALSE	TRUE	ETH	TRUE	ETH	FALSE	TRUE	TRUE	RIF,RIF,RIF,RIF,RIF,RIF,RIF,RIF,RIF,RIF,RIF,RIF	TRUE	RIF	between_known_AB
539461	342075	None	761155	rpoB	8	1687	68	9165	8	0	0			1.44552e-11	TRUE	FALSE	FALSE	FALSE		FALSE		FALSE	TRUE	TRUE	RIF,RIF,RIF,RIF,RIF,RIF,RIF,RIF,RIF,RIF,RIF,RIF	TRUE	RIF	known_AB_first
539462	761293	rpoB	761155	rpoB	12	1687	26	9165	11	0	1			7.41315e-17	TRUE	FALSE	TRUE	FALSE		TRUE	RIF	FALSE	TRUE	TRUE	RIF,RIF,RIF,RIF,RIF,RIF,RIF,RIF,RIF,RIF,RIF,RIF	TRUE	RIF	known_AB_first
539463	2289040	pncA	761155	rpoB	47	1687	84	9165	28	1	14			2.29961e-17	TRUE	FALSE	FALSE	TRUE	PZA,PZA,PZA	TRUE	PZA	FALSE	TRUE	TRUE	RIF,RIF,RIF,RIF,RIF,RIF,RIF,RIF,RIF,RIF,RIF,RIF	TRUE	RIF	between_known_AB
539464	3700350	None	761155	rpoB	8	1687	52	9165	8	0	0			1.46561e-11	TRUE	FALSE	FALSE	FALSE		FALSE		FALSE	TRUE	TRUE	RIF,RIF,RIF,RIF,RIF,RIF,RIF,RIF,RIF,RIF,RIF,RIF	TRUE	RIF	known_AB_first
539465	2986827	Rv2670c	761155	rpoB	96	1687	671	9165	34	16	25			2.79514e-09	TRUE	FALSE	FALSE	FALSE		FALSE		FALSE	TRUE	TRUE	RIF,RIF,RIF,RIF,RIF,RIF,RIF,RIF,RIF,RIF,RIF,RIF	TRUE	RIF	known_AB_first
539467	1998972	None	761155	rpoB	7	1687	26	9165	7	0	0			7.0659e-10	TRUE	FALSE	FALSE	FALSE		FALSE		FALSE	TRUE	TRUE	RIF,RIF,RIF,RIF,RIF,RIF,RIF,RIF,RIF,RIF,RIF,RIF	TRUE	RIF	known_AB_first
539468	1998906	None	761155	rpoB	8	1687	30	9165	7	0	0			7.07042e-10	TRUE	FALSE	FALSE	FALSE		FALSE		FALSE	TRUE	TRUE	RIF,RIF,RIF,RIF,RIF,RIF,RIF,RIF,RIF,RIF,RIF,RIF	TRUE	RIF	known_AB_first
539469	3690947	None	761155	rpoB	37	1687	6	9165	15	0	10			9.66913e-06	TRUE	FALSE	FALSE	FALSE		FALSE		FALSE	TRUE	TRUE	RIF,RIF,RIF,RIF,RIF,RIF,RIF,RIF,RIF,RIF,RIF,RIF	TRUE	RIF	known_AB_first
539470	2771957	Rv2468c	761155	rpoB	11	1687	52	9165	9	0	1			1.21781e-10	TRUE	FALSE	FALSE	FALSE		FALSE		FALSE	TRUE	TRUE	RIF,RIF,RIF,RIF,RIF,RIF,RIF,RIF,RIF,RIF,RIF,RIF	TRUE	RIF	known_AB_first
539472	2289090	pncA	761155	rpoB	21	1687	318	9165	14	6	5			3.34633e-11	TRUE	FALSE	FALSE	TRUE	PZA,PZA	TRUE	PZA	FALSE	TRUE	TRUE	RIF,RIF,RIF,RIF,RIF,RIF,RIF,RIF,RIF,RIF,RIF,RIF	TRUE	RIF	between_known_AB
539473	3691753	amiA1	761155	rpoB	11	1687	28	9165	9	1	0			1.25973e-10	TRUE	FALSE	FALSE	FALSE		FALSE		FALSE	TRUE	TRUE	RIF,RIF,RIF,RIF,RIF,RIF,RIF,RIF,RIF,RIF,RIF,RIF	TRUE	RIF	known_AB_first
539474	3979119	PPE63	761155	rpoB	6	1687	26	9165	6	0	0			2.91649e-08	TRUE	FALSE	TRUE	FALSE		FALSE		FALSE	TRUE	TRUE	RIF,RIF,RIF,RIF,RIF,RIF,RIF,RIF,RIF,RIF,RIF,RIF	TRUE	RIF	known_AB_first
539476	731898	None	761155	rpoB	8	1687	0	9165	8	0	0			1.53258e-11	TRUE	FALSE	FALSE	FALSE		FALSE		FALSE	TRUE	TRUE	RIF,RIF,RIF,RIF,RIF,RIF,RIF,RIF,RIF,RIF,RIF,RIF	TRUE	RIF	known_AB_first
539477	1684436	mutB	761155	rpoB	9	1687	114	9165	9	0	0			2.64269e-13	TRUE	FALSE	TRUE	FALSE		FALSE		FALSE	TRUE	TRUE	RIF,RIF,RIF,RIF,RIF,RIF,RIF,RIF,RIF,RIF,RIF,RIF	TRUE	RIF	known_AB_first
539478	2289207	pncA	761155	rpoB	55	1687	54	9165	26	0	14			2.17515e-11	TRUE	FALSE	FALSE	TRUE	PZA,PZA,PZA	TRUE	PZA	FALSE	TRUE	TRUE	RIF,RIF,RIF,RIF,RIF,RIF,RIF,RIF,RIF,RIF,RIF,RIF	TRUE	RIF	between_known_AB
539481	1011592	Rv0907	761155	rpoB	9	1687	10	9165	8	1	1			1.523e-11	TRUE	FALSE	FALSE	FALSE		FALSE		FALSE	TRUE	TRUE	RIF,RIF,RIF,RIF,RIF,RIF,RIF,RIF,RIF,RIF,RIF,RIF	TRUE	RIF	known_AB_first
539485	2289213	pncA	761155	rpoB	68	1687	624	9165	36	0	15			1.47804e-18	TRUE	FALSE	FALSE	TRUE	PZA,PZA	TRUE	PZA	FALSE	TRUE	TRUE	RIF,RIF,RIF,RIF,RIF,RIF,RIF,RIF,RIF,RIF,RIF,RIF	TRUE	RIF	between_known_AB
539487	2358782	Rv2100	761155	rpoB	8	1687	4	9165	8	0	0			1.52733e-11	TRUE	FALSE	FALSE	FALSE		FALSE		FALSE	TRUE	TRUE	RIF,RIF,RIF,RIF,RIF,RIF,RIF,RIF,RIF,RIF,RIF,RIF	TRUE	RIF	known_AB_first
539490	761998	rpoB	761155	rpoB	30	1687	212	9165	18	0	12			6.18527e-12	TRUE	FALSE	TRUE	FALSE		TRUE	RIF	FALSE	TRUE	TRUE	RIF,RIF,RIF,RIF,RIF,RIF,RIF,RIF,RIF,RIF,RIF,RIF	TRUE	RIF	known_AB_first
539491	3878416	rpoA	761155	rpoB	9	1687	16	9165	9	0	0			2.85439e-13	TRUE	FALSE	FALSE	FALSE		TRUE	RIF	FALSE	TRUE	TRUE	RIF,RIF,RIF,RIF,RIF,RIF,RIF,RIF,RIF,RIF,RIF,RIF	TRUE	RIF	known_AB_first
539496	2232657	None	761155	rpoB	14	1687	22	9165	11	0	1			9.66632e-12	TRUE	FALSE	FALSE	FALSE		FALSE		FALSE	TRUE	TRUE	RIF,RIF,RIF,RIF,RIF,RIF,RIF,RIF,RIF,RIF,RIF,RIF	TRUE	RIF	known_AB_first
539497	536557	Rv0448c	761155	rpoB	7	1687	16	9165	7	0	0			7.11907e-10	TRUE	FALSE	FALSE	FALSE		FALSE		FALSE	TRUE	TRUE	RIF,RIF,RIF,RIF,RIF,RIF,RIF,RIF,RIF,RIF,RIF,RIF	TRUE	RIF	known_AB_first
539498	2265585	Rv2018	761155	rpoB	7	1687	32	9165	7	0	0			7.03417e-10	TRUE	FALSE	FALSE	FALSE		FALSE		FALSE	TRUE	TRUE	RIF,RIF,RIF,RIF,RIF,RIF,RIF,RIF,RIF,RIF,RIF,RIF	TRUE	RIF	known_AB_first
539499	2747480	folC	761155	rpoB	38	1687	74	9165	20	3	6			1.1357e-10	TRUE	FALSE	FALSE	FALSE		FALSE		FALSE	TRUE	TRUE	RIF,RIF,RIF,RIF,RIF,RIF,RIF,RIF,RIF,RIF,RIF,RIF	TRUE	RIF	known_AB_first
539503	526622	moeA2	761155	rpoB	7	1687	14	9165	7	0	0			7.12974e-10	TRUE	FALSE	FALSE	FALSE		FALSE		FALSE	TRUE	TRUE	RIF,RIF,RIF,RIF,RIF,RIF,RIF,RIF,RIF,RIF,RIF,RIF	TRUE	RIF	known_AB_first
539504	50116	ino1	761155	rpoB	7	1687	16	9165	5	0	0			2.88916e-05	TRUE	FALSE	FALSE	FALSE		FALSE		FALSE	TRUE	TRUE	RIF,RIF,RIF,RIF,RIF,RIF,RIF,RIF,RIF,RIF,RIF,RIF	TRUE	RIF	known_AB_first
539505	2565439	Rv2294	761155	rpoB	7	1687	16	9165	5	0	0			2.88916e-05	TRUE	FALSE	FALSE	FALSE		FALSE		FALSE	TRUE	TRUE	RIF,RIF,RIF,RIF,RIF,RIF,RIF,RIF,RIF,RIF,RIF,RIF	TRUE	RIF	known_AB_first
539509	2637920	PPE40	761155	rpoB	6	1687	44	9165	6	0	0			2.88301e-08	TRUE	FALSE	FALSE	FALSE		FALSE		FALSE	TRUE	TRUE	RIF,RIF,RIF,RIF,RIF,RIF,RIF,RIF,RIF,RIF,RIF,RIF	TRUE	RIF	known_AB_first
539510	2504380	Rv2230c	761155	rpoB	7	1687	300	9165	6	2	0			2.83404e-08	TRUE	FALSE	FALSE	FALSE		FALSE		FALSE	TRUE	TRUE	RIF,RIF,RIF,RIF,RIF,RIF,RIF,RIF,RIF,RIF,RIF,RIF	TRUE	RIF	known_AB_first
539511	1861709	pheT	761155	rpoB	8	1687	10	9165	7	1	1			7.1655e-10	TRUE	FALSE	FALSE	FALSE		FALSE		FALSE	TRUE	TRUE	RIF,RIF,RIF,RIF,RIF,RIF,RIF,RIF,RIF,RIF,RIF,RIF	TRUE	RIF	known_AB_first
539512	438430	Rv0360c	761155	rpoB	8	1687	2	9165	6	0	0			1.63893e-06	TRUE	FALSE	FALSE	FALSE		FALSE		FALSE	TRUE	TRUE	RIF,RIF,RIF,RIF,RIF,RIF,RIF,RIF,RIF,RIF,RIF,RIF	TRUE	RIF	known_AB_first
539513	1010054	Rv0906	761155	rpoB	8	1687	70	9165	7	0	0			6.95831e-10	TRUE	FALSE	FALSE	FALSE		FALSE		FALSE	TRUE	TRUE	RIF,RIF,RIF,RIF,RIF,RIF,RIF,RIF,RIF,RIF,RIF,RIF	TRUE	RIF	known_AB_first
539514	1731431	adh	761155	rpoB	8	1687	70	9165	7	0	0			6.95831e-10	TRUE	FALSE	FALSE	FALSE		FALSE		FALSE	TRUE	TRUE	RIF,RIF,RIF,RIF,RIF,RIF,RIF,RIF,RIF,RIF,RIF,RIF	TRUE	RIF	known_AB_first
539515	935234	lpqR	761155	rpoB	8	1687	70	9165	7	0	0			6.95831e-10	TRUE	FALSE	FALSE	FALSE		FALSE		FALSE	TRUE	TRUE	RIF,RIF,RIF,RIF,RIF,RIF,RIF,RIF,RIF,RIF,RIF,RIF	TRUE	RIF	known_AB_first
539516	1913595	None	761155	rpoB	9	1687	0	9165	7	0	1			7.94978e-08	TRUE	FALSE	FALSE	FALSE		FALSE		FALSE	TRUE	TRUE	RIF,RIF,RIF,RIF,RIF,RIF,RIF,RIF,RIF,RIF,RIF,RIF	TRUE	RIF	known_AB_first
539517	3568759	None	761155	rpoB	31	1687	62	9165	16	0	7			1.3466e-08	TRUE	FALSE	FALSE	FALSE		TRUE	STM,AMI,KAN	FALSE	TRUE	TRUE	RIF,RIF,RIF,RIF,RIF,RIF,RIF,RIF,RIF,RIF,RIF,RIF	TRUE	RIF	known_AB_first
539518	4243190	None	761155	rpoB	66	1687	112	9165	28	0	17			2.89725e-10	TRUE	FALSE	FALSE	FALSE		TRUE	EMB	FALSE	TRUE	TRUE	RIF,RIF,RIF,RIF,RIF,RIF,RIF,RIF,RIF,RIF,RIF,RIF	TRUE	RIF	known_AB_first
539520	2667708	mbtD	761155	rpoB	7	1687	0	9165	7	0	0			7.20484e-10	TRUE	FALSE	FALSE	FALSE		FALSE		FALSE	TRUE	TRUE	RIF,RIF,RIF,RIF,RIF,RIF,RIF,RIF,RIF,RIF,RIF,RIF	TRUE	RIF	known_AB_first
539521	3177544	relF	761155	rpoB	7	1687	0	9165	7	0	0			7.20484e-10	TRUE	FALSE	TRUE	FALSE		FALSE		FALSE	TRUE	TRUE	RIF,RIF,RIF,RIF,RIF,RIF,RIF,RIF,RIF,RIF,RIF,RIF	TRUE	RIF	known_AB_first
539522	2163004	PPE34	761155	rpoB	8	1687	0	9165	7	0	0			7.20576e-10	TRUE	FALSE	TRUE	FALSE		FALSE		FALSE	TRUE	TRUE	RIF,RIF,RIF,RIF,RIF,RIF,RIF,RIF,RIF,RIF,RIF,RIF	TRUE	RIF	known_AB_first
539525	1561296	None	761155	rpoB	6	1687	2	9165	6	0	0			2.96164e-08	TRUE	FALSE	FALSE	FALSE		FALSE		FALSE	TRUE	TRUE	RIF,RIF,RIF,RIF,RIF,RIF,RIF,RIF,RIF,RIF,RIF,RIF	TRUE	RIF	known_AB_first
539527	2289222	pncA	761155	rpoB	18	1687	28	9165	10	0	4			1.77605e-06	TRUE	FALSE	FALSE	TRUE	PZA,PZA,PZA	TRUE	PZA	FALSE	TRUE	TRUE	RIF,RIF,RIF,RIF,RIF,RIF,RIF,RIF,RIF,RIF,RIF,RIF	TRUE	RIF	between_known_AB
539530	2155017	katG	761155	rpoB	6	1687	86	9165	5	0	0			1.00661e-06	TRUE	FALSE	TRUE	FALSE		TRUE	INH	FALSE	TRUE	TRUE	RIF,RIF,RIF,RIF,RIF,RIF,RIF,RIF,RIF,RIF,RIF,RIF	TRUE	RIF	known_AB_first
539532	3989683	echA20	761155	rpoB	6	1687	20	9165	6	0	0			2.92772e-08	TRUE	FALSE	FALSE	FALSE		FALSE		FALSE	TRUE	TRUE	RIF,RIF,RIF,RIF,RIF,RIF,RIF,RIF,RIF,RIF,RIF,RIF	TRUE	RIF	known_AB_first
539533	3585826	TB9.4	761155	rpoB	7	1687	8	9165	7	0	0			7.16185e-10	TRUE	FALSE	FALSE	FALSE		FALSE		FALSE	TRUE	TRUE	RIF,RIF,RIF,RIF,RIF,RIF,RIF,RIF,RIF,RIF,RIF,RIF	TRUE	RIF	known_AB_first
539534	1184080	Rv1061	761155	rpoB	5	1687	70	9165	5	0	0			1.00884e-06	TRUE	FALSE	FALSE	FALSE		FALSE		FALSE	TRUE	TRUE	RIF,RIF,RIF,RIF,RIF,RIF,RIF,RIF,RIF,RIF,RIF,RIF	TRUE	RIF	known_AB_first
539535	355730	mycP3	761155	rpoB	7	1687	2	9165	7	0	0			7.19407e-10	TRUE	FALSE	TRUE	FALSE		FALSE		FALSE	TRUE	TRUE	RIF,RIF,RIF,RIF,RIF,RIF,RIF,RIF,RIF,RIF,RIF,RIF	TRUE	RIF	known_AB_first
539536	3452012	adhD	761155	rpoB	7	1687	2	9165	7	0	0			7.19407e-10	TRUE	FALSE	FALSE	FALSE		FALSE		FALSE	TRUE	TRUE	RIF,RIF,RIF,RIF,RIF,RIF,RIF,RIF,RIF,RIF,RIF,RIF	TRUE	RIF	known_AB_first
539537	995289	Rv0892	761155	rpoB	7	1687	2	9165	7	0	0			7.19407e-10	TRUE	FALSE	FALSE	FALSE		FALSE		FALSE	TRUE	TRUE	RIF,RIF,RIF,RIF,RIF,RIF,RIF,RIF,RIF,RIF,RIF,RIF	TRUE	RIF	known_AB_first
539538	4248736	embB	761155	rpoB	6	1687	58	9165	5	3	0			1.02305e-06	TRUE	FALSE	FALSE	FALSE		TRUE	EMB	FALSE	TRUE	TRUE	RIF,RIF,RIF,RIF,RIF,RIF,RIF,RIF,RIF,RIF,RIF,RIF	TRUE	RIF	known_AB_first
539539	2342999	None	761155	rpoB	6	1687	58	9165	5	3	0			1.02305e-06	TRUE	FALSE	FALSE	FALSE		FALSE		FALSE	TRUE	TRUE	RIF,RIF,RIF,RIF,RIF,RIF,RIF,RIF,RIF,RIF,RIF,RIF	TRUE	RIF	known_AB_first
539545	2895272	Rv2571c	761155	rpoB	6	1687	18	9165	6	0	0			2.93148e-08	TRUE	FALSE	FALSE	FALSE		FALSE		FALSE	TRUE	TRUE	RIF,RIF,RIF,RIF,RIF,RIF,RIF,RIF,RIF,RIF,RIF,RIF	TRUE	RIF	known_AB_first
539547	2176276	lipD	761155	rpoB	7	1687	18	9165	6	0	1			2.93212e-08	TRUE	FALSE	FALSE	FALSE		FALSE		FALSE	TRUE	TRUE	RIF,RIF,RIF,RIF,RIF,RIF,RIF,RIF,RIF,RIF,RIF,RIF	TRUE	RIF	known_AB_first
539548	2498768	None	761155	rpoB	7	1687	18	9165	6	0	1			2.93212e-08	TRUE	FALSE	FALSE	FALSE		FALSE		FALSE	TRUE	TRUE	RIF,RIF,RIF,RIF,RIF,RIF,RIF,RIF,RIF,RIF,RIF,RIF	TRUE	RIF	known_AB_first
539549	851151	Rv0756c	761155	rpoB	7	1687	18	9165	6	0	1			2.93212e-08	TRUE	FALSE	FALSE	FALSE		FALSE		FALSE	TRUE	TRUE	RIF,RIF,RIF,RIF,RIF,RIF,RIF,RIF,RIF,RIF,RIF,RIF	TRUE	RIF	known_AB_first
539551	2895305	Rv2571c	761155	rpoB	6	1687	10	9165	6	0	0			2.94652e-08	TRUE	FALSE	FALSE	FALSE		FALSE		FALSE	TRUE	TRUE	RIF,RIF,RIF,RIF,RIF,RIF,RIF,RIF,RIF,RIF,RIF,RIF	TRUE	RIF	known_AB_first
539552	4203252	proW	761155	rpoB	7	1687	10	9165	6	0	0			2.94685e-08	TRUE	FALSE	FALSE	FALSE		FALSE		FALSE	TRUE	TRUE	RIF,RIF,RIF,RIF,RIF,RIF,RIF,RIF,RIF,RIF,RIF,RIF	TRUE	RIF	known_AB_first
539553	2140487	Rv1893	761155	rpoB	6	1687	8	9165	6	0	0			2.9503e-08	TRUE	FALSE	FALSE	FALSE		FALSE		FALSE	TRUE	TRUE	RIF,RIF,RIF,RIF,RIF,RIF,RIF,RIF,RIF,RIF,RIF,RIF	TRUE	RIF	known_AB_first
539556	3067961	None	761155	rpoB	78	1687	286	9165	22	6	23			0.000297058	TRUE	FALSE	FALSE	FALSE		FALSE		FALSE	TRUE	TRUE	RIF,RIF,RIF,RIF,RIF,RIF,RIF,RIF,RIF,RIF,RIF,RIF	TRUE	RIF	known_AB_first
539557	2289054	pncA	761155	rpoB	28	1687	30	9165	20	0	4			5.31079e-17	TRUE	FALSE	FALSE	TRUE	PZA,PZA	TRUE	PZA	FALSE	TRUE	TRUE	RIF,RIF,RIF,RIF,RIF,RIF,RIF,RIF,RIF,RIF,RIF,RIF	TRUE	RIF	between_known_AB
539558	2489679	glnE	761155	rpoB	8	1687	28	9165	7	0	0			7.05621e-10	TRUE	FALSE	FALSE	FALSE		FALSE		FALSE	TRUE	TRUE	RIF,RIF,RIF,RIF,RIF,RIF,RIF,RIF,RIF,RIF,RIF,RIF	TRUE	RIF	known_AB_first
539559	764819	rpoC	761155	rpoB	26	1687	40	9165	11	0	8			7.34581e-05	TRUE	FALSE	FALSE	FALSE		TRUE	RIF	FALSE	TRUE	TRUE	RIF,RIF,RIF,RIF,RIF,RIF,RIF,RIF,RIF,RIF,RIF,RIF	TRUE	RIF	known_AB_first
539560	3299249	fadD22	761155	rpoB	6	1687	48	9165	6	0	0			2.87561e-08	TRUE	FALSE	FALSE	FALSE		FALSE		FALSE	TRUE	TRUE	RIF,RIF,RIF,RIF,RIF,RIF,RIF,RIF,RIF,RIF,RIF,RIF	TRUE	RIF	known_AB_first
539561	3059078	pgsA3	761155	rpoB	7	1687	10	9165	6	0	0			2.94685e-08	TRUE	FALSE	FALSE	FALSE		FALSE		FALSE	TRUE	TRUE	RIF,RIF,RIF,RIF,RIF,RIF,RIF,RIF,RIF,RIF,RIF,RIF	TRUE	RIF	known_AB_first
539562	230599	None	761155	rpoB	7	1687	10	9165	6	0	0			2.94685e-08	TRUE	FALSE	FALSE	FALSE		FALSE		FALSE	TRUE	TRUE	RIF,RIF,RIF,RIF,RIF,RIF,RIF,RIF,RIF,RIF,RIF,RIF	TRUE	RIF	known_AB_first
539563	100399	mtn	761155	rpoB	7	1687	10	9165	6	0	0			2.94685e-08	TRUE	FALSE	FALSE	FALSE		FALSE		FALSE	TRUE	TRUE	RIF,RIF,RIF,RIF,RIF,RIF,RIF,RIF,RIF,RIF,RIF,RIF	TRUE	RIF	known_AB_first
539564	3324245	Rv2969c	761155	rpoB	6	1687	34	9165	6	0	0			2.92342e-08	TRUE	FALSE	FALSE	FALSE		FALSE		FALSE	TRUE	TRUE	RIF,RIF,RIF,RIF,RIF,RIF,RIF,RIF,RIF,RIF,RIF,RIF	TRUE	RIF	known_AB_first
539565	185421	pntB	761155	rpoB	7	1687	34	9165	6	0	0			2.92374e-08	TRUE	FALSE	FALSE	FALSE		FALSE		FALSE	TRUE	TRUE	RIF,RIF,RIF,RIF,RIF,RIF,RIF,RIF,RIF,RIF,RIF,RIF	TRUE	RIF	known_AB_first
539566	1519832	Rv1353c	761155	rpoB	5	1687	36	9165	5	0	0			1.0273e-06	TRUE	FALSE	FALSE	FALSE		FALSE		FALSE	TRUE	TRUE	RIF,RIF,RIF,RIF,RIF,RIF,RIF,RIF,RIF,RIF,RIF,RIF	TRUE	RIF	known_AB_first
539569	764724	rpoC	761155	rpoB	23	1687	68	9165	18	0	5			3.49569e-18	TRUE	FALSE	FALSE	FALSE		TRUE	RIF	FALSE	TRUE	TRUE	RIF,RIF,RIF,RIF,RIF,RIF,RIF,RIF,RIF,RIF,RIF,RIF	TRUE	RIF	known_AB_first
539572	2355314	None	761155	rpoB	6	1687	12	9165	6	0	0			2.94276e-08	TRUE	FALSE	FALSE	FALSE		FALSE		FALSE	TRUE	TRUE	RIF,RIF,RIF,RIF,RIF,RIF,RIF,RIF,RIF,RIF,RIF,RIF	TRUE	RIF	known_AB_first
539573	394005	cyp135A1	761155	rpoB	6	1687	12	9165	6	0	0			2.94276e-08	TRUE	FALSE	FALSE	FALSE		FALSE		FALSE	TRUE	TRUE	RIF,RIF,RIF,RIF,RIF,RIF,RIF,RIF,RIF,RIF,RIF,RIF	TRUE	RIF	known_AB_first
539574	4249583	embB	761155	rpoB	117	1687	116	9165	36	1	42			3.94771e-07	TRUE	FALSE	FALSE	FALSE		TRUE	EMB	FALSE	TRUE	TRUE	RIF,RIF,RIF,RIF,RIF,RIF,RIF,RIF,RIF,RIF,RIF,RIF	TRUE	RIF	known_AB_first
539575	2288844	pncA	761155	rpoB	20	1687	74	9165	16	0	3			4.92626e-17	TRUE	FALSE	FALSE	TRUE	PZA,PZA,PZA,PZA,PZA	TRUE	PZA	FALSE	TRUE	TRUE	RIF,RIF,RIF,RIF,RIF,RIF,RIF,RIF,RIF,RIF,RIF,RIF	TRUE	RIF	between_known_AB
539576	2289030	pncA	761155	rpoB	20	1687	38	9165	14	0	4			5.83113e-12	TRUE	FALSE	FALSE	TRUE	PZA,PZA,PZA	TRUE	PZA	FALSE	TRUE	TRUE	RIF,RIF,RIF,RIF,RIF,RIF,RIF,RIF,RIF,RIF,RIF,RIF	TRUE	RIF	between_known_AB
539577	2289103	pncA	761155	rpoB	20	1687	12	9165	9	0	6			0.000148848	TRUE	FALSE	FALSE	TRUE	PZA,PZA	TRUE	PZA	FALSE	TRUE	TRUE	RIF,RIF,RIF,RIF,RIF,RIF,RIF,RIF,RIF,RIF,RIF,RIF	TRUE	RIF	between_known_AB
539578	4327033	ethA	761155	rpoB	8	1687	22	9165	7	0	1			7.08894e-10	TRUE	FALSE	FALSE	TRUE	ETH,ETH	TRUE	ETH	FALSE	TRUE	TRUE	RIF,RIF,RIF,RIF,RIF,RIF,RIF,RIF,RIF,RIF,RIF,RIF	TRUE	RIF	between_known_AB
539579	2921394	None	761155	rpoB	7	1687	16	9165	6	0	1			2.93587e-08	TRUE	FALSE	FALSE	FALSE		FALSE		FALSE	TRUE	TRUE	RIF,RIF,RIF,RIF,RIF,RIF,RIF,RIF,RIF,RIF,RIF,RIF	TRUE	RIF	known_AB_first
539580	3579448	Rv3202c	761155	rpoB	8	1687	58	9165	5	3	0			0.000187766	TRUE	FALSE	FALSE	FALSE		FALSE		FALSE	TRUE	TRUE	RIF,RIF,RIF,RIF,RIF,RIF,RIF,RIF,RIF,RIF,RIF,RIF	TRUE	RIF	known_AB_first
539581	3136828	vapC22	761155	rpoB	7	1687	6	9165	6	1	1			2.95914e-08	TRUE	FALSE	FALSE	FALSE		FALSE		FALSE	TRUE	TRUE	RIF,RIF,RIF,RIF,RIF,RIF,RIF,RIF,RIF,RIF,RIF,RIF	TRUE	RIF	known_AB_first
539582	2109454	Rv1861	761155	rpoB	7	1687	2	9165	6	0	1			2.96228e-08	TRUE	FALSE	FALSE	FALSE		FALSE		FALSE	TRUE	TRUE	RIF,RIF,RIF,RIF,RIF,RIF,RIF,RIF,RIF,RIF,RIF,RIF	TRUE	RIF	known_AB_first
539583	3447564	virS	761155	rpoB	7	1687	0	9165	7	0	0			7.20484e-10	TRUE	FALSE	FALSE	FALSE		FALSE		FALSE	TRUE	TRUE	RIF,RIF,RIF,RIF,RIF,RIF,RIF,RIF,RIF,RIF,RIF,RIF	TRUE	RIF	known_AB_first
539584	766488	rpoC	761155	rpoB	58	1687	38	9165	24	0	34			1.24106e-08	TRUE	FALSE	FALSE	FALSE		TRUE	RIF	FALSE	TRUE	TRUE	RIF,RIF,RIF,RIF,RIF,RIF,RIF,RIF,RIF,RIF,RIF,RIF	TRUE	RIF	known_AB_first
539585	3430666	mmr	761155	rpoB	5	1687	0	9165	5	0	0			1.04714e-06	TRUE	FALSE	FALSE	FALSE		FALSE		FALSE	TRUE	TRUE	RIF,RIF,RIF,RIF,RIF,RIF,RIF,RIF,RIF,RIF,RIF,RIF	TRUE	RIF	known_AB_first
539586	973061	Rv0874c	761155	rpoB	5	1687	42	9165	5	0	0			1.02402e-06	TRUE	FALSE	FALSE	FALSE		FALSE		FALSE	TRUE	TRUE	RIF,RIF,RIF,RIF,RIF,RIF,RIF,RIF,RIF,RIF,RIF,RIF	TRUE	RIF	known_AB_first
539589	3497519	Rv3131	761155	rpoB	6	1687	0	9165	6	0	0			2.96542e-08	TRUE	FALSE	FALSE	FALSE		FALSE		FALSE	TRUE	TRUE	RIF,RIF,RIF,RIF,RIF,RIF,RIF,RIF,RIF,RIF,RIF,RIF	TRUE	RIF	known_AB_first
539594	2390738	Rv2129c	761155	rpoB	5	1687	10	9165	5	0	0			1.0416e-06	TRUE	FALSE	FALSE	FALSE		FALSE		FALSE	TRUE	TRUE	RIF,RIF,RIF,RIF,RIF,RIF,RIF,RIF,RIF,RIF,RIF,RIF	TRUE	RIF	known_AB_first
539595	910735	Rv0817c	761155	rpoB	5	1687	10	9165	5	0	0			1.0416e-06	TRUE	FALSE	FALSE	FALSE		FALSE		FALSE	TRUE	TRUE	RIF,RIF,RIF,RIF,RIF,RIF,RIF,RIF,RIF,RIF,RIF,RIF	TRUE	RIF	known_AB_first
539596	1482239	Rv1319c	761155	rpoB	5	1687	4	9165	5	0	0			1.04492e-06	TRUE	FALSE	FALSE	FALSE		FALSE		FALSE	TRUE	TRUE	RIF,RIF,RIF,RIF,RIF,RIF,RIF,RIF,RIF,RIF,RIF,RIF	TRUE	RIF	known_AB_first
539598	2723312	Rv2426c	761155	rpoB	7	1687	48	9165	5	0	1			2.85928e-05	TRUE	FALSE	FALSE	FALSE		FALSE		FALSE	TRUE	TRUE	RIF,RIF,RIF,RIF,RIF,RIF,RIF,RIF,RIF,RIF,RIF,RIF	TRUE	RIF	known_AB_first
539600	2284075	Rv2038c	761155	rpoB	5	1687	24	9165	5	0	0			1.03388e-06	TRUE	FALSE	FALSE	FALSE		FALSE		FALSE	TRUE	TRUE	RIF,RIF,RIF,RIF,RIF,RIF,RIF,RIF,RIF,RIF,RIF,RIF	TRUE	RIF	known_AB_first
539601	474326	Rv0394c	761155	rpoB	5	1687	24	9165	5	0	0			1.03388e-06	TRUE	FALSE	FALSE	FALSE		FALSE		FALSE	TRUE	TRUE	RIF,RIF,RIF,RIF,RIF,RIF,RIF,RIF,RIF,RIF,RIF,RIF	TRUE	RIF	known_AB_first
539602	1594097	uvrC	761155	rpoB	5	1687	24	9165	5	0	0			1.03388e-06	TRUE	FALSE	TRUE	FALSE		FALSE		FALSE	TRUE	TRUE	RIF,RIF,RIF,RIF,RIF,RIF,RIF,RIF,RIF,RIF,RIF,RIF	TRUE	RIF	known_AB_first
539603	2289150	pncA	761155	rpoB	14	1687	52	9165	7	0	7			0.000236533	TRUE	FALSE	FALSE	TRUE	PZA,PZA	TRUE	PZA	FALSE	TRUE	TRUE	RIF,RIF,RIF,RIF,RIF,RIF,RIF,RIF,RIF,RIF,RIF,RIF	TRUE	RIF	between_known_AB
539604	764714	rpoC	761155	rpoB	12	1687	10	9165	10	0	2			4.28677e-12	TRUE	FALSE	FALSE	FALSE		TRUE	RIF	FALSE	TRUE	TRUE	RIF,RIF,RIF,RIF,RIF,RIF,RIF,RIF,RIF,RIF,RIF,RIF	TRUE	RIF	known_AB_first
539605	762286	rpoB	761155	rpoB	15	1687	14	9165	13	0	0			9.81433e-17	TRUE	FALSE	TRUE	FALSE		TRUE	RIF	FALSE	TRUE	TRUE	RIF,RIF,RIF,RIF,RIF,RIF,RIF,RIF,RIF,RIF,RIF,RIF	TRUE	RIF	known_AB_first
539606	764918	rpoC	761155	rpoB	38	1687	54	9165	23	0	15			7.18653e-15	TRUE	FALSE	FALSE	FALSE		TRUE	RIF	FALSE	TRUE	TRUE	RIF,RIF,RIF,RIF,RIF,RIF,RIF,RIF,RIF,RIF,RIF,RIF	TRUE	RIF	known_AB_first
539607	2167368	None	761155	rpoB	8	1687	282	9165	6	5	1			1.61382e-06	TRUE	FALSE	FALSE	FALSE		TRUE	PZA	FALSE	TRUE	TRUE	RIF,RIF,RIF,RIF,RIF,RIF,RIF,RIF,RIF,RIF,RIF,RIF	TRUE	RIF	known_AB_first
539608	2719731	Rv2423	761155	rpoB	6	1687	12	9165	6	0	1			2.94308e-08	TRUE	FALSE	FALSE	FALSE		FALSE		FALSE	TRUE	TRUE	RIF,RIF,RIF,RIF,RIF,RIF,RIF,RIF,RIF,RIF,RIF,RIF	TRUE	RIF	known_AB_first
539609	3240694	Rv2926c	761155	rpoB	6	1687	12	9165	6	0	1			2.94308e-08	TRUE	FALSE	FALSE	FALSE		FALSE		FALSE	TRUE	TRUE	RIF,RIF,RIF,RIF,RIF,RIF,RIF,RIF,RIF,RIF,RIF,RIF	TRUE	RIF	known_AB_first
539610	1892023	pks11	761155	rpoB	6	1687	12	9165	6	0	1			2.94308e-08	TRUE	FALSE	FALSE	FALSE		FALSE		FALSE	TRUE	TRUE	RIF,RIF,RIF,RIF,RIF,RIF,RIF,RIF,RIF,RIF,RIF,RIF	TRUE	RIF	known_AB_first
539614	125931	ctpI	761155	rpoB	7	1687	8	9165	7	0	0			7.16185e-10	TRUE	FALSE	FALSE	FALSE		FALSE		FALSE	TRUE	TRUE	RIF,RIF,RIF,RIF,RIF,RIF,RIF,RIF,RIF,RIF,RIF,RIF	TRUE	RIF	known_AB_first
539616	1431691	oppA	761155	rpoB	6	1687	0	9165	6	0	0			2.96542e-08	TRUE	FALSE	TRUE	FALSE		FALSE		FALSE	TRUE	TRUE	RIF,RIF,RIF,RIF,RIF,RIF,RIF,RIF,RIF,RIF,RIF,RIF	TRUE	RIF	known_AB_first
539617	3362933	ilvB1	761155	rpoB	6	1687	0	9165	6	0	0			2.96542e-08	TRUE	FALSE	TRUE	FALSE		FALSE		FALSE	TRUE	TRUE	RIF,RIF,RIF,RIF,RIF,RIF,RIF,RIF,RIF,RIF,RIF,RIF	TRUE	RIF	known_AB_first
539618	1462123	atpH	761155	rpoB	6	1687	0	9165	6	0	0			2.96542e-08	TRUE	FALSE	TRUE	FALSE		FALSE		FALSE	TRUE	TRUE	RIF,RIF,RIF,RIF,RIF,RIF,RIF,RIF,RIF,RIF,RIF,RIF	TRUE	RIF	known_AB_first
539626	2289072	pncA	761155	rpoB	19	1687	72	9165	15	0	2			1.16722e-15	TRUE	FALSE	FALSE	TRUE	PZA,PZA,PZA,PZA	TRUE	PZA	FALSE	TRUE	TRUE	RIF,RIF,RIF,RIF,RIF,RIF,RIF,RIF,RIF,RIF,RIF,RIF	TRUE	RIF	between_known_AB
539631	2288727	pncA	761155	rpoB	21	1687	28	9165	10	0	6			2.6915e-05	TRUE	FALSE	FALSE	TRUE	PZA,PZA	TRUE	PZA	FALSE	TRUE	TRUE	RIF,RIF,RIF,RIF,RIF,RIF,RIF,RIF,RIF,RIF,RIF,RIF	TRUE	RIF	between_known_AB
539632	3567546	Rv3197	761155	rpoB	5	1687	20	9165	5	0	0			1.03608e-06	TRUE	FALSE	FALSE	FALSE		FALSE		FALSE	TRUE	TRUE	RIF,RIF,RIF,RIF,RIF,RIF,RIF,RIF,RIF,RIF,RIF,RIF	TRUE	RIF	known_AB_first
539636	2766536	lipP	761155	rpoB	5	1687	6	9165	5	0	0			1.04381e-06	TRUE	FALSE	FALSE	FALSE		FALSE		FALSE	TRUE	TRUE	RIF,RIF,RIF,RIF,RIF,RIF,RIF,RIF,RIF,RIF,RIF,RIF	TRUE	RIF	known_AB_first
539637	2926897	Rv2597	761155	rpoB	5	1687	6	9165	5	0	0			1.04381e-06	TRUE	FALSE	FALSE	FALSE		FALSE		FALSE	TRUE	TRUE	RIF,RIF,RIF,RIF,RIF,RIF,RIF,RIF,RIF,RIF,RIF,RIF	TRUE	RIF	known_AB_first
539638	1196701	Rv1072	761155	rpoB	5	1687	6	9165	5	0	0			1.04381e-06	TRUE	FALSE	FALSE	FALSE		FALSE		FALSE	TRUE	TRUE	RIF,RIF,RIF,RIF,RIF,RIF,RIF,RIF,RIF,RIF,RIF,RIF	TRUE	RIF	known_AB_first
539639	4084603	topA	761155	rpoB	5	1687	18	9165	5	0	0			1.03718e-06	TRUE	FALSE	FALSE	FALSE		FALSE		FALSE	TRUE	TRUE	RIF,RIF,RIF,RIF,RIF,RIF,RIF,RIF,RIF,RIF,RIF,RIF	TRUE	RIF	known_AB_first
539640	37138	Rv0034	761155	rpoB	6	1687	18	9165	5	0	0			1.03728e-06	TRUE	FALSE	FALSE	FALSE		FALSE		FALSE	TRUE	TRUE	RIF,RIF,RIF,RIF,RIF,RIF,RIF,RIF,RIF,RIF,RIF,RIF	TRUE	RIF	known_AB_first
539641	1848379	Rv1639c	761155	rpoB	5	1687	62	9165	5	0	0			1.01316e-06	TRUE	FALSE	TRUE	FALSE		FALSE		FALSE	TRUE	TRUE	RIF,RIF,RIF,RIF,RIF,RIF,RIF,RIF,RIF,RIF,RIF,RIF	TRUE	RIF	known_AB_first
539642	966883	moaA2	761155	rpoB	6	1687	54	9165	6	1	0			2.88182e-08	TRUE	FALSE	FALSE	FALSE		FALSE		FALSE	TRUE	TRUE	RIF,RIF,RIF,RIF,RIF,RIF,RIF,RIF,RIF,RIF,RIF,RIF	TRUE	RIF	known_AB_first
539649	3622795	Rv3243c	761155	rpoB	6	1687	22	9165	5	0	0			1.04153e-06	TRUE	FALSE	FALSE	FALSE		FALSE		FALSE	TRUE	TRUE	RIF,RIF,RIF,RIF,RIF,RIF,RIF,RIF,RIF,RIF,RIF,RIF	TRUE	RIF	known_AB_first
539650	3665594	sseA	761155	rpoB	6	1687	22	9165	5	0	0			1.04153e-06	TRUE	FALSE	FALSE	FALSE		FALSE		FALSE	TRUE	TRUE	RIF,RIF,RIF,RIF,RIF,RIF,RIF,RIF,RIF,RIF,RIF,RIF	TRUE	RIF	known_AB_first
539651	930110	PE_PGRS14	761155	rpoB	5	1687	8	9165	4	1	0			3.08204e-05	TRUE	FALSE	TRUE	FALSE		FALSE		FALSE	TRUE	TRUE	RIF,RIF,RIF,RIF,RIF,RIF,RIF,RIF,RIF,RIF,RIF,RIF	TRUE	RIF	known_AB_first
539652	2540885	cyp124	761155	rpoB	5	1687	46	9165	5	0	0			1.02184e-06	TRUE	FALSE	FALSE	FALSE		FALSE		FALSE	TRUE	TRUE	RIF,RIF,RIF,RIF,RIF,RIF,RIF,RIF,RIF,RIF,RIF,RIF	TRUE	RIF	known_AB_first
539653	2769035	pepN	761155	rpoB	5	1687	46	9165	5	0	0			1.02184e-06	TRUE	FALSE	FALSE	FALSE		FALSE		FALSE	TRUE	TRUE	RIF,RIF,RIF,RIF,RIF,RIF,RIF,RIF,RIF,RIF,RIF,RIF	TRUE	RIF	known_AB_first
539654	1956185	Rv1730c	761155	rpoB	5	1687	46	9165	5	0	0			1.02184e-06	TRUE	FALSE	FALSE	FALSE		FALSE		FALSE	TRUE	TRUE	RIF,RIF,RIF,RIF,RIF,RIF,RIF,RIF,RIF,RIF,RIF,RIF	TRUE	RIF	known_AB_first
539655	1040491	pstS2	761155	rpoB	7	1687	36	9165	7	0	0			7.13727e-10	TRUE	FALSE	FALSE	FALSE		FALSE		FALSE	TRUE	TRUE	RIF,RIF,RIF,RIF,RIF,RIF,RIF,RIF,RIF,RIF,RIF,RIF	TRUE	RIF	known_AB_first
539656	1473329	None	761155	rpoB	22	1687	14	9165	15	0	1			3.52147e-12	TRUE	FALSE	FALSE	TRUE	AMI,CAP,KAN	TRUE	LZD,KAN,CAP,STM,AMI	FALSE	TRUE	TRUE	RIF,RIF,RIF,RIF,RIF,RIF,RIF,RIF,RIF,RIF,RIF,RIF	TRUE	RIF	between_known_AB
539658	4102905	dppD	761155	rpoB	5	1687	20	9165	5	0	0			1.03608e-06	TRUE	FALSE	FALSE	FALSE		FALSE		FALSE	TRUE	TRUE	RIF,RIF,RIF,RIF,RIF,RIF,RIF,RIF,RIF,RIF,RIF,RIF	TRUE	RIF	known_AB_first
539659	2102011	ndh	761155	rpoB	5	1687	20	9165	5	0	0			1.03608e-06	TRUE	FALSE	FALSE	FALSE		TRUE	ETH,INH	FALSE	TRUE	TRUE	RIF,RIF,RIF,RIF,RIF,RIF,RIF,RIF,RIF,RIF,RIF,RIF	TRUE	RIF	known_AB_first
539660	3880250	None	761155	rpoB	5	1687	20	9165	5	0	0			1.03608e-06	TRUE	FALSE	FALSE	FALSE		FALSE		FALSE	TRUE	TRUE	RIF,RIF,RIF,RIF,RIF,RIF,RIF,RIF,RIF,RIF,RIF,RIF	TRUE	RIF	known_AB_first
539662	1751563	PPE21	761155	rpoB	5	1687	44	9165	4	0	0			3.04754e-05	TRUE	FALSE	FALSE	FALSE		FALSE		FALSE	TRUE	TRUE	RIF,RIF,RIF,RIF,RIF,RIF,RIF,RIF,RIF,RIF,RIF,RIF	TRUE	RIF	known_AB_first
539664	764822	rpoC	761155	rpoB	28	1687	158	9165	15	0	13			1.1935e-08	TRUE	FALSE	FALSE	FALSE		TRUE	RIF	FALSE	TRUE	TRUE	RIF,RIF,RIF,RIF,RIF,RIF,RIF,RIF,RIF,RIF,RIF,RIF	TRUE	RIF	known_AB_first
539666	1001915	Rv0897c	761155	rpoB	6	1687	28	9165	6	0	0			2.91276e-08	TRUE	FALSE	FALSE	FALSE		FALSE		FALSE	TRUE	TRUE	RIF,RIF,RIF,RIF,RIF,RIF,RIF,RIF,RIF,RIF,RIF,RIF	TRUE	RIF	known_AB_first
539667	1099931	pepD	761155	rpoB	5	1687	6	9165	5	0	0			1.04381e-06	TRUE	FALSE	FALSE	FALSE		FALSE		FALSE	TRUE	TRUE	RIF,RIF,RIF,RIF,RIF,RIF,RIF,RIF,RIF,RIF,RIF,RIF	TRUE	RIF	known_AB_first
539668	396766	Rv0331	761155	rpoB	6	1687	26	9165	6	0	0			2.91649e-08	TRUE	FALSE	FALSE	FALSE		FALSE		FALSE	TRUE	TRUE	RIF,RIF,RIF,RIF,RIF,RIF,RIF,RIF,RIF,RIF,RIF,RIF	TRUE	RIF	known_AB_first
539669	3957374	None	761155	rpoB	6	1687	26	9165	6	0	0			2.91649e-08	TRUE	FALSE	FALSE	FALSE		FALSE		FALSE	TRUE	TRUE	RIF,RIF,RIF,RIF,RIF,RIF,RIF,RIF,RIF,RIF,RIF,RIF	TRUE	RIF	known_AB_first
539670	396765	Rv0331	761155	rpoB	6	1687	26	9165	6	0	0			2.91649e-08	TRUE	FALSE	FALSE	FALSE		FALSE		FALSE	TRUE	TRUE	RIF,RIF,RIF,RIF,RIF,RIF,RIF,RIF,RIF,RIF,RIF,RIF	TRUE	RIF	known_AB_first
539672	764660	rpoC	761155	rpoB	23	1687	36	9165	17	0	6			1.49953e-15	TRUE	FALSE	FALSE	FALSE		TRUE	RIF	FALSE	TRUE	TRUE	RIF,RIF,RIF,RIF,RIF,RIF,RIF,RIF,RIF,RIF,RIF,RIF	TRUE	RIF	known_AB_first
539673	3807290	acrA1	761155	rpoB	6	1687	16	9165	6	0	0			2.93523e-08	TRUE	FALSE	FALSE	FALSE		FALSE		FALSE	TRUE	TRUE	RIF,RIF,RIF,RIF,RIF,RIF,RIF,RIF,RIF,RIF,RIF,RIF	TRUE	RIF	known_AB_first
539674	3463933	None	761155	rpoB	11	1687	12	9165	8	0	0			7.36172e-08	TRUE	FALSE	FALSE	FALSE		FALSE		FALSE	TRUE	TRUE	RIF,RIF,RIF,RIF,RIF,RIF,RIF,RIF,RIF,RIF,RIF,RIF	TRUE	RIF	known_AB_first
539675	2561476	Rv2288	761155	rpoB	5	1687	6	9165	5	0	1			1.04391e-06	TRUE	FALSE	FALSE	FALSE		FALSE		FALSE	TRUE	TRUE	RIF,RIF,RIF,RIF,RIF,RIF,RIF,RIF,RIF,RIF,RIF,RIF	TRUE	RIF	known_AB_first
539677	4043113	Rv3600c	761155	rpoB	5	1687	4	9165	5	0	1			1.04502e-06	TRUE	FALSE	FALSE	FALSE		FALSE		FALSE	TRUE	TRUE	RIF,RIF,RIF,RIF,RIF,RIF,RIF,RIF,RIF,RIF,RIF,RIF	TRUE	RIF	known_AB_first
539679	411683	iniA	761155	rpoB	5	1687	12	9165	5	0	0			1.04179e-06	TRUE	FALSE	FALSE	FALSE		FALSE		FALSE	TRUE	TRUE	RIF,RIF,RIF,RIF,RIF,RIF,RIF,RIF,RIF,RIF,RIF,RIF	TRUE	RIF	known_AB_first
539680	4395002	Rv3909	761155	rpoB	6	1687	140	9165	5	0	1			9.71821e-07	TRUE	FALSE	FALSE	FALSE		FALSE		FALSE	TRUE	TRUE	RIF,RIF,RIF,RIF,RIF,RIF,RIF,RIF,RIF,RIF,RIF,RIF	TRUE	RIF	known_AB_first
539681	1877831	pks7	761155	rpoB	6	1687	138	9165	5	0	1			9.72868e-07	TRUE	FALSE	FALSE	FALSE		FALSE		FALSE	TRUE	TRUE	RIF,RIF,RIF,RIF,RIF,RIF,RIF,RIF,RIF,RIF,RIF,RIF	TRUE	RIF	known_AB_first
539682	1235400	xseA	761155	rpoB	6	1687	138	9165	5	0	1			9.72868e-07	TRUE	FALSE	FALSE	FALSE		FALSE		FALSE	TRUE	TRUE	RIF,RIF,RIF,RIF,RIF,RIF,RIF,RIF,RIF,RIF,RIF,RIF	TRUE	RIF	known_AB_first
539683	1073865	vapC9	761155	rpoB	5	1687	8	9165	5	0	0			1.04271e-06	TRUE	FALSE	FALSE	FALSE		FALSE		FALSE	TRUE	TRUE	RIF,RIF,RIF,RIF,RIF,RIF,RIF,RIF,RIF,RIF,RIF,RIF	TRUE	RIF	known_AB_first
539684	563435	None	761155	rpoB	6	1687	8	9165	5	0	0			1.0428e-06	TRUE	FALSE	FALSE	FALSE		FALSE		FALSE	TRUE	TRUE	RIF,RIF,RIF,RIF,RIF,RIF,RIF,RIF,RIF,RIF,RIF,RIF	TRUE	RIF	known_AB_first
539687	3874080	cut4	761155	rpoB	5	1687	4	9165	5	0	0			1.04492e-06	TRUE	FALSE	FALSE	FALSE		FALSE		FALSE	TRUE	TRUE	RIF,RIF,RIF,RIF,RIF,RIF,RIF,RIF,RIF,RIF,RIF,RIF	TRUE	RIF	known_AB_first
539688	1263387	PPE16	761155	rpoB	6	1687	4	9165	5	0	0			1.04502e-06	TRUE	FALSE	TRUE	FALSE		FALSE		FALSE	TRUE	TRUE	RIF,RIF,RIF,RIF,RIF,RIF,RIF,RIF,RIF,RIF,RIF,RIF	TRUE	RIF	known_AB_first
539694	3767337	None	761155	rpoB	5	1687	4	9165	5	0	0			1.04492e-06	TRUE	FALSE	FALSE	FALSE		FALSE		FALSE	TRUE	TRUE	RIF,RIF,RIF,RIF,RIF,RIF,RIF,RIF,RIF,RIF,RIF,RIF	TRUE	RIF	known_AB_first
539695	3767338	None	761155	rpoB	6	1687	18	9165	5	0	0			1.04634e-06	TRUE	FALSE	FALSE	FALSE		FALSE		FALSE	TRUE	TRUE	RIF,RIF,RIF,RIF,RIF,RIF,RIF,RIF,RIF,RIF,RIF,RIF	TRUE	RIF	known_AB_first
539700	2268382	Rv2023A	761155	rpoB	5	1687	0	9165	5	0	0			1.04714e-06	TRUE	FALSE	FALSE	FALSE		FALSE		FALSE	TRUE	TRUE	RIF,RIF,RIF,RIF,RIF,RIF,RIF,RIF,RIF,RIF,RIF,RIF	TRUE	RIF	known_AB_first
539706	762285	rpoB	761155	rpoB	18	1687	92	9165	14	0	3			2.52087e-14	TRUE	FALSE	TRUE	FALSE		TRUE	RIF	FALSE	TRUE	TRUE	RIF,RIF,RIF,RIF,RIF,RIF,RIF,RIF,RIF,RIF,RIF,RIF	TRUE	RIF	known_AB_first
539707	2289225	pncA	761155	rpoB	12	1687	10	9165	9	0	1			4.1731e-09	TRUE	FALSE	FALSE	TRUE	PZA,PZA	TRUE	PZA	FALSE	TRUE	TRUE	RIF,RIF,RIF,RIF,RIF,RIF,RIF,RIF,RIF,RIF,RIF,RIF	TRUE	RIF	between_known_AB
539708	766744	rpoC	761155	rpoB	13	1687	14	9165	8	0	4			3.24218e-06	TRUE	FALSE	FALSE	FALSE		TRUE	RIF	FALSE	TRUE	TRUE	RIF,RIF,RIF,RIF,RIF,RIF,RIF,RIF,RIF,RIF,RIF,RIF	TRUE	RIF	known_AB_first
539711	1275896	None	761155	rpoB	6	1687	16	9165	5	1	0			1.04875e-06	TRUE	FALSE	FALSE	FALSE		FALSE		FALSE	TRUE	TRUE	RIF,RIF,RIF,RIF,RIF,RIF,RIF,RIF,RIF,RIF,RIF,RIF	TRUE	RIF	known_AB_first
539712	3143537	dinF	761155	rpoB	6	1687	16	9165	5	1	0			1.04875e-06	TRUE	FALSE	FALSE	FALSE		FALSE		FALSE	TRUE	TRUE	RIF,RIF,RIF,RIF,RIF,RIF,RIF,RIF,RIF,RIF,RIF,RIF	TRUE	RIF	known_AB_first
539713	4294937	pks2	761155	rpoB	7	1687	18	9165	5	1	0			2.91417e-05	TRUE	FALSE	TRUE	FALSE		FALSE		FALSE	TRUE	TRUE	RIF,RIF,RIF,RIF,RIF,RIF,RIF,RIF,RIF,RIF,RIF,RIF	TRUE	RIF	known_AB_first
539714	579964	senX3	761155	rpoB	6	1687	14	9165	5	1	0			1.04856e-06	TRUE	FALSE	FALSE	FALSE		FALSE		FALSE	TRUE	TRUE	RIF,RIF,RIF,RIF,RIF,RIF,RIF,RIF,RIF,RIF,RIF,RIF	TRUE	RIF	known_AB_first
539722	4088497	cspA	761155	rpoB	10	1687	140	9165	9	0	1			2.53041e-13	TRUE	FALSE	FALSE	FALSE		FALSE		FALSE	TRUE	TRUE	RIF,RIF,RIF,RIF,RIF,RIF,RIF,RIF,RIF,RIF,RIF,RIF	TRUE	RIF	known_AB_first
539723	3075520	None	761155	rpoB	5	1687	4	9165	4	0	0			3.0842e-05	TRUE	FALSE	FALSE	FALSE		FALSE		FALSE	TRUE	TRUE	RIF,RIF,RIF,RIF,RIF,RIF,RIF,RIF,RIF,RIF,RIF,RIF	TRUE	RIF	known_AB_first
539724	2627684	plcC	761155	rpoB	8	1687	8	9165	6	0	1			1.63537e-06	TRUE	FALSE	FALSE	FALSE		FALSE		FALSE	TRUE	TRUE	RIF,RIF,RIF,RIF,RIF,RIF,RIF,RIF,RIF,RIF,RIF,RIF	TRUE	RIF	known_AB_first
539725	3877960	rpoA	761155	rpoB	37	1687	27	9165	15	0	17			9.40258e-06	TRUE	FALSE	FALSE	FALSE		TRUE	RIF	FALSE	TRUE	TRUE	RIF,RIF,RIF,RIF,RIF,RIF,RIF,RIF,RIF,RIF,RIF,RIF	TRUE	RIF	known_AB_first
539728	798563	None	761155	rpoB	5	1687	16	9165	5	0	0			1.03829e-06	TRUE	FALSE	FALSE	FALSE		FALSE		FALSE	TRUE	TRUE	RIF,RIF,RIF,RIF,RIF,RIF,RIF,RIF,RIF,RIF,RIF,RIF	TRUE	RIF	known_AB_first
539730	2956148	Rv2629	761155	rpoB	5	1687	0	9165	5	0	0			1.04714e-06	TRUE	FALSE	TRUE	FALSE		FALSE		FALSE	TRUE	TRUE	RIF,RIF,RIF,RIF,RIF,RIF,RIF,RIF,RIF,RIF,RIF,RIF	TRUE	RIF	known_AB_first
539731	2659440	mbtF	761155	rpoB	5	1687	0	9165	5	0	0			1.04714e-06	TRUE	FALSE	FALSE	FALSE		FALSE		FALSE	TRUE	TRUE	RIF,RIF,RIF,RIF,RIF,RIF,RIF,RIF,RIF,RIF,RIF,RIF	TRUE	RIF	known_AB_first
539733	581171	regX3	761155	rpoB	5	1687	2	9165	5	0	0			1.04603e-06	TRUE	FALSE	FALSE	FALSE		FALSE		FALSE	TRUE	TRUE	RIF,RIF,RIF,RIF,RIF,RIF,RIF,RIF,RIF,RIF,RIF,RIF	TRUE	RIF	known_AB_first
539734	506980	None	761155	rpoB	5	1687	32	9165	4	0	0			3.04491e-05	TRUE	FALSE	FALSE	FALSE		FALSE		FALSE	TRUE	TRUE	RIF,RIF,RIF,RIF,RIF,RIF,RIF,RIF,RIF,RIF,RIF,RIF	TRUE	RIF	known_AB_first
539736	188619	PE3	761155	rpoB	5	1687	10	9165	5	0	0			1.0416e-06	TRUE	FALSE	TRUE	FALSE		FALSE		FALSE	TRUE	TRUE	RIF,RIF,RIF,RIF,RIF,RIF,RIF,RIF,RIF,RIF,RIF,RIF	TRUE	RIF	known_AB_first
539737	3939590	None	761155	rpoB	5	1687	10	9165	5	0	0			1.0416e-06	TRUE	FALSE	FALSE	FALSE		FALSE		FALSE	TRUE	TRUE	RIF,RIF,RIF,RIF,RIF,RIF,RIF,RIF,RIF,RIF,RIF,RIF	TRUE	RIF	known_AB_first
539739	2289016	pncA	761155	rpoB	55	1687	60	9165	23	0	11			1.77773e-08	TRUE	FALSE	FALSE	TRUE	PZA	TRUE	PZA	FALSE	TRUE	TRUE	RIF,RIF,RIF,RIF,RIF,RIF,RIF,RIF,RIF,RIF,RIF,RIF	TRUE	RIF	between_known_AB
539741	530598	Rv0441c	761155	rpoB	5	1687	26	9165	4	0	0			3.05265e-05	TRUE	FALSE	FALSE	FALSE		FALSE		FALSE	TRUE	TRUE	RIF,RIF,RIF,RIF,RIF,RIF,RIF,RIF,RIF,RIF,RIF,RIF	TRUE	RIF	known_AB_first
539749	761156	rpoB	761155	rpoB	37	1687	152	9165	22	0	17			5.29249e-14	TRUE	FALSE	TRUE	TRUE	RIF,RIF,RIF,RIF,RIF	TRUE	RIF	FALSE	TRUE	TRUE	RIF,RIF,RIF,RIF,RIF,RIF,RIF,RIF,RIF,RIF,RIF,RIF	TRUE	RIF	between_known_AB
539750	764670	rpoC	761155	rpoB	31	1687	28	9165	18	0	12			3.12805e-11	TRUE	FALSE	FALSE	FALSE		TRUE	RIF	FALSE	TRUE	TRUE	RIF,RIF,RIF,RIF,RIF,RIF,RIF,RIF,RIF,RIF,RIF,RIF	TRUE	RIF	known_AB_first
539757	463972	Rv0386	761155	rpoB	8	1687	6	9165	5	0	0			0.000191373	TRUE	FALSE	FALSE	FALSE		FALSE		FALSE	TRUE	TRUE	RIF,RIF,RIF,RIF,RIF,RIF,RIF,RIF,RIF,RIF,RIF,RIF	TRUE	RIF	known_AB_first
539758	3774261	Rv3363c	761155	rpoB	27	1687	12	9165	18	0	2			8.03075e-14	TRUE	FALSE	FALSE	FALSE		FALSE		FALSE	TRUE	TRUE	RIF,RIF,RIF,RIF,RIF,RIF,RIF,RIF,RIF,RIF,RIF,RIF	TRUE	RIF	known_AB_first
539760	3136908	vapC22	761155	rpoB	5	1687	168	9165	4	0	0			2.87329e-05	TRUE	FALSE	FALSE	FALSE		FALSE		FALSE	TRUE	TRUE	RIF,RIF,RIF,RIF,RIF,RIF,RIF,RIF,RIF,RIF,RIF,RIF	TRUE	RIF	known_AB_first
539761	980206	Rv0881	761155	rpoB	5	1687	168	9165	4	0	0			2.87329e-05	TRUE	FALSE	FALSE	FALSE		FALSE		FALSE	TRUE	TRUE	RIF,RIF,RIF,RIF,RIF,RIF,RIF,RIF,RIF,RIF,RIF,RIF	TRUE	RIF	known_AB_first
539763	2289220	pncA	761155	rpoB	12	1687	20	9165	9	0	2			4.13497e-09	TRUE	FALSE	FALSE	TRUE	PZA	TRUE	PZA	FALSE	TRUE	TRUE	RIF,RIF,RIF,RIF,RIF,RIF,RIF,RIF,RIF,RIF,RIF,RIF	TRUE	RIF	between_known_AB
539764	2288988	pncA	761155	rpoB	32	1687	10	9165	20	0	6			9.64984e-14	TRUE	FALSE	FALSE	TRUE	PZA,PZA	TRUE	PZA	FALSE	TRUE	TRUE	RIF,RIF,RIF,RIF,RIF,RIF,RIF,RIF,RIF,RIF,RIF,RIF	TRUE	RIF	between_known_AB
539766	1041272	pstB	761155	rpoB	5	1687	12	9165	5	0	0			1.04049e-06	TRUE	FALSE	FALSE	FALSE		FALSE		FALSE	TRUE	TRUE	RIF,RIF,RIF,RIF,RIF,RIF,RIF,RIF,RIF,RIF,RIF,RIF	TRUE	RIF	known_AB_first
539768	1891112	None	761155	rpoB	5	1687	6	9165	5	0	0			1.04381e-06	TRUE	FALSE	FALSE	FALSE		FALSE		FALSE	TRUE	TRUE	RIF,RIF,RIF,RIF,RIF,RIF,RIF,RIF,RIF,RIF,RIF,RIF	TRUE	RIF	known_AB_first
539769	4235044	Rv3788	761155	rpoB	5	1687	6	9165	5	0	0			1.04381e-06	TRUE	FALSE	FALSE	FALSE		FALSE		FALSE	TRUE	TRUE	RIF,RIF,RIF,RIF,RIF,RIF,RIF,RIF,RIF,RIF,RIF,RIF	TRUE	RIF	known_AB_first
539772	566886	Rv0477	761155	rpoB	5	1687	4	9165	5	0	0			1.04492e-06	TRUE	FALSE	FALSE	FALSE		FALSE		FALSE	TRUE	TRUE	RIF,RIF,RIF,RIF,RIF,RIF,RIF,RIF,RIF,RIF,RIF,RIF	TRUE	RIF	known_AB_first
539773	1460658	atpB	761155	rpoB	5	1687	4	9165	5	0	0			1.04492e-06	TRUE	FALSE	FALSE	FALSE		FALSE		FALSE	TRUE	TRUE	RIF,RIF,RIF,RIF,RIF,RIF,RIF,RIF,RIF,RIF,RIF,RIF	TRUE	RIF	known_AB_first
[truncated: 1,725 more rows]

## Sheet: column names
position_i, gene_i	the position and gene name of the second mutation (ie, position i mutates significantly more often than expected on the same branch or later branches as mutation j)
position_j, gene_j	the position and gene name of the first mutation
n_mutations_i, n_mutations_j	the number of times the first and second mutation are inferred to have happened, respectively
n_branches_i, n_branches_j	the number of branches in the tree that are inferred to have the first and second mutation, respectively
n_muts_i_on_branch_j	number of times mutation i occurred after mutation j
n_muts_j_on_branch_i	number of times mutation j occurred after mutation i
n_muts_same_branch	number of times mutations i and j happen on the same branch
pval_beta_i_on_j_simultaneous	pvalue of the relationship according to introduced statistical test, simultaneous mutation test
pval_beta_i_on_j_BH_sig_simultaneous	whether the pval_beta_i_on_j_simultaneous is significant after benjamini hochberg FDR control procedure
pval_beta_i_on_j_sequential	pvalue of the relationship according to introduced statistical test, sequential mutation test
pval_beta_i_on_j_BH_sig_sequential	whether the pval_beta_i_on_j_sequential is significant after benjamini hochberg FDR control procedure
in_antigen_epitope_i, in_antigen_protein_i	whether position i or position j occurred in the epitope region of an anitgen protein
in_known_ABR_position_i, in_known_ABR_position_j	whether position i or position j occurred in a known resistance-conferring position
known_drug_i, known_drug_j	list of drugs to which the particular mutation is known to confer resistance
in_possible_ABR_gene_i, in_possible_ABR_gene_j	whether position i or position j occurred in a possible resistance-conferring position
possible_drug_i, possible_drug_j	list of drugs to which the particular mutation may confer resistance
in_antigen_epitope_j, in_antigen_protein_j	whether position i or position j occurred in an anitgen protein
annotation	combined annotation for the pair of mutations
mutation_distance	distance between the two mutations on the genome

## Sheet: between_antibiotic
	position_i	gene_name_i	position_j	gene_name_j	n_mutations_i	n_mutations_j	n_branches_with_i	n_branches_with_j	n_muts_i_on_branch_j	n_muts_j_on_branch_i	n_muts_same_branch	pval_beta_i_on_j_simultaneous	pval_beta_i_on_j_BH_sig_simultaneous	pval_beta_i_on_j_sequential	pval_beta_i_on_j_BH_sig_sequential	in_antigen_epitope_i	in_antigen_protein_i	in_known_ABR_position_i	known_drug_i	in_possible_ABR_gene_i	possible_drug_i	in_antigen_epitope_j	in_antigen_protein_j	in_known_ABR_position_j	known_drug_j	in_possible_ABR_gene_j	possible_drug_j	annotation
45189	761155	rpoB	2155168	katG	1687	2098	9165	12564	419	88	687	0	TRUE	5.06482e-87	TRUE	FALSE	TRUE	TRUE	['RIF']	TRUE	['RIF']	FALSE	TRUE	TRUE	['INH']	TRUE	['INH']	between_known_AB
45191	781687	rpsL	2155168	katG	918	2098	5303	12564	129	61	405	4.84291e-245	TRUE	0.714282	FALSE	FALSE	FALSE	TRUE	['STM']	TRUE	['STM']	FALSE	TRUE	TRUE	['INH']	TRUE	['INH']	between_known_AB
45216	7582	gyrA	2155168	katG	779	2098	743	12564	490	3	119	3.98545e-29	TRUE	1.78984e-236	TRUE	FALSE	FALSE	TRUE	['LEV', 'MXF']	TRUE	['LEV', 'MXF']	FALSE	TRUE	TRUE	['INH']	TRUE	['INH']	between_known_AB
45246	761139	rpoB	2155168	katG	511	2098	634	12564	189	3	151	4.8922e-71	TRUE	1.76531e-26	TRUE	FALSE	TRUE	TRUE	['RIF']	TRUE	['RIF']	FALSE	TRUE	TRUE	['INH']	TRUE	['INH']	between_known_AB
45256	781822	rpsL	2155168	katG	329	2098	1338	12564	72	7	120	1.27902e-66	TRUE	0.0436575	FALSE	FALSE	FALSE	TRUE	['STM']	TRUE	['STM']	FALSE	TRUE	TRUE	['INH']	TRUE	['INH']	between_known_AB
45276	1473246	None	2155168	katG	589	2098	1893	12564	409	3	87	5.36877e-21	TRUE	3.04681e-260	TRUE	FALSE	FALSE	TRUE	['KAN', 'CAP', 'AMI']	TRUE	['CAP', 'KAN', 'STM', 'LZD', 'AMI']	FALSE	TRUE	TRUE	['INH']	TRUE	['INH']	between_known_AB
45292	761110	rpoB	2155168	katG	331	2098	1265	12564	145	3	102	1.9661e-50	TRUE	2.28774e-35	TRUE	FALSE	TRUE	TRUE	['RIF']	TRUE	['RIF']	FALSE	TRUE	TRUE	['INH']	TRUE	['INH']	between_known_AB
45295	7570	gyrA	2155168	katG	389	2098	519	12564	236	0	53	2.81965e-12	TRUE	1.55453e-106	TRUE	FALSE	FALSE	TRUE	['LEV', 'MXF']	TRUE	['LEV', 'MXF']	FALSE	TRUE	TRUE	['INH']	TRUE	['INH']	between_known_AB
45300	1472359	None	2155168	katG	234	2098	870	12564	49	2	83	8.90693e-46	TRUE	0.237306	FALSE	FALSE	FALSE	TRUE	['STM']	TRUE	['CAP', 'KAN', 'STM', 'LZD', 'AMI']	FALSE	TRUE	TRUE	['INH']	TRUE	['INH']	between_known_AB
45322	761109	rpoB	2155168	katG	167	2098	356	12564	61	2	62	8.77295e-36	TRUE	3.68445e-09	TRUE	FALSE	TRUE	TRUE	['RIF']	TRUE	['RIF']	FALSE	TRUE	TRUE	['INH']	TRUE	['INH']	between_known_AB
45327	761293	rpoB	2155168	katG	12	2098	26	12564	11	0	1	0.407035	FALSE	4.59758e-15	TRUE	FALSE	TRUE	FALSE		TRUE	['RIF']	FALSE	TRUE	TRUE	['INH']	TRUE	['INH']	known_AB_first
45328	764817	rpoC	2155168	katG	281	2098	921	12564	166	0	64	2.85283e-25	TRUE	4.28709e-73	TRUE	FALSE	FALSE	FALSE		TRUE	['RIF']	FALSE	TRUE	TRUE	['INH']	TRUE	['INH']	known_AB_first
45343	764918	rpoC	2155168	katG	38	2098	54	12564	22	0	4	0.0867036	FALSE	3.14486e-10	TRUE	FALSE	FALSE	FALSE		TRUE	['RIF']	FALSE	TRUE	TRUE	['INH']	TRUE	['INH']	known_AB_first
45365	1472362	None	2155168	katG	116	2098	948	12564	19	0	45	3.1432e-27	TRUE	0.80609	FALSE	FALSE	FALSE	TRUE	['STM']	TRUE	['CAP', 'KAN', 'STM', 'LZD', 'AMI']	FALSE	TRUE	TRUE	['INH']	TRUE	['INH']	between_known_AB
45367	7581	gyrA	2155168	katG	232	2098	120	12564	140	0	35	8.86722e-10	TRUE	9.34385e-62	TRUE	FALSE	FALSE	TRUE	['LEV', 'MXF']	TRUE	['LEV', 'MXF']	FALSE	TRUE	TRUE	['INH']	TRUE	['INH']	between_known_AB
45382	761095	rpoB	2155168	katG	128	2098	72	12564	46	0	44	1.22033e-24	TRUE	7.80538e-07	TRUE	FALSE	TRUE	TRUE	['RIF']	TRUE	['RIF']	FALSE	TRUE	TRUE	['INH']	TRUE	['INH']	between_known_AB
45383	766488	rpoC	2155168	katG	58	2098	38	12564	14	0	23	6.33738e-15	TRUE	0.215818	FALSE	FALSE	FALSE	FALSE		TRUE	['RIF']	FALSE	TRUE	TRUE	['INH']	TRUE	['INH']	known_AB_first
45393	761140	rpoB	2155168	katG	207	2098	172	12564	97	1	51	5.77808e-22	TRUE	2.90136e-25	TRUE	FALSE	TRUE	TRUE	['RIF']	TRUE	['RIF']	FALSE	TRUE	TRUE	['INH']	TRUE	['INH']	between_known_AB
45403	761161	rpoB	2155168	katG	153	2098	304	12564	65	1	44	1.10945e-21	TRUE	3.35839e-14	TRUE	FALSE	TRUE	TRUE	['RIF']	TRUE	['RIF']	FALSE	TRUE	TRUE	['INH']	TRUE	['INH']	between_known_AB
45404	764703	rpoC	2155168	katG	27	2098	28	12564	23	0	3	0.115402	FALSE	1.3713e-23	TRUE	FALSE	FALSE	FALSE		TRUE	['RIF']	FALSE	TRUE	TRUE	['INH']	TRUE	['INH']	known_AB_first
45432	761244	rpoB	2155168	katG	22	2098	38	12564	15	0	1	0.61647	FALSE	6.24018e-10	TRUE	FALSE	TRUE	FALSE		TRUE	['RIF']	FALSE	TRUE	TRUE	['INH']	TRUE	['INH']	known_AB_first
45453	761998	rpoB	2155168	katG	30	2098	212	12564	20	0	3	0.145364	FALSE	3.21159e-12	TRUE	FALSE	TRUE	FALSE		TRUE	['RIF']	FALSE	TRUE	TRUE	['INH']	TRUE	['INH']	known_AB_first
45459	765462	rpoC	2155168	katG	43	2098	156	12564	28	0	6	0.0124293	FALSE	7.45413e-16	TRUE	FALSE	FALSE	FALSE		TRUE	['RIF']	FALSE	TRUE	TRUE	['INH']	TRUE	['INH']	known_AB_first
45465	761406	rpoB	2155168	katG	15	2098	44	12564	8	0	6	6.18945e-05	TRUE	0.000456157	FALSE	FALSE	TRUE	FALSE		TRUE	['RIF']	FALSE	TRUE	TRUE	['INH']	TRUE	['INH']	known_AB_first
45466	764841	rpoC	2155168	katG	35	2098	184	12564	22	0	7	0.00101744	TRUE	5.41845e-12	TRUE	FALSE	FALSE	FALSE		TRUE	['RIF']	FALSE	TRUE	TRUE	['INH']	TRUE	['INH']	known_AB_first
45472	764840	rpoC	2155168	katG	63	2098	192	12564	43	0	10	0.000571362	TRUE	7.61978e-26	TRUE	FALSE	FALSE	FALSE		TRUE	['RIF']	FALSE	TRUE	TRUE	['INH']	TRUE	['INH']	known_AB_first
45476	764724	rpoC	2155168	katG	23	2098	68	12564	16	0	4	0.0191042	FALSE	6.52281e-11	TRUE	FALSE	FALSE	FALSE		TRUE	['RIF']	FALSE	TRUE	TRUE	['INH']	TRUE	['INH']	known_AB_first
45498	762089	rpoB	2155168	katG	7	2098	444	12564	5	0	1	0.26275	FALSE	0.000145399	TRUE	FALSE	TRUE	FALSE		TRUE	['RIF']	FALSE	TRUE	TRUE	['INH']	TRUE	['INH']	known_AB_first
45499	767123	rpoC	2155168	katG	62	2098	124	12564	34	0	14	1.05413e-06	TRUE	1.83633e-13	TRUE	FALSE	FALSE	FALSE		TRUE	['RIF']	FALSE	TRUE	TRUE	['INH']	TRUE	['INH']	known_AB_first
45505	761101	rpoB	2155168	katG	28	2098	34	12564	11	0	8	4.14794e-05	TRUE	0.00435824	FALSE	FALSE	TRUE	TRUE	['RIF']	TRUE	['RIF']	FALSE	TRUE	TRUE	['INH']	TRUE	['INH']	between_known_AB
45519	761128	rpoB	2155168	katG	43	2098	24	12564	24	0	13	9.97389e-08	TRUE	2.82137e-10	TRUE	FALSE	TRUE	TRUE	['RIF']	TRUE	['RIF']	FALSE	TRUE	TRUE	['INH']	TRUE	['INH']	between_known_AB
45532	1472753	None	2155168	katG	31	2098	24	12564	15	0	11	1.99202e-07	TRUE	1.93776e-05	TRUE	FALSE	FALSE	FALSE		TRUE	['CAP', 'KAN', 'STM', 'LZD', 'AMI']	FALSE	TRUE	TRUE	['INH']	TRUE	['INH']	known_AB_first
45533	7572	gyrA	2155168	katG	101	2098	126	12564	58	0	13	0.000677879	TRUE	6.27151e-24	TRUE	FALSE	FALSE	TRUE	['LEV', 'MXF']	TRUE	['LEV', 'MXF']	FALSE	TRUE	TRUE	['INH']	TRUE	['INH']	between_known_AB
45534	761156	rpoB	2155168	katG	37	2098	152	12564	24	0	4	0.0805432	FALSE	1.06153e-13	TRUE	FALSE	TRUE	TRUE	['RIF']	TRUE	['RIF']	FALSE	TRUE	TRUE	['INH']	TRUE	['INH']	between_known_AB
45538	764916	rpoC	2155168	katG	46	2098	36	12564	21	0	18	6.43268e-12	TRUE	2.59643e-06	TRUE	FALSE	FALSE	FALSE		TRUE	['RIF']	FALSE	TRUE	TRUE	['INH']	TRUE	['INH']	known_AB_first
45547	764948	rpoC	2155168	katG	51	2098	70	12564	31	0	9	0.000505522	TRUE	3.83964e-15	TRUE	FALSE	FALSE	FALSE		TRUE	['RIF']	FALSE	TRUE	TRUE	['INH']	TRUE	['INH']	known_AB_first
45558	764651	rpoC	2155168	katG	9	2098	14	12564	8	0	1	0.324255	FALSE	2.98539e-10	TRUE	FALSE	FALSE	FALSE		TRUE	['RIF']	FALSE	TRUE	TRUE	['INH']	TRUE	['INH']	known_AB_first
45574	1472751	None	2155168	katG	37	2098	62	12564	11	1	15	2.19171e-10	TRUE	0.0651925	FALSE	FALSE	FALSE	FALSE		TRUE	['CAP', 'KAN', 'STM', 'LZD', 'AMI']	FALSE	TRUE	TRUE	['INH']	TRUE	['INH']	known_AB_first
45580	1473329	None	2155168	katG	22	2098	14	12564	14	0	1	0.616501	FALSE	2.86953e-08	TRUE	FALSE	FALSE	TRUE	['KAN', 'CAP', 'AMI']	TRUE	['CAP', 'KAN', 'STM', 'LZD', 'AMI']	FALSE	TRUE	TRUE	['INH']	TRUE	['INH']	between_known_AB
45582	760663	rpoB	2155168	katG	19	2098	4	12564	9	0	6	0.00022069	TRUE	0.0011324	FALSE	FALSE	TRUE	FALSE		TRUE	['RIF']	FALSE	TRUE	TRUE	['INH']	TRUE	['INH']	known_AB_first
45584	766485	rpoC	2155168	katG	21	2098	70	12564	14	0	1	0.599782	FALSE	5.59585e-09	TRUE	FALSE	FALSE	FALSE		TRUE	['RIF']	FALSE	TRUE	TRUE	['INH']	TRUE	['INH']	known_AB_first
45591	759940	rpoB	2155168	katG	23	2098	30	12564	13	0	4	0.0191196	FALSE	2.33138e-06	TRUE	FALSE	TRUE	FALSE		TRUE	['RIF']	FALSE	TRUE	TRUE	['INH']	TRUE	['INH']	known_AB_first
45592	766487	rpoC	2155168	katG	45	2098	234	12564	20	0	12	1.14165e-06	TRUE	8.16327e-06	TRUE	FALSE	FALSE	FALSE		TRUE	['RIF']	FALSE	TRUE	TRUE	['INH']	TRUE	['INH']	known_AB_first
45593	762285	rpoB	2155168	katG	18	2098	92	12564	15	0	3	0.0451515	FALSE	4.48948e-15	TRUE	FALSE	TRUE	FALSE		TRUE	['RIF']	FALSE	TRUE	TRUE	['INH']	TRUE	['INH']	known_AB_first
45601	764616	rpoC	2155168	katG	30	2098	16	12564	10	0	7	0.000416873	TRUE	0.03163	FALSE	FALSE	FALSE	FALSE		TRUE	['RIF']	FALSE	TRUE	TRUE	['INH']	TRUE	['INH']	known_AB_first
45604	764822	rpoC	2155168	katG	28	2098	158	12564	15	0	11	7.31423e-08	TRUE	1.50332e-06	TRUE	FALSE	FALSE	FALSE		TRUE	['RIF']	FALSE	TRUE	TRUE	['INH']	TRUE	['INH']	known_AB_first
45614	6579	gyrB	2155168	katG	22	2098	8	12564	17	0	1	0.616486	FALSE	3.74673e-14	TRUE	FALSE	FALSE	FALSE		TRUE	['LEV', 'MXF']	FALSE	TRUE	TRUE	['INH']	TRUE	['INH']	known_AB_first
45622	761004	rpoB	2155168	katG	24	2098	16	12564	11	0	7	0.000109279	TRUE	0.000555688	FALSE	FALSE	TRUE	FALSE		TRUE	['RIF']	FALSE	TRUE	TRUE	['INH']	TRUE	['INH']	known_AB_first
45625	764363	rpoC	2155168	katG	58	2098	78	12564	36	0	13	2.68992e-06	TRUE	4.62891e-18	TRUE	FALSE	FALSE	FALSE		TRUE	['RIF']	FALSE	TRUE	TRUE	['INH']	TRUE	['INH']	known_AB_first
45636	764925	rpoC	2155168	katG	22	2098	22	12564	13	0	4	0.01654	FALSE	7.41866e-07	TRUE	FALSE	FALSE	FALSE		TRUE	['RIF']	FALSE	TRUE	TRUE	['INH']	TRUE	['INH']	known_AB_first
45637	764923	rpoC	2155168	katG	9	2098	12	12564	8	0	1	0.324255	FALSE	2.98909e-10	TRUE	FALSE	FALSE	FALSE		TRUE	['RIF']	FALSE	TRUE	TRUE	['INH']	TRUE	['INH']	known_AB_first
45643	761108	rpoB	2155168	katG	14	2098	26	12564	4	0	8	2.76325e-07	TRUE	0.241499	FALSE	FALSE	TRUE	TRUE	['RIF']	TRUE	['RIF']	FALSE	TRUE	TRUE	['INH']	TRUE	['INH']	between_known_AB
45651	764660	rpoC	2155168	katG	23	2098	36	12564	17	0	4	0.0191068	FALSE	6.35532e-13	TRUE	FALSE	FALSE	FALSE		TRUE	['RIF']	FALSE	TRUE	TRUE	['INH']	TRUE	['INH']	known_AB_first
45653	764670	rpoC	2155168	katG	31	2098	28	12564	16	0	7	0.000505022	TRUE	2.12224e-06	TRUE	FALSE	FALSE	FALSE		TRUE	['RIF']	FALSE	TRUE	TRUE	['INH']	TRUE	['INH']	known_AB_first
45655	761314	rpoB	2155168	katG	13	2098	8	12564	8	0	2	0.110902	FALSE	4.86516e-05	TRUE	FALSE	TRUE	FALSE		TRUE	['RIF']	FALSE	TRUE	TRUE	['INH']	TRUE	['INH']	known_AB_first
45656	761277	rpoB	2155168	katG	50	2098	208	12564	23	0	13	5.5073e-07	TRUE	6.7241e-07	TRUE	FALSE	TRUE	TRUE	['RIF']	TRUE	['RIF']	FALSE	TRUE	TRUE	['INH']	TRUE	['INH']	between_known_AB
45665	764888	rpoC	2155168	katG	12	2098	48	12564	9	0	2	0.0971378	FALSE	1.01568e-07	TRUE	FALSE	FALSE	FALSE		TRUE	['RIF']	FALSE	TRUE	TRUE	['INH']	TRUE	['INH']	known_AB_first
45676	764667	rpoC	2155168	katG	5	2098	8	12564	4	0	1	0.195654	FALSE	0.0001327	TRUE	FALSE	FALSE	FALSE		TRUE	['RIF']	FALSE	TRUE	TRUE	['INH']	TRUE	['INH']	known_AB_first
45677	760321	rpoB	2155168	katG	7	2098	2	12564	5	0	1	0.26275	FALSE	0.000171426	TRUE	FALSE	TRUE	FALSE		TRUE	['RIF']	FALSE	TRUE	TRUE	['INH']	TRUE	['INH']	known_AB_first
45681	761032	rpoB	2155168	katG	16	2098	64	12564	9	0	1	0.50224	FALSE	8.85202e-05	TRUE	FALSE	TRUE	FALSE		TRUE	['RIF']	FALSE	TRUE	TRUE	['INH']	TRUE	['INH']	known_AB_first
45683	761292	rpoB	2155168	katG	12	2098	16	12564	2	0	7	1.33952e-06	TRUE	0.711946	FALSE	FALSE	TRUE	FALSE		TRUE	['RIF']	FALSE	TRUE	TRUE	['INH']	TRUE	['INH']	known_AB_first
45685	6735	gyrB	2155168	katG	22	2098	20	12564	8	0	7	6.40822e-05	TRUE	0.0265248	FALSE	FALSE	FALSE	FALSE		TRUE	['LEV', 'MXF']	FALSE	TRUE	TRUE	['INH']	TRUE	['INH']	known_AB_first
45694	761461	rpoB	2155168	katG	11	2098	34	12564	5	0	4	0.00150043	TRUE	0.0183424	FALSE	FALSE	TRUE	FALSE		TRUE	['RIF']	FALSE	TRUE	TRUE	['INH']	TRUE	['INH']	known_AB_first
45701	764666	rpoC	2155168	katG	26	2098	30	12564	13	0	9	3.06709e-06	TRUE	3.53283e-05	TRUE	FALSE	FALSE	FALSE		TRUE	['RIF']	FALSE	TRUE	TRUE	['INH']	TRUE	['INH']	known_AB_first
45706	6620	gyrB	2155168	katG	41	2098	4	12564	21	0	11	2.91148e-06	TRUE	7.94009e-08	TRUE	FALSE	FALSE	TRUE	['LEV', 'MXF']	TRUE	['LEV', 'MXF']	FALSE	TRUE	TRUE	['INH']	TRUE	['INH']	between_known_AB
45708	761090	rpoB	2155168	katG	13	2098	4	12564	3	0	5	0.00030353	TRUE	0.455932	FALSE	FALSE	TRUE	TRUE	['RIF']	TRUE	['RIF']	FALSE	TRUE	TRUE	['INH']	TRUE	['INH']	between_known_AB
45709	764819	rpoC	2155168	katG	26	2098	40	12564	10	0	9	3.07014e-06	TRUE	0.00797442	FALSE	FALSE	FALSE	FALSE		TRUE	['RIF']	FALSE	TRUE	TRUE	['INH']	TRUE	['INH']	known_AB_first
45717	781821	rpsL	2155168	katG	14	2098	20	12564	2	0	7	3.65975e-06	TRUE	0.800504	FALSE	FALSE	FALSE	TRUE	['STM']	TRUE	['STM']	FALSE	TRUE	TRUE	['INH']	TRUE	['INH']	between_known_AB
45724	761100	rpoB	2155168	katG	30	2098	18	12564	8	1	8	6.67068e-05	TRUE	0.189476	FALSE	FALSE	TRUE	TRUE	['RIF']	TRUE	['RIF']	FALSE	TRUE	TRUE	['INH']	TRUE	['INH']	between_known_AB
45727	764669	rpoC	2155168	katG	10	2098	2	12564	5	0	4	0.00106048	TRUE	0.00909569	FALSE	FALSE	FALSE	FALSE		TRUE	['RIF']	FALSE	TRUE	TRUE	['INH']	TRUE	['INH']	known_AB_first
45734	764944	rpoC	2155168	katG	17	2098	10	12564	10	0	3	0.0392536	FALSE	1.51409e-05	TRUE	FALSE	FALSE	FALSE		TRUE	['RIF']	FALSE	TRUE	TRUE	['INH']	TRUE	['INH']	known_AB_first
45735	765463	rpoC	2155168	katG	17	2098	18	12564	10	0	4	0.00697895	FALSE	1.50116e-05	TRUE	FALSE	FALSE	FALSE		TRUE	['RIF']	FALSE	TRUE	TRUE	['INH']	TRUE	['INH']	known_AB_first
45738	760645	rpoB	2155168	katG	5	2098	0	12564	2	0	3	0.00146226	TRUE	0.173213	FALSE	FALSE	TRUE	FALSE		TRUE	['RIF']	FALSE	TRUE	TRUE	['INH']	TRUE	['INH']	known_AB_first
45747	761407	rpoB	2155168	katG	11	2098	2	12564	2	0	6	1.11511e-05	TRUE	0.657139	FALSE	FALSE	TRUE	FALSE		TRUE	['RIF']	FALSE	TRUE	TRUE	['INH']	TRUE	['INH']	known_AB_first
45753	6742	gyrB	2155168	katG	23	2098	20	12564	14	0	2	0.265066	FALSE	1.19579e-07	TRUE	FALSE	FALSE	TRUE	['LEV', 'MXF']	TRUE	['LEV', 'MXF']	FALSE	TRUE	TRUE	['INH']	TRUE	['INH']	between_known_AB
45763	6750	gyrB	2155168	katG	20	2098	12	12564	16	0	2	0.216987	FALSE	1.8104e-14	TRUE	FALSE	FALSE	TRUE	['LEV', 'MXF']	TRUE	['LEV', 'MXF']	FALSE	TRUE	TRUE	['INH']	TRUE	['INH']	between_known_AB
45765	765618	rpoC	2155168	katG	7	2098	2	12564	1	0	5	1.70255e-05	TRUE	0.77667	FALSE	FALSE	FALSE	FALSE		TRUE	['RIF']	FALSE	TRUE	TRUE	['INH']	TRUE	['INH']	known_AB_first
45785	765609	rpoC	2155168	katG	15	2098	12	12564	6	0	5	0.000577854	TRUE	0.0271878	FALSE	FALSE	FALSE	FALSE		TRUE	['RIF']	FALSE	TRUE	TRUE	['INH']	TRUE	['INH']	known_AB_first
45786	761284	rpoB	2155168	katG	5	2098	2	12564	4	0	1	0.195661	FALSE	0.000133042	TRUE	FALSE	TRUE	FALSE		TRUE	['RIF']	FALSE	TRUE	TRUE	['INH']	TRUE	['INH']	known_AB_first
45790	760315	rpoB	2155168	katG	5	2098	0	12564	2	0	3	0.00146226	TRUE	0.173213	FALSE	FALSE	TRUE	FALSE		TRUE	['RIF']	FALSE	TRUE	TRUE	['INH']	TRUE	['INH']	known_AB_first
45798	766744	rpoC	2155168	katG	13	2098	14	12564	8	0	2	0.110902	FALSE	4.84912e-05	TRUE	FALSE	FALSE	FALSE		TRUE	['RIF']	FALSE	TRUE	TRUE	['INH']	TRUE	['INH']	known_AB_first
45817	1472750	None	2155168	katG	16	2098	10	12564	5	0	5	0.000770456	TRUE	0.144309	FALSE	FALSE	FALSE	FALSE		TRUE	['CAP', 'KAN', 'STM', 'LZD', 'AMI']	FALSE	TRUE	TRUE	['INH']	TRUE	['INH']	known_AB_first
45826	1472358	None	2155168	katG	11	2098	74	12564	3	0	5	0.000141355	TRUE	0.319867	FALSE	FALSE	FALSE	FALSE		TRUE	['CAP', 'KAN', 'STM', 'LZD', 'AMI']	FALSE	TRUE	TRUE	['INH']	TRUE	['INH']	known_AB_first
45830	767007	rpoC	2155168	katG	7	2098	2	12564	5	0	1	0.26275	FALSE	0.000171426	TRUE	FALSE	FALSE	FALSE		TRUE	['RIF']	FALSE	TRUE	TRUE	['INH']	TRUE	['INH']	known_AB_first
45842	761106	rpoB	2155168	katG	7	2098	0	12564	5	0	1	0.26275	FALSE	0.000171551	TRUE	FALSE	TRUE	TRUE	['RIF']	TRUE	['RIF']	FALSE	TRUE	TRUE	['INH']	TRUE	['INH']	between_known_AB
45845	761141	rpoB	2155168	katG	8	2098	6	12564	4	0	4	0.000465204	TRUE	0.0189224	FALSE	FALSE	TRUE	TRUE	['RIF']	TRUE	['RIF']	FALSE	TRUE	TRUE	['INH']	TRUE	['INH']	between_known_AB
45858	766466	rpoC	2155168	katG	13	2098	12	12564	9	0	3	0.0199054	FALSE	1.10915e-06	TRUE	FALSE	FALSE	FALSE		TRUE	['RIF']	FALSE	TRUE	TRUE	['INH']	TRUE	['INH']	known_AB_first
45913	765847	rpoC	2155168	katG	5	2098	4	12564	1	0	3	0.00146226	TRUE	0.63182	FALSE	FALSE	FALSE	FALSE		TRUE	['RIF']	FALSE	TRUE	TRUE	['INH']	TRUE	['INH']	known_AB_first
45953	762715	rpoB	2155168	katG	5	2098	26	12564	2	0	3	0.00146226	TRUE	0.172664	FALSE	FALSE	TRUE	FALSE		TRUE	['RIF']	FALSE	TRUE	TRUE	['INH']	TRUE	['INH']	known_AB_first
45955	762889	rpoB	2155168	katG	5	2098	26	12564	4	0	1	0.195654	FALSE	0.000131978	TRUE	FALSE	TRUE	FALSE		TRUE	['RIF']	FALSE	TRUE	TRUE	['INH']	TRUE	['INH']	known_AB_first
46085	761167	rpoB	2155168	katG	6	2098	24	12564	1	0	3	0.00244957	TRUE	0.713349	FALSE	FALSE	TRUE	FALSE		TRUE	['RIF']	FALSE	TRUE	TRUE	['INH']	TRUE	['INH']	known_AB_first
46120	761142	rpoB	2155168	katG	5	2098	4	12564	2	0	3	0.00146226	TRUE	0.173129	FALSE	FALSE	TRUE	TRUE	['RIF']	TRUE	['RIF']	FALSE	TRUE	TRUE	['INH']	TRUE	['INH']	between_known_AB
46133	762312	rpoB	2155168	katG	7	2098	0	12564	1	0	3	0.00376247	TRUE	0.77671	FALSE	FALSE	TRUE	FALSE		TRUE	['RIF']	FALSE	TRUE	TRUE	['INH']	TRUE	['INH']	known_AB_first
46220	761115	rpoB	2155168	katG	11	2098	6	12564	5	0	4	0.00150043	TRUE	0.0184988	FALSE	FALSE	TRUE	TRUE	['RIF']	TRUE	['RIF']	FALSE	TRUE	TRUE	['INH']	TRUE	['INH']	between_known_AB
46256	7566	gyrA	2155168	katG	12	2098	16	12564	8	0	3	0.01616	FALSE	1.01006e-05	TRUE	FALSE	FALSE	FALSE		TRUE	['LEV', 'MXF']	FALSE	TRUE	TRUE	['INH']	TRUE	['INH']	known_AB_first
46384	766022	rpoC	2155168	katG	13	2098	8	12564	8	0	2	0.110894	FALSE	4.85848e-05	TRUE	FALSE	FALSE	FALSE		TRUE	['RIF']	FALSE	TRUE	TRUE	['INH']	TRUE	['INH']	known_AB_first
46552	1473246	None	2289072	pncA	589	19	1893	72	2	0	3	0.000928037	TRUE	0.104865	FALSE	FALSE	FALSE	TRUE	['KAN', 'CAP', 'AMI']	TRUE	['CAP', 'KAN', 'STM', 'LZD', 'AMI']	FALSE	FALSE	TRUE	['PZA']	TRUE	['PZA']	between_known_AB
46766	761155	rpoB	1673425	None	1687	786	9165	3817	77	77	165	2.64216e-72	TRUE	0.00900378	FALSE	FALSE	TRUE	TRUE	['RIF']	TRUE	['RIF']	FALSE	FALSE	TRUE	['INH', 'ETH']	FALSE		between_known_AB
46768	781687	rpsL	1673425	None	918	786	5303	3817	24	44	92	4.22754e-44	TRUE	0.999998	FALSE	FALSE	FALSE	TRUE	['STM']	TRUE	['STM']	FALSE	FALSE	TRUE	['INH', 'ETH']	FALSE		between_known_AB
46787	7582	gyrA	1673425	None	779	786	743	3817	127	2	46	1.37212e-15	TRUE	9.91155e-29	TRUE	FALSE	FALSE	TRUE	['LEV', 'MXF']	TRUE	['LEV', 'MXF']	FALSE	FALSE	TRUE	['INH', 'ETH']	FALSE		between_known_AB
46808	761139	rpoB	1673425	None	511	786	634	3817	41	1	41	1.50103e-18	TRUE	0.0193677	FALSE	FALSE	TRUE	TRUE	['RIF']	TRUE	['RIF']	FALSE	FALSE	TRUE	['INH', 'ETH']	FALSE		between_known_AB
46816	781822	rpsL	1673425	None	329	786	1338	3817	6	7	36	1.27809e-20	TRUE	0.999603	FALSE	FALSE	FALSE	TRUE	['STM']	TRUE	['STM']	FALSE	FALSE	TRUE	['INH', 'ETH']	FALSE		between_known_AB
46829	1473246	None	1673425	None	589	786	1893	3817	83	6	34	1.6329e-11	TRUE	1.36712e-15	TRUE	FALSE	FALSE	TRUE	['KAN', 'CAP', 'AMI']	TRUE	['CAP', 'KAN', 'STM', 'LZD', 'AMI']	FALSE	FALSE	TRUE	['INH', 'ETH']	FALSE		between_known_AB
46836	761110	rpoB	1673425	None	331	786	1265	3817	20	7	24	1.49735e-10	TRUE	0.53538	FALSE	FALSE	TRUE	TRUE	['RIF']	TRUE	['RIF']	FALSE	FALSE	TRUE	['INH', 'ETH']	FALSE		between_known_AB
46838	7570	gyrA	1673425	None	389	786	519	3817	78	5	26	1.14581e-10	TRUE	2.82818e-23	TRUE	FALSE	FALSE	TRUE	['LEV', 'MXF']	TRUE	['LEV', 'MXF']	FALSE	FALSE	TRUE	['INH', 'ETH']	FALSE		between_known_AB
46843	1472359	None	1673425	None	234	786	870	3817	10	3	32	2.45685e-21	TRUE	0.849228	FALSE	FALSE	FALSE	TRUE	['STM']	TRUE	['CAP', 'KAN', 'STM', 'LZD', 'AMI']	FALSE	FALSE	TRUE	['INH', 'ETH']	FALSE		between_known_AB
46858	761109	rpoB	1673425	None	167	786	356	3817	11	1	12	4.91014e-06	TRUE	0.414242	FALSE	FALSE	TRUE	TRUE	['RIF']	TRUE	['RIF']	FALSE	FALSE	TRUE	['INH', 'ETH']	FALSE		between_known_AB
46861	764817	rpoC	1673425	None	281	786	921	3817	30	3	23	2.57411e-11	TRUE	8.17237e-05	TRUE	FALSE	FALSE	FALSE		TRUE	['RIF']	FALSE	FALSE	TRUE	['INH', 'ETH']	FALSE		known_AB_first
46866	764918	rpoC	1673425	None	38	786	54	3817	2	0	6	1.64486e-05	TRUE	0.676014	FALSE	FALSE	FALSE	FALSE		TRUE	['RIF']	FALSE	FALSE	TRUE	['INH', 'ETH']	FALSE		known_AB_first
46875	1472362	None	1673425	None	116	786	948	3817	5	7	15	1.88094e-10	TRUE	0.851181	FALSE	FALSE	FALSE	TRUE	['STM']	TRUE	['CAP', 'KAN', 'STM', 'LZD', 'AMI']	FALSE	FALSE	TRUE	['INH', 'ETH']	FALSE		between_known_AB
46878	7581	gyrA	1673425	None	232	786	120	3817	36	0	19	1.21528e-09	TRUE	5.45153e-08	TRUE	FALSE	FALSE	TRUE	['LEV', 'MXF']	TRUE	['LEV', 'MXF']	FALSE	FALSE	TRUE	['INH', 'ETH']	FALSE		between_known_AB
46891	761140	rpoB	1673425	None	207	786	172	3817	18	2	21	3.54121e-12	TRUE	0.0652513	FALSE	FALSE	TRUE	TRUE	['RIF']	TRUE	['RIF']	FALSE	FALSE	TRUE	['INH', 'ETH']	FALSE		between_known_AB
46897	761161	rpoB	1673425	None	153	786	304	3817	11	0	13	3.21183e-07	TRUE	0.315796	FALSE	FALSE	TRUE	TRUE	['RIF']	TRUE	['RIF']	FALSE	FALSE	TRUE	['INH', 'ETH']	FALSE		between_known_AB
46903	760314	rpoB	1673425	None	44	786	58	3817	14	0	6	3.69568e-05	TRUE	1.84738e-08	TRUE	FALSE	TRUE	TRUE	['RIF']	TRUE	['RIF']	FALSE	FALSE	TRUE	['INH', 'ETH']	FALSE		between_known_AB
46948	7572	gyrA	1673425	None	101	786	126	3817	22	0	7	0.000539855	TRUE	1.71273e-08	TRUE	FALSE	FALSE	TRUE	['LEV', 'MXF']	TRUE	['LEV', 'MXF']	FALSE	FALSE	TRUE	['INH', 'ETH']	FALSE		between_known_AB
46971	1473329	None	1673425	None	22	786	14	3817	14	0	1	0.256988	FALSE	6.65393e-16	TRUE	FALSE	FALSE	TRUE	['KAN', 'CAP', 'AMI']	TRUE	['CAP', 'KAN', 'STM', 'LZD', 'AMI']	FALSE	FALSE	TRUE	['INH', 'ETH']	FALSE		between_known_AB
46987	764616	rpoC	1673425	None	30	786	16	3817	8	0	2	0.0629275	FALSE	0.000116413	TRUE	FALSE	FALSE	FALSE		TRUE	['RIF']	FALSE	FALSE	TRUE	['INH', 'ETH']	FALSE		known_AB_first
46991	6579	gyrB	1673425	None	22	786	8	3817	8	0	1	0.25698	FALSE	4.97195e-06	TRUE	FALSE	FALSE	FALSE		TRUE	['LEV', 'MXF']	FALSE	FALSE	TRUE	['INH', 'ETH']	FALSE		known_AB_first
46993	761004	rpoB	1673425	None	24	786	16	3817	1	0	4	0.000355214	TRUE	0.774099	FALSE	FALSE	TRUE	FALSE		TRUE	['RIF']	FALSE	FALSE	TRUE	['INH', 'ETH']	FALSE		known_AB_first
46996	764363	rpoC	1673425	None	58	786	78	3817	5	0	5	0.00129466	TRUE	0.258702	FALSE	FALSE	FALSE	FALSE		TRUE	['RIF']	FALSE	FALSE	TRUE	['INH', 'ETH']	FALSE		known_AB_first
47009	764670	rpoC	1673425	None	31	786	28	3817	3	0	6	5.23236e-06	TRUE	0.270996	FALSE	FALSE	FALSE	FALSE		TRUE	['RIF']	FALSE	FALSE	TRUE	['INH', 'ETH']	FALSE		known_AB_first
47025	6735	gyrB	1673425	None	22	786	20	3817	1	0	3	0.00350324	TRUE	0.742718	FALSE	FALSE	FALSE	FALSE		TRUE	['LEV', 'MXF']	FALSE	FALSE	TRUE	['INH', 'ETH']	FALSE		known_AB_first
47038	6738	gyrB	1673425	None	15	786	4	3817	3	0	3	0.00118955	TRUE	0.0439357	FALSE	FALSE	FALSE	FALSE		TRUE	['LEV', 'MXF']	FALSE	FALSE	TRUE	['INH', 'ETH']	FALSE		known_AB_first
47051	761100	rpoB	1673425	None	30	786	18	3817	2	0	6	4.34459e-06	TRUE	0.539536	FALSE	FALSE	TRUE	TRUE	['RIF']	TRUE	['RIF']	FALSE	FALSE	TRUE	['INH', 'ETH']	FALSE		between_known_AB
47097	767007	rpoC	1673425	None	7	786	2	3817	1	0	2	0.00419142	TRUE	0.321389	FALSE	FALSE	FALSE	FALSE		TRUE	['RIF']	FALSE	FALSE	TRUE	['INH', 'ETH']	FALSE		known_AB_first
47213	762312	rpoB	1673425	None	7	786	0	3817	1	0	2	0.00419142	TRUE	0.321527	FALSE	FALSE	TRUE	FALSE		TRUE	['RIF']	FALSE	FALSE	TRUE	['INH', 'ETH']	FALSE		known_AB_first
47467	761155	rpoB	4247495	embB	1687	40	9165	42	0	9	16	9.30141e-13	TRUE		FALSE	FALSE	TRUE	TRUE	['RIF']	TRUE	['RIF']	FALSE	FALSE	TRUE	['EMB']	TRUE	['EMB']	between_known_AB
47473	2155168	katG	4247495	embB	2098	40	12564	42	0	14	15	6.24706e-10	TRUE		FALSE	FALSE	TRUE	TRUE	['INH']	TRUE	['INH']	FALSE	FALSE	TRUE	['EMB']	TRUE	['EMB']	between_known_AB
47476	7582	gyrA	4247495	embB	779	40	743	42	1	0	5	0.00018619	TRUE	0.270449	FALSE	FALSE	FALSE	TRUE	['LEV', 'MXF']	TRUE	['LEV', 'MXF']	FALSE	FALSE	TRUE	['EMB']	TRUE	['EMB']	between_known_AB
47498	7570	gyrA	4247495	embB	389	40	519	42	2	0	4	0.000136508	TRUE	0.0245715	FALSE	FALSE	FALSE	TRUE	['LEV', 'MXF']	TRUE	['LEV', 'MXF']	FALSE	FALSE	TRUE	['EMB']	TRUE	['EMB']	between_known_AB
47500	1472359	None	4247495	embB	234	40	870	42	0	1	3	0.000520051	TRUE		FALSE	FALSE	FALSE	TRUE	['STM']	TRUE	['CAP', 'KAN', 'STM', 'LZD', 'AMI']	FALSE	FALSE	TRUE	['EMB']	TRUE	['EMB']	between_known_AB
47508	764817	rpoC	4247495	embB	281	40	921	42	0	1	6	4.39774e-08	TRUE		FALSE	FALSE	FALSE	FALSE		TRUE	['RIF']	FALSE	FALSE	TRUE	['EMB']	TRUE	['EMB']	known_AB_first
47513	1673425	None	4247495	embB	786	40	3817	42	0	1	4	0.00231774	TRUE		FALSE	FALSE	FALSE	TRUE	['INH', 'ETH']	FALSE		FALSE	FALSE	TRUE	['EMB']	TRUE	['EMB']	between_known_AB
47691	7582	gyrA	761155	rpoB	779	1687	743	9165	427	1	140	1.88515e-55	TRUE	2.50152e-218	TRUE	FALSE	FALSE	TRUE	['LEV', 'MXF']	TRUE	['LEV', 'MXF']	FALSE	TRUE	TRUE	['RIF']	TRUE	['RIF']	between_known_AB
47706	7570	gyrA	761155	rpoB	389	1687	519	9165	170	4	63	9.65704e-24	TRUE	1.69146e-57	TRUE	FALSE	FALSE	TRUE	['LEV', 'MXF']	TRUE	['LEV', 'MXF']	FALSE	TRUE	TRUE	['RIF']	TRUE	['RIF']	between_known_AB
47715	7581	gyrA	761155	rpoB	232	1687	120	9165	107	0	39	5.90359e-16	TRUE	3.64308e-40	TRUE	FALSE	FALSE	TRUE	['LEV', 'MXF']	TRUE	['LEV', 'MXF']	FALSE	TRUE	TRUE	['RIF']	TRUE	['RIF']	between_known_AB
47756	7572	gyrA	761155	rpoB	101	1687	126	9165	47	0	17	7.71702e-08	TRUE	6.06754e-19	TRUE	FALSE	FALSE	TRUE	['LEV', 'MXF']	TRUE	['LEV', 'MXF']	FALSE	TRUE	TRUE	['RIF']	TRUE	['RIF']	between_known_AB
47780	6579	gyrB	761155	rpoB	22	1687	8	9165	16	0	2	0.160721	FALSE	2.61599e-14	TRUE	FALSE	FALSE	FALSE		TRUE	['LEV', 'MXF']	FALSE	TRUE	TRUE	['RIF']	TRUE	['RIF']	known_AB_first
47790	6749	gyrB	761155	rpoB	7	1687	0	9165	5	0	1	0.203198	FALSE	2.90982e-05	TRUE	FALSE	FALSE	FALSE		TRUE	['LEV', 'MXF']	FALSE	TRUE	TRUE	['RIF']	TRUE	['RIF']	known_AB_first
47797	6737	gyrB	761155	rpoB	10	1687	0	9165	7	0	2	0.0425373	FALSE	1.17116e-06	TRUE	FALSE	FALSE	FALSE		TRUE	['LEV', 'MXF']	FALSE	TRUE	TRUE	['RIF']	TRUE	['RIF']	known_AB_first
47801	7563	gyrA	761155	rpoB	18	1687	4	9165	4	0	4	0.0030562	TRUE	0.219114	FALSE	FALSE	FALSE	TRUE	['LEV', 'MXF']	TRUE	['LEV', 'MXF']	FALSE	TRUE	TRUE	['RIF']	TRUE	['RIF']	between_known_AB
47805	6735	gyrB	761155	rpoB	22	1687	20	9165	5	0	6	0.000100308	TRUE	0.167923	FALSE	FALSE	FALSE	FALSE		TRUE	['LEV', 'MXF']	FALSE	TRUE	TRUE	['RIF']	TRUE	['RIF']	known_AB_first
47812	6620	gyrB	761155	rpoB	41	1687	4	9165	17	0	7	0.000464098	TRUE	1.54158e-06	TRUE	FALSE	FALSE	TRUE	['LEV', 'MXF']	TRUE	['LEV', 'MXF']	FALSE	TRUE	TRUE	['RIF']	TRUE	['RIF']	between_known_AB
47813	6738	gyrB	761155	rpoB	15	1687	4	9165	3	0	5	0.000152217	TRUE	0.336272	FALSE	FALSE	FALSE	FALSE		TRUE	['LEV', 'MXF']	FALSE	TRUE	TRUE	['RIF']	TRUE	['RIF']	known_AB_first
47828	8164	gyrA	761155	rpoB	14	1687	6	9165	9	0	1	0.365168	FALSE	3.07059e-07	TRUE	FALSE	FALSE	FALSE		TRUE	['LEV', 'MXF']	FALSE	TRUE	TRUE	['RIF']	TRUE	['RIF']	known_AB_first
47829	6742	gyrB	761155	rpoB	23	1687	20	9165	14	0	3	0.0400581	FALSE	1.09085e-09	TRUE	FALSE	FALSE	TRUE	['LEV', 'MXF']	TRUE	['LEV', 'MXF']	FALSE	TRUE	TRUE	['RIF']	TRUE	['RIF']	between_known_AB
47833	6750	gyrB	761155	rpoB	20	1687	12	9165	13	0	3	0.0282486	FALSE	5.26532e-10	TRUE	FALSE	FALSE	TRUE	['LEV', 'MXF']	TRUE	['LEV', 'MXF']	FALSE	TRUE	TRUE	['RIF']	TRUE	['RIF']	between_known_AB
47975	7615	gyrA	761155	rpoB	6	1687	2	9165	5	0	1	0.176915	FALSE	1.04622e-06	TRUE	FALSE	FALSE	FALSE		TRUE	['LEV', 'MXF']	FALSE	TRUE	TRUE	['RIF']	TRUE	['RIF']	known_AB_first
47980	7564	gyrA	761155	rpoB	10	1687	2	9165	4	0	3	0.00447416	TRUE	0.0204949	FALSE	FALSE	FALSE	TRUE	['LEV', 'MXF']	TRUE	['LEV', 'MXF']	FALSE	TRUE	TRUE	['RIF']	TRUE	['RIF']	between_known_AB
48335	761155	rpoB	1674481	inhA	1687	78	9165	360	10	14	23	6.94993e-15	TRUE	0.00230721	FALSE	FALSE	TRUE	TRUE	['RIF']	TRUE	['RIF']	FALSE	TRUE	TRUE	['ETH']	TRUE	['INH', 'ETH']	between_known_AB
48337	781687	rpsL	1674481	inhA	918	78	5303	360	0	8	9	7.56886e-06	TRUE		FALSE	FALSE	FALSE	TRUE	['STM']	TRUE	['STM']	FALSE	TRUE	TRUE	['ETH']	TRUE	['INH', 'ETH']	between_known_AB
48359	761139	rpoB	1674481	inhA	511	78	634	360	2	0	8	4.45113e-07	TRUE	0.738452	FALSE	FALSE	TRUE	TRUE	['RIF']	TRUE	['RIF']	FALSE	TRUE	TRUE	['ETH']	TRUE	['INH', 'ETH']	between_known_AB
48366	1473246	None	1674481	inhA	589	78	1893	360	5	0	8	1.49876e-06	TRUE	0.244914	FALSE	FALSE	FALSE	TRUE	['KAN', 'CAP', 'AMI']	TRUE	['CAP', 'KAN', 'STM', 'LZD', 'AMI']	FALSE	TRUE	TRUE	['ETH']	TRUE	['INH', 'ETH']	between_known_AB
48381	7581	gyrA	1674481	inhA	232	78	120	360	2	0	3	0.00332576	TRUE	0.379254	FALSE	FALSE	FALSE	TRUE	['LEV', 'MXF']	TRUE	['LEV', 'MXF']	FALSE	TRUE	TRUE	['ETH']	TRUE	['INH', 'ETH']	between_known_AB
48405	7572	gyrA	1674481	inhA	101	78	126	360	2	0	3	0.000307219	TRUE	0.0758709	FALSE	FALSE	FALSE	TRUE	['LEV', 'MXF']	TRUE	['LEV', 'MXF']	FALSE	TRUE	TRUE	['ETH']	TRUE	['INH', 'ETH']	between_known_AB
48411	1472751	None	1674481	inhA	37	78	62	360	1	0	2	0.00103986	TRUE	0.184229	FALSE	FALSE	FALSE	FALSE		TRUE	['CAP', 'KAN', 'STM', 'LZD', 'AMI']	FALSE	TRUE	TRUE	['ETH']	TRUE	['INH', 'ETH']	known_AB_first
48719	7582	gyrA	761139	rpoB	779	511	743	634	8	0	32	1.1298e-12	TRUE	0.496296	FALSE	FALSE	FALSE	TRUE	['LEV', 'MXF']	TRUE	['LEV', 'MXF']	FALSE	TRUE	TRUE	['RIF']	TRUE	['RIF']	between_known_AB
48725	7570	gyrA	761139	rpoB	389	511	519	634	13	4	19	2.20569e-09	TRUE	0.000121719	TRUE	FALSE	FALSE	TRUE	['LEV', 'MXF']	TRUE	['LEV', 'MXF']	FALSE	TRUE	TRUE	['RIF']	TRUE	['RIF']	between_known_AB
48729	7581	gyrA	761139	rpoB	232	511	120	634	6	0	7	0.00376993	TRUE	0.0280018	FALSE	FALSE	FALSE	TRUE	['LEV', 'MXF']	TRUE	['LEV', 'MXF']	FALSE	TRUE	TRUE	['RIF']	TRUE	['RIF']	between_known_AB
48897	761155	rpoB	781822	rpsL	1687	329	9165	1338	36	37	79	1.31804e-40	TRUE	3.3864e-08	TRUE	FALSE	TRUE	TRUE	['RIF']	TRUE	['RIF']	FALSE	FALSE	TRUE	['STM']	TRUE	['STM']	between_known_AB
48901	7582	gyrA	781822	rpsL	779	329	743	1338	63	1	24	4.06589e-11	TRUE	2.4981e-20	TRUE	FALSE	FALSE	TRUE	['LEV', 'MXF']	TRUE	['LEV', 'MXF']	FALSE	FALSE	TRUE	['STM']	TRUE	['STM']	between_known_AB
48903	761139	rpoB	781822	rpsL	511	329	634	1338	14	1	22	4.18816e-13	TRUE	0.186788	FALSE	FALSE	TRUE	TRUE	['RIF']	TRUE	['RIF']	FALSE	FALSE	TRUE	['STM']	TRUE	['STM']	between_known_AB
48911	761110	rpoB	781822	rpsL	331	329	1265	1338	5	1	14	9.68274e-09	TRUE	0.838938	FALSE	FALSE	TRUE	TRUE	['RIF']	TRUE	['RIF']	FALSE	FALSE	TRUE	['STM']	TRUE	['STM']	between_known_AB
48912	7570	gyrA	781822	rpsL	389	329	519	1338	29	2	15	8.40008e-09	TRUE	2.86491e-09	TRUE	FALSE	FALSE	TRUE	['LEV', 'MXF']	TRUE	['LEV', 'MXF']	FALSE	FALSE	TRUE	['STM']	TRUE	['STM']	between_known_AB
48915	761109	rpoB	781822	rpsL	167	329	356	1338	3	0	8	5.02325e-06	TRUE	0.67822	FALSE	FALSE	TRUE	TRUE	['RIF']	TRUE	['RIF']	FALSE	FALSE	TRUE	['STM']	TRUE	['STM']	between_known_AB
48917	764817	rpoC	781822	rpsL	281	329	921	1338	24	0	17	9.20553e-13	TRUE	3.44978e-12	TRUE	FALSE	FALSE	FALSE		TRUE	['RIF']	FALSE	FALSE	TRUE	['STM']	TRUE	['STM']	known_AB_first
48918	761127	rpoB	781822	rpsL	12	329	22	1338	1	0	3	4.27135e-05	TRUE	0.210746	FALSE	FALSE	TRUE	TRUE	['RIF']	TRUE	['RIF']	FALSE	FALSE	TRUE	['STM']	TRUE	['STM']	between_known_AB
48920	7581	gyrA	781822	rpsL	232	329	120	1338	15	1	7	0.000327177	TRUE	0.000112801	TRUE	FALSE	FALSE	TRUE	['LEV', 'MXF']	TRUE	['LEV', 'MXF']	FALSE	FALSE	TRUE	['STM']	TRUE	['STM']	between_known_AB
48921	761095	rpoB	781822	rpsL	128	329	72	1338	2	1	8	6.95021e-07	TRUE	0.755526	FALSE	FALSE	TRUE	TRUE	['RIF']	TRUE	['RIF']	FALSE	FALSE	TRUE	['STM']	TRUE	['STM']	between_known_AB
48929	761161	rpoB	781822	rpsL	153	329	304	1338	4	0	5	0.00164544	TRUE	0.405386	FALSE	FALSE	TRUE	TRUE	['RIF']	TRUE	['RIF']	FALSE	FALSE	TRUE	['STM']	TRUE	['STM']	between_known_AB
48947	761128	rpoB	781822	rpsL	43	329	24	1338	1	0	5	4.56441e-06	TRUE	0.595023	FALSE	FALSE	TRUE	TRUE	['RIF']	TRUE	['RIF']	FALSE	FALSE	TRUE	['STM']	TRUE	['STM']	between_known_AB
48949	7572	gyrA	781822	rpsL	101	329	126	1338	13	0	1	0.42021	FALSE	1.15206e-07	TRUE	FALSE	FALSE	TRUE	['LEV', 'MXF']	TRUE	['LEV', 'MXF']	FALSE	FALSE	TRUE	['STM']	TRUE	['STM']	between_known_AB
48973	761277	rpoB	781822	rpsL	50	329	208	1338	6	0	5	9.54627e-06	TRUE	0.000450648	FALSE	FALSE	TRUE	TRUE	['RIF']	TRUE	['RIF']	FALSE	FALSE	TRUE	['STM']	TRUE	['STM']	between_known_AB
48981	761032	rpoB	781822	rpsL	16	329	64	1338	1	0	3	9.99102e-05	TRUE	0.27816	FALSE	FALSE	TRUE	FALSE		TRUE	['RIF']	FALSE	FALSE	TRUE	['STM']	TRUE	['STM']	known_AB_first
48995	764944	rpoC	781822	rpsL	17	329	10	1338	2	0	2	0.00393585	TRUE	0.0428949	FALSE	FALSE	FALSE	FALSE		TRUE	['RIF']	FALSE	FALSE	TRUE	['STM']	TRUE	['STM']	known_AB_first
49321	2155168	katG	4407686	gid	2098	5	12564	4	0	1	3	0.00146226	TRUE		FALSE	FALSE	TRUE	TRUE	['INH']	TRUE	['INH']	FALSE	FALSE	TRUE	['STM']	TRUE	['STM']	between_known_AB
49410	761155	rpoB	2288973	pncA	1687	5	9165	32	0	2	3	0.000630511	TRUE		FALSE	FALSE	TRUE	TRUE	['RIF']	TRUE	['RIF']	FALSE	FALSE	TRUE	['PZA']	TRUE	['PZA']	between_known_AB
49416	764948	rpoC	2288973	pncA	51	5	70	32	1	0	1	0.00405879	TRUE	0.0165996	FALSE	FALSE	FALSE	FALSE		TRUE	['RIF']	FALSE	FALSE	TRUE	['PZA']	TRUE	['PZA']	known_AB_first
49608	761155	rpoB	4247729	embB	1687	111	9165	190	2	28	39	8.54095e-27	TRUE	0.874137	FALSE	FALSE	TRUE	TRUE	['RIF']	TRUE	['RIF']	FALSE	FALSE	TRUE	['EMB']	TRUE	['EMB']	between_known_AB
49611	781687	rpsL	4247729	embB	918	111	5303	190	0	18	9	0.00011346	TRUE		FALSE	FALSE	FALSE	TRUE	['STM']	TRUE	['STM']	FALSE	FALSE	TRUE	['EMB']	TRUE	['EMB']	between_known_AB
49620	2155168	katG	4247729	embB	2098	111	12564	190	0	47	39	2.33504e-22	TRUE		FALSE	FALSE	TRUE	TRUE	['INH']	TRUE	['INH']	FALSE	FALSE	TRUE	['EMB']	TRUE	['EMB']	between_known_AB
49626	7582	gyrA	4247729	embB	779	111	743	190	2	1	10	2.49591e-06	TRUE	0.681778	FALSE	FALSE	FALSE	TRUE	['LEV', 'MXF']	TRUE	['LEV', 'MXF']	FALSE	FALSE	TRUE	['EMB']	TRUE	['EMB']	between_known_AB
49634	761139	rpoB	4247729	embB	511	111	634	190	0	1	10	5.3952e-08	TRUE		FALSE	FALSE	TRUE	TRUE	['RIF']	TRUE	['RIF']	FALSE	FALSE	TRUE	['EMB']	TRUE	['EMB']	between_known_AB
49635	781822	rpsL	4247729	embB	329	111	1338	190	0	5	9	1.61191e-08	TRUE		FALSE	FALSE	FALSE	TRUE	['STM']	TRUE	['STM']	FALSE	FALSE	TRUE	['EMB']	TRUE	['EMB']	between_known_AB
49641	1473246	None	4247729	embB	589	111	1893	190	8	2	8	1.85935e-05	TRUE	0.000105004	TRUE	FALSE	FALSE	TRUE	['KAN', 'CAP', 'AMI']	TRUE	['CAP', 'KAN', 'STM', 'LZD', 'AMI']	FALSE	FALSE	TRUE	['EMB']	TRUE	['EMB']	between_known_AB
49645	761110	rpoB	4247729	embB	331	111	1265	190	2	7	5	0.000402162	TRUE	0.225482	FALSE	FALSE	TRUE	TRUE	['RIF']	TRUE	['RIF']	FALSE	FALSE	TRUE	['EMB']	TRUE	['EMB']	between_known_AB
49647	7570	gyrA	4247729	embB	389	111	519	190	4	0	6	9.03279e-05	TRUE	0.0278629	FALSE	FALSE	FALSE	TRUE	['LEV', 'MXF']	TRUE	['LEV', 'MXF']	FALSE	FALSE	TRUE	['EMB']	TRUE	['EMB']	between_known_AB
49653	764817	rpoC	4247729	embB	281	111	921	190	1	2	7	1.11681e-06	TRUE	0.544479	FALSE	FALSE	FALSE	FALSE		TRUE	['RIF']	FALSE	FALSE	TRUE	['EMB']	TRUE	['EMB']	known_AB_first
49658	1673425	None	4247729	embB	786	111	3817	190	0	8	9	2.84546e-05	TRUE		FALSE	FALSE	FALSE	TRUE	['INH', 'ETH']	FALSE		FALSE	FALSE	TRUE	['EMB']	TRUE	['EMB']	between_known_AB
49667	761095	rpoB	4247729	embB	128	111	72	190	5	0	1	0.203759	FALSE	3.19284e-05	TRUE	FALSE	TRUE	TRUE	['RIF']	TRUE	['RIF']	FALSE	FALSE	TRUE	['EMB']	TRUE	['EMB']	between_known_AB
49681	2715342	None	4247729	embB	141	111	350	190	0	1	3	0.00221525	TRUE		FALSE	FALSE	FALSE	TRUE	['KAN']	TRUE	['KAN', 'AMI']	FALSE	FALSE	TRUE	['EMB']	TRUE	['EMB']	between_known_AB
49712	2715344	None	4247729	embB	76	111	526	190	0	1	3	0.000380006	TRUE		FALSE	FALSE	FALSE	TRUE	['KAN']	TRUE	['KAN', 'AMI']	FALSE	FALSE	TRUE	['EMB']	TRUE	['EMB']	between_known_AB
49734	764363	rpoC	4247729	embB	58	111	78	190	2	0	3	0.000169343	TRUE	0.0124812	FALSE	FALSE	FALSE	FALSE		TRUE	['RIF']	FALSE	FALSE	TRUE	['EMB']	TRUE	['EMB']	known_AB_first
49741	761277	rpoB	4247729	embB	50	111	208	190	0	1	2	0.00374145	TRUE		FALSE	FALSE	TRUE	TRUE	['RIF']	TRUE	['RIF']	FALSE	FALSE	TRUE	['EMB']	TRUE	['EMB']	between_known_AB
49747	2289208	pncA	4247729	embB	9	111	8	190	1	0	2	0.000126272	TRUE	0.0238482	FALSE	FALSE	FALSE	TRUE	['PZA']	TRUE	['PZA']	FALSE	FALSE	TRUE	['EMB']	TRUE	['EMB']	between_known_AB
50042	7570	gyrA	2288836	pncA	389	6	519	14	1	0	2	0.00069282	TRUE	0.0779925	FALSE	FALSE	FALSE	TRUE	['LEV', 'MXF']	TRUE	['LEV', 'MXF']	FALSE	FALSE	TRUE	['PZA']	TRUE	['PZA']	between_known_AB
50115	761155	rpoB	781687	rpsL	1687	918	9165	5303	160	95	250	1.06919e-132	TRUE	1.88736e-33	TRUE	FALSE	TRUE	TRUE	['RIF']	TRUE	['RIF']	FALSE	FALSE	TRUE	['STM']	TRUE	['STM']	between_known_AB
50120	7582	gyrA	781687	rpsL	779	918	743	5303	228	6	69	8.17297e-28	TRUE	3.87116e-78	TRUE	FALSE	FALSE	TRUE	['LEV', 'MXF']	TRUE	['LEV', 'MXF']	FALSE	FALSE	TRUE	['STM']	TRUE	['STM']	between_known_AB
50122	761139	rpoB	781687	rpsL	511	918	634	5303	66	0	57	3.94673e-28	TRUE	0.000169999	TRUE	FALSE	TRUE	TRUE	['RIF']	TRUE	['RIF']	FALSE	FALSE	TRUE	['STM']	TRUE	['STM']	between_known_AB
50128	761110	rpoB	781687	rpsL	331	918	1265	5303	41	4	31	5.35903e-14	TRUE	0.00434049	FALSE	FALSE	TRUE	TRUE	['RIF']	TRUE	['RIF']	FALSE	FALSE	TRUE	['STM']	TRUE	['STM']	between_known_AB
50129	7570	gyrA	781687	rpsL	389	918	519	5303	88	5	31	2.45019e-12	TRUE	2.8297e-20	TRUE	FALSE	FALSE	TRUE	['LEV', 'MXF']	TRUE	['LEV', 'MXF']	FALSE	FALSE	TRUE	['STM']	TRUE	['STM']	between_known_AB
50132	761109	rpoB	781687	rpsL	167	918	356	5303	26	1	19	1.1877e-10	TRUE	0.000809534	FALSE	FALSE	TRUE	TRUE	['RIF']	TRUE	['RIF']	FALSE	FALSE	TRUE	['STM']	TRUE	['STM']	between_known_AB
50133	764817	rpoC	781687	rpsL	281	918	921	5303	65	1	21	2.37044e-08	TRUE	3.83176e-16	TRUE	FALSE	FALSE	FALSE		TRUE	['RIF']	FALSE	FALSE	TRUE	['STM']	TRUE	['STM']	known_AB_first
50134	764918	rpoC	781687	rpsL	38	918	54	5303	15	0	4	0.00370247	TRUE	7.89858e-09	TRUE	FALSE	FALSE	FALSE		TRUE	['RIF']	FALSE	FALSE	TRUE	['STM']	TRUE	['STM']	known_AB_first
50135	7581	gyrA	781687	rpsL	232	918	120	5303	59	0	14	4.23753e-05	TRUE	6.02465e-17	TRUE	FALSE	FALSE	TRUE	['LEV', 'MXF']	TRUE	['LEV', 'MXF']	FALSE	FALSE	TRUE	['STM']	TRUE	['STM']	between_known_AB
50139	761095	rpoB	781687	rpsL	128	918	72	5303	25	0	19	1.28389e-12	TRUE	1.9922e-05	TRUE	FALSE	TRUE	TRUE	['RIF']	TRUE	['RIF']	FALSE	FALSE	TRUE	['STM']	TRUE	['STM']	between_known_AB
50140	766488	rpoC	781687	rpsL	58	918	38	5303	8	0	13	3.06002e-11	TRUE	0.0937816	FALSE	FALSE	FALSE	FALSE		TRUE	['RIF']	FALSE	FALSE	TRUE	['STM']	TRUE	['STM']	known_AB_first
50147	761140	rpoB	781687	rpsL	207	918	172	5303	31	0	21	9.89925e-11	TRUE	0.000683508	FALSE	FALSE	TRUE	TRUE	['RIF']	TRUE	['RIF']	FALSE	FALSE	TRUE	['STM']	TRUE	['STM']	between_known_AB
50149	765678	rpoC	781687	rpsL	9	918	14	5303	6	0	1	0.135785	FALSE	4.81701e-07	TRUE	FALSE	FALSE	FALSE		TRUE	['RIF']	FALSE	FALSE	TRUE	['STM']	TRUE	['STM']	known_AB_first
50150	761161	rpoB	781687	rpsL	153	918	304	5303	35	0	26	4.96906e-18	TRUE	5.17977e-09	TRUE	FALSE	TRUE	TRUE	['RIF']	TRUE	['RIF']	FALSE	FALSE	TRUE	['STM']	TRUE	['STM']	between_known_AB
50151	764703	rpoC	781687	rpsL	27	918	28	5303	19	0	3	0.0101154	FALSE	1.09537e-20	TRUE	FALSE	FALSE	FALSE		TRUE	['RIF']	FALSE	FALSE	TRUE	['STM']	TRUE	['STM']	known_AB_first
50165	765462	rpoC	781687	rpsL	43	918	156	5303	17	0	3	0.0338768	FALSE	5.52012e-10	TRUE	FALSE	FALSE	FALSE		TRUE	['RIF']	FALSE	FALSE	TRUE	['STM']	TRUE	['STM']	known_AB_first
50166	761406	rpoB	781687	rpsL	15	918	44	5303	7	0	3	0.00200493	TRUE	1.2344e-05	TRUE	FALSE	TRUE	FALSE		TRUE	['RIF']	FALSE	FALSE	TRUE	['STM']	TRUE	['STM']	known_AB_first
50167	764841	rpoC	781687	rpsL	35	918	184	5303	17	0	7	2.30674e-06	TRUE	1.98098e-12	TRUE	FALSE	FALSE	FALSE		TRUE	['RIF']	FALSE	FALSE	TRUE	['STM']	TRUE	['STM']	known_AB_first
50169	764840	rpoC	781687	rpsL	63	918	192	5303	26	0	3	0.0848267	FALSE	4.45885e-15	TRUE	FALSE	FALSE	FALSE		TRUE	['RIF']	FALSE	FALSE	TRUE	['STM']	TRUE	['STM']	known_AB_first
50170	764724	rpoC	781687	rpsL	23	918	68	5303	12	0	1	0.311403	FALSE	8.51199e-10	TRUE	FALSE	FALSE	FALSE		TRUE	['RIF']	FALSE	FALSE	TRUE	['STM']	TRUE	['STM']	known_AB_first
50176	767123	rpoC	781687	rpsL	62	918	124	5303	10	0	5	0.0037881	TRUE	0.0249032	FALSE	FALSE	FALSE	FALSE		TRUE	['RIF']	FALSE	FALSE	TRUE	['STM']	TRUE	['STM']	known_AB_first
50177	759939	rpoB	781687	rpsL	30	918	32	5303	8	1	4	0.0015905	TRUE	0.00118495	FALSE	FALSE	TRUE	FALSE		TRUE	['RIF']	FALSE	FALSE	TRUE	['STM']	TRUE	['STM']	known_AB_first
50183	761128	rpoB	781687	rpsL	43	918	24	5303	5	0	8	7.51777e-07	TRUE	0.274322	FALSE	FALSE	TRUE	TRUE	['RIF']	TRUE	['RIF']	FALSE	FALSE	TRUE	['STM']	TRUE	['STM']	between_known_AB
50185	7572	gyrA	781687	rpsL	101	918	126	5303	24	0	10	8.88299e-06	TRUE	3.65505e-07	TRUE	FALSE	FALSE	TRUE	['LEV', 'MXF']	TRUE	['LEV', 'MXF']	FALSE	FALSE	TRUE	['STM']	TRUE	['STM']	between_known_AB
50186	761156	rpoB	781687	rpsL	37	918	152	5303	15	0	4	0.00337104	TRUE	3.49039e-09	TRUE	FALSE	TRUE	TRUE	['RIF']	TRUE	['RIF']	FALSE	FALSE	TRUE	['STM']	TRUE	['STM']	between_known_AB
50189	764916	rpoC	781687	rpsL	46	918	36	5303	13	0	10	7.53257e-09	TRUE	1.79095e-05	TRUE	FALSE	FALSE	FALSE		TRUE	['RIF']	FALSE	FALSE	TRUE	['STM']	TRUE	['STM']	known_AB_first
50192	764948	rpoC	781687	rpsL	51	918	70	5303	15	0	6	0.00022157	TRUE	2.13468e-06	TRUE	FALSE	FALSE	FALSE		TRUE	['RIF']	FALSE	FALSE	TRUE	['STM']	TRUE	['STM']	known_AB_first
50203	766485	rpoC	781687	rpsL	21	918	70	5303	10	0	3	0.00512567	FALSE	1.24158e-07	TRUE	FALSE	FALSE	FALSE		TRUE	['RIF']	FALSE	FALSE	TRUE	['STM']	TRUE	['STM']	known_AB_first
50206	766487	rpoC	781687	rpsL	45	918	234	5303	5	0	8	1.07149e-06	TRUE	0.302709	FALSE	FALSE	FALSE	FALSE		TRUE	['RIF']	FALSE	FALSE	TRUE	['STM']	TRUE	['STM']	known_AB_first
50209	764616	rpoC	781687	rpsL	30	918	16	5303	9	0	7	8.38698e-07	TRUE	0.000183153	TRUE	FALSE	FALSE	FALSE		TRUE	['RIF']	FALSE	FALSE	TRUE	['STM']	TRUE	['STM']	known_AB_first
50211	764822	rpoC	781687	rpsL	28	918	158	5303	10	1	6	8.32088e-06	TRUE	8.36948e-06	TRUE	FALSE	FALSE	FALSE		TRUE	['RIF']	FALSE	FALSE	TRUE	['STM']	TRUE	['STM']	known_AB_first
50219	764363	rpoC	781687	rpsL	58	918	78	5303	15	0	4	0.0156427	FALSE	1.70003e-05	TRUE	FALSE	FALSE	FALSE		TRUE	['RIF']	FALSE	FALSE	TRUE	['STM']	TRUE	['STM']	known_AB_first
50224	764925	rpoC	781687	rpsL	22	918	22	5303	11	0	1	0.300093	FALSE	1.09878e-08	TRUE	FALSE	FALSE	FALSE		TRUE	['RIF']	FALSE	FALSE	TRUE	['STM']	TRUE	['STM']	known_AB_first
50232	761268	rpoB	781687	rpsL	9	918	52	5303	5	0	1	0.135785	FALSE	3.98692e-05	TRUE	FALSE	TRUE	FALSE		TRUE	['RIF']	FALSE	FALSE	TRUE	['STM']	TRUE	['STM']	known_AB_first
50233	764670	rpoC	781687	rpsL	31	918	28	5303	9	0	7	1.04117e-06	TRUE	0.000254834	TRUE	FALSE	FALSE	FALSE		TRUE	['RIF']	FALSE	FALSE	TRUE	['STM']	TRUE	['STM']	known_AB_first
50239	761292	rpoB	781687	rpsL	12	918	16	5303	3	0	4	5.11475e-05	TRUE	0.0513924	FALSE	FALSE	TRUE	FALSE		TRUE	['RIF']	FALSE	FALSE	TRUE	['STM']	TRUE	['STM']	known_AB_first
50245	764666	rpoC	781687	rpsL	26	918	30	5303	5	0	5	7.85091e-05	TRUE	0.0469738	FALSE	FALSE	FALSE	FALSE		TRUE	['RIF']	FALSE	FALSE	TRUE	['STM']	TRUE	['STM']	known_AB_first
50261	765463	rpoC	781687	rpsL	17	918	18	5303	7	0	2	0.0317038	FALSE	5.00546e-05	TRUE	FALSE	FALSE	FALSE		TRUE	['RIF']	FALSE	FALSE	TRUE	['STM']	TRUE	['STM']	known_AB_first
50269	6750	gyrB	781687	rpsL	20	918	12	5303	3	0	3	0.00446948	TRUE	0.207748	FALSE	FALSE	FALSE	TRUE	['LEV', 'MXF']	TRUE	['LEV', 'MXF']	FALSE	FALSE	TRUE	['STM']	TRUE	['STM']	between_known_AB
50279	766744	rpoC	781687	rpsL	13	918	14	5303	6	0	1	0.190082	FALSE	5.71494e-05	TRUE	FALSE	FALSE	FALSE		TRUE	['RIF']	FALSE	FALSE	TRUE	['STM']	TRUE	['STM']	known_AB_first
50286	765619	rpoC	781687	rpsL	6	918	12	5303	2	0	2	0.00443568	TRUE	0.0531113	FALSE	FALSE	FALSE	FALSE		TRUE	['RIF']	FALSE	FALSE	TRUE	['STM']	TRUE	['STM']	known_AB_first
50288	765050	rpoC	781687	rpsL	7	918	30	5303	4	0	1	0.107342	FALSE	0.000195101	TRUE	FALSE	FALSE	FALSE		TRUE	['RIF']	FALSE	FALSE	TRUE	['STM']	TRUE	['STM']	known_AB_first
50293	761106	rpoB	781687	rpsL	7	918	0	5303	1	0	3	0.000223821	TRUE	0.424719	FALSE	FALSE	TRUE	TRUE	['RIF']	TRUE	['RIF']	FALSE	FALSE	TRUE	['STM']	TRUE	['STM']	between_known_AB
50685	7582	gyrA	761095	rpoB	779	128	743	72	3	1	10	8.41929e-06	TRUE	0.0519624	FALSE	FALSE	FALSE	TRUE	['LEV', 'MXF']	TRUE	['LEV', 'MXF']	FALSE	TRUE	TRUE	['RIF']	TRUE	['RIF']	between_known_AB
50750	761155	rpoB	4407587	gid	1687	9	9165	2	0	1	3	0.00334091	TRUE		FALSE	FALSE	TRUE	TRUE	['RIF']	TRUE	['RIF']	FALSE	FALSE	TRUE	['STM']	TRUE	['STM']	between_known_AB
50752	2155168	katG	4407587	gid	2098	9	12564	2	0	1	4	0.000720141	TRUE		FALSE	FALSE	TRUE	TRUE	['INH']	TRUE	['INH']	FALSE	FALSE	TRUE	['STM']	TRUE	['STM']	between_known_AB
50932	761155	rpoB	2289091	pncA	1687	10	9165	62	0	3	3	0.00448797	TRUE		FALSE	FALSE	TRUE	TRUE	['RIF']	TRUE	['RIF']	FALSE	FALSE	TRUE	['PZA']	TRUE	['PZA']	between_known_AB
50934	2155168	katG	2289091	pncA	2098	10	12564	62	0	6	4	0.00106048	TRUE		FALSE	FALSE	TRUE	TRUE	['INH']	TRUE	['INH']	FALSE	FALSE	TRUE	['PZA']	TRUE	['PZA']	between_known_AB
51049	2155168	katG	2288821	pncA	2098	11	12564	2	0	5	4	0.00150043	TRUE		FALSE	FALSE	TRUE	TRUE	['INH']	TRUE	['INH']	FALSE	FALSE	TRUE	['PZA']	TRUE	['PZA']	between_known_AB
51055	1473246	None	2288821	pncA	589	11	1893	2	0	1	3	0.000190285	TRUE		FALSE	FALSE	FALSE	TRUE	['KAN', 'CAP', 'AMI']	TRUE	['CAP', 'KAN', 'STM', 'LZD', 'AMI']	FALSE	FALSE	TRUE	['PZA']	TRUE	['PZA']	between_known_AB
51413	7582	gyrA	761161	rpoB	779	153	743	304	0	1	13	1.63446e-07	TRUE		FALSE	FALSE	FALSE	TRUE	['LEV', 'MXF']	TRUE	['LEV', 'MXF']	FALSE	TRUE	TRUE	['RIF']	TRUE	['RIF']	between_known_AB
51419	7570	gyrA	761161	rpoB	389	153	519	304	2	2	9	8.48233e-07	TRUE	0.27435	FALSE	FALSE	FALSE	TRUE	['LEV', 'MXF']	TRUE	['LEV', 'MXF']	FALSE	TRUE	TRUE	['RIF']	TRUE	['RIF']	between_known_AB
51595	761155	rpoB	781821	rpsL	1687	14	9165	20	0	3	5	0.000110856	TRUE		FALSE	FALSE	TRUE	TRUE	['RIF']	TRUE	['RIF']	FALSE	FALSE	TRUE	['STM']	TRUE	['STM']	between_known_AB
51686	761155	rpoB	2288718	pncA	1687	15	9165	6	1	3	5	0.000152271	TRUE	0.0913097	FALSE	FALSE	TRUE	TRUE	['RIF']	TRUE	['RIF']	FALSE	FALSE	TRUE	['PZA']	TRUE	['PZA']	between_known_AB
51690	2155168	katG	2288718	pncA	2098	15	12564	6	1	8	5	0.000577854	TRUE		FALSE	FALSE	TRUE	TRUE	['INH']	TRUE	['INH']	FALSE	FALSE	TRUE	['PZA']	TRUE	['PZA']	between_known_AB
51721	761155	rpoB	2288730	pncA	1687	15	9165	6	0	7	5	0.000152217	TRUE		FALSE	FALSE	TRUE	TRUE	['RIF']	TRUE	['RIF']	FALSE	FALSE	TRUE	['PZA']	TRUE	['PZA']	between_known_AB
51778	7582	gyrA	761109	rpoB	779	167	743	356	6	0	13	4.37339e-07	TRUE	0.265815	FALSE	FALSE	FALSE	TRUE	['LEV', 'MXF']	TRUE	['LEV', 'MXF']	FALSE	TRUE	TRUE	['RIF']	TRUE	['RIF']	between_known_AB
51781	7570	gyrA	761109	rpoB	389	167	519	356	3	2	11	1.75629e-08	TRUE	0.319565	FALSE	FALSE	FALSE	TRUE	['LEV', 'MXF']	TRUE	['LEV', 'MXF']	FALSE	TRUE	TRUE	['RIF']	TRUE	['RIF']	between_known_AB
[truncated: 1,483 more rows]

## Sheet: potentiators
	position_i	gene_name_i	position_j	gene_name_j	n_mutations_i	n_mutations_j	n_branches_with_i	n_branches_with_j	n_muts_i_on_branch_j	n_muts_j_on_branch_i	n_muts_same_branch	pval_beta_i_on_j_sequential	pval_beta_i_on_j_BH_sig_sequential	in_antigen_epitope_i	in_antigen_protein_i	in_known_ABR_position_i	known_drug_i	in_possible_ABR_gene_i	possible_drug_i	in_antigen_epitope_j	in_antigen_protein_j	in_known_ABR_position_j	known_drug_j	in_possible_ABR_gene_j	possible_drug_j	annotation
[truncated: 3,185 more rows]
